# Supplementary material for: Structure-Activity Relationships of Novel Salicylaldehyde Isonicotinoyl Hydrazone (SIH) Analogs: Iron Chelation, Anti-Oxidant and Cytotoxic Properties
Source: PLoS One. 2014 Nov 13;9(11):e112059. doi: 10.1371/journal.pone.0112059 (PMC4231169; doi:10.1371/journal.pone.0112059)
Supplement: Data S1 — Raw data underlying the findings in this study. (ZIP) [file pone.0112059.s001.zip]

Archive with 14 entries (14 files):
- Ascorbate IBE 0.1.xlsx
- Ascorbate IBE 1.xlsx
- Ascorbate IBE 3.xlsx
- Calcein AM.xlsx
- Calcein I.xlsx
- Calcein II.xlsx
- Calcein III.xlsx
- Fe mobilization.xlsx
- Fe uptake.xlsx
- log Pcalc.xlsx
- Proliferation.pzf
- Stability.xlsx
- tox, prot, prol.xlsx
- Toxicity and protection.xlsx
