# Supplementary material for: Structure-Activity Relationships of Novel Salicylaldehyde Isonicotinoyl Hydrazone (SIH) Analogs: Iron Chelation, Anti-Oxidant and Cytotoxic Properties
Source: PLoS One. 2014 Nov 13;9(11):e112059. doi: 10.1371/journal.pone.0112059 (PMC4231169; doi:10.1371/journal.pone.0112059)
Supplement: Data S1 — Raw data underlying the findings in this study. (ZIP) [file pone.0112059.s001.zip › Ascorbate IBE 0.1.xlsx]

## Sheet: List1
čas (min)	ctr	Fe	DFO	EDTA	SIH	redSIH	redHAPI	redHPPI	BHAPI	BHPPI		2API	7HII	H16	H17	H18	H28		čas (min)	ctr	Fe	DFO	EDTA	SIH	redSIH	redHAPI	redHPPI	BHAPI	BHPPI		2API	7HII	H16	H17	H18	H28		prům Fe		čas (min)	ctr	Fe	DFO	EDTA	SIH	redSIH	redHAPI	redHPPI	BHAPI
0 min																			0 min
2014-01-16	0.803935	0.78148	0.79343	0.79756	0.79986	0.81153	0.79362	0.7894	0.79007	0.80091		0.74694	0.84933	0.81114	0.8032	0.8209	0.80537		2014-01-16	0.814722	0.801397	0.788947	0.776403	0.812643	0.820437	0.801757	0.800937	0.793123	0.809303		0.751373	0.84128	0.817483	0.811943	0.82073	0.81107
	0.825885	0.79822	0.80021	0.76181	0.82165	0.81732	0.8045	0.79926	0.78427	0.81854		0.76197	0.84361	0.82467	0.82487	0.82505	0.81865
	0.814345	0.82449	0.7732	0.76984	0.81642	0.83246	0.80715	0.81415	0.80503	0.80846		0.74521	0.8309	0.81664	0.80776	0.81624	0.80919
2014-01-17	0.826938	0.84114	0.8495	0.85441	0.8043	0.87012	0.83838	0.83513	0.86132	0.85149		0.75935	0.88161	0.84668	0.83535	0.853	0.8549		2014-01-17	0.835608	0.853177	0.84417	0.827383	0.812133	0.873403	0.840593	0.844037	0.850433	0.84957		0.764417	0.88441	0.848783	0.83582	0.847303	0.85665
	0.848448	0.85027	0.84695	0.81612	0.82265	0.87145	0.841	0.84533	0.83789	0.86022		0.76875	0.88781	0.85448	0.84239	0.85042	0.85755
	0.831438	0.86812	0.83606	0.81162	0.80945	0.87864	0.8424	0.85165	0.85209	0.837		0.76515	0.88381	0.84519	0.82972	0.83849	0.8575
2014-01-17															0.85119		0.85142		2014-01-17															0.851117		0.85413
															0.85341		0.86114
															0.84875		0.84983
2014-01-02	0.831318	0.830639	0.840578	0.801395	0.80902	0.84516	0.85607	0.84289	0.78841	0.91876		0.81918	0.86275	0.825	0.82684	0.82823			2014-01-02	0.842351	0.846892	0.827348	0.802365	0.78895	0.832107	0.839723	0.853283	0.79329	0.906193		0.826763	0.85243	0.83973	0.830123	0.830047
	0.855238	0.854659	0.828528	0.809765	0.79916	0.83206	0.81854	0.85911	0.79544	0.89876		0.82773	0.844	0.858	0.82932	0.83071
	0.840498	0.855379	0.812938	0.795935	0.75867	0.8191	0.84456	0.85785	0.79602	0.90106		0.83338	0.85054	0.83619	0.83421	0.8312
2013-12-17	0.888195	0.87409	0.88172	0.80286	0.86099	0.87067	0.87579	0.71581	1.02072	0.86874		0.86931	0.89729	0.89411	0.861	0.87477			2013-12-17	0.898782	0.87252	0.883453	0.808083	0.862187	0.874463	0.881323	0.717487	1.01985	0.862897		0.868333	0.89899	0.88981	0.863323	0.877963
	0.926895	0.87521	0.89012	0.81348	0.87092	0.87714	0.88959	0.7209	1.02282	0.85383		0.86405	0.90049	0.88731	0.86672	0.88261
	0.881255	0.86826	0.87852	0.80791	0.85465	0.87558	0.87859	0.71575	1.01602	0.86612		0.87164	0.89919	0.88801	0.86225	0.87651
2013-12-13	0.757098	0.74839	0.777729	0.6928	0.7685	0.74787	0.73724	0.76298	0.73691	0.73394		0.76181	0.76426	0.7861	0.72636	0.78778			2013-12-13	0.771685	0.75467	0.775992	0.70914	0.758367	0.735337	0.73818	0.76104	0.74555	0.74392		0.75094	0.767527	0.766213	0.713337	0.770703
	0.813898	0.76756	0.774789	0.72537	0.77614	0.74292	0.75602	0.76935	0.75305	0.75045		0.76082	0.78392	0.75962	0.7143	0.76917
	0.744058	0.74806	0.775459	0.70925	0.73046	0.71522	0.72128	0.75079	0.74669	0.74737		0.73019	0.7544	0.75292	0.69935	0.75516
průměr																			průměr	0.832629	0.825731	0.823982	0.784675	0.806856	0.827149	0.820315	0.795357	0.84045	0.834377		0.792365	0.848927	0.832404	0.817611	0.829349	0.840617
SD																			SD	0.0461369	0.0475187	0.0432614	0.045986	0.0380614	0.056739	0.0538528	0.0570038	0.106952	0.0612637		0.0527539	0.0511422	0.0453355	0.0540474	0.0393694	0.0256192
10 min																			10 min
2014-01-16	0.792004	0.75563	0.77476	0.74173	0.77487	0.79068	0.77114	0.76601	0.76466	0.77326		0.73039	0.81111	0.78558	0.80335	0.80101	0.77955		2014-01-16	-0.0227177	-0.0457667	-0.0141867	-0.0346733	-0.0377733	-0.0297567	-0.0306167	-0.0349267	-0.0284633	-0.0360433		-0.0209833	-0.03017	-0.0319033	-0.00859333	-0.01972	-0.03152
	0.809974	0.768	0.78322	0.72257	0.79553	0.79807	0.78016	0.77832	0.76572	0.78608		0.75204	0.81522	0.81101	0.81075	0.81369	0.79437			-0.00474767	-0.0333967	-0.00572667	-0.0538333	-0.0171133	-0.0223667	-0.0215967	-0.0226167	-0.0274033	-0.0232233		0.000666667	-0.02606	-0.00647333	-0.00119333	-0.00704	-0.0167
	0.802574	0.79247	0.76401	0.7274	0.79733	0.81321	0.78737	0.7842	0.78413	0.78487		0.73971	0.81182	0.79851	0.79871	0.80445	0.79006			-0.0121477	-0.00892667	-0.0249367	-0.0490033	-0.0153133	-0.00722667	-0.0143867	-0.0167367	-0.00899333	-0.0244333		-0.0116633	-0.02946	-0.0189733	-0.0132333	-0.01628	-0.02101
2014-01-17	0.824554	0.81983	0.82987	0.80154	0.78308	0.8466	0.81617	0.81463	0.8348	0.8255		0.75426	0.85877	0.82603	0.81775	0.82918	0.83329		2014-01-17	-0.011054	-0.0333467	-0.0143	-0.0258433	-0.0290533	-0.0268033	-0.0244233	-0.0294067	-0.0156333	-0.02407		-0.0101567	-0.02564	-0.0227533	-0.01807	-0.0181233	-0.02336
	0.849924	0.8242	0.83005	0.76733	0.79907	0.85158	0.82169	0.82253	0.8237	0.83148		0.77149	0.86943	0.83698	0.83456	0.83137	0.84141			0.014316	-0.0289767	-0.01412	-0.0600533	-0.0130633	-0.0218233	-0.0189033	-0.0215067	-0.0267333	-0.01809		0.00707333	-0.01498	-0.0118033	-0.00126	-0.0159333	-0.01524
	0.830464	0.84326	0.82784	0.76965	0.78769	0.85889	0.82269	0.83046	0.82507	0.81473		0.76532	0.86563	0.83086	0.81765	0.82863	0.83542			-0.005144	-0.00991667	-0.01633	-0.0577333	-0.0244433	-0.0145133	-0.0179033	-0.0135767	-0.0253633	-0.03484		0.000903333	-0.01878	-0.0179233	-0.01817	-0.0186733	-0.02123
2014-01-17															0.82582		0.82685		2014-01-17															-0.0252967		-0.02728
															0.84132		0.84052																	-0.00979667		-0.01361
															0.828		0.83232																	-0.0231167		-0.02181
2014-01-02	0.826516	0.821343	0.825115	0.761798	0.79563	0.84012	0.83252	0.83241	0.78321	0.89341		0.80269	0.84933	0.81882	0.817	0.81589			2014-01-02	-0.0158353	-0.0255493	-0.002233	-0.040567	0.00668	0.00801333	-0.00720333	-0.0208733	-0.01008	-0.0127833		-0.0240733	-0.0031	-0.02091	-0.0131233	-0.0141567
	0.856876	0.842433	0.831085	0.780288	0.80315	0.82741	0.80137	0.84597	0.79132	0.89086		0.81168	0.83039	0.83178	0.8253	0.82321				0.0145247	-0.00445933	0.003737	-0.022077	0.0142	-0.00469667	-0.0383533	-0.00731333	-0.00197	-0.0153333		-0.0150833	-0.02204	-0.00795	-0.00482333	-0.00683667
	0.843516	0.843233	0.802175	0.762888	0.7631	0.8121	0.81856	0.8427	0.79499	0.90071		0.8149	0.83642	0.82659	0.8258	0.82139				0.00116467	-0.00365933	-0.025173	-0.039477	-0.02585	-0.0200067	-0.0211633	-0.0105833	0.0017	-0.00548333		-0.0118633	-0.01601	-0.01314	-0.00432333	-0.00865667
2013-12-17	0.872334	0.856476	0.876558	0.713	0.84295	0.8548	0.86198	0.69923	1.08592	0.85576		0.85201	0.87466	0.87589	0.8567	0.8659			2013-12-17	-0.0264477	-0.016044	-0.00689533	-0.0950833	-0.0192367	-0.0196633	-0.0193433	-0.0182567	0.0660667	-0.00713667		-0.0163233	-0.02433	-0.01392	-0.00662333	-0.0120633
	0.907244	0.869516	0.881798	0.73171	0.85733	0.86499	0.88022	0.71013	1.07222	0.84885		0.85277	0.88416	0.87429	0.86007	0.86885				0.00846233	-0.003004	-0.00165533	-0.0763733	-0.00485667	-0.00947333	-0.00110333	-0.00735667	0.0523667	-0.0140467		-0.0155633	-0.01483	-0.01552	-0.00325333	-0.00911333
	0.865734	0.849996	0.864518	0.72774	0.84761	0.86458	0.86441	0.70554	1.08292	0.8553		0.86069	0.87786	0.8729	0.86	0.8623				-0.0330477	-0.022524	-0.0189353	-0.0803433	-0.0145767	-0.00988333	-0.0169133	-0.0119467	0.0630667	-0.00759667		-0.00764333	-0.02113	-0.01691	-0.00332333	-0.0156633
2013-12-13	0.76656	0.74131	0.766865	0.62619	0.75783	0.74004	0.73904	0.74947	0.73173	0.72163		0.74852	0.75368	0.76812	0.73907	0.76792			2013-12-13	-0.00512467	-0.01336	-0.00912733	-0.08295	-0.000536667	0.00470333	0.00086	-0.01157	-0.01382	-0.02229		-0.00242	-0.0138467	0.00190667	0.0257333	-0.00278333
	0.8077	0.75973	0.761285	0.65979	0.7673	0.74867	0.74894	0.76114	0.75122	0.7393		0.75163	0.75965	0.74798	0.73954	0.75842				0.0360153	0.00506	-0.0147073	-0.04935	0.00893333	0.0133333	0.01076	0.0001	0.00567	-0.00462		0.00069	-0.00787667	-0.0182333	0.0262033	-0.0122833
	0.75397	0.74028	0.766395	0.64746	0.73007	0.71519	0.71395	0.74767	0.74449	0.73482		0.72399	0.74377	0.7462	0.72627	0.74733				-0.0177147	-0.01439	-0.00959733	-0.06168	-0.0282967	-0.0201467	-0.02423	-0.01337	-0.00106	-0.0091		-0.02695	-0.0237567	-0.0200133	0.0129333	-0.0233733
průměr																			průměr	-0.00529987	-0.0172173	-0.0116125	-0.0552694	-0.0133533	-0.0120207	-0.0163013	-0.015996	0.00195667	-0.0172727		-0.010226	-0.0194673	-0.0156347	-0.00496278	-0.01338	-0.0213067
SD																			SD	0.018091	0.014051	0.00826729	0.0214297	0.015337	0.0129345	0.0126348	0.00898016	0.0322978	0.0100578		0.0100346	0.00772419	0.00784515	0.0144128	0.00566996	0.0057208
20 min																			20 min
2014-01-16	0.788791	0.74339	0.75454	0.68965	0.7572	0.7703	0.75025	0.74803	0.74683	0.75298		0.71358	0.78128	0.76525	0.77529	0.77551	0.75506		2014-01-16	-0.0259307	-0.0580067	-0.0344067	-0.0867533	-0.0554433	-0.0501367	-0.0515067	-0.0529067	-0.0462933	-0.0563233		-0.0377933	-0.06	-0.0522333	-0.0366533	-0.04522	-0.05601
	0.804881	0.75004	0.76493	0.68081	0.7744	0.77793	0.76236	0.75543	0.74912	0.76468		0.72824	0.78811	0.78662	0.78442	0.78524	0.77108			-0.00984067	-0.0513567	-0.0240167	-0.0955933	-0.0382433	-0.0425067	-0.0393967	-0.0455067	-0.0440033	-0.0446233		-0.0231333	-0.05317	-0.0308633	-0.0275233	-0.03549	-0.03999
	0.799051	0.76951	0.74558	0.68507	0.77694	0.78795	0.7623	0.76176	0.75893	0.76132		0.72236	0.79331	0.77999	0.78089	0.78219	0.76878			-0.0156707	-0.0318867	-0.0433667	-0.0913333	-0.0357033	-0.0324867	-0.0394567	-0.0391767	-0.0341933	-0.0479833		-0.0290133	-0.04797	-0.0374933	-0.0310533	-0.03854	-0.04229
2014-01-17	0.82253	0.79987	0.80751	0.75326	0.76752	0.83236	0.79909	0.79847	0.8189	0.80302		0.7468	0.84415	0.81058	0.79859	0.81197	0.81744		2014-01-17	-0.013078	-0.0533067	-0.03666	-0.0741233	-0.0446133	-0.0410433	-0.0415033	-0.0455667	-0.0315333	-0.04655		-0.0176167	-0.04026	-0.0382033	-0.03723	-0.0353333	-0.03921
	0.83918	0.80172	0.8107	0.73051	0.7791	0.83431	0.80636	0.806	0.80789	0.81469		0.75707	0.8501	0.82239	0.81369	0.81297	0.82151			0.003572	-0.0514567	-0.03347	-0.0968733	-0.0330333	-0.0390933	-0.0342333	-0.0380367	-0.0425433	-0.03488		-0.00734667	-0.03431	-0.0263933	-0.02213	-0.0343333	-0.03514
	0.82866	0.81809	0.80727	0.72954	0.76921	0.838	0.80458	0.80907	0.80919	0.79928		0.75796	0.84695	0.81821	0.80238	0.8104	0.82106			-0.006948	-0.0350867	-0.0369	-0.0978433	-0.0429233	-0.0354033	-0.0360133	-0.0349667	-0.0412433	-0.05029		-0.00645667	-0.03746	-0.0305733	-0.03344	-0.0369033	-0.03559
2014-01-17															0.80991		0.81059		2014-01-17															-0.0412067		-0.04354
															0.81871		0.81893																	-0.0324067		-0.0352
															0.81347		0.81765																	-0.0376467		-0.03648
2014-01-02	0.827116	0.809203	0.815432	0.725071	0.78642	0.82733	0.81883	0.8203	0.770369	0.87804		0.79576	0.83091	0.81392	0.7999	0.80662			2014-01-02	-0.0152353	-0.0376893	-0.011916	-0.077294	-0.00253	-0.00477667	-0.0208933	-0.0329833	-0.022921	-0.0281533		-0.0310033	-0.02152	-0.02581	-0.0302233	-0.0234267
	0.850776	0.824743	0.817332	0.742461	0.79711	0.81597	0.79309	0.83296	0.780689	0.8888		0.80365	0.82072	0.82004	0.80863	0.81576				0.00842467	-0.0221493	-0.010016	-0.059904	0.00816	-0.0161367	-0.0466333	-0.0203233	-0.012601	-0.0173933		-0.0231133	-0.03171	-0.01969	-0.0214933	-0.0142867
	0.833146	0.831733	0.792872	0.727761	0.7629	0.80019	0.80154	0.83142	0.783929	0.88126		0.8051	0.82254	0.81376	0.80754	0.80836				-0.00920533	-0.0151593	-0.034476	-0.074604	-0.02605	-0.0319167	-0.0381833	-0.0218633	-0.009361	-0.0249333		-0.0216633	-0.02989	-0.02597	-0.0225833	-0.0216867
2013-12-17	0.865075	0.841299	0.860016	0.63396	0.82922	0.84145	0.84817	0.68878	1.06611	0.84264		0.83871	0.86486	0.86228	0.84742	0.85527			2013-12-17	-0.0337067	-0.031221	-0.0234373	-0.174123	-0.0329667	-0.0330133	-0.0331533	-0.0287067	0.0462567	-0.0202567		-0.0296233	-0.03413	-0.02753	-0.0159033	-0.0226933
	0.895155	0.856339	0.873946	0.65298	0.83765	0.84978	0.86272	0.6959	1.07431	0.83889		0.84191	0.87074	0.86266	0.85083	0.85906				-0.00362667	-0.016181	-0.00950733	-0.155103	-0.0245367	-0.0246833	-0.0186033	-0.0215867	0.0544567	-0.0240067		-0.0264233	-0.02825	-0.02715	-0.0124933	-0.0189033
	0.859885	0.838189	0.855946	0.65004	0.83099	0.85071	0.85099	0.69298	1.07111	0.84239		0.84781	0.8665	0.86328	0.85117	0.85368				-0.0388967	-0.034331	-0.0275073	-0.158043	-0.0311967	-0.0237533	-0.0303333	-0.0245067	0.0512567	-0.0205067		-0.0205233	-0.03249	-0.02653	-0.0121533	-0.0242833
2013-12-13	0.762854	0.729247	0.754676	0.58015	0.74625	0.7255	0.72966	0.74544	0.72569	0.71573		0.73774	0.74645	0.75565	0.73277	0.75303			2013-12-13	-0.00883067	-0.025423	-0.0213163	-0.12899	-0.0121167	-0.00983667	-0.00852	-0.0156	-0.01986	-0.02819		-0.0132	-0.0210767	-0.0105633	0.0194333	-0.0176733
	0.800444	0.753517	0.751766	0.61474	0.75538	0.73155	0.74159	0.75321	0.74271	0.73454		0.74141	0.74949	0.74016	0.73344	0.74861				0.0287593	-0.001153	-0.0242263	-0.0944	-0.00298667	-0.00378667	0.00341	-0.00783	-0.00284	-0.00938		-0.00953	-0.0180367	-0.0260533	0.0201033	-0.0220933
	0.752754	0.734257	0.755136	0.60053	0.72563	0.70906	0.70803	0.7446	0.73978	0.72405		0.717	0.73574	0.7391	0.72369	0.73901				-0.0189307	-0.020413	-0.0208563	-0.10861	-0.0327367	-0.0262767	-0.03015	-0.01644	-0.00577	-0.01987		-0.03394	-0.0317867	-0.0271133	0.0103533	-0.0316933
průměr																			průměr	-0.0106096	-0.0323213	-0.0261386	-0.104906	-0.027128	-0.0276567	-0.0310113	-0.0297333	-0.0107462	-0.031556		-0.0220253	-0.034804	-0.0288113	-0.0202361	-0.0281707	-0.0403833
SD																			SD	0.0166303	0.0162347	0.0104274	0.0340239	0.0176015	0.0139785	0.0145295	0.0129118	0.0348073	0.0142511		0.00968504	0.0117114	0.00917568	0.019074	0.00912283	0.00663227
30 min																			30 min																					30 min
2014-01-16	0.792218	0.73277	0.74224	0.64588	0.74211	0.75406	0.73386	0.73177	0.73132	0.73798		0.69878	0.76173	0.7453	0.75399	0.75463	0.73725		2014-01-16	-0.0225037	-0.0686267	-0.0467067	-0.130523	-0.0705333	-0.0663767	-0.0678967	-0.0691667	-0.0618033	-0.0713233		-0.0525933	-0.07955	-0.0721833	-0.0579533	-0.0661	-0.07382		-0.0623433		2014-01-16	36.0963	110.079	74.9185	209.362	113.137	106.47	108.908	110.945	99.1338
	0.805068	0.73232	0.75345	0.64639	0.7576	0.7603	0.74484	0.73914	0.734	0.74707		0.70556	0.76852	0.76849	0.76568	0.76205	0.74729			-0.00965367	-0.0690767	-0.0354967	-0.130013	-0.0550433	-0.0601367	-0.0569167	-0.0617967	-0.0591233	-0.0622333		-0.0458133	-0.07276	-0.0489933	-0.0462633	-0.05868	-0.06378					15.4847	110.8	56.9374	208.544	88.2906	96.4605	91.2955	99.1231	94.8351
	0.800118	0.75207	0.73264	0.64853	0.75797	0.77014	0.74758	0.74453	0.74168	0.7457		0.70414	0.77253	0.76096	0.76671	0.76361	0.74663			-0.0146037	-0.0493267	-0.0563067	-0.127873	-0.0546733	-0.0502967	-0.0541767	-0.0564067	-0.0514433	-0.0636033		-0.0472333	-0.06875	-0.0565233	-0.0452333	-0.05712	-0.06444					23.4246	79.121	90.3171	205.111	87.6972	80.6769	86.9005	90.4775	82.5162
2014-01-17	0.821404	0.78062	0.78957	0.70393	0.75059	0.81265	0.7809	0.78221	0.79864	0.78266		0.73294	0.82434	0.79004	0.78215	0.79313	0.80022		2014-01-17	-0.014204	-0.0725567	-0.0546	-0.123453	-0.0615433	-0.0607533	-0.0596933	-0.0618267	-0.0517933	-0.06691		-0.0314767	-0.06007	-0.0587433	-0.05367	-0.0541733	-0.05643		-0.0671967		2014-01-17	21.138	107.977	81.254	183.719	91.5869	90.4112	88.8338	92.0085	77.0772
	0.832444	0.78225	0.79149	0.68838	0.76058	0.81595	0.78851	0.78853	0.7907	0.79313		0.7411	0.83308	0.80106	0.79646	0.79374	0.80064			-0.003164	-0.0709267	-0.05268	-0.139003	-0.0515533	-0.0574533	-0.0520833	-0.0555067	-0.0597333	-0.05644		-0.0233167	-0.05133	-0.0477233	-0.03936	-0.0535633	-0.05601						105.551	78.3967	206.86	76.7201	85.5003	77.5088	82.6033	88.8933
	0.826354	0.79507	0.78839	0.68903	0.75417	0.82212	0.78699	0.79304	0.79235	0.7821		0.74121	0.82767	0.79934	0.78937	0.79429	0.8052			-0.009254	-0.0581067	-0.05578	-0.138353	-0.0579633	-0.0512833	-0.0536033	-0.0509967	-0.0580833	-0.06747		-0.0232067	-0.05674	-0.0494433	-0.04645	-0.0530133	-0.05145					13.7715	86.4725	83.0101	205.893	86.2592	76.3183	79.7708	75.8917	86.4378
2014-01-17															0.79258		0.79352		2014-01-17															-0.0585367		-0.06061				2014-01-17
															0.80022		0.80134																	-0.0508967		-0.05279
															0.79785		0.79982																	-0.0532667		-0.05431
2014-01-02	0.817411	0.795056	0.799846	0.690514	0.78235	0.81124	0.79556	0.80927	0.75869	0.86737		0.78409	0.82041	0.80475	0.79514	0.79789			2014-01-02	-0.0249403	-0.0518363	-0.027502	-0.111851	-0.0066	-0.0208667	-0.0441633	-0.0440133	-0.0346	-0.0388233		-0.0426733	-0.03202	-0.03498	-0.0349833	-0.0321567			-0.0407397		2014-01-02	61.2188	127.238	67.5067	274.551		51.2195	108.404	108.036	84.9295
	0.839271	0.808796	0.799346	0.701464	0.79083	0.80692	0.78205	0.82147	0.76757	0.87661		0.79292	0.81393	0.8099	0.80426	0.8078				-0.00308033	-0.0380963	-0.028002	-0.100901	0.00188	-0.0251867	-0.0576733	-0.0318133	-0.02572	-0.0295833		-0.0338433	-0.0385	-0.02983	-0.0258633	-0.0222467						7.56102	93.5116	68.734	247.673		61.8234	141.566	78.0893	63.1326
	0.824521	0.814606	0.782046	0.694304	0.76395	0.79266	0.78508	0.82083	0.7719	0.86936		0.79127	0.81543	0.80557	0.80178	0.79908				-0.0178303	-0.0322863	-0.045302	-0.108061	-0.025	-0.0394467	-0.0546433	-0.0324533	-0.02139	-0.0368333		-0.0354933	-0.037	-0.03416	-0.0283433	-0.0309667						43.7665	79.2504	111.199	265.248	61.3653	96.8262	134.128	79.6603	52.5041
2013-12-17	0.864405	0.83173	0.84677	0.56924	0.82249	0.83313	0.83851	0.68074	1.05685	0.83514		0.83011	0.85787	0.85446	0.83755	0.8467			2013-12-17	-0.0343767	-0.04079	-0.0366833	-0.238843	-0.0396967	-0.0413333	-0.0428133	-0.0367467	0.0369967	-0.0277567		-0.0382233	-0.04112	-0.03535	-0.0257733	-0.0312633			-0.0399833		2013-12-17	85.9775	102.018	91.7466	597.357	99.283	103.376	107.078	91.905
	0.885475	0.83796	0.85643	0.58323	0.82687	0.83592	0.84966	0.68724	1.04205	0.83156		0.83141	0.86144	0.85307	0.8402	0.85012				-0.0133067	-0.03456	-0.0270233	-0.224853	-0.0353167	-0.0385433	-0.0316633	-0.0302467	0.0221967	-0.0313367		-0.0369233	-0.03755	-0.03674	-0.0231233	-0.0278433						33.2805	86.436	67.5865	562.368	88.3285	96.3985	79.1913	75.6482
	0.861085	0.82792	0.84649	0.58383	0.82477	0.83772	0.83909	0.68528	1.06335	0.83403		0.83432	0.86112	0.85498	0.84161	0.84673				-0.0376967	-0.0446	-0.0369633	-0.224253	-0.0374167	-0.0367433	-0.0422333	-0.0322067	0.0434967	-0.0288667		-0.0340133	-0.03787	-0.03483	-0.0217133	-0.0312333							111.546	92.4469	560.867	93.5807	91.8966	105.627	80.5502
2013-12-13	0.759318	0.71989	0.746264	0.53097	0.73339	0.71783	0.71862	0.73835	0.71887	0.71061		0.72729	0.73907	0.74513	0.72556	0.74478			2013-12-13	-0.0123667	-0.03478	-0.0297283	-0.17817	-0.0249767	-0.0175067	-0.01956	-0.02269	-0.02668	-0.03331		-0.02365	-0.0284567	-0.0210833	0.0122233	-0.0259233			-0.0275633		2013-12-13	44.8664	126.182	107.855	646.402	90.6156	63.5143	70.9638	82.3195	96.7953
	0.786028	0.73714	0.738624	0.55448	0.73619	0.71631	0.72779	0.74427	0.72996	0.72378		0.72944	0.74041	0.73204	0.72619	0.74174				0.0143433	-0.01753	-0.0373683	-0.15466	-0.0221767	-0.0190267	-0.01039	-0.01677	-0.01559	-0.02014		-0.0215	-0.0271167	-0.0341733	0.0128533	-0.0289633							63.599	135.573	561.108	80.4571	69.0289		60.8417	56.5606
	0.751808	0.72429	0.745704	0.54961	0.71609	0.70372	0.7001	0.73402	0.72813	0.71595		0.70936	0.728	0.73031	0.7166	0.73093				-0.0198767	-0.03038	-0.0302883	-0.15953	-0.0422767	-0.0316167	-0.03808	-0.02702	-0.01742	-0.02797		-0.04158	-0.0395267	-0.0359033	0.00326333	-0.0397733						72.1127	110.219	109.886	578.776		114.706	138.155	98.0288	63.1999
průměr																			průměr	-0.0148343	-0.0475653	-0.0400287	-0.15269	-0.0388593	-0.0411047	-0.045706	-0.0419773	-0.0253793	-0.0441733		-0.035436	-0.047224	-0.042044	-0.0323939	-0.040868	-0.0592933				průměr	38.2249	100	87.8244	367.589	88.1101	85.6417	101.309	87.0752	78.8346
SD																			SD	0.0127964	0.0171484	0.0109471	0.0444506	0.0206093	0.0161864	0.0156311	0.0162313	0.0351041	0.0180734		0.00960337	0.016645	0.0132488	0.0227387	0.0145047	0.00713267				SD	24.546	18.092	21.0777	185.915	12.4562	18.2094	23.4014	13.3583	16.1916
[truncated: 7 more columns]
