# Supplementary material for: Structure-Activity Relationships of Novel Salicylaldehyde Isonicotinoyl Hydrazone (SIH) Analogs: Iron Chelation, Anti-Oxidant and Cytotoxic Properties
Source: PLoS One. 2014 Nov 13;9(11):e112059. doi: 10.1371/journal.pone.0112059 (PMC4231169; doi:10.1371/journal.pone.0112059)
Supplement: Data S1 — Raw data underlying the findings in this study. (ZIP) [file pone.0112059.s001.zip › Ascorbate IBE 1.xlsx]

## Sheet: List1
čas (min)	ctr	Fe	DFO	EDTA	SIH	redSIH	redHAPI	redHPPI	BHAPI	BHPPI		2API	7HII	H16	H17	H18	H28		čas (min)	ctr	Fe	DFO	EDTA	SIH	redSIH	redHAPI	redHPPI	BHAPI	BHPPI		2API	7HII	H16	H17	H18	H28		prům Fe		čas (min)	ctr	Fe	DFO	EDTA	SIH	redSIH	redHAPI	redHPPI	BHAPI
0 min																			0 min
2014-01-16	0.796209	0.7881	0.794221	0.72062	0.82622	0.80204	0.79571	0.78129	0.84797	0.82443		0.75154	0.80951	0.80483	0.80719	0.8046	0.80106		2014-01-16	0.796209	0.80758	0.804741	0.698023	0.840253	0.809207	0.803143	0.797057	0.827573	0.825163		0.692037	0.865287	0.797083	0.81837	0.78783	0.790687
	0.805709	0.80207	0.809401	0.68478	0.85462	0.80934	0.80571	0.79559	0.80748	0.81263		0.73124	0.82151	0.81123	0.85959	0.83736	0.79266
	0.786709	0.83257	0.810601	0.68867	0.83992	0.81624	0.80801	0.81429	0.82727	0.83843		0.72374	0.84411	0.80793	0.80739	0.83386	0.80636
2014-01-17	0.791251	0.79989	0.816719	0.74482	0.83291	0.79754	0.80677	0.79433	0.82626	0.73139		0.70171	0.81971	0.81745	0.80256	0.81262	0.79543		2014-01-17	0.807844	0.81506	0.817232	0.711857	0.836177	0.798607	0.810537	0.802497	0.821227	0.740757		0.705477	0.810943	0.81755	0.819593	0.80782	0.806297
	0.829561	0.81415	0.819679	0.69725	0.84431	0.79684	0.81767	0.80403	0.81155	0.74709		0.71121	0.80931	0.81955	0.81036	0.79102	0.80903
	0.802721	0.83114	0.815299	0.6935	0.83131	0.80144	0.80717	0.80913	0.82587	0.74379		0.70351	0.80381	0.81565	0.84586	0.81982	0.81443
2014-01-17															0.80622		0.81951		2014-01-17															0.80982		0.818443
															0.81412		0.81781
															0.80912		0.81801
2014-01-02	0.907895	0.91417	0.953656	0.86462	0.93826	0.9168	0.96223	0.93381	0.89679	0.91921		0.85759	0.99206	0.93689	0.906	0.94782			2014-01-02	0.912655	0.924803	0.947363	0.853143	0.91696	0.911467	0.93223	0.936377	0.902323	0.910743		0.86869	0.95076	0.934357	0.906033	0.948353
	0.924885	0.93517	0.955956	0.86795	0.92866	0.9117	0.92433	0.95171	0.90829	0.93211		0.86999	0.94776	0.94049	0.8973	0.95572
	0.905185	0.92507	0.932476	0.82686	0.88396	0.9059	0.91013	0.92361	0.90189	0.88091		0.87849	0.91246	0.92569	0.9148	0.94152
2013-12-17	0.850645	0.877797	0.868791	0.7411	0.92508	0.8427	0.87882	0.83925	0.88114	0.90273		0.90328	0.89341	0.87473	0.90219	0.91107			2013-12-17	0.850418	0.871634	0.863808	0.725903	0.914547	0.842267	0.86702	0.853017	0.87914	0.87603		0.899513	0.893477	0.853697	0.885457	0.887837
	0.882745	0.868707	0.866241	0.73351	0.91478	0.8491	0.88242	0.87045	0.87684	0.86533		0.90438	0.89861	0.84843	0.87729	0.88777
	0.817865	0.868397	0.856391	0.7031	0.90378	0.835	0.83982	0.84935	0.87944	0.86003		0.89088	0.88841	0.83793	0.87689	0.86467
2013-12-13	0.87512	0.89178	0.931812	0.60079	0.91871	0.87039	0.89794	0.89964	0.91676	0.8836		0.85604	0.92934	0.91845	0.85455	0.98431			2013-12-13	0.896893	0.896553	0.928709	0.600707	0.907143	0.87249	0.89874	0.897807	0.923093	0.888333		0.856573	0.926373	0.907717	0.847783	0.97731
	0.94125	0.90469	0.937812	0.6042	0.91401	0.87699	0.91094	0.90804	0.93436	0.8962		0.86044	0.93174	0.90725	0.84855	0.98141
	0.87431	0.89319	0.916502	0.59713	0.88871	0.87009	0.88734	0.88574	0.91816	0.8852		0.85324	0.91804	0.89745	0.84025	0.96621
průměr																			průměr	0.852804	0.863126	0.87237	0.717927	0.883016	0.846807	0.862334	0.857351	0.870671	0.848205		0.765786	0.855957	0.838316	0.827461	0.827747	0.809789
SD																			SD	0.0518557	0.0509646	0.0641972	0.0901675	0.0410825	0.0463631	0.055721	0.0603011	0.0450662	0.067771		0.0692876	0.0560305	0.0503646	0.0472557	0.0509716	0.0177669
10 min																			10 min
2014-01-16	0.791964	0.77122	0.78849	0.5715	0.80162	0.78139	0.77627	0.76391	0.80455	0.76469		0.68864	0.81606	0.78288	0.78004	0.76822	0.77187		2014-01-16	-0.004245	-0.03636	-0.016251	-0.126523	-0.0386333	-0.0278167	-0.0268733	-0.0331467	-0.0230233	-0.0604733		-0.0447067	-0.0717667	-0.0219133	-0.03496	-0.01756	-0.0189867
	0.798064	0.77939	0.80243	0.55293	0.82392	0.78959	0.78577	0.77963	0.7949	0.78589		0.70514	0.83556	0.80068	0.80924	0.77365	0.77457			0.001855	-0.02819	-0.002311	-0.145093	-0.0163333	-0.0196167	-0.0173733	-0.0174267	-0.0326733	-0.0392733		-0.0336067	-0.0119667	0.00308667	0.01424	-0.01056	-0.0175867
	0.779324	0.80232	0.80162	0.55845	0.81902	0.79499	0.78697	0.79073	0.80792	0.76749		0.70164	0.85836	0.78968	0.79594	0.77302	0.79267			-0.016885	-0.00526	-0.003121	-0.139573	-0.0212333	-0.0142167	-0.0161733	-0.00632667	-0.0196533	-0.0576733		-0.0315067	-0.0307667	0.0250867	-0.00406	0.00184	-0.0124867
2014-01-17	0.787027	0.78033	0.812835	0.59261	0.82556	0.77624	0.78387	0.77743	0.80496	0.71403		0.68079	0.81685	0.79268	0.7898	0.77611	0.77916		2014-01-17	-0.0208173	-0.03473	-0.00439733	-0.119247	-0.0106167	-0.0223667	-0.0266667	-0.0250667	-0.0162667	-0.0267267		-0.0246867	0.00590667	-0.02487	-0.0297933	-0.03171	-0.0271367
	0.821077	0.79493	0.820425	0.56373	0.84026	0.78224	0.79067	0.78463	0.7992	0.74423		0.69549	0.81785	0.80618	0.7896	0.78181	0.79526			0.0132327	-0.02013	0.00319267	-0.148127	0.00408333	-0.0163667	-0.0198667	-0.0178667	-0.0220267	0.00347333		-0.00998667	0.00690667	-0.01137	-0.0299933	-0.02601	-0.0110367
	0.797597	0.80738	0.811395	0.56315	0.82376	0.78574	0.78897	0.79423	0.80725	0.73313		0.69329	0.80925	0.79688	0.7958	0.78911	0.79216			-0.0102473	-0.00768	-0.00583733	-0.148707	-0.0124167	-0.0128667	-0.0215667	-0.00826667	-0.0139767	-0.00762667		-0.0121867	-0.00169333	-0.02067	-0.0237933	-0.01871	-0.0141367
2014-01-17															0.79977		0.79804		2014-01-17															-0.0144767		-0.04662
															0.80657		0.79994																	0.00872333		-0.02512
															0.80687		0.80064																	-0.0135767		-0.02982
2014-01-02	0.907504	0.907169	0.940013	0.75122	0.93955	0.94616	0.94519	0.92897	0.89389	0.89736		0.83852	0.94147	0.92251	0.89826	0.93382			2014-01-02	-0.005151	-0.0176343	-0.00734967	-0.101923	0.02259	0.0346933	0.01296	-0.00740667	-0.00843333	-0.0133833		-0.03017	-0.00929	-0.0118467	-0.00777333	-0.0145333
	0.925304	0.935769	0.939013	0.75765	0.92705	0.91766	0.90809	0.93917	0.90829	0.90696		0.84842	0.90687	0.93161	0.89466	0.94542				0.012649	0.0109657	-0.00834967	-0.0954933	0.01009	0.00619333	-0.02414	0.00279333	0.00596667	-0.00378333		-0.02027	-0.04389	-0.00274667	-0.0113733	-0.00293333
	0.917224	0.921469	0.929493	0.72434	0.91375	0.90426	0.89249	0.91787	0.89949	0.87566		0.85002	0.89947	0.91901	0.89986	0.94462				0.004569	-0.00333433	-0.0178697	-0.128803	-0.00321	-0.00720667	-0.03974	-0.0185067	-0.00283333	-0.0350833		-0.01867	-0.05129	-0.0153467	-0.00617333	-0.00373333
2013-12-17	0.8448	0.859523	0.863927	0.59211	0.92841	0.82196	0.86654	0.83134	0.86549	0.87019		0.89574	0.88441	0.86512	0.88304	0.87154			2013-12-17	-0.00561833	-0.0121107	0.000119333	-0.133793	0.0138633	-0.0203067	-0.00048	-0.0216767	-0.01365	-0.00584		-0.00377333	-0.00906667	0.0114233	-0.00241667	-0.0162967
	0.86769	0.859833	0.866267	0.60436	0.91651	0.83016	0.86644	0.85834	0.86569	0.83479		0.89924	0.89651	0.83932	0.87154	0.86524				0.0172717	-0.0118007	0.00245933	-0.121543	0.00196333	-0.0121067	-0.00058	0.00532333	-0.01345	-0.04124		-0.000273333	0.00303333	-0.0143767	-0.0139167	-0.0225967
	0.81894	0.854063	0.849027	0.57587	0.88421	0.81926	0.83254	0.83924	0.87809	0.84049		0.88564	0.88701	0.82912	0.87104	0.85034				-0.0314783	-0.0175707	-0.0147807	-0.150033	-0.0303367	-0.0230067	-0.03448	-0.0137767	-0.00105	-0.03554		-0.0138733	-0.00646667	-0.0245767	-0.0144167	-0.0374967
2013-12-13	0.872224	0.881058	0.923305	0.50662	0.87085	0.85762	0.89025	0.89399	0.90467	0.88063		0.82414	0.91382	0.89565	0.88902	0.96927			2013-12-13	-0.0246693	-0.0154953	-0.00540367	-0.0940867	-0.0362933	-0.01487	-0.00849	-0.00381667	-0.0184233	-0.00770333		-0.0324333	-0.0125533	-0.0120667	0.0412367	-0.00804
	0.913574	0.899088	0.934325	0.51648	0.91475	0.86502	0.89365	0.89959	0.92367	0.88003		0.82954	0.91422	0.88675	0.89502	0.95987				0.0166807	0.00253467	0.00561633	-0.0842267	0.00760667	-0.00747	-0.00509	0.00178333	0.000576667	-0.00830333		-0.0270333	-0.0121533	-0.0209667	0.0472367	-0.01744
	0.866134	0.885608	0.916045	0.50528	0.91625	0.85952	0.87665	0.88079	0.90807	0.88013		0.81984	0.90432	0.88325	0.87772	0.95237				-0.0307593	-0.0109453	-0.0126637	-0.0954267	0.00910667	-0.01297	-0.02209	-0.0170167	-0.0150233	-0.00820333		-0.0367333	-0.0220533	-0.0244667	0.0299367	-0.02494
průměr																			průměr	-0.0055742	-0.0138494	-0.00579647	-0.122173	-0.00665133	-0.0113533	-0.01671	-0.0120267	-0.0129293	-0.0231587		-0.0444793	-0.0230833	-0.0113527	-0.0117294	-0.0202	-0.0220733
SD																			SD	0.0167227	0.0129311	0.00720861	0.022764	0.018949	0.0150907	0.0140751	0.0109844	0.010247	0.0204993		0.0124002	0.0277648	0.0182261	0.0186136	0.017511	0.0119452
20 min																			20 min
2014-01-16	0.78894	0.75396	0.775229	0.43609	0.79649	0.76085	0.75762	0.74807	0.77403	0.74296		0.68202	0.81871	0.76656	0.76903	0.7606	0.75764		2014-01-16	-0.007269	-0.05362	-0.029512	-0.261933	-0.0437633	-0.0483567	-0.0455233	-0.0489867	-0.0535433	-0.0822033		-0.0447067	-0.0717667	-0.0219133	-0.03496	-0.01756	-0.0189867
	0.79163	0.75669	0.787029	0.43717	0.81679	0.77155	0.76831	0.76018	0.77794	0.75726		0.69162	0.83701	0.78386	0.79693	0.7791	0.76001			-0.004579	-0.05089	-0.017712	-0.260853	-0.0234633	-0.0376567	-0.0348333	-0.0368767	-0.0496333	-0.0679033		-0.0336067	-0.0119667	0.00308667	0.01424	-0.01056	-0.0175867
	0.77508	0.7775	0.787009	0.4416	0.81549	0.77615	0.77021	0.77096	0.78871	0.75136		0.69752	0.85901	0.77526	0.79133	0.76833	0.77569			-0.021129	-0.03008	-0.017732	-0.256423	-0.0247633	-0.0330567	-0.0329333	-0.0260967	-0.0388633	-0.0738033		-0.0315067	-0.0307667	0.0250867	-0.00406	0.00184	-0.0124867
2014-01-17	0.787939	0.75926	0.803998	0.46122	0.81661	0.76019	0.76546	0.76121	0.78679	0.71059		0.67143	0.81157	0.77741	0.77317	0.77424	0.76604		2014-01-17	-0.0199053	-0.0558	-0.0132343	-0.250637	-0.0195667	-0.0384167	-0.0450767	-0.0412867	-0.0344367	-0.0301667		-0.0340467	0.000626667	-0.04014	-0.0464233	-0.03358	-0.0402567
	0.805339	0.7676	0.809908	0.44451	0.82631	0.76469	0.77356	0.76931	0.78721	0.73789		0.68363	0.82147	0.79721	0.78687	0.77384	0.77424			-0.00250533	-0.04746	-0.00732433	-0.267347	-0.00986667	-0.0339167	-0.0369767	-0.0331867	-0.0340167	-0.00286667		-0.0218467	0.0105267	-0.02034	-0.0327233	-0.03398	-0.0320567
	0.794829	0.78033	0.805258	0.44674	0.81741	0.76999	0.77256	0.77391	0.79127	0.73969		0.68403	0.80827	0.78691	0.78247	0.77624	0.77634			-0.0130153	-0.03473	-0.0119743	-0.265117	-0.0187667	-0.0286167	-0.0379767	-0.0285867	-0.0299567	-0.00106667		-0.0214467	-0.00267333	-0.03064	-0.0371233	-0.03158	-0.0299567
2014-01-17															0.78928		0.78047		2014-01-17															-0.0144767		-0.04662
															0.79838		0.7828																	0.00872333		-0.02512
															0.79698		0.78551																	-0.0135767		-0.02982
2014-01-02	0.90849	0.897709	0.92448	0.64822	0.91048	0.93832	0.93392	0.9168	0.88309	0.88539		0.82348	0.93103	0.91241	0.89902	0.93044			2014-01-02	-0.004165	-0.0270943	-0.0228827	-0.204923	-0.00648	0.0268533	0.00169	-0.0195767	-0.0192333	-0.0253533		-0.04521	-0.01973	-0.0219467	-0.00701333	-0.0179133
	0.92159	0.917819	0.93253	0.63469	0.91958	0.91682	0.90022	0.9288	0.90509	0.90029		0.83618	0.90423	0.91891	0.89072	0.93654				0.008935	-0.00698433	-0.0148327	-0.218453	0.00262	0.00535333	-0.03201	-0.00757667	0.00276667	-0.0104533		-0.03251	-0.04653	-0.0154467	-0.0153133	-0.0118133
	0.91587	0.907099	0.91722	0.60988	0.90858	0.90742	0.88582	0.9112	0.89359	0.86449		0.83548	0.89933	0.91141	0.88922	0.94214				0.003215	-0.0177043	-0.0301427	-0.243263	-0.00838	-0.00404667	-0.04641	-0.0251767	-0.00873333	-0.0462533		-0.03321	-0.05143	-0.0229467	-0.0168133	-0.00621333
2013-12-17	0.83291	0.842928	0.853817	0.46026	0.91312	0.81385	0.85444	0.82171	0.85315	0.86365		0.89116	0.87874	0.85227	0.87658	0.85942			2013-12-17	-0.0175083	-0.0287057	-0.00999067	-0.265643	-0.00142667	-0.0284167	-0.01258	-0.0313067	-0.02599	-0.01238		-0.00835333	-0.0147367	-0.00142667	-0.00887667	-0.0284167
	0.85514	0.843458	0.855867	0.47691	0.90112	0.81465	0.85414	0.84661	0.85617	0.83075		0.89426	0.88834	0.82887	0.86558	0.85022				0.00472167	-0.0281757	-0.00794067	-0.248993	-0.0134267	-0.0276167	-0.01288	-0.00640667	-0.02297	-0.04528		-0.00525333	-0.00513667	-0.0248267	-0.0198767	-0.0376167
	0.81367	0.836138	0.839337	0.45492	0.87492	0.80995	0.82474	0.82891	0.8577	0.82975		0.88296	0.88754	0.82107	0.86378	0.84031				-0.0367483	-0.0354957	-0.0244707	-0.270983	-0.0396267	-0.0323167	-0.04228	-0.0241067	-0.02144	-0.04628		-0.0165533	-0.00593667	-0.0326267	-0.0216767	-0.0475267
2013-12-13	0.868521	0.867781	0.914355	0.40433	0.87092	0.84516	0.87796	0.87733	0.89242	0.8861		0.80593	0.90486	0.88426	0.88888	0.94951			2013-12-13	-0.0283723	-0.0287723	-0.0143537	-0.196377	-0.0362233	-0.02733	-0.02078	-0.0204767	-0.0306733	-0.00223333		-0.0506433	-0.0215133	-0.0234567	0.0410967	-0.0278
	0.898941	0.878031	0.927595	0.42487	0.90092	0.85116	0.88026	0.88663	0.90962	0.8422		0.81123	0.90546	0.87756	0.88618	0.94951				0.00204767	-0.0185223	-0.00111367	-0.175837	-0.00622333	-0.02133	-0.01848	-0.0111767	-0.0134733	-0.0461333		-0.0453433	-0.0209133	-0.0301567	0.0383967	-0.0278
	0.860821	0.871601	0.909715	0.41192	0.90452	0.84606	0.86346	0.87023	0.89372	0.8619		0.80113	0.89506	0.87506	0.88238	0.93711				-0.0360723	-0.0249523	-0.0189937	-0.188787	-0.00262333	-0.02643	-0.03528	-0.0275767	-0.0293733	-0.0264333		-0.0554433	-0.0313133	-0.0326567	0.0345967	-0.0402
průměr																			průměr	-0.01149	-0.0325991	-0.0161473	-0.238371	-0.0167987	-0.0236867	-0.0301553	-0.0258933	-0.0273047	-0.0345873		-0.0444793	-0.0230833	-0.0113527	-0.0117294	-0.0202	-0.0220733
SD																			SD	0.0146605	0.0140639	0.00820341	0.0323862	0.0144119	0.0191973	0.0143495	0.0119172	0.0146379	0.0265372		0.0124002	0.0277648	0.0182261	0.0186136	0.017511	0.0119452
30 min																			30 min																					30 min
2014-01-16	0.787604	0.73787	0.768845	0.32646	0.79216	0.74373	0.74316	0.73268	0.75395	0.72475		0.66406	0.78975	0.75009	0.75951	0.74412	0.73633		2014-01-16	-0.008605	-0.06971	-0.035896	-0.371563	-0.0480933	-0.0654767	-0.0599833	-0.0643767	-0.0736233	-0.100413		-0.0447067	-0.0717667	-0.0219133	-0.03496	-0.01756	-0.0189867		-0.064		2014-01-16	17.9092	145.084	74.7086	773.317	100.094	136.273	124.84	133.984	153.229
	0.792554	0.73785	0.775875	0.33817	0.80856	0.7514	0.75278	0.74321	0.75925	0.73555		0.67246	0.81395	0.76169	0.78201	0.74582	0.73828			-0.003655	-0.06973	-0.028866	-0.359853	-0.0316933	-0.0578067	-0.0503633	-0.0538467	-0.0683233	-0.0896133		-0.0336067	-0.0119667	0.00308667	0.01424	-0.01056	-0.0175867					7.60698	145.126	60.0774	748.945	65.9618	120.31	104.819	112.068	142.198
	0.777474	0.75502	0.776595	0.3386	0.81026	0.75777	0.75475	0.75077	0.76991	0.73175		0.67816	0.83955	0.75599	0.77971	0.75044	0.75328			-0.018735	-0.05256	-0.028146	-0.359423	-0.0299933	-0.0514367	-0.0483933	-0.0462867	-0.0576633	-0.0934133		-0.0315067	-0.0307667	0.0250867	-0.00406	0.00184	-0.0124867					38.9923	109.391	58.5789	748.051	62.4237	107.053	100.719	96.3342	120.012
2014-01-17	0.787591	0.74554	0.799115	0.3491	0.81077	0.74376	0.74804	0.74574	0.7696	0.735		0.66255	0.79936	0.76056	0.76521	0.73495	0.74832		2014-01-17	-0.0202533	-0.06952	-0.0181173	-0.362757	-0.0254067	-0.0548467	-0.0624967	-0.0567567	-0.0516267	-0.00575667		-0.0429267	-0.0115833	-0.05699	-0.0543833	-0.07287	-0.0579767		-0.0628967		2014-01-17	42.1523	144.689	37.7067	754.988	52.8777	114.15	130.071	118.125	107.448
	0.800391	0.74913	0.803235	0.34353	0.81977	0.75069	0.75699	0.75403	0.77346	0.7227		0.67295	0.80706	0.78006	0.78251	0.76459	0.75874			-0.00745333	-0.06593	-0.0139973	-0.368327	-0.0164067	-0.0479167	-0.0535467	-0.0484667	-0.0477667	-0.0180567		-0.0325267	-0.00388333	-0.03749	-0.0370833	-0.04323	-0.0475567					15.5123	137.217	29.132	766.581	34.1464	99.7267	111.444	100.871	99.4145
	0.793161	0.76182	0.799995	0.34688	0.81457	0.75399	0.75505	0.75716	0.77387	0.7383		0.67295	0.80016	0.76866	0.77591	0.76739	0.76053			-0.0146833	-0.05324	-0.0172373	-0.364977	-0.0216067	-0.0446167	-0.0554867	-0.0453367	-0.0473567	-0.00245667		-0.0325267	-0.0107833	-0.04889	-0.0436833	-0.04043	-0.0457667					30.5597	110.806	35.8752	759.608	44.9689	92.8585	115.482	94.357	98.5612
2014-01-17															0.78107		0.76449		2014-01-17															-0.0144767		-0.04662				2014-01-17
															0.78877		0.76682																	0.00872333		-0.02512
															0.78947		0.77057																	-0.0135767		-0.02982
2014-01-02	0.899835	0.881842	0.917616	0.54223	0.9026	0.92888	0.92236	0.90419	0.87401	0.86341		0.80991	0.92438	0.90285	0.89181	0.92524			2014-01-02	-0.01282	-0.0429613	-0.0297467	-0.310913	-0.01436	0.0174133	-0.00987	-0.0321867	-0.0283133	-0.0473333		-0.05878	-0.02638	-0.0315067	-0.0142233	-0.0231133			-0.0332613		2014-01-02	26.6817	89.4134	61.9103	647.089	29.8868	-36.2415	20.542	66.9886	58.9272
	0.916845	0.904002	0.923246	0.52411	0.9211	0.90918	0.89256	0.91509	0.89681	0.87191		0.82321	0.89908	0.90875	0.88191	0.92954				0.00419	-0.0208013	-0.0241167	-0.329033	0.00414	-0.00228667	-0.03967	-0.0212867	-0.00551333	-0.0388333		-0.04548	-0.05168	-0.0256067	-0.0241233	-0.0188133						-8.72045	43.2928	50.1929	684.801	-8.61638	4.75913	82.5633	44.3029	11.4746
	0.907895	0.888782	0.910026	0.50768	0.9149	0.89668	0.87966	0.89779	0.88081	0.83981		0.82131	0.88928	0.89915	0.88221	0.93464				-0.00476	-0.0360213	-0.0373367	-0.345463	-0.00206	-0.0147867	-0.05257	-0.0385867	-0.0215133	-0.0709333		-0.04738	-0.06148	-0.0352067	-0.0238233	-0.0137133						9.90676	74.9695	77.707	718.996	4.28738	30.7748	109.411	80.3086	44.7747
2013-12-17	0.831255	0.829322	0.841729	0.35032	0.90394	0.80506	0.84312	0.81368	0.84474	0.83965		0.88829	0.8736	0.83901	0.86774	0.84976			2013-12-17	-0.0191633	-0.0423117	-0.0220787	-0.375583	-0.0106067	-0.0372067	-0.0239	-0.0393367	-0.0344	-0.03638		-0.0112233	-0.0198767	-0.0146867	-0.0177167	-0.0380767			-0.0449583		2013-12-17	39.8837	88.0612	45.9513	781.684	22.0751	77.4365	49.7419	81.8695	71.5951
	0.846175	0.827272	0.847159	0.36806	0.89754	0.80496	0.84402	0.83688	0.84715	0.82915		0.88969	0.881	0.81791	0.85624	0.84176				-0.00424333	-0.0443617	-0.0166487	-0.357843	-0.0170067	-0.0373067	-0.023	-0.0161367	-0.03199	-0.04688		-0.00982333	-0.0124767	-0.0357867	-0.0292167	-0.0460767						8.83145	92.3278	34.6501	744.762	35.3952	77.6446	47.8688	33.5845	66.5793
	0.813705	0.823432	0.835259	0.35485	0.87224	0.80106	0.81692	0.81988	0.84509	0.81935		0.88009	0.8778	0.81201	0.85514	0.83425				-0.0367133	-0.0482017	-0.0285487	-0.371053	-0.0423067	-0.0412067	-0.0501	-0.0331367	-0.03405	-0.05668		-0.0194233	-0.0156767	-0.0416867	-0.0303167	-0.0535867						76.4097	100.32	59.417	772.256	88.0508	85.7615	104.271	68.9658	70.8666
2013-12-13	0.863963	0.856753	0.904845	0.31565	0.87391	0.83429	0.86729	0.86681	0.88877	0.88019		0.79056	0.89842	0.87483	0.88959	0.93207			2013-12-13	-0.0329303	-0.0398003	-0.0238637	-0.285057	-0.0332333	-0.0382	-0.03145	-0.0309967	-0.0343233	-0.00814333		-0.0660133	-0.0279533	-0.0328867	0.0418067	-0.04524			-0.0351237		2013-12-13	68.5363	82.8345	49.6663	593.275	69.1669	79.5038	65.4554	64.5119	71.4355
	0.886453	0.868813	0.915095	0.33428	0.89611	0.83869	0.86629	0.87421	0.89557	0.83259		0.79366	0.90212	0.86843	0.88839	0.93417				-0.0104403	-0.0277403	-0.0136137	-0.266427	-0.0110333	-0.0338	-0.03245	-0.0235967	-0.0275233	-0.0557433		-0.0629133	-0.0242533	-0.0392867	0.0406067	-0.04314						21.729	57.7346	28.3335	554.501	22.9631	70.3463	67.5366	49.1106	57.283
	0.856873	0.858723	0.900385	0.32662	0.89611	0.83449	0.85319	0.86001	0.88327	0.85759		0.78526	0.89022	0.86743	0.87909	0.92167				-0.0400203	-0.0378303	-0.0283237	-0.274087	-0.0110333	-0.038	-0.04555	-0.0377967	-0.0398233	-0.0307433		-0.0713133	-0.0361533	-0.0402867	0.0313067	-0.05564						83.2924	78.7345	58.9487	570.443	22.9631	79.0876	94.801	78.6644	82.8824
průměr																			průměr	-0.0153524	-0.048048	-0.0244358	-0.340157	-0.0207133	-0.0364987	-0.0425887	-0.0392087	-0.040254	-0.0467587		-0.0444793	-0.0230833	-0.0113527	-0.0117294	-0.0202	-0.0220733				průměr	31.9522	100	50.8571	707.953	43.1097	75.9629	88.6378	81.6031	83.7787
SD																			SD	0.0128647	0.0153802	0.00744428	0.0378274	0.0144668	0.0217682	0.0153138	0.0135811	0.0178883	0.0316699		0.0124002	0.0277648	0.0182261	0.0186136	0.017511	0.0119452				SD	26.7748	32.0101	15.4934	78.7284	30.109	45.3051	31.8719	28.2657	37.2301
																			30 min																					30 min
																			41655	-0.008605	-0.06971	-0.035896	-0.371563	-0.0480933	-0.0654767	-0.0599833	-0.0643767	-0.0736233	-0.100413		-0.0447067	-0.0717667	-0.0219133	-0.03496	-0.01756	-0.0189867		-0.064		2014-01-16	13.4453	108.922	56.0875	580.568	75.1458	102.307	93.724	100.589	115.036
																				-0.003655	-0.06973	-0.028866	-0.359853	-0.0316933	-0.0578067	-0.0503633	-0.0538467	-0.0683233	-0.0896133		-0.0336067	-0.0119667	0.00308667	0.01424	-0.01056	-0.0175867						108.953	45.1031	562.271	49.5208	90.3229	78.6927	84.1354	106.755
																				-0.018735	-0.05256	-0.028146	-0.359423	-0.0299933	-0.0514367	-0.0483933	-0.0462867	-0.0576633	-0.0934133		-0.0315067	-0.0307667	0.0250867	-0.00406	0.00184	-0.0124867					29.2734	82.125	43.9781	561.599	46.8646	80.3698	75.6146	72.3229	90.099
																			41656	-0.0202533	-0.06952	-0.0181173	-0.362757	-0.0254067	-0.0548467	-0.0624967	-0.0567567	-0.0516267	-0.00575667		-0.0429267	-0.0115833	-0.05699	-0.0543833	-0.07287	-0.0579767		-0.0628967		2014-01-17	32.201	110.53	28.8049	576.75	40.3943	87.2012	99.364	90.238	82.0817
																				-0.00745333	-0.06593	-0.0139973	-0.368327	-0.0164067	-0.0479167	-0.0535467	-0.0484667	-0.0477667	-0.0180567		-0.0325267	-0.00388333	-0.03749	-0.0370833	-0.04323	-0.0475567					11.8501	104.823	22.2545	585.606	26.0851	76.1832	85.1343	77.0576	75.9447
																				-0.0146833	-0.05324	-0.0172373	-0.364977	-0.0216067	-0.0446167	-0.0554867	-0.0453367	-0.0473567	-0.00245667		-0.0325267	-0.0107833	-0.04889	-0.0436833	-0.04043	-0.0457667					23.3452	84.6468	27.4058	580.28	34.3526	70.9365	88.2188	72.0812	75.2928
																			41656															-0.0144767		-0.04662				2014-01-17
																																		0.00872333		-0.02512
																																		-0.0135767		-0.02982
																			41641	-0.01282	-0.0429613	-0.0297467	-0.310913	-0.01436	0.0174133	-0.00987	-0.0321867	-0.0283133	-0.0473333		-0.05878	-0.02638	-0.0315067	-0.0142233	-0.0231133			-0.0332613		2014-01-02	38.5433	129.163	89.4332	934.759	43.1733		29.6741	96.769	85.1239
																				0.00419	-0.0208013	-0.0241167	-0.329033	0.00414	-0.00228667	-0.03967	-0.0212867	-0.00551333	-0.0388333		-0.04548	-0.05168	-0.0256067	-0.0241233	-0.0188133							62.5391	72.5066	989.237		6.87485	119.268	63.9982	16.5758
																				-0.00476	-0.0360213	-0.0373367	-0.345463	-0.00206	-0.0147867	-0.05257	-0.0385867	-0.0215133	-0.0709333		-0.04738	-0.06148	-0.0352067	-0.0238233	-0.0137133						14.3109	108.298	112.252			44.456	158.051	116.011	64.6797
																			41625	-0.0191633	-0.0423117	-0.0220787	-0.375583	-0.0106067	-0.0372067	-0.0239	-0.0393367	-0.0344	-0.03638		-0.0112233	-0.0198767	-0.0146867	-0.0177167	-0.0380767			-0.0449583		2013-12-17	42.6247	94.1131	49.1092	835.403	23.5922	82.7581	53.1603	87.4958	76.5153
																				-0.00424333	-0.0443617	-0.0166487	-0.357843	-0.0170067	-0.0373067	-0.023	-0.0161367	-0.03199	-0.04688		-0.00982333	-0.0124767	-0.0357867	-0.0292167	-0.0460767							98.6728	37.0313	795.944	37.8276	82.9805	51.1585	35.8925	71.1548
																				-0.0367133	-0.0482017	-0.0285487	-0.371053	-0.0423067	-0.0412067	-0.0501	-0.0331367	-0.03405	-0.05668		-0.0194233	-0.0156767	-0.0416867	-0.0303167	-0.0535867						81.6608	107.214	63.5003	825.327	94.1019	91.6552	111.437	73.7053	75.7368
																			41621	-0.0329303	-0.0398003	-0.0238637	-0.285057	-0.0332333	-0.0382	-0.03145	-0.0309967	-0.0343233	-0.00814333		-0.0660133	-0.0279533	-0.0328867	0.0418067	-0.04524			-0.0351237		2013-12-13		113.315	67.9418	811.58	94.6181	108.759	89.5408	88.2501	97.7214
																				-0.0104403	-0.0277403	-0.0136137	-0.266427	-0.0110333	-0.0338	-0.03245	-0.0235967	-0.0275233	-0.0557433		-0.0629133	-0.0242533	-0.0392867	0.0406067	-0.04314							78.979	38.7592	758.539	31.4128	96.2314	92.3878	67.1817	78.3612
																				-0.0400203	-0.0378303	-0.0283237	-0.274087	-0.0110333	-0.038	-0.04555	-0.0377967	-0.0398233	-0.0307433		-0.0713133	-0.0361533	-0.0402867	0.0313067	-0.05564							107.706	80.6398	780.348	31.4128	108.189	129.685	107.61	113.38
																			průměr	-0.0153524	-0.048048	-0.0244358	-0.340157	-0.0207133	-0.0364987	-0.0425887	-0.0392087	-0.040254	-0.0467587		-0.0444793	-0.0230833	-0.0113527	-0.0117294	-0.0202	-0.0220733				průměr	31.9172	100	55.6539	727.015	48.3463	80.6589	90.3407	82.2225	81.6306
																			SD	0.0128647	0.0153802	0.00744428	0.0378274	0.0144668	0.0217682	0.0153138	0.0135811	0.0178883	0.0316699		0.0124002	0.0277648	0.0182261	0.0186136	0.017511	0.0119452				SD	21.7008	16.7733	25.3864	149.133	24.2121	26.8829	32.1763	19.7701	23.7119
[truncated: 7 more columns]
