# Supplementary material for: Structure-Activity Relationships of Novel Salicylaldehyde Isonicotinoyl Hydrazone (SIH) Analogs: Iron Chelation, Anti-Oxidant and Cytotoxic Properties
Source: PLoS One. 2014 Nov 13;9(11):e112059. doi: 10.1371/journal.pone.0112059 (PMC4231169; doi:10.1371/journal.pone.0112059)
Supplement: Data S1 — Raw data underlying the findings in this study. (ZIP) [file pone.0112059.s001.zip › Ascorbate IBE 3.xlsx]

## Sheet: List1
čas (min)	ctr	Fe	DFO	EDTA	SIH	redSIH	redHAPI	redHPPI	BHAPI	BHPPI		2API	7HII	H16	H17	H18	H28		čas (min)	ctr	Fe	DFO	EDTA	SIH	redSIH	redHAPI	redHPPI	BHAPI	BHPPI		2API	7HII	H16	H17	H18	H28		prům Fe		čas (min)	ctr	Fe	DFO	EDTA	SIH	redSIH	redHAPI	redHPPI	BHAPI
0 min																			0 min
2014-01-16	0.81223	0.78954	0.843055	0.68538	0.79915	0.79546	0.82618	0.77744	0.86506	0.80933		0.71237	0.82192	0.78955	0.77867	0.77283	0.80642		2014-01-16	0.819763	0.802093	0.842385	0.652977	0.816683	0.805093	0.83558	0.788607	0.848493	0.84333		0.692037	0.865287	0.797083	0.81837	0.78783	0.790687
	0.83301	0.80042	0.846125	0.63142	0.82995	0.79986	0.84028	0.77904	0.83216	0.88503		0.68877	0.87232	0.79685	0.84627	0.79013	0.78722
	0.81405	0.81632	0.837975	0.64213	0.82095	0.81996	0.84028	0.80934	0.84826	0.83563		0.67497	0.90162	0.80485	0.83017	0.80053	0.77842
2014-01-17	0.816403	0.79629	0.857094	0.68767	0.84641	0.81334	0.81756	0.80384	0.82736	0.75648		0.74816	0.81486	0.81263	0.79477	0.79719	0.81132		2014-01-17	0.831556	0.816117	0.862517	0.664547	0.86711	0.822007	0.827793	0.81894	0.82196	0.76558		0.752993	0.816227	0.810563	0.820637	0.794557	0.82582
	0.844633	0.82019	0.862064	0.64805	0.88371	0.82184	0.83516	0.82164	0.81176	0.73678		0.75606	0.80176	0.81143	0.84677	0.79859	0.82112
	0.833633	0.83187	0.868394	0.65792	0.87121	0.83084	0.83066	0.83134	0.82676	0.80348		0.75476	0.83206	0.80763	0.82037	0.78789	0.84502
2014-01-17															0.8137		0.80866		2014-01-17															0.822367		0.81286
															0.844		0.81856
															0.8094		0.81136
2014-01-02	0.809382	0.891661	0.877085	0.72393	0.86144	0.86922	0.87904	0.87702	0.85246	0.88426		0.84616	0.96904	0.90689	0.87222	0.89491			2014-01-02	0.816959	0.882964	0.872228	0.734047	0.864873	0.868387	0.905173	0.869453	0.85626	0.884293		0.84566	0.939973	0.88319	0.862987	0.87441
	0.845262	0.887411	0.874085	0.74142	0.87834	0.88892	0.91044	0.88932	0.86716	0.91446		0.86086	0.91864	0.88719	0.88792	0.87621
	0.796232	0.869821	0.865515	0.73679	0.85484	0.84702	0.92604	0.84202	0.84916	0.85416		0.82996	0.93224	0.85549	0.82882	0.85211
2013-12-17	0.812731	0.88786	0.911729	0.69319	0.88128	0.85509	0.89272	0.87708	0.87224	0.89056		0.84038	0.84943	0.91253	0.91504	0.85488			2013-12-17	0.820968	0.87431	0.904696	0.694443	0.934647	0.86679	0.892087	0.878113	0.86894	0.87856		0.829113	0.863763	0.902197	0.88964	0.891813
	0.845971	0.87601	0.909979	0.69399	0.95568	0.89019	0.90662	0.89028	0.87824	0.87256		0.82608	0.90053	0.90433	0.88214	0.93568
	0.804201	0.85906	0.892379	0.69615	0.96698	0.85509	0.87692	0.86698	0.85634	0.87256		0.82088	0.84133	0.88973	0.87174	0.88488
2013-12-13	0.771213	0.77208	0.819554	0.56945	0.82386	0.78814	0.77261	0.78619	0.69939	0.75459		0.70576	0.79037	0.80758	0.7514	0.77289			2013-12-13	0.783133	0.769817	0.822607	0.56968	0.809227	0.772207	0.786443	0.789223	0.698323	0.75129		0.709127	0.794537	0.798547	0.750767	0.790123
	0.821763	0.77158	0.832204	0.57371	0.81486	0.75174	0.80141	0.80059	0.70199	0.74689		0.71806	0.82017	0.79948	0.7479	0.80679
	0.756423	0.76579	0.816064	0.56588	0.78896	0.77674	0.78531	0.78089	0.69359	0.75239		0.70356	0.77307	0.78858	0.753	0.79069
průměr																			průměr	0.814476	0.82906	0.860887	0.663139	0.858508	0.826897	0.849415	0.828867	0.818795	0.824611		0.765786	0.855957	0.838316	0.827461	0.827747	0.809789
SD																			SD	0.0183738	0.0483677	0.031057	0.0609256	0.0502234	0.0412407	0.0488728	0.0429055	0.0695046	0.0626169		0.0692876	0.0560305	0.0503646	0.0472557	0.0509716	0.0177669
10 min																			10 min
2014-01-16	0.806731	0.76468	0.846551	0.50366	0.80742	0.76747	0.80906	0.75682	0.81421	0.77878		0.64733	0.79352	0.77517	0.78341	0.77027	0.7717		2014-01-16	-0.0130323	-0.0374133	0.004166	-0.149317	-0.00926333	-0.0376233	-0.02652	-0.0317867	-0.0342833	-0.06455		-0.0447067	-0.0717667	-0.0219133	-0.03496	-0.01756	-0.0189867
	0.818561	0.7763	0.840851	0.47423	0.81682	0.78007	0.81266	0.76152	0.80585	0.79938		0.65843	0.85332	0.80017	0.83261	0.77727	0.7731			-0.00120233	-0.0257933	-0.001534	-0.178747	0.000136667	-0.0250233	-0.02292	-0.0270867	-0.0426433	-0.04395		-0.0336067	-0.0119667	0.00308667	0.01424	-0.01056	-0.0175867
	0.811771	0.78582	0.844971	0.48699	0.82622	0.78747	0.80876	0.79392	0.82094	0.79218		0.66053	0.83452	0.82217	0.81431	0.78967	0.7782			-0.00799233	-0.0162733	0.002586	-0.165987	0.00953667	-0.0176233	-0.02682	0.00531333	-0.0275533	-0.05115		-0.0315067	-0.0307667	0.0250867	-0.00406	0.00184	-0.0124867
2014-01-17	0.810823	0.77882	0.854591	0.5325	0.84327	0.78319	0.79055	0.7779	0.80663	0.74411		0.69753	0.79774	0.80061	0.77694	0.77369	0.79914		2014-01-17	-0.0207333	-0.0372967	-0.00792633	-0.132047	-0.02384	-0.0388167	-0.0372433	-0.04104	-0.01533	-0.02147		-0.0554633	-0.0184867	-0.00995333	-0.0436967	-0.0208667	-0.02668
	0.838243	0.79691	0.861291	0.50463	0.86447	0.79089	0.81175	0.7922	0.79903	0.70731		0.71763	0.80014	0.79761	0.81064	0.76889	0.80934			0.00668667	-0.0192067	-0.00122633	-0.159917	-0.00264	-0.0311167	-0.0160433	-0.02674	-0.02293	-0.05827		-0.0353633	-0.0160867	-0.0129533	-0.00999667	-0.0256667	-0.01648
	0.822433	0.80746	0.855561	0.50915	0.85887	0.79649	0.80055	0.796	0.80593	0.74961		0.71113	0.84174	0.80531	0.80884	0.75729	0.82094			-0.00912333	-0.00865667	-0.00695633	-0.155397	-0.00824	-0.0255167	-0.0272433	-0.02294	-0.01603	-0.01597		-0.0418633	0.0255133	-0.00525333	-0.0117967	-0.0372667	-0.00488
2014-01-17															0.80789		0.76624		2014-01-17															-0.0144767		-0.04662
															0.83109		0.78774																	0.00872333		-0.02512
															0.80879		0.78304																	-0.0135767		-0.02982
2014-01-02	0.813725	0.877719	0.892978	0.60235	0.87246	0.83239	0.86469	0.85673	0.84104	0.84047		0.79278	0.92127	0.87092	0.83324	0.86327			2014-01-02	-0.00323367	-0.00524533	0.0207497	-0.131697	0.00758667	-0.0359967	-0.0404833	-0.0127233	-0.01522	-0.0438233		-0.05288	-0.0187033	-0.01227	-0.0297467	-0.01114
	0.859675	0.885289	0.874478	0.61587	0.88126	0.86659	0.88689	0.86553	0.85594	0.85527		0.80468	0.88627	0.85582	0.86434	0.84987				0.0427163	0.00232467	0.00224967	-0.118177	0.0163867	-0.00179667	-0.0182833	-0.00392333	-0.00032	-0.0290233		-0.04098	-0.0537033	-0.02737	0.00135333	-0.02454
	0.790635	0.855579	0.863548	0.61404	0.84706	0.82669	0.90039	0.83123	0.85114	0.82997		0.77748	0.87917	0.82552	0.80964	0.83727				-0.0263237	-0.0273853	-0.00868033	-0.120007	-0.0178133	-0.0416967	-0.00478333	-0.0382233	-0.00512	-0.0543233		-0.06818	-0.0608033	-0.05767	-0.0533467	-0.03714
2013-12-17	0.80459	0.863829	0.910984	0.53209	0.87954	0.84824	0.88358	0.86663	0.86519	0.87479		0.80789	0.84927	0.90523	0.90192	0.84467			2013-12-17	-0.0163777	-0.010481	0.00628833	-0.162353	-0.0551067	-0.01855	-0.00850667	-0.0114833	-0.00375	-0.00377		-0.0212233	-0.0144933	0.00303333	0.01228	-0.0471433
	0.83708	0.879479	0.911754	0.54376	0.97664	0.88064	0.90248	0.87573	0.87989	0.85589		0.79549	0.89387	0.89983	0.87222	0.91567				0.0161123	0.005169	0.00705833	-0.150683	0.0419933	0.01385	0.0103933	-0.00238333	0.01095	-0.02267		-0.0336233	0.0301067	-0.00236667	-0.01742	0.0238567
	0.79634	0.846309	0.895144	0.54577	0.97894	0.84734	0.87168	0.86753	0.85569	0.86369		0.78349	0.83877	0.88043	0.87952	0.87347				-0.0246277	-0.028001	-0.00955167	-0.148673	0.0442933	-0.01945	-0.0204067	-0.0105833	-0.01325	-0.01487		-0.0456233	-0.0249933	-0.0217667	-0.01012	-0.0183433
2013-12-13	0.770377	0.76222	0.828151	0.4306	0.83261	0.77311	0.76753	0.78226	0.78232	0.75749		0.64987	0.78527	0.79612	0.75169	0.75342			2013-12-13	-0.012756	-0.00759667	0.00554367	-0.13908	0.0233833	0.000903333	-0.0189133	-0.00696333	0.0839967	0.0062		-0.0592567	-0.00926667	-0.00242667	0.000923333	-0.0367033
	0.797607	0.77195	0.836451	0.45614	0.85431	0.74511	0.78993	0.78656	0.75022	0.71819		0.66187	0.76277	0.79072	0.74719	0.77444				0.014474	0.00213333	0.0138437	-0.11354	0.0450833	-0.0270967	0.00348667	-0.00266333	0.0518967	-0.0331		-0.0472567	-0.0317667	-0.00782667	-0.00357667	-0.0156833
	0.759907	0.76094	0.823161	0.43086	0.80991	0.77221	0.78273	0.77936	0.75612	0.74839		0.65347	0.75547	0.77882	0.74889	0.76404				-0.023226	-0.00887667	0.000553667	-0.13882	0.000683333	3.33333e-06	-0.00371333	-0.00986333	0.0577967	-0.0029		-0.0556567	-0.0390667	-0.0197267	-0.00187667	-0.0260833
průměr																			průměr	-0.0052426	-0.0148399	0.00181093	-0.144296	0.004812	-0.02037	-0.0172	-0.016206	0.000547333	-0.0302427		-0.0444793	-0.0230833	-0.0113527	-0.0117294	-0.0202	-0.0220733
SD																			SD	0.0188126	0.0139026	0.00846913	0.0189358	0.0273312	0.0167783	0.0143266	0.0141398	0.0362756	0.0218964		0.0124002	0.0277648	0.0182261	0.0186136	0.017511	0.0119452
20 min																			20 min
2014-01-16	0.803858	0.74803	0.834005	0.36209	0.79975	0.74594	0.79075	0.74301	0.7935	0.76787		0.64612	0.77183	0.76455	0.78589	0.75188	0.74322		2014-01-16	-0.0159053	-0.0540633	-0.00838	-0.290887	-0.0169333	-0.0591533	-0.04483	-0.0455967	-0.0549933	-0.07546		-0.0459167	-0.0934567	-0.0325333	-0.03248	-0.03595	-0.0474667
	0.810088	0.75981	0.838955	0.35482	0.82675	0.75854	0.79785	0.74661	0.79004	0.77187		0.65632	0.80003	0.79225	0.83429	0.76508	0.74952			-0.00967533	-0.0422833	-0.00343	-0.298157	0.0100667	-0.0465533	-0.03773	-0.0419967	-0.0584533	-0.07146		-0.0357167	-0.0652567	-0.00483333	0.01592	-0.02275	-0.0411667
	0.809878	0.76791	0.834445	0.36264	0.82865	0.76864	0.79245	0.77571	0.79505	0.78297		0.66292	0.81433	0.80545	0.81829	0.77688	0.75302			-0.00988533	-0.0341833	-0.00794	-0.290337	0.0119667	-0.0364533	-0.04313	-0.0128967	-0.0534433	-0.06036		-0.0291167	-0.0509567	0.00836667	-8e-05	-0.01095	-0.0376667
2014-01-17	0.805958	0.76127	0.843661	0.39595	0.8273	0.76567	0.77327	0.76552	0.79101	0.75249		0.67506	0.79133	0.77488	0.77162	0.76259	0.78003		2014-01-17	-0.0255983	-0.0548467	-0.0188563	-0.268597	-0.03981	-0.0563367	-0.0545233	-0.05342	-0.03095	-0.01309		-0.0779333	-0.0248967	-0.0356833	-0.0490167	-0.0319667	-0.04579
	0.826278	0.77454	0.852681	0.38603	0.8506	0.77337	0.78947	0.77802	0.78871	0.71059		0.69846	0.79643	0.78448	0.80762	0.76149	0.79353			-0.00527833	-0.0415767	-0.00983633	-0.278517	-0.01651	-0.0486367	-0.0383233	-0.04092	-0.03325	-0.05499		-0.0545333	-0.0197967	-0.0260833	-0.0130167	-0.0330667	-0.03229
	0.812968	0.78403	0.850121	0.38844	0.8397	0.77967	0.78247	0.78192	0.79301	0.76999		0.69376	0.84083	0.78938	0.80812	0.75009	0.80893			-0.0185883	-0.0320867	-0.0123963	-0.276107	-0.02741	-0.0423367	-0.0453233	-0.03702	-0.02895	0.00441		-0.0592333	0.0246033	-0.0211833	-0.0125167	-0.0444667	-0.01689
2014-01-17															0.81266		0.7706		2014-01-17															-0.00970667		-0.04226
															0.83386		0.7748																	0.0114933		-0.03806
															0.81176		0.7702																	-0.0106067		-0.04266
2014-01-02	0.81531	0.870485	0.896564	0.48875	0.87285	0.82405	0.86275	0.84998	0.835	0.83954		0.76671	0.89171	0.86153	0.82814	0.8541			2014-01-02	-0.00164867	-0.0124793	0.0243357	-0.245297	0.00797667	-0.0443367	-0.0424233	-0.0194733	-0.02126	-0.0447533		-0.07895	-0.0482633	-0.02166	-0.0348467	-0.02031
	0.86719	0.883905	0.877154	0.50825	0.88655	0.86065	0.88015	0.84758	0.8469	0.85384		0.77781	0.87921	0.84163	0.84174	0.841				0.0502313	0.000940667	0.00492567	-0.225797	0.0216767	-0.00773667	-0.0250233	-0.0218733	-0.00936	-0.0304533		-0.06785	-0.0607633	-0.04156	-0.0212467	-0.03341
	0.78611	0.844925	0.861504	0.51517	0.85025	0.81845	0.89365	0.81498	0.8382	0.81634		0.74991	0.86031	0.81463	0.80454	0.8322				-0.0308487	-0.0380393	-0.0107243	-0.218877	-0.0146233	-0.0499367	-0.0115233	-0.0544733	-0.01806	-0.0679533		-0.09575	-0.0796633	-0.06856	-0.0584467	-0.04221
2013-12-17	0.797986	0.849502	0.912374	0.39666	0.88171	0.83719	0.87964	0.86031	0.8541	0.8716		0.77988	0.85084	0.89336	0.89761	0.83464			2013-12-17	-0.0229817	-0.024808	0.00767833	-0.297783	-0.0529367	-0.0296	-0.0124467	-0.0178033	-0.01484	-0.00696		-0.0492333	-0.0129233	-0.00883667	0.00797	-0.0571733
	0.827416	0.862082	0.907134	0.41647	0.96601	0.86919	0.89164	0.87231	0.8662	0.8594		0.76968	0.87824	0.89096	0.86821	0.89274				0.00644833	-0.012228	0.00243833	-0.277973	0.0313633	0.0024	-0.000446667	-0.00580333	-0.00274	-0.01916		-0.0594333	0.0144767	-0.0112367	-0.02143	0.000926667
	0.789516	0.835662	0.891294	0.42119	0.97431	0.83859	0.86174	0.85921	0.8404	0.862		0.75558	0.83854	0.87036	0.87091	0.86024				-0.0314517	-0.038648	-0.0134017	-0.273253	0.0396633	-0.0282	-0.0303467	-0.0189033	-0.02854	-0.01656		-0.0735333	-0.0252233	-0.0318367	-0.01873	-0.0315733
2013-12-13	0.764924	0.754184	0.824385	0.31498	0.81394	0.75668	0.75921	0.76905	0.76852	0.7527		0.62793	0.78748	0.7853	0.75788	0.74293			2013-12-13	-0.018209	-0.0156327	0.00177767	-0.2547	0.00471333	-0.0155267	-0.0272333	-0.0201733	0.0701967	0.00141		-0.0811967	-0.00705667	-0.0132467	0.00711333	-0.0471933
	0.789904	0.762854	0.831455	0.33782	0.84154	0.73308	0.77991	0.78045	0.77012	0.7107		0.64083	0.75268	0.7805	0.75528	0.76319				0.006771	-0.00696267	0.00884767	-0.23186	0.0323133	-0.0391267	-0.00653333	-0.00877333	0.0717967	-0.04059		-0.0682967	-0.0418567	-0.0180467	0.00451333	-0.0269333
	0.756984	0.750534	0.818645	0.32196	0.81094	0.75518	0.76961	0.77065	0.76632	0.7494		0.63253	0.76698	0.7725	0.75658	0.75365				-0.026149	-0.0192827	-0.00396233	-0.24772	0.00171333	-0.0170267	-0.0168333	-0.0185733	0.0679967	-0.00189		-0.0765967	-0.0275567	-0.0260467	0.00581333	-0.0364733
průměr																			průměr	-0.0101846	-0.028412	-0.00259493	-0.265057	-0.000451333	-0.0345707	-0.0291113	-0.0278467	-0.00965667	-0.0331907		-0.0635527	-0.0345727	-0.023532	-0.0127389	-0.0315667	-0.03825
SD																			SD	0.0207274	0.0170375	0.0110943	0.026182	0.0271408	0.018241	0.0164307	0.0161202	0.0442509	0.0280628		0.0183153	0.0329707	0.0180123	0.0210252	0.0144802	0.00920585
30 min																			30 min																					30 min
2014-01-16	0.801603	0.73746	0.829025	0.25497	0.79731	0.73111	0.76969	0.7292	0.77777	0.75818		0.63802	0.75058	0.74556	0.78144	0.76599	0.72476		2014-01-16	-0.0181603	-0.0646333	-0.01336	-0.398007	-0.0193733	-0.0739833	-0.06589	-0.0594067	-0.0707233	-0.08515		-0.0540167	-0.114707	-0.0515233	-0.03693	-0.02184	-0.0659267		-0.0589867		2014-01-16	30.7872	109.573	22.6492	674.74	32.8436	125.424	111.703	100.712	119.897
	0.806053	0.74184	0.832165	0.25976	0.82351	0.74291	0.78219	0.7346	0.78251	0.75278		0.64282	0.78888	0.78066	0.82134	0.74979	0.73146			-0.0137103	-0.0602533	-0.01022	-0.393217	0.00682667	-0.0621833	-0.05339	-0.0540067	-0.0659833	-0.09055		-0.0492167	-0.0764067	-0.0164233	0.00297	-0.03804	-0.0592267					23.2431	102.147	17.3259	666.62		105.419	90.512	91.5574	111.861
	0.807573	0.75002	0.826435	0.26412	0.82631	0.75381	0.77619	0.7582	0.78178	0.77148		0.64992	0.78948	0.78376	0.81014	0.75859	0.73936			-0.0121903	-0.0520733	-0.01595	-0.388857	0.00962667	-0.0512833	-0.05939	-0.0304067	-0.0667133	-0.07185		-0.0421167	-0.0758067	-0.0133233	-0.00823	-0.02924	-0.0513267					20.6663	88.2798	27.04	659.228		86.9406	100.684	51.5484	113.099
2014-01-17	0.802704	0.74627	0.840985	0.29092	0.82311	0.74816	0.75781	0.75047	0.77398	0.74142		0.66023	0.78409	0.75588	0.76675	0.75027	0.76348		2014-01-17	-0.0288523	-0.0698467	-0.0215323	-0.373627	-0.044	-0.0738467	-0.0699833	-0.06847	-0.04798	-0.02416		-0.0927633	-0.0321367	-0.0546833	-0.0538867	-0.0442867	-0.06234		-0.06162		2014-01-17	46.823	113.351	34.9437	606.34	71.4054	119.842	113.572	111.117	77.8643
	0.816404	0.7529	0.849595	0.28589	0.84401	0.75636	0.77181	0.76257	0.77078	0.70742		0.67773	0.78109	0.76748	0.80465	0.75667	0.76878			-0.0151523	-0.0632167	-0.0129223	-0.378657	-0.0231	-0.0656467	-0.0559833	-0.05637	-0.05118	-0.05816		-0.0752633	-0.0351367	-0.0430833	-0.0159867	-0.0378867	-0.05704					24.59	102.591	20.971	614.503	37.4878	106.535	90.8525	91.48	83.0574
	0.807954	0.76432	0.846505	0.28996	0.83601	0.76296	0.76871	0.76677	0.77648	0.74462		0.67573	0.84279	0.77238	0.79975	0.75487	0.75788			-0.0236023	-0.0517967	-0.0160123	-0.374587	-0.0311	-0.0590467	-0.0590833	-0.05217	-0.04548	-0.02096		-0.0772633	0.0265633	-0.0381833	-0.0208867	-0.0396867	-0.06794					38.303	84.0582	25.9856	607.898	50.4706	95.8239	95.8834	84.6641	73.8072
2014-01-17															0.80564		0.76022		2014-01-17															-0.0167267		-0.05264				2014-01-17
															0.82134		0.76162																	-0.00102667		-0.05124
															0.81344		0.75962																	-0.00892667		-0.05324
2014-01-02	0.812825	0.855197	0.886448	0.38724	0.86892	0.81334	0.85316	0.83877	0.82223	0.83847		0.7472	0.88491	0.85291	0.82933	0.84699			2014-01-02	-0.00413367	-0.0277673	0.0142197	-0.346807	0.00404667	-0.0550467	-0.0520133	-0.0306833	-0.03403	-0.0458233		-0.09846	-0.0550633	-0.03028	-0.0336567	-0.02742			-0.029424		2014-01-02		94.3697		1178.65		187.081	176.772	104.28	115.654
	0.867245	0.869797	0.866138	0.40777	0.88202	0.84674	0.87246	0.84407	0.83713	0.83397		0.7548	0.87331	0.82961	0.83263	0.83239				0.0502863	-0.0131673	-0.00609033	-0.326277	0.0171467	-0.0216467	-0.0327133	-0.0253833	-0.01913	-0.0503233		-0.09086	-0.0666633	-0.05358	-0.0303567	-0.04202							44.7503	20.6985	1108.88		73.5681	111.179	86.2674	65.015
	0.784915	0.835627	0.853088	0.41189	0.84872	0.80974	0.88646	0.81217	0.83023	0.81097		0.7347	0.86891	0.80771	0.79823	0.82359				-0.0320437	-0.0473373	-0.0191403	-0.322157	-0.0161533	-0.0586467	-0.0187133	-0.0572833	-0.02603	-0.0733233		-0.11096	-0.0710633	-0.07548	-0.0647567	-0.05082							160.88	65.0501	1094.88	54.8985	199.316	63.5989	194.682	88.4652
2013-12-17	0.795146	0.832899	0.90812	0.28655	0.88104	0.82388	0.86875	0.84921	0.84054	0.85676		0.76039	0.85879	0.88548	0.89224	0.82708			2013-12-17	-0.0258217	-0.041411	0.00342433	-0.407893	-0.0536067	-0.04291	-0.0233367	-0.0289033	-0.0284	-0.0218		-0.0687233	-0.00497333	-0.0167167	0.0026	-0.0647333			-0.039511		2013-12-17	65.3531	104.809		1032.35		108.603	59.0637	73.1526	71.8787
	0.818826	0.848359	0.91231	0.31969	0.95674	0.85328	0.87965	0.86341	0.84904	0.85176		0.75109	0.87529	0.88378	0.86204	0.87738				-0.00214167	-0.025951	0.00761433	-0.374753	0.0220933	-0.01351	-0.0124367	-0.0147033	-0.0199	-0.0268		-0.0780233	0.0115267	-0.0184167	-0.0276	-0.0144333							65.6804		948.478					50.3657
	0.787516	0.823139	0.88652	0.31729	0.95694	0.82608	0.85145	0.85011	0.82764	0.86166		0.73969	0.84859	0.86268	0.86304	0.85138				-0.0334517	-0.051171	-0.0181757	-0.377153	0.0222933	-0.04071	-0.0406367	-0.0280033	-0.0413	-0.0169		-0.0894233	-0.0151733	-0.0395167	-0.0266	-0.0404333						84.6642	129.511	46.0015	954.553		103.035	102.849	70.8748	104.528
2013-12-13	0.759941	0.741307	0.817389	0.21905	0.83137	0.74724	0.75313	0.75811	0.75485	0.74584		0.60659	0.77338	0.7671	0.75792	0.73688			2013-12-13	-0.023192	-0.0285097	-0.00521833	-0.35063	0.0221433	-0.0249667	-0.0333133	-0.0311133	0.0565267	-0.00545		-0.102537	-0.0211567	-0.0314467	0.00715333	-0.0532433			-0.027493		2013-12-13	84.356	103.698	18.9806	1275.34		90.811	121.17	113.168
	0.776011	0.749777	0.824409	0.23877	0.85497	0.72334	0.76773	0.76671	0.75365	0.71234		0.61819	0.72958	0.7618	0.75072	0.74716				-0.007122	-0.0200397	0.00180167	-0.33091	0.0457433	-0.0488667	-0.0187133	-0.0225133	0.0553267	-0.03895		-0.0909367	-0.0649567	-0.0367467	-4.66667e-05	-0.0429633						25.9048	72.8901		1203.62		177.742	68.0658	81.8875
	0.751291	0.735887	0.812319	0.22933	0.82637	0.74414	0.75643	0.75811	0.74985	0.72654		0.61119	0.74828	0.7566	0.75262	0.75204				-0.031842	-0.0339297	-0.0102883	-0.34035	0.0171433	-0.0280667	-0.0300133	-0.0311133	0.0515267	-0.02475		-0.0979367	-0.0462567	-0.0419467	0.00185333	-0.0380833							123.412	37.4216	1237.95		102.087	109.167	113.168
průměr																			průměr	-0.014742	-0.0434069	-0.00812333	-0.365592	-0.00135133	-0.048024	-0.0417073	-0.0393687	-0.0235647	-0.0436633		-0.0812333	-0.0427607	-0.0374233	-0.0183911	-0.0390087	-0.05788				průměr	44.4691	100	30.6425	924.269	49.4212	120.159	101.077	97.7542	89.6244
SD																			SD	0.0206865	0.0176728	0.0106119	0.0274217	0.0283231	0.0189799	0.0188725	0.0165946	0.043497	0.0268162		0.020379	0.0378045	0.0172431	0.0204173	0.0125084	0.00636775				SD	25.0121	27.8156	14.4518	258.676	15.2613	39.1957	29.1889	33.045	22.8759
[truncated: 7 more columns]
