# Supplementary material for: Structure-Activity Relationships of Novel Salicylaldehyde Isonicotinoyl Hydrazone (SIH) Analogs: Iron Chelation, Anti-Oxidant and Cytotoxic Properties
Source: PLoS One. 2014 Nov 13;9(11):e112059. doi: 10.1371/journal.pone.0112059 (PMC4231169; doi:10.1371/journal.pone.0112059)
Supplement: Data S1 — Raw data underlying the findings in this study. (ZIP) [file pone.0112059.s001.zip › Calcein AM.xlsx]

## Sheet: redSIH
10000 b/j	Fe 2000uM	2uM calcein
100uM redSIH	2014-01-21	2014-01-21	2014-01-31	2014-01-31	2012-11-14	2012-11-14	průměr	SD	významnost	P
30	83.0583	55.775	52.9917	18.3417			52.5417	26.5303
60	149.583	126.825	61.8167	70.0667			102.073	42.8753
90	197.633	168.025	107.617	130.767			151.01	39.8163
120	254.683	228.675	115.442	122.442			180.31	71.7106
300	397.758	353	232.292	233.117			304.042	84.3764
600	484.358	417.15	281.067	294.967			369.385	98.0452
sec
100uM SIH	2014-01-21	2014-01-21	2014-01-31	2014-01-31	2012-11-14	2012-11-14	průměr	SD	významnost	P
30	420.933	420.933	279.025	276.825			349.429	82.5708
60	476.358	476.358	298.225	307.6			389.635	100.212
90	458.133	458.133	285.475	324.1			381.46	89.9275
120	488.208	488.208	314.125	326.7			404.31	97.0129
300	512.583	512.583	334.5	351.675			427.835	98.1093
600	576.208	576.208	372.375	408.725			483.379	108.212
sec
% ze SIH
100uM redSIH	2014-01-21	2014-01-21	2014-01-31	2014-01-31	2012-11-14	2012-11-14	průměr	SD	významnost	P
30s	19.7319	13.2503	18.9917	6.62573			14.6499	6.08344
60s	31.4014	26.6239	20.7282	22.7785			25.383	4.69794
90s	43.1388	36.676	37.6974	40.3476			39.465	2.89706
120s	52.1669	46.8396	36.7502	37.4783			43.3088	7.48204
300s	77.5988	68.8669	69.4444	66.2875			70.5494	4.89588
600s	84.0596	72.3957	75.4795	72.1675			76.0256	5.5649

## Sheet: redHAPI
10000 b/j	Fe 2000uM	2uM calcein
100uM redHAPI	2012-01-31	2012-01-31	2014-02-07	2014-02-07	2012-11-14	2012-11-14	průměr	SD	významnost	P
30	16.2833	5.89167	2.75	32.7417			14.4167	13.5164
60	4.95833	45.0167	17	37.0167			25.9979	18.319
90	0	23.5167	22.75	50.5917			24.2146	20.694
120	0	33.2417	5.9	33.4417			18.1458	17.7114
300	21.8833	60.1167	46.15	80.3167			52.1167	24.5553
600	26.3333	45.0167	53	63.8917			47.0604	15.8362
sec
100uM SIH	2012-01-31	2012-01-31	2014-02-07	2014-02-07	2012-11-14	2012-11-14	průměr	SD	významnost	P
30	279.025	276.825	334.067	374.783			316.175	47.2003
60	298.225	307.6	378.067	424.508			352.1	60
90	285.475	324.1	405.417	452.983			366.994	76.0607
120	314.125	326.7	428.117	475.083			386.006	78.2989
300	334.5	351.675	461.542	528.508			419.056	92.1498
600	372.375	408.725	535.592	577.333			473.506	98.4188
sec
% ze SIH
100uM redHAPI	2012-01-31	2012-01-31	2014-02-07	2014-02-07	2012-11-14	2012-11-14	průměr	SD	významnost	P
30s	5.8358	2.1283	0.823189	8.73616			4.38086	3.59706
60s	1.66261	14.6348	4.49656	8.71989			7.37847	5.64004
90s	0	7.25599	5.61151	11.1685			6.00901	4.63472
120s	0	10.175	1.37813	7.03912			4.64806	4.78055
300s	6.5421	17.0944	9.9991	15.1969			12.2081	4.82326
600s	7.07172	11.0139	9.8956	11.0667			9.76198	1.87305

## Sheet: redHPPI
10000 b/j	Fe 2000uM	2uM calcein
100uM redHPPI	2012-01-31	2012-01-31	2014-02-07	2014-02-07	2012-12-19	2012-12-19	průměr	SD	významnost	P
30	0	0	0.225				0.075	0.129904
60	0.0833333	0.85	1.575	11.6167			3.53125	5.42458
90	0	8.75	6.85	20.3917			8.99792	8.47457
120	0	9.125	23.15	23.6167			13.9729	11.4886
300	22.1083	15.45	18.575	13.7917			17.4813	3.66721
600	31.7583	23.2	25.2	42.7917			30.7375	8.82842
sec
100uM SIH	2012-01-31	2012-01-31	2014-02-07	2014-02-07	2012-12-19	2012-12-19	průměr	SD	významnost	P
30	322.883	342.642	398.667	343.242			351.858	32.6076
60	351.458	401.092	452.692	388.367			398.402	41.8689
90	376.308	412.592	463.742	430.967			420.902	36.4883
120	392.258	443.192	491.617	462.192			447.315	41.762
300	435.108	471.167	547.367	494.842			487.121	47.078
600	499.808	524.967	604.867	557.892			546.883	45.3859
sec
% ze SIH
100uM redHPPI	2012-01-31	2012-01-31	2014-02-07	2014-02-07	2012-12-19	2012-12-19	průměr	SD	významnost	P
30s	0	0	0.0564381	0			0.0141095	0.0282191
60s	0.0237107	0.211922	0.347919	2.99116			0.893678	1.40463
90s	0	2.12074	1.47712	4.73161			2.08237	1.97674
120s	0	2.05893	4.70895	5.10971			2.9694	2.39814
300s	5.08111	3.27909	3.39352	2.78709			3.6352	0.999195
600s	6.3541	4.41933	4.16621	7.67025			5.65247	1.66266

## Sheet: BHAPI
10000 b/j	Fe 2000uM	2uM calcein
100uM BHAPI	2014-01-21	2014-01-21	2014-02-07	2014-02-07	2012-12-05	2012-12-05	průměr	SD	významnost	P
30	41.45	15.6833	55.3417	87.5417			50.0042	29.9369
60	26.575	66.8333	94.7167	91.0417			69.7917	31.3542
90	56.7	142.058	118.942	102.692			105.098	36.0826
120	91.875	151.083	144.142	130.042			129.285	26.4321
300	184.225	336.458	295.617	276.967			273.317	64.3812
600	324.475	489.908	458.567	469.042			435.498	75.153
sec
100uM SIH	2014-01-21	2014-01-21	2014-02-07	2014-02-07	2012-12-05	2012-12-05	průměr	SD	významnost	P
30	383.267	417.167	398.667	343.242			385.585	31.4477
60	371.217	462.442	452.692	388.367			418.679	45.62
90	400.067	504.217	463.742	430.967			449.748	44.6603
120	414.267	486.042	491.617	462.192			463.529	35.234
300	478.392	562.817	547.367	494.842			520.854	40.5934
600	550.542	604.492	604.867	557.892			579.448	29.2891
sec
% ze SIH
100uM BHAPI	2014-01-21	2014-01-21	2014-02-07	2014-02-07	2012-12-05	2012-12-05	průměr	SD	významnost	P
30s	10.8149	3.75949	13.8817	25.5044			13.4901	9.0616
60s	7.15889	14.4523	20.923	23.4422			16.4941	7.28483
90s	14.1726	28.1741	25.6483	23.8282			22.9558	6.12058
120s	22.1777	31.0844	29.3199	28.1359			27.6795	3.86274
300s	38.5092	59.7812	54.0071	55.9708			52.0671	9.35101
600s	58.9374	81.0447	75.8129	84.074			74.9672	11.2181

## Sheet: BHPPI
10000 b/j	Fe 2000uM	2uM calcein
100uM BHPPI	2014-01-21	2014-01-21	2014-02-07	2014-02-07	2012-12-12	2012-12-12	průměr	SD	významnost	P
30	75.225	38.2167	83.1083	134.875			82.8562	39.8202
60	80.05	160.992	169.033	180.1			147.544	45.6726
90	135.325	239.242	237.808	269.5			220.469	58.6134
120	211.075	269.492	291.808	288.925			265.325	37.5
300	415.225	493.517	441.983	480.225			457.737	35.7833
600	556.125	596.917	501.933	577.95			558.231	41.0661
sec
100uM SIH	2014-01-21	2014-01-21	2014-02-07	2014-02-07	2012-12-12	2012-12-12	průměr	SD	významnost	P
30	383.267	417.167	354.3	388.425			385.79	25.7515
60	371.217	462.442	356.525	413.725			400.977	47.6168
90	400.067	504.217	379.2	447.725			432.802	55.5804
120	414.267	486.042	392.325	446.05			434.671	40.7347
300	478.392	562.817	427.925	513.525			495.665	56.9075
600	550.542	604.492	465	574.95			548.746	60.0301
sec
% ze SIH
100uM BHPPI	2014-01-21	2014-01-21	2014-02-07	2014-02-07	2012-12-12	2012-12-12	průměr	SD	významnost	P
30s	19.6273	9.16101	23.4571	34.7236			21.7422	10.5549
60s	21.5642	34.8134	47.4114	43.5313			36.8301	11.4598
90s	33.8256	47.4482	62.7132	60.1932			51.045	13.2826
120s	50.9515	55.4462	74.3792	64.7741			61.3878	10.3997
300s	86.796	87.6869	103.285	93.5154			92.8209	7.58598
600s	101.014	98.7469	107.943	100.522			102.056	4.04319

## Sheet: 2API
10000 b/j	Fe 2000uM	2uM calcein
100uM 2API	2014-01-21	2014-01-21	2014-02-07	2014-02-07	2012-12-20	2012-12-20	průměr	SD	významnost	P
30	276.425	209.65	202.667	317.825			251.642	55.2458
60	321.775	239.85	203.192	310.9			268.929	56.9247
90	366.925	232.9	237.242	320.75			289.454	65.5888
120	373.025	236.225	223.717	287.975			280.235	67.826
300	441.375	332.35	252.342	349.075			343.785	77.5552
600	518.55	424.775	355.317	416.35			428.748	67.3945
sec
100uM SIH	2014-01-21	2014-01-21	2014-02-07	2014-02-07	2012-12-20	2012-12-20	průměr	SD	významnost	P
30	462.3	422.175	437.483	403.833			431.448	24.7442
60	473.175	437.075	451.658	440.908			450.704	16.2025
90	506.95	468.125	485.633	448.458			477.292	24.9305
120	508.65	446.65	492.658	469.608			479.392	27.0788
300	582.6	520.1	562.958	530.758			549.104	28.8197
600	640.975	584	633.883	578.933			609.448	32.5053
sec
% ze SIH
100uM 2API	2014-01-21	2014-01-21	2014-02-07	2014-02-07	2012-12-20	2012-12-20	průměr	SD	významnost	P
30s	59.7934	49.6595	46.3256	78.702			58.6201	14.5615
60s	68.0034	54.8762	44.9879	70.5135			59.5952	11.9101
90s	72.3789	49.7517	48.852	71.5228			60.6264	13.0862
120s	73.3363	52.8882	45.4101	61.3224			58.2392	11.9812
300s	75.7595	63.9012	44.8242	65.7691			62.5635	12.9213
600s	80.9002	72.7354	56.054	71.9167			70.4016	10.3894

## Sheet: 7HII
10000 b/j	Fe 2000uM	2uM calcein
100uM 7HII	2014-01-21	2014-01-21	2014-02-07	2014-02-07	2012-12-20	2012-12-20	průměr	SD	významnost	P
30	479.542	439.333	450.25	426.267			448.848	22.69
60	487.992	469.758	495.025	435.292			472.017	26.6984
90	512.967	490.908	520.675	452.567			494.279	30.5355
120	516.442	457.608	508.95	452.267			483.817	33.5577
300	593.842	558.483	572.525	499.292			556.035	40.526
600	677.717	640.533	623.375	561.867			625.873	48.3244
sec
100uM SIH	2014-01-21	2014-01-21	2014-02-07	2014-02-07	2012-12-20	2012-12-20	průměr	SD	významnost	P
30	462.3	422.175	437.483	403.833			431.448	24.7442
60	473.175	437.075	451.658	440.908			450.704	16.2025
90	506.95	468.125	485.633	448.458			477.292	24.9305
120	508.65	446.65	492.658	469.608			479.392	27.0788
300	582.6	520.1	562.958	530.758			549.104	28.8197
600	640.975	584	633.883	578.933			609.448	32.5053
sec
% ze SIH
100uM 7HII	2014-01-21	2014-01-21	2014-02-07	2014-02-07	2012-12-20	2012-12-20	průměr	SD	významnost	P
30s	103.73	104.064	102.918	105.555			104.067	1.10273
60s	103.131	107.478	109.602	98.7261			104.734	4.8265
90s	101.187	104.867	107.216	100.916			103.546	3.03827
120s	101.532	102.453	103.307	96.3072			100.9	3.14639
300s	101.93	107.38	101.699	94.0714			101.27	5.47027
600s	105.732	109.68	98.3422	97.052			102.702	6.02243

## Sheet: H16
10000 b/j	Fe 2000uM	2uM calcein
100uM H16	2014-01-21	2014-01-21	2014-01-31	2014-01-31	2012-11-14	2012-11-14	průměr	SD	významnost	P
30	44.4917	50.625	1.2	10.4917			26.7021	24.5079
60	53.1167	99.25	18.625	20.9167			47.9771	37.6348
90	68.7917	104.975	0	27.8667			50.4083	46.0601
120	96.9167	112.35	0	49.9667			64.8083	50.7003
300	173.942	214.3	49.675	60.5667			124.621	82.0461
600	228.292	272.625	87.225	93.0417			170.296	94.3464
sec
100uM SIH	2014-01-21	2014-01-21	2014-01-31	2014-01-31	2012-11-14	2012-11-14	průměr	SD	významnost	P
30	397.425	415.458	322.883	342.642			369.602	43.9182
60	422.725	460.733	351.458	401.092			409.002	45.6008
90	428.725	475.758	376.308	412.592			423.346	41.248
120	446.775	487.483	392.258	443.192			442.427	39.0148
300	492.25	585.933	435.108	471.167			496.115	64.3597
600	564.725	612.783	499.808	524.967			550.571	49.3394
sec
% ze SIH
100uM H16	2014-01-21	2014-01-21	2014-01-31	2014-01-31	2012-11-14	2012-11-14	průměr	SD	významnost	P
30s	11.195	12.1853	0.371651	3.06199			6.70349	5.87585
60s	12.5653	21.5417	5.29935	5.21493			11.1553	7.73405
90s	16.0456	22.0648	0	6.75405			11.2161	9.77631
120s	21.6925	23.0469	0	11.2743			14.0034	10.7153
300s	35.336	36.5741	11.4167	12.8546			24.0454	13.774
600s	40.4253	44.4896	17.4517	17.7233			30.0225	14.4546

## Sheet: H17
10000 b/j	Fe 2000uM	2uM calcein
100uM H17	2014-01-21	2014-01-21	2014-01-31	2014-01-31	2012-11-14	2012-11-14	průměr	SD	významnost	P
30	188.892	159.117	138.3	118.825			151.283	29.9881
60	294.092	266.917	229.925	168.85			239.946	54.204
90	345.167	342.992	299.625	274.2			315.496	34.6103
120	380.992	394.467	353.3	271.375			350.033	55.1681
300	493.392	532.867	459.325	427.975			478.39	45.0847
600	553.817	566.367	558.625	500.45			544.815	30.0248
sec
100uM SIH	2014-01-21	2014-01-21	2014-01-31	2014-01-31	2012-11-14	2012-11-14	průměr	SD	významnost	P
30	397.425	415.458	345.117	365.4			380.85	31.5597
60	422.725	460.733	403.792	382.75			417.5	33.1255
90	428.725	475.758	443.492	439.45			446.856	20.2505
120	446.775	487.483	451.292	430.725			454.069	23.9609
300	492.25	585.933	496.417	503.475			519.519	44.5181
600	564.725	612.783	551.342	543.8			568.163	30.9801
sec
% ze SIH
100uM H17	2014-01-21	2014-01-21	2014-01-31	2014-01-31	2012-11-14	2012-11-14	průměr	SD	významnost	P
30s	47.5289	38.2991	40.0734	32.5192			39.6051	6.18929
60s	69.5704	57.933	56.9415	44.115			57.14	10.4057
90s	80.51	72.0937	67.5605	62.3962			70.6401	7.6806
120s	85.276	80.919	78.2864	63.0042			76.8714	9.68367
300s	100.232	90.9432	92.5281	85.0042			92.1769	6.27099
600s	98.0684	92.4253	101.321	92.0283			95.9607	4.51436

## Sheet: H18
10000 b/j	Fe 2000uM	2uM calcein
100uM H18	2014-01-31	2014-01-31	2014-02-07	2014-02-07	2012-11-14	2012-11-14	průměr	SD	významnost	P
30	26.4833	71.7917	45.5667	60.5667			51.1021	19.616
60	75.6333	85.0167	65.7917	73.8417			75.0708	7.89197
90	126.383	143.817	111.042	120.242			125.371	13.8192
120	172.533	157.317	106.417	130.692			141.74	29.2157
300	294.358	323.067	291.217	316.517			306.29	15.8704
600	450.208	472.617	451.717	447.467			455.502	11.5446
sec
100uM SIH	2014-01-31	2014-01-31	2014-02-07	2014-02-07	2012-11-14	2012-11-14	průměr	SD	významnost	P
30	345.117	365.4	334.067	374.783			354.842	18.5771
60	403.792	382.75	378.067	424.508			397.279	21.3234
90	443.492	439.45	405.417	452.983			435.335	20.7367
120	451.292	430.725	428.117	475.083			446.304	21.8068
300	496.417	503.475	461.542	528.508			497.485	27.6369
600	551.342	543.8	535.592	577.333			552.017	18.0618
sec
% ze SIH
100uM H18	2014-01-31	2014-01-31	2014-02-07	2014-02-07	2012-11-14	2012-11-14	průměr	SD	významnost	P
30s	7.67373	19.6474	13.64	16.1604			14.2804	5.04637
60s	18.7308	22.2121	17.4021	17.3946			18.9349	2.27327
90s	28.4973	32.7265	27.3895	26.5444			28.7894	2.74384
120s	38.231	36.5237	24.8569	27.5092			31.7802	6.59006
300s	59.2966	64.1674	63.0965	59.8887			61.6123	2.38499
600s	81.6569	86.91	84.3397	77.5058			82.6031	4.01844

[truncated: 2 more sheets: H28, SIH]
