# Supplementary material for: Structure-Activity Relationships of Novel Salicylaldehyde Isonicotinoyl Hydrazone (SIH) Analogs: Iron Chelation, Anti-Oxidant and Cytotoxic Properties
Source: PLoS One. 2014 Nov 13;9(11):e112059. doi: 10.1371/journal.pone.0112059 (PMC4231169; doi:10.1371/journal.pone.0112059)
Supplement: Data S1 — Raw data underlying the findings in this study. (ZIP) [file pone.0112059.s001.zip › Calcein I.xlsx]

## Sheet: vše
čas sec	DMSO 1	DMSO 2	DMSO 3	SIH 1 ?	SIH 2	SIH 3	SIH 4	rSIH 1	rSIH 2	rSIH 3	rHAPI 1	rHAPI 2	rHAPI 3	rHPPI 1	rHPPI 2	rHPPI 3	BrHAPI 1	BrHAPI 2	BrHAPI 3	BrHPPI 1	BrHPPI 2 ?	BrHPPI 3	BrHPPI 4	7HII 1	7HII 2	7HII 3	7HII 4	2API 1	2API 2	2API 3
0.100000	43.737000	36.042999	34.195000	39.023999	32.682000	31.132000	30.130000	29.624000	28.814000	28.226000	27.627000	27.403000	27.258000	27.102000	26.992000	26.374000	26.433000	27.049000	27.214000	27.299000	26.598000	27.682000	27.608000	27.841000	27.402000	28.032000	28.448000	28.057000	29.297000	29.147000
0.200000	43.700555	36.133333	34.175777	39.016777	32.687111	31.147666	30.117444	29.571666	28.805555	28.231000	27.640888	27.389111	27.273444	27.080000	27.013777	26.409000	26.472777	27.024222	27.155888	27.235888	26.540333	27.650222	27.621444	27.872777	27.406666	28.088777	28.426444	28.113888	29.239888	29.125555
0.300000	43.676444	36.214222	34.157000	39.014000	32.703333	31.171444	30.093444	29.533777	28.808222	28.225333	27.644888	27.369333	27.307666	27.062666	27.016222	26.440777	26.511888	27.003888	27.117444	27.186999	26.486333	27.614666	27.624333	27.885333	27.417777	28.150888	28.416111	28.182555	29.214222	29.141666
0.400000	43.665333	36.277777	34.138222	39.015888	32.726555	31.197777	30.056000	29.513333	28.814666	28.210333	27.643444	27.348333	27.353000	27.044999	27.001666	26.465666	26.544555	26.989222	27.092333	27.155444	26.440666	27.583222	27.620444	27.883222	27.435555	28.208777	28.417444	28.253666	29.214000	29.182777
0.500000	43.661666	36.318333	34.125555	39.005000	32.739777	31.213777	30.022888	29.495333	28.808777	28.187777	27.642888	27.332888	27.380444	27.025222	26.986333	26.479555	26.565111	26.983333	27.069000	27.128444	26.401444	27.549333	27.624000	27.876111	27.445555	28.245000	28.424222	28.312444	29.209555	29.214555
0.600000	43.663666	36.337444	34.120444	38.977111	32.740444	31.218555	29.999111	29.475111	28.789222	28.157777	27.643111	27.322888	27.385777	27.004777	26.973222	26.482777	26.574111	26.986666	27.046888	27.101666	26.366444	27.508555	27.637111	27.864777	27.444000	28.258888	28.434888	28.358666	29.195888	29.233333
0.700000	43.673888	36.341333	34.119555	38.942444	32.729777	31.214444	29.986333	29.458777	28.765222	28.124888	27.644888	27.319222	27.378111	26.983888	26.963111	26.480555	26.570111	26.996111	27.028555	27.077111	26.339555	27.471555	27.654222	27.855555	27.433555	28.254888	28.443222	28.385555	29.169222	29.237777
0.800000	43.695999	36.339111	34.118111	38.915888	32.709777	31.204555	29.987111	29.455444	28.750111	28.095555	27.649555	27.322777	27.370777	26.963000	26.956888	26.480666	26.551333	27.006999	27.017555	27.057555	26.326222	27.453666	27.667333	27.857333	27.418000	28.239555	28.440333	28.383222	29.124000	29.225999
0.900000	43.728888	36.342888	34.116666	38.896888	32.687000	31.197666	30.004777	29.460333	28.754666	28.068000	27.650444	27.326555	27.375444	26.950111	26.951333	26.488555	26.527111	27.017777	27.023666	27.038222	26.318888	27.442777	27.670444	27.863000	27.396666	28.227888	28.425777	28.366000	29.069888	29.217444
1.000000	43.756111	36.335777	34.113666	38.889666	32.666777	31.185444	30.018777	29.470222	28.785666	28.036555	27.645555	27.316444	27.375666	26.950444	26.945444	26.489555	26.516777	27.037555	27.034444	27.028444	26.316777	27.416555	27.665333	27.856555	27.383111	28.221222	28.428444	28.347777	29.045666	29.224666
1.100000	43.775111	36.319666	34.109111	38.892999	32.646666	31.166111	30.031444	29.482111	28.840555	28.003666	27.636888	27.293777	27.367666	26.963111	26.943222	26.484333	26.520333	27.065333	27.045888	27.025000	26.319000	27.375777	27.654333	27.842000	27.376000	28.218555	28.446000	28.326111	29.044777	29.240111
1.200000	43.781222	36.313000	34.102777	38.893111	32.616333	31.142888	30.050111	29.483000	28.896888	27.988444	27.625888	27.271666	27.348555	26.983777	26.952777	26.483444	26.526888	27.086888	27.049111	27.008555	26.327444	27.333444	27.647111	27.835111	27.359444	28.215777	28.455000	28.302333	29.031333	29.240888
1.300000	43.777777	36.322444	34.094777	38.883111	32.574888	31.122111	30.073444	29.471888	28.945888	27.998000	27.608555	27.255555	27.326222	27.011888	26.969333	26.492111	26.528777	27.095333	27.048333	26.974000	26.345222	27.295777	27.644333	27.836111	27.326444	28.212777	28.445888	28.283333	28.998333	29.231555
1.400000	43.770555	36.339888	34.080444	38.881555	32.538666	31.105888	30.083888	29.468111	28.993333	28.026444	27.587222	27.244888	27.315000	27.039333	26.980777	26.506777	26.524555	27.092000	27.046222	26.941111	26.376555	27.280000	27.638555	27.842222	27.295555	28.211888	28.428000	28.268444	28.968111	29.224111
1.500000	43.758333	36.357666	34.065666	38.895999	32.532777	31.088555	30.090000	29.475555	29.043222	28.050555	27.569222	27.237000	27.308333	27.057666	26.987555	26.519888	26.521555	27.088000	27.047333	26.921888	26.403555	27.284666	27.630222	27.852111	27.283222	28.213222	28.412333	28.252888	28.954555	29.210444
1.600000	43.738555	36.369444	34.053666	38.916333	32.555888	31.067777	30.090000	29.488111	29.086333	28.065888	27.553777	27.231000	27.297111	27.066666	26.989000	26.526333	26.521333	27.086444	27.049000	26.914333	26.422444	27.299111	27.624888	27.859444	27.286777	28.212444	28.405111	28.243444	28.961333	29.192000
1.700000	43.721555	36.358222	34.041111	38.924333	32.576333	31.051444	30.081222	29.492333	29.100444	28.072666	27.545000	27.218333	27.275444	27.070444	26.993444	26.519222	26.525444	27.076777	27.047222	26.916333	26.436666	27.309000	27.618444	27.856000	27.295777	28.210000	28.409555	28.246111	28.986000	29.182999
1.800000	43.710666	36.322000	34.026222	38.919333	32.586666	31.042333	30.063777	29.487333	29.083333	28.072777	27.544111	27.197222	27.245222	27.070333	27.002888	26.498888	26.533888	27.055444	27.041777	26.927888	26.448777	27.314555	27.608000	27.841888	27.308777	28.207555	28.424222	28.259777	29.026555	29.186333
1.900000	43.707888	36.293777	34.011000	38.896777	32.590777	31.050444	30.054666	29.482000	29.047777	28.079111	27.537111	27.186555	27.231000	27.064111	27.009444	26.485000	26.538000	27.023000	27.047666	26.932444	26.457444	27.331777	27.596777	27.831333	27.312777	28.207222	28.422777	28.278777	29.054222	29.197888
2.000000	43.692888	36.285111	33.995333	38.856777	32.596555	31.070111	30.046000	29.489222	29.012222	28.104222	27.506777	27.199777	27.233222	27.048666	27.003222	26.479111	26.545111	26.995555	27.059111	26.924333	26.466777	27.363000	27.597666	27.827888	27.308777	28.200111	28.409333	28.301666	29.074888	29.211888
2.100000	43.660666	36.285222	33.979222	38.809777	32.605777	31.091666	30.039555	29.510555	28.990333	28.137333	27.459555	27.228222	27.239777	27.024666	26.991555	26.473222	26.566555	26.983888	27.069555	26.911888	26.472000	27.398111	27.609222	27.831111	27.307444	28.186111	28.398444	28.317777	29.099444	29.221333
2.200000	43.653888	36.269444	33.969555	38.778000	32.626444	31.114333	30.050777	29.517444	28.969777	28.137444	27.440777	27.242555	27.235555	27.002777	26.985111	26.464000	26.574888	26.990222	27.071666	26.911555	26.451666	27.422333	27.613222	27.832333	27.317000	28.174888	28.393111	28.330777	29.120333	29.227111
2.300000	43.673333	36.239333	33.964222	38.760666	32.652777	31.139888	30.076000	29.510333	28.950000	28.110444	27.448555	27.243666	27.223555	26.984777	26.983111	26.453555	26.567888	27.011666	27.064666	26.921111	26.410888	27.437111	27.609111	27.831777	27.333888	28.166333	28.390888	28.341777	29.135444	29.232111
2.400000	43.704222	36.206111	33.957888	38.756333	32.658444	31.167444	30.090333	29.494666	28.929444	28.096666	27.461444	27.239111	27.215222	26.972222	26.979888	26.446555	26.562000	27.022555	27.051555	26.933666	26.383333	27.452333	27.596444	27.831666	27.338333	28.159555	28.383333	28.348555	29.137000	29.245222
2.500000	43.734888	36.173444	33.951888	38.766000	32.641333	31.192111	30.086555	29.473555	28.908888	28.107000	27.470222	27.232000	27.211222	26.961666	26.973888	26.441222	26.573222	27.013777	27.036888	26.949888	26.377666	27.470222	27.576666	27.833000	27.325666	28.153777	28.371111	28.346555	29.125888	29.264666
2.600000	43.750555	36.151000	33.952666	38.785666	32.628888	31.203666	30.069444	29.454666	28.896333	28.130777	27.467888	27.228888	27.207888	26.949777	26.957222	26.436000	26.595444	27.002777	27.020000	26.969555	26.382666	27.486777	27.562888	27.834333	27.307555	28.143444	28.361666	28.338888	29.111444	29.277777
2.700000	43.744777	36.147333	33.956333	38.788000	32.620333	31.201666	30.056666	29.452111	28.889888	28.150888	27.446666	27.227222	27.218333	26.939444	26.933000	26.427777	26.604000	27.002333	26.997555	26.994111	26.386555	27.490333	27.561666	27.832666	27.304000	28.131555	28.362888	28.323222	29.099444	29.280333
2.800000	43.731333	36.154333	33.962888	38.773222	32.610666	31.190111	30.053777	29.457000	28.877222	28.158888	27.418222	27.217777	27.242111	26.932666	26.907888	26.415111	26.594111	27.001555	26.973444	27.027666	26.386777	27.479333	27.564222	27.825444	27.314111	28.124333	28.371777	28.300555	29.085777	29.276444
2.900000	43.728444	36.160000	33.968222	38.765666	32.606000	31.183888	30.053444	29.438777	28.857111	28.143444	27.412777	27.197666	27.254555	26.942666	26.889555	26.398555	26.564777	26.996111	26.951666	27.062555	26.382555	27.467777	27.573555	27.819333	27.321888	28.130555	28.374222	28.287222	29.066777	29.285888
3.000000	43.735555	36.164444	33.971111	38.771444	32.609666	31.185111	30.052000	29.393111	28.833888	28.104888	27.433444	27.169444	27.249777	26.971888	26.877666	26.378777	26.517666	26.988666	26.931888	27.095555	26.374666	27.459555	27.593777	27.816666	27.324000	28.150111	28.368000	28.286666	29.042888	29.311777
3.100000	43.715111	36.175444	33.968444	38.780111	32.609333	31.185333	30.039444	29.361777	28.821555	28.082888	27.442444	27.150444	27.239111	27.006777	26.867777	26.355111	26.493000	26.976666	26.917000	27.114666	26.376222	27.460222	27.628444	27.821333	27.319222	28.167555	28.359777	28.285555	29.025888	29.332888
3.200000	43.679666	36.178111	33.966111	38.799111	32.597444	31.180333	30.021777	29.362333	28.809666	28.085888	27.445111	27.131222	27.228777	27.042666	26.861888	26.329444	26.498333	26.949555	26.907000	27.119111	26.379777	27.465222	27.656666	27.826888	27.307444	28.174555	28.349666	28.279555	29.011666	29.325555
3.300000	43.646888	36.167333	33.962111	38.826666	32.577777	31.177555	30.010222	29.390000	28.797000	28.096777	27.455555	27.107111	27.218111	27.084888	26.862222	26.304333	26.509222	26.921555	26.894888	27.108222	26.371888	27.470666	27.676444	27.831888	27.295888	28.172444	28.336666	28.275666	28.999111	29.292666
3.400000	43.619777	36.161555	33.957333	38.824000	32.565555	31.172777	30.016888	29.415777	28.791666	28.092111	27.444777	27.089444	27.228888	27.117000	26.873222	26.285444	26.500666	26.907555	26.885777	27.089555	26.365222	27.461444	27.693111	27.834000	27.291444	28.162111	28.335222	28.263666	28.995555	29.266555
3.500000	43.599111	36.159000	33.953222	38.798444	32.563000	31.165333	30.037111	29.436333	28.794555	28.075777	27.414444	27.079111	27.257333	27.137888	26.893555	26.273444	26.479222	26.905222	26.880666	27.062777	26.362111	27.440444	27.705555	27.833888	27.289222	28.142333	28.343555	28.244555	28.999666	29.247444
3.600000	43.595666	36.146888	33.948555	38.790555	32.575777	31.158666	30.044555	29.438111	28.805333	28.067000	27.393666	27.078111	27.276000	27.153666	26.907555	26.277555	26.472111	26.900111	26.875444	27.032000	26.360666	27.428777	27.708777	27.833333	27.279888	28.121555	28.343888	28.233444	29.001666	29.234888
3.700000	43.614555	36.121333	33.939000	38.808444	32.602000	31.156333	30.033888	29.420888	28.821333	28.068222	27.397333	27.084888	27.276777	27.170888	26.908666	26.302000	26.480666	26.888777	26.865333	27.000888	26.353777	27.432555	27.701888	27.831666	27.269222	28.108222	28.329000	28.238000	28.998000	29.227666
3.800000	43.652777	36.085888	33.931555	38.828111	32.625222	31.151222	30.023444	29.405222	28.825777	28.077111	27.409444	27.089111	27.282888	27.177000	26.901222	26.338555	26.497555	26.860444	26.854666	26.980777	26.342444	27.433888	27.673222	27.819111	27.270111	28.099000	28.311666	28.240555	28.988444	29.211444
3.900000	43.691333	36.053111	33.937888	38.844777	32.632666	31.150333	30.029222	29.406444	28.815777	28.089888	27.415555	27.089888	27.295777	27.160000	26.894222	26.363666	26.517222	26.816888	26.854222	26.966888	26.342888	27.422888	27.635888	27.795777	27.277444	28.080666	28.304444	28.227444	28.979777	29.181888
4.000000	43.721777	36.033000	33.954222	38.853555	32.629555	31.156555	30.047111	29.412444	28.798666	28.100666	27.412111	27.093666	27.311333	27.123333	26.886111	26.376222	26.534444	26.765333	26.864111	26.959888	26.360444	27.402555	27.603777	27.766222	27.291222	28.059000	28.307111	28.201666	28.974777	29.154888
4.100000	43.744222	36.040333	33.970333	38.853444	32.625444	31.153777	30.068111	29.407555	28.792222	28.105222	27.394444	27.108111	27.325111	27.081888	26.873555	26.389444	26.534333	26.736888	26.880111	26.959777	26.386777	27.384000	27.582000	27.733888	27.295888	28.044555	28.313222	28.177555	28.971555	29.144111
4.200000	43.761777	36.075000	33.985333	38.846000	32.620888	31.137111	30.091444	29.392555	28.798000	28.104555	27.363000	27.132888	27.337555	27.038111	26.856333	26.406888	26.515000	26.736666	26.901111	26.966222	26.418000	27.368777	27.566777	27.697888	27.287555	28.037777	28.321333	28.157444	28.968777	29.147222
4.300000	43.780333	36.109222	33.995555	38.855111	32.609555	31.121777	30.107666	29.391444	28.798444	28.109777	27.355111	27.151666	27.330777	27.011666	26.838333	26.420777	26.493777	26.746444	26.913444	26.972444	26.432000	27.366444	27.554666	27.665000	27.275666	28.040111	28.316000	28.152777	28.961888	29.141888
4.399999	43.796000	36.134888	33.999333	38.860333	32.601222	31.116666	30.110222	29.401666	28.781000	28.118888	27.369444	27.162333	27.311111	27.002111	26.829444	26.425666	26.482888	26.748111	26.911333	26.980333	26.427666	27.372333	27.550333	27.643111	27.277333	28.053555	28.296777	28.158777	28.956333	29.140666
4.500000	43.801222	36.158333	34.003666	38.849222	32.598333	31.116000	30.107888	29.423555	28.750222	28.127888	27.383333	27.167222	27.290888	26.999222	26.840111	26.415333	26.479666	26.747000	26.902444	26.984111	26.416222	27.376777	27.555000	27.633222	27.283333	28.065111	28.274888	28.163777	28.958000	29.145111
4.600000	43.773444	36.184222	34.010000	38.845111	32.591222	31.118444	30.117666	29.441333	28.732333	28.135444	27.387222	27.174111	27.271888	26.993444	26.844888	26.392777	26.468555	26.752777	26.901111	26.980222	26.429444	27.390999	27.557444	27.625333	27.268222	28.075555	28.259444	28.162666	28.963444	29.138888
4.700000	43.717888	36.209333	34.015555	38.847555	32.582333	31.121888	30.136333	29.452111	28.726888	28.142444	27.384111	27.182777	27.255222	26.987222	26.841777	26.363888	26.450666	26.764555	26.904555	26.970777	26.463111	27.416444	27.553444	27.618888	27.234222	28.088222	28.247666	28.158222	28.970888	29.122333
4.800000	43.662555	36.229666	34.009888	38.846333	32.579555	31.113666	30.150555	29.451111	28.724222	28.143555	27.381777	27.188777	27.247444	26.986888	26.841555	26.346000	26.430888	26.782333	26.909333	26.969444	26.488666	27.439888	27.538777	27.611666	27.196111	28.098333	28.234777	28.160666	28.977888	29.113666
4.900000	43.613333	36.250777	33.993111	38.835777	32.581999	31.091777	30.159555	29.442333	28.718888	28.133333	27.378111	27.190555	27.249888	26.990222	26.857000	26.335777	26.410000	26.808666	26.919888	26.980111	26.498555	27.448666	27.522000	27.603666	27.157888	28.094000	28.224333	28.170000	28.987444	29.124000
5.000000	43.563444	36.267111	33.971444	38.814333	32.587999	31.077444	30.164666	29.423000	28.705333	28.111555	27.372888	27.188333	27.259000	26.987333	26.883111	26.322666	26.396777	26.821666	26.937444	26.999777	26.506000	27.441666	27.515222	27.601444	27.137111	28.082111	28.220777	28.175000	29.001555	29.155888
5.100000	43.533555	36.256555	33.952666	38.798888	32.598111	31.078111	30.160666	29.388888	28.688777	28.092666	27.367777	27.176777	27.267888	26.977555	26.895888	26.321111	26.398444	26.811333	26.951777	27.013555	26.504555	27.438555	27.508777	27.620000	27.144666	28.097444	28.218777	28.168666	29.006000	29.182111
5.200000	43.526333	36.225000	33.938222	38.803111	32.605666	31.087777	30.152222	29.342000	28.677888	28.078000	27.363777	27.157777	27.272111	26.961111	26.888444	26.334888	26.406444	26.790111	26.966888	27.020111	26.494888	27.442555	27.499333	27.653888	27.168777	28.138222	28.218666	28.154333	28.997333	29.194333
5.300000	43.517999	36.196222	33.932444	38.818222	32.600111	31.095444	30.137777	29.297222	28.682000	28.066000	27.363333	27.149444	27.276444	26.951888	26.867444	26.352222	26.400666	26.782444	26.988000	27.024333	26.491888	27.441111	27.492777	27.682444	27.178333	28.163777	28.217888	28.152555	28.975000	29.200111
5.400000	43.501777	36.174111	33.936000	38.837000	32.581222	31.100888	30.115333	29.257666	28.700555	28.055777	27.366666	27.155444	27.283555	26.953222	26.837000	26.368777	26.379333	26.789777	27.014888	27.028111	26.499000	27.430111	27.491666	27.702777	27.170111	28.164666	28.215666	28.166888	28.940111	29.204444
5.500000	43.504555	36.154222	33.944444	38.838555	32.564666	31.098555	30.084444	29.239111	28.710333	28.042666	27.365666	27.161222	27.295444	26.958777	26.828222	26.378222	26.363444	26.803000	27.036222	27.029333	26.496999	27.400000	27.500000	27.726777	27.162000	28.141444	28.213111	28.185444	28.906000	29.217444
5.600000	43.540111	36.131222	33.947222	38.838666	32.556555	31.083555	30.061888	29.241000	28.711555	28.021777	27.356666	27.154666	27.305555	26.954888	26.839777	26.381888	26.362666	26.817777	27.049222	27.025111	26.494444	27.362111	27.505888	27.756000	27.151333	28.108555	28.214111	28.194555	28.881555	29.228555
5.700000	43.599888	36.096444	33.944333	38.846111	32.558222	31.059555	30.048555	29.257111	28.712444	28.002000	27.343333	27.138777	27.311777	26.944666	26.852000	26.385555	26.376000	26.829777	27.046888	27.009777	26.502777	27.335777	27.496444	27.790222	27.131888	28.084000	28.213111	28.194333	28.862000	29.220777
5.800000	43.648333	36.055444	33.946555	38.862222	32.568111	31.040444	30.034000	29.267222	28.705222	27.992222	27.341000	27.129777	27.308000	26.947222	26.850666	26.400222	26.400555	26.846777	27.028888	26.986000	26.492777	27.328555	27.482666	27.813666	27.121555	28.086333	28.209222	28.198111	28.843444	29.201777
5.900000	43.679555	36.013888	33.952111	38.882222	32.585888	31.025333	30.019777	29.272111	28.688222	27.988555	27.349111	27.129111	27.296000	26.962222	26.841888	26.421222	26.434777	26.870000	26.998222	26.957666	26.467111	27.334888	27.468000	27.822777	27.118444	28.106555	28.204222	28.207111	28.829666	29.179111
6.000000	43.684666	35.992444	33.954888	38.882333	32.598888	31.017333	30.010000	29.277444	28.673777	27.981333	27.362333	27.137555	27.283777	26.980333	26.838444	26.426555	26.461555	26.891777	26.972333	26.943444	26.457111	27.332444	27.464555	27.814333	27.113000	28.106888	28.200000	28.227444	28.829555	29.175000
6.100000	43.673444	35.990000	33.955555	38.859333	32.599777	31.019888	30.003555	29.284666	28.674444	27.974222	27.378333	27.152222	27.272333	26.996777	26.832888	26.413555	26.473333	26.903888	26.955111	26.945666	26.476666	27.320888	27.471222	27.795333	27.103666	28.085777	28.193444	28.260000	28.838777	29.184666
6.200000	43.671333	35.991222	33.948222	38.842111	32.592000	31.031666	30.009333	29.283444	28.686444	27.969111	27.392111	27.158777	27.250333	26.997999	26.816444	26.401111	26.483555	26.903222	26.945111	26.954444	26.506333	27.317777	27.477555	27.778000	27.100000	28.079444	28.188777	28.285777	28.853222	29.185333
6.300000	43.676666	35.992999	33.919444	38.836666	32.585777	31.040111	30.032222	29.278888	28.682444	27.961111	27.388666	27.159444	27.214444	26.980888	26.815333	26.399444	26.516222	26.900666	26.934222	26.956666	26.520888	27.327333	27.480888	27.763444	27.088555	28.088666	28.190888	28.289666	28.874333	29.160555
6.400000	43.680111	35.998888	33.876555	38.832333	32.577000	31.048444	30.061000	29.271222	28.662222	27.953777	27.370777	27.162444	27.169111	26.954888	26.830444	26.407555	26.564444	26.899111	26.924333	26.954333	26.514888	27.341777	27.489333	27.750222	27.071111	28.103666	28.196666	28.281111	28.895888	29.117666
6.500000	43.672111	36.012666	33.859555	38.831666	32.559444	31.057777	30.081111	29.259777	28.645000	27.955666	27.371888	27.174333	27.123222	26.946666	26.833777	26.413555	26.590333	26.905444	26.924666	26.960000	26.496444	27.347000	27.495444	27.733111	27.069333	28.119555	28.203444	28.277111	28.904222	29.093444
6.600000	43.653777	36.034111	33.875555	38.839333	32.533333	31.067000	30.093111	29.244333	28.635444	27.967222	27.399111	27.193777	27.077333	26.959444	26.818333	26.414777	26.587111	26.920222	26.936555	26.975666	26.469666	27.342333	27.494666	27.711222	27.087888	28.138555	28.211555	28.278444	28.898111	29.094333
6.700000	43.651000	36.058555	33.899000	38.853555	32.505999	31.074555	30.099555	29.236666	28.646666	27.982222	27.424333	27.202444	27.043666	26.968333	26.798444	26.406333	26.565888	26.927666	26.948777	26.989000	26.465777	27.333666	27.479333	27.704666	27.103555	28.147777	28.216555	28.273444	28.882000	29.092444
6.800000	43.658666	36.095555	33.908444	38.865111	32.484666	31.095666	30.088000	29.230444	28.678444	27.996555	27.425666	27.194777	27.032888	26.962000	26.793444	26.392555	26.540222	26.920000	26.951111	26.991777	26.476555	27.322222	27.467222	27.719444	27.114555	28.138444	28.216111	28.264777	28.860666	29.074777
6.900000	43.661999	36.146555	33.903333	38.879333	32.480777	31.124555	30.060444	29.223666	28.711666	28.004444	27.406555	27.175777	27.043444	26.948111	26.814666	26.377555	26.521777	26.909888	26.937555	26.980555	26.480888	27.309111	27.459555	27.744555	27.123222	28.113222	28.215111	28.251000	28.840666	29.048666
7.000000	43.654999	36.180222	33.892999	38.896111	32.483888	31.128777	30.041666	29.242777	28.712333	28.004111	27.377222	27.169666	27.053555	26.946333	26.841777	26.369222	26.511111	26.915000	26.925333	26.975777	26.478666	27.303555	27.450888	27.751444	27.118888	28.097444	28.214111	28.226000	28.830111	29.021222
7.100000	43.640000	36.196444	33.880888	38.915666	32.491555	31.111666	30.030888	29.285777	28.687666	27.997222	27.341444	27.174888	27.063555	26.956555	26.867111	26.365888	26.502666	26.932111	26.916444	26.980444	26.475555	27.305111	27.441111	27.740777	27.105999	28.093333	28.211888	28.193000	28.828333	28.995222
7.200000	43.630666	36.208555	33.879000	38.935777	32.497000	31.093555	30.019777	29.319666	28.677666	27.986222	27.323333	27.173444	27.079444	26.975000	26.869111	26.353666	26.471666	26.943333	26.914000	26.996666	26.480000	27.303222	27.426333	27.726555	27.109666	28.097333	28.207666	28.168000	28.818444	28.983444
7.300000	43.630111	36.225888	33.887000	38.954222	32.502333	31.079555	30.004888	29.328111	28.690000	27.969000	27.329000	27.157333	27.104444	26.999111	26.853222	26.327555	26.416555	26.945222	26.914444	27.018555	26.483111	27.291111	27.404111	27.716888	27.135444	28.101555	28.203555	28.153777	28.791000	28.986777
7.400000	43.629555	36.248000	33.877888	38.953111	32.508444	31.075000	29.984666	29.319444	28.702222	27.944666	27.327777	27.133555	27.136222	27.013555	26.847444	26.303555	26.368333	26.936000	26.911333	27.034888	26.472777	27.274666	27.392777	27.713555	27.161666	28.098222	28.197666	28.146555	28.758000	28.981222
7.500000	43.611222	36.267666	33.854444	38.929777	32.518222	31.086888	29.960000	29.321555	28.697888	27.923222	27.309555	27.108333	27.174555	27.005666	26.854444	26.304777	26.344666	26.919000	26.902444	27.037555	26.462444	27.265666	27.392888	27.710111	27.174444	28.092111	28.187111	28.143666	28.749666	28.969000
7.600000	43.579000	36.278555	33.831111	38.890333	32.526777	31.104888	29.939444	29.338888	28.677000	27.907333	27.289111	27.085333	27.212000	26.983333	26.861333	26.328444	26.336555	26.899777	26.894888	27.032444	26.457555	27.263333	27.392666	27.702111	27.175222	28.089444	28.173777	28.143333	28.762444	28.959111
7.700000	43.565888	36.269444	33.819111	38.854444	32.528666	31.096000	29.936555	29.358444	28.654888	27.898777	27.281666	27.072111	27.224555	26.967555	26.852666	26.340666	26.316666	26.890000	26.903777	27.035777	26.454777	27.265444	27.390111	27.687777	27.169555	28.095666	28.164222	28.134000	28.777444	28.942000
7.800000	43.578777	36.239888	33.815888	38.824666	32.524222	31.056111	29.951444	29.375333	28.635222	27.896888	27.285444	27.069111	27.208888	26.960555	26.829444	26.334000	26.281666	26.890444	26.930111	27.049444	26.451333	27.271777	27.389222	27.668000	27.158444	28.110111	28.159333	28.113555	28.791000	28.912111
7.900000	43.599555	36.218222	33.816444	38.801555	32.530888	31.016777	29.959444	29.366555	28.633777	27.898666	27.293888	27.057555	27.189555	26.946888	26.817888	26.318444	26.252222	26.888333	26.947111	27.049666	26.434888	27.269222	27.391666	27.665888	27.154777	28.108000	28.159333	28.094444	28.800444	28.883111
8.000000	43.606777	36.198444	33.827888	38.781111	32.547999	30.982222	29.959555	29.339000	28.642000	27.902222	27.309111	27.040888	27.172333	26.926222	26.816111	26.316444	26.248222	26.879222	26.946555	27.035666	26.407444	27.251666	27.390444	27.683555	27.159000	28.088000	28.160888	28.087111	28.807333	28.878777
8.100000	43.595222	36.166555	33.850888	38.766777	32.572333	30.945000	29.957222	29.317444	28.647888	27.910888	27.321777	27.031222	27.152000	26.902111	26.815444	26.335777	26.272222	26.868666	26.933666	27.016666	26.382444	27.229666	27.389666	27.708777	27.162666	28.062333	28.160666	28.086888	28.826000	28.897777
8.199999	43.586222	36.134000	33.875222	38.757111	32.578999	30.926444	29.955666	29.307777	28.636777	27.929555	27.317111	27.016444	27.135111	26.894222	26.812888	26.359111	26.299000	26.856111	26.929333	27.002888	26.374555	27.224666	27.385000	27.716333	27.155333	28.043555	28.169444	28.093333	28.850333	28.916444
8.300000	43.584222	36.102666	33.898444	38.751888	32.567222	30.925000	29.954333	29.303000	28.611888	27.955444	27.296111	26.995222	27.121555	26.904777	26.809666	26.381111	26.325777	26.840777	26.933666	26.995777	26.379111	27.233555	27.377444	27.708111	27.139666	28.030000	28.187888	28.106888	28.873000	28.932555
8.400000	43.587111	36.075222	33.905444	38.760666	32.548111	30.924666	29.953444	29.282888	28.600111	27.981222	27.275777	26.982222	27.107111	26.918777	26.814333	26.380777	26.339555	26.826222	26.935777	26.998333	26.377666	27.243444	27.377555	27.700777	27.127444	28.012777	28.212000	28.124333	28.875777	28.943888
8.500000	43.582555	36.048666	33.892888	38.791000	32.530777	30.918777	29.953777	29.252000	28.611222	28.009000	27.265444	26.990333	27.089222	26.920111	26.829777	26.357777	26.339000	26.817222	26.927888	27.008666	26.369555	27.253111	27.389666	27.700333	27.120222	27.990777	28.237666	28.142444	28.865555	28.954888
8.600000	43.552555	36.024333	33.874222	38.826444	32.512333	30.923222	29.952666	29.229444	28.625444	28.037222	27.267333	27.010777	27.079111	26.906777	26.848777	26.343333	26.340888	26.810000	26.907666	27.020000	26.362777	27.263666	27.395888	27.702777	27.116555	27.968111	28.258333	28.167111	28.855111	28.984555
8.699999	43.529222	36.001555	33.864222	38.840777	32.488444	30.935000	29.943222	29.218888	28.621222	28.051555	27.266111	27.016777	27.072333	26.906111	26.857555	26.350111	26.359666	26.803888	26.883777	27.034777	26.346666	27.275555	27.384555	27.707888	27.125000	27.948222	28.263555	28.188444	28.842222	29.025222
8.800000	43.526888	35.984333	33.858000	38.836888	32.459555	30.951555	29.926444	29.215333	28.604333	28.053222	27.260444	27.005888	27.065000	26.918666	26.857666	26.362777	26.381777	26.802111	26.861888	27.053888	26.319777	27.293111	27.360666	27.714111	27.144888	27.932222	28.255666	28.199222	28.825777	29.061000
8.900000	43.539222	35.982666	33.845444	38.838666	32.427777	30.973222	29.916888	29.197888	28.589000	28.055888	27.252333	27.000111	27.061222	26.928888	26.870111	26.353666	26.387222	26.796666	26.855111	27.060111	26.317222	27.321666	27.342888	27.716000	27.153888	27.925555	28.248666	28.213000	28.808111	29.079555
9.000000	43.559444	35.997333	33.825888	38.850888	32.393444	31.001222	29.917555	29.163222	28.576666	28.062222	27.242777	27.005555	27.063333	26.933000	26.899444	26.321555	26.376111	26.784555	26.864444	27.049000	26.348111	27.360666	27.333777	27.712666	27.146666	27.929222	28.245111	28.235666	28.790000	29.083666
9.100000	43.566666	36.009888	33.808222	38.866000	32.376333	31.010555	29.925444	29.136000	28.578444	28.065888	27.241888	27.035111	27.060333	26.919111	26.931333	26.293111	26.371555	26.778111	26.865888	27.022777	26.388000	27.390333	27.337444	27.718444	27.136888	27.937888	28.233222	28.255666	28.788444	29.092444
9.199999	43.565888	36.023777	33.790222	38.867333	32.372555	31.003111	29.935666	29.136777	28.600444	28.061777	27.251444	27.077888	27.050777	26.894888	26.948111	26.274222	26.368444	26.789333	26.849777	26.991000	26.409888	27.403333	27.349666	27.729222	27.137000	27.950222	28.214777	28.259444	28.805777	29.100666
9.300000	43.575777	36.043666	33.777111	38.843555	32.367999	30.988888	29.946666	29.158111	28.627555	28.046666	27.257333	27.114222	27.038444	26.884777	26.945666	26.265333	26.369111	26.810666	26.827888	26.956777	26.414777	27.401555	27.363888	27.735777	27.144444	27.968222	28.196222	28.252000	28.831222	29.101888
9.400000	43.596444	36.054444	33.773222	38.812000	32.369666	30.972444	29.951888	29.165666	28.636222	28.025111	27.261555	27.116444	27.024666	26.886000	26.931555	26.266333	26.382666	26.823000	26.827333	26.925000	26.421222	27.387222	27.385111	27.740111	27.146666	27.985333	28.173444	28.238222	28.852999	29.087222
9.500000	43.617999	36.056444	33.775444	38.778666	32.378666	30.955777	29.953000	29.159666	28.631000	28.000777	27.268666	27.091333	27.011555	26.890888	26.909222	26.275555	26.406222	26.826444	26.845333	26.894444	26.432666	27.360444	27.415555	27.742000	27.141444	28.000888	28.148888	28.221222	28.872444	29.060333
9.600000	43.598777	36.058333	33.776111	38.772555	32.391222	30.941555	29.964666	29.152555	28.638000	27.988333	27.281777	27.080555	27.012555	26.881555	26.897222	26.283444	26.425444	26.820333	26.868666	26.861111	26.461777	27.329888	27.446333	27.727888	27.121333	28.017444	28.136111	28.213888	28.890666	29.040555
9.700000	43.537111	36.065000	33.777999	38.797111	32.402333	30.926666	29.992000	29.151777	28.662555	27.987333	27.291777	27.094000	27.031111	26.865444	26.899000	26.287666	26.438222	26.804666	26.895000	26.825111	26.508000	27.301333	27.466444	27.689333	27.087777	28.038333	28.137555	28.216666	28.904555	29.031666
9.800000	43.466444	36.070666	33.782555	38.826222	32.410333	30.910777	30.019111	29.168888	28.694333	27.984444	27.295222	27.103222	27.053222	26.855111	26.893333	26.292111	26.443222	26.793333	26.917777	26.804222	26.532777	27.274000	27.466777	27.637333	27.065555	28.057000	28.143111	28.207555	28.912333	29.021333
9.900000	43.416444	36.069111	33.785444	38.831000	32.414555	30.909111	30.034333	29.198333	28.714666	27.971222	27.293666	27.090666	27.060888	26.841555	26.868333	26.292888	26.434888	26.794444	26.929555	26.801777	26.521000	27.242444	27.454888	27.603444	27.071000	28.062666	28.152333	28.189000	28.920444	29.004111
10.000000	43.383333	36.058111	33.788333	38.822777	32.417999	30.920111	30.040888	29.226000	28.719333	27.951333	27.285666	27.063666	27.055222	26.819666	26.835888	26.285888	26.417111	26.799666	26.937000	26.811222	26.491222	27.211777	27.433333	27.590444	27.095333	28.056111	28.164111	28.170111	28.927444	28.983666
10.100000	43.355555	36.033777	33.794777	38.825111	32.430666	30.926000	30.040111	29.235666	28.712111	27.933888	27.287555	27.038000	27.054444	26.788888	26.816777	26.283333	26.403666	26.802555	26.952333	26.814222	26.471111	27.201333	27.424222	27.585777	27.113777	28.052555	28.171444	28.153444	28.925666	28.956666
10.200000	43.331666	35.996222	33.804888	38.839777	32.454000	30.923000	30.031222	29.228222	28.695555	27.919777	27.303555	27.014777	27.062777	26.751111	26.811777	26.289666	26.396333	26.804333	26.976000	26.808666	26.460777	27.214000	27.432000	27.585333	27.123555	28.055444	28.173222	28.136444	28.914000	28.920777
10.300000	43.327666	35.968111	33.812333	38.846222	32.465222	30.918444	30.023888	29.230444	28.686111	27.902666	27.312777	27.009000	27.073000	26.731000	26.812666	26.295000	26.385555	26.813000	26.986444	26.800333	26.445555	27.240555	27.430555	27.576222	27.137000	28.065222	28.174111	28.121000	28.897000	28.890333
10.400000	43.349777	35.956111	33.809111	38.850444	32.454666	30.919666	30.023444	29.238222	28.687777	27.883000	27.300888	27.021111	27.072777	26.737222	26.822666	26.284000	26.368888	26.819333	26.980444	26.802222	26.429666	27.268777	27.395222	27.551111	27.156000	28.071444	28.168777	28.112333	28.874444	28.879333
10.500000	43.400555	35.952555	33.790555	38.847000	32.430111	30.931222	30.022000	29.240333	28.692222	27.861222	27.281777	27.035666	27.056555	26.758000	26.836111	26.261000	26.349666	26.823888	26.961444	26.813888	26.413777	27.289777	27.342666	27.523000	27.178555	28.068666	28.153333	28.109555	28.851222	28.881555
10.600000	43.458222	35.943111	33.767888	38.829222	32.425777	30.952000	30.010333	29.246888	28.681000	27.842444	27.269222	27.036111	27.042000	26.773333	26.843555	26.241444	26.338444	26.825111	26.930111	26.834444	26.392333	27.308000	27.320222	27.535777	27.191222	28.060444	28.125888	28.111000	28.825555	28.875777
10.700000	43.517000	35.929555	33.742444	38.803333	32.441777	30.977777	29.990888	29.260222	28.658777	27.828111	27.262666	27.025444	27.033111	26.786666	26.847111	26.226555	26.336444	26.821555	26.888222	26.864111	26.366888	27.325000	27.325333	27.581666	27.191000	28.049333	28.086000	28.114444	28.795444	28.862888
10.800000	43.557333	35.919444	33.726888	38.789000	32.451444	31.000111	29.969555	29.272333	28.649111	27.823444	27.261000	27.011777	27.037222	26.812000	26.849777	26.223999	26.342777	26.813111	26.850333	26.890777	26.348444	27.341222	27.344333	27.610444	27.172666	28.038111	28.048111	28.113333	28.762555	28.850222
10.900000	43.581555	35.914111	33.726444	38.783444	32.436777	31.024444	29.944777	29.272333	28.655888	27.827888	27.265333	26.992666	27.049111	26.849888	26.848777	26.235333	26.353111	26.803000	26.821666	26.905666	26.340333	27.353222	27.375111	27.609222	27.140111	28.021888	28.023000	28.108777	28.732444	28.840666
11.000000	43.597666	35.916000	33.737111	38.781444	32.398333	31.060666	29.920888	29.259666	28.667555	27.836777	27.258888	26.967444	27.053000	26.886777	26.841777	26.241111	26.358888	26.784888	26.798777	26.920444	26.341666	27.348555	27.395555	27.595888	27.109222	27.991888	28.014777	28.110777	28.709000	28.843444
11.100000	43.612444	35.933444	33.748444	38.787333	32.360888	31.089111	29.902111	29.248666	28.675777	27.846555	27.243000	26.951555	27.048222	26.895222	26.831333	26.232222	26.358444	26.756000	26.777777	26.947333	26.351333	27.321222	27.385000	27.579000	27.097000	27.964777	28.019888	28.118555	28.688000	28.864000
11.200000	43.621888	35.961777	33.765888	38.796777	32.331000	31.104555	29.884666	29.242222	28.678000	27.857000	27.227111	26.944777	27.043222	26.869555	26.815222	26.219000	26.353666	26.722555	26.760888	26.977444	26.366111	27.279555	27.360222	27.563555	27.102111	27.947666	28.041888	28.128555	28.669777	28.892444
11.300000	43.615777	35.977555	33.793111	38.798333	32.323111	31.111777	29.872111	29.240777	28.667222	27.869555	27.215222	26.935444	27.055333	26.839555	26.791666	26.208777	26.349333	26.691777	26.760000	27.003111	26.383111	27.258888	27.360111	27.565777	27.102333	27.936888	28.063777	28.135555	28.661222	28.910111
11.400000	43.593333	35.977000	33.829111	38.791000	32.338444	31.113666	29.866555	29.243444	28.642888	27.884444	27.204888	26.920777	27.085777	26.814777	26.761222	26.199555	26.346000	26.662888	26.777333	27.025666	26.402777	27.264888	27.387888	27.587555	27.092777	27.929111	28.080000	28.139666	28.663666	28.916000
11.500000	43.581666	35.972222	33.861222	38.781777	32.339666	31.113000	29.866777	29.237000	28.621777	27.892777	27.197222	26.910111	27.110333	26.802000	26.727888	26.186111	26.334222	26.644888	26.804555	27.034333	26.429444	27.276111	27.404333	27.589555	27.087555	27.922666	28.099555	28.140888	28.676777	28.931666
11.600000	43.585777	35.967222	33.891333	38.776333	32.315333	31.107777	29.865000	29.228000	28.609111	27.888888	27.200444	26.907111	27.124777	26.792555	26.688777	26.180222	26.312555	26.648333	26.826888	27.012222	26.460555	27.276333	27.405333	27.566000	27.089777	27.925222	28.136333	28.137444	28.692999	28.963333
11.700000	43.602222	35.959777	33.911888	38.779111	32.292444	31.090111	29.864000	29.233333	28.598444	27.873333	27.213000	26.915000	27.137444	26.785111	26.648333	26.179333	26.287444	26.668000	26.836222	26.972666	26.491000	27.271000	27.394444	27.536555	27.093666	27.943777	28.173666	28.127777	28.703444	29.006444
11.800000	43.613000	35.961222	33.903222	38.778555	32.303111	31.062222	29.863222	29.235777	28.587777	27.863666	27.212888	26.925666	27.147777	26.773888	26.626555	26.179888	26.268666	26.689000	26.845555	26.951555	26.507111	27.260666	27.375333	27.521555	27.104555	27.966555	28.198111	28.110111	28.711888	29.036555
11.900000	43.616777	35.969666	33.867888	38.772888	32.340555	31.030000	29.861888	29.231555	28.578555	27.860666	27.198666	26.934888	27.154777	26.765444	26.622666	26.183222	26.256111	26.711888	26.855777	26.946111	26.509222	27.245888	27.352222	27.519666	27.118777	27.988444	28.210666	28.085555	28.719666	29.053000
12.000000	43.621555	35.963111	33.830333	38.763222	32.371777	31.012666	29.854555	29.217333	28.575555	27.864666	27.176222	26.939333	27.155333	26.785888	26.625444	26.189111	26.240222	26.727666	26.868777	26.937666	26.510000	27.245888	27.344888	27.525444	27.116777	27.996888	28.212111	28.064888	28.723666	29.059000
12.100000	43.636222	35.932777	33.799555	38.754111	32.392555	31.007333	29.840000	29.200888	28.577777	27.874111	27.153000	26.947666	27.149666	26.835444	26.629888	26.194444	26.214777	26.729444	26.883666	26.920888	26.517111	27.271222	27.355555	27.538000	27.095222	27.996777	28.200000	28.052888	28.718555	29.058888
12.200000	43.661777	35.902444	33.777555	38.746555	32.400111	31.000555	29.812555	29.187111	28.587555	27.884555	27.140333	26.965777	27.135777	26.874000	26.633555	26.209111	26.183222	26.723777	26.888555	26.892333	26.525555	27.292777	27.368777	27.548555	27.074777	28.000333	28.196111	28.048333	28.699111	29.057000
12.300000	43.687888	35.904000	33.756333	38.723777	32.400555	30.983666	29.783000	29.181111	28.603111	27.885444	27.145111	26.975666	27.123666	26.886888	26.632000	26.241555	26.167555	26.729444	26.869000	26.858000	26.520333	27.282000	27.377000	27.555555	27.061777	28.004444	28.204333	28.047000	28.669222	29.053444
12.400000	43.711111	35.934666	33.734555	38.682000	32.401777	30.958111	29.756666	29.178555	28.620777	27.880888	27.161444	26.974666	27.116444	26.879888	26.627222	26.284000	26.168777	26.739000	26.835111	26.829444	26.503222	27.250111	27.383111	27.562888	27.054222	28.004000	28.215000	28.050000	28.634111	29.044000
12.500000	43.720777	35.969777	33.707666	38.653111	32.404666	30.947555	29.740666	29.168000	28.631888	27.885111	27.172333	26.966555	27.106111	26.875777	26.627333	26.306777	26.184333	26.730666	26.814777	26.817111	26.480666	27.225333	27.391000	27.575555	27.052777	27.999444	28.219222	28.057333	28.620888	29.024555
12.600000	43.715666	36.004444	33.674777	38.646333	32.406666	30.957111	29.734777	29.148444	28.635666	27.900222	27.175888	26.953222	27.089555	26.878000	26.633555	26.305666	26.213222	26.701777	26.811000	26.819444	26.453666	27.210666	27.400555	27.593444	27.058333	27.992555	28.218222	28.068666	28.634333	28.995333
12.700000	43.710555	36.025777	33.651999	38.666333	32.398333	30.966666	29.736888	29.146333	28.635222	27.906444	27.190111	26.947111	27.079000	26.884000	26.631444	26.289777	26.239333	26.668222	26.807222	26.814111	26.436555	27.206000	27.411666	27.607000	27.059444	27.999444	28.210666	28.080444	28.653333	28.976111
12.800000	43.704111	36.033555	33.641888	38.698666	32.386666	30.957777	29.740888	29.159333	28.637666	27.900333	27.210444	26.950666	27.083777	26.882666	26.625000	26.269777	26.247333	26.636111	26.806111	26.807777	26.434888	27.207222	27.426000	27.613333	27.053333	28.019555	28.190888	28.086333	28.660666	28.964333
12.900000	43.683222	36.041444	33.630222	38.736000	32.378333	30.934777	29.748888	29.175666	28.644111	27.884222	27.225444	26.950666	27.103444	26.873555	26.622000	26.250444	26.246555	26.616000	26.809000	26.808888	26.437000	27.198222	27.440000	27.613333	27.045444	28.045333	28.162888	28.079000	28.664888	28.953555
13.000000	43.640888	36.054222	33.624888	38.750222	32.381111	30.917666	29.758111	29.180777	28.643888	27.862000	27.240111	26.928666	27.121666	26.863444	26.625000	26.231111	26.266777	26.626666	26.807666	26.808555	26.433666	27.180555	27.445000	27.608777	27.039777	28.054222	28.140333	28.075555	28.676333	28.951666
13.100000	43.580111	36.065000	33.628000	38.745888	32.392999	30.907666	29.765333	29.173555	28.637666	27.836444	27.253444	26.890000	27.135555	26.854111	26.635000	26.210000	26.302111	26.663333	26.805555	26.804888	26.428444	27.160000	27.442333	27.599555	27.036000	28.048111	28.123666	28.077222	28.693666	28.958777
13.200000	43.523555	36.047222	33.629333	38.761000	32.394222	30.916111	29.763888	29.160333	28.625333	27.819111	27.253888	26.867888	27.135222	26.848888	26.646999	26.189444	26.319111	26.692222	26.816333	26.799000	26.423222	27.148111	27.436666	27.588000	27.035777	28.034000	28.112111	28.080111	28.712888	28.966666
13.300000	43.478555	36.002111	33.616222	38.808888	32.376777	30.946333	29.757777	29.147777	28.605000	27.810666	27.237000	26.870222	27.121555	26.846666	26.655333	26.175222	26.310555	26.703222	26.840666	26.796444	26.409444	27.137555	27.428111	27.575777	27.040999	28.012111	28.104444	28.079333	28.734777	28.969333
13.400000	43.449000	35.952222	33.597777	38.846222	32.354333	30.973000	29.747777	29.139111	28.584333	27.800444	27.215111	26.886000	27.106888	26.835333	26.657777	26.180888	26.283666	26.710000	26.863666	26.802888	26.387888	27.122444	27.418333	27.561000	27.047888	27.979888	28.095555	28.075666	28.739000	28.965555
13.500000	43.429444	35.909666	33.599333	38.840777	32.341444	30.976555	29.734666	29.128444	28.580444	27.778555	27.204888	26.899111	27.094666	26.819222	26.665222	26.194000	26.251000	26.724000	26.875666	26.817111	26.375888	27.123222	27.412555	27.534111	27.055666	27.956777	28.083555	28.064333	28.718333	28.958333
13.600000	43.420888	35.874555	33.619111	38.802222	32.333222	30.969555	29.722555	29.117444	28.588222	27.747666	27.209111	26.907555	27.078444	26.805888	26.674888	26.207333	26.223000	26.740888	26.874888	26.834222	26.369333	27.142777	27.409333	27.497333	27.066555	27.943111	28.072555	28.049555	28.684555	28.949555
13.700000	43.431333	35.843666	33.635333	38.762555	32.327444	30.965666	29.708666	29.107222	28.598000	27.734333	27.211111	26.920000	27.049333	26.802555	26.683777	26.215333	26.218333	26.754444	26.866222	26.854777	26.368000	27.168888	27.399666	27.470333	27.073111	27.919666	28.071777	28.043111	28.667666	28.953888
13.800000	43.462444	35.816333	33.643222	38.726000	32.325444	30.963777	29.690666	29.097444	28.609111	27.744222	27.205666	26.939111	27.007555	26.808000	26.692222	26.219333	26.237777	26.764666	26.851555	26.880555	26.373222	27.197555	27.381777	27.457111	27.073000	27.881666	28.081888	28.046111	28.670666	28.974222
13.900000	43.505555	35.802111	33.635444	38.708222	32.317333	30.956666	29.676444	29.099333	28.626111	27.765444	27.189777	26.967111	26.972222	26.817444	26.698444	26.226888	26.255222	26.763777	26.841111	26.912555	26.379444	27.215777	27.368333	27.451444	27.071111	27.851000	28.090777	28.040222	28.682111	28.990222
14.000000	43.550555	35.808888	33.626333	38.697555	32.293777	30.958888	29.671444	29.118666	28.638888	27.783777	27.177111	26.993000	26.947111	26.834111	26.696555	26.243222	26.267000	26.757666	26.836777	26.931333	26.376444	27.222333	27.368222	27.445666	27.075666	27.833555	28.097111	28.030222	28.692777	28.989888
14.100000	43.586111	35.835111	33.635000	38.673888	32.267222	30.964777	29.669333	29.144777	28.650111	27.798000	27.174666	27.004444	26.930777	26.859777	26.695555	26.259333	26.283888	26.761888	26.837000	26.928444	26.377111	27.228666	27.381111	27.437111	27.083444	27.828777	28.103222	28.024222	28.701444	28.982555
14.200000	43.607222	35.854777	33.651000	38.658555	32.257111	30.960111	29.669666	29.151555	28.673222	27.803555	27.186555	26.997000	26.929555	26.876222	26.700555	26.256111	26.292222	26.752222	26.845777	26.917111	26.394555	27.246333	27.390666	27.432000	27.088777	27.835888	28.103222	28.021111	28.704555	28.974888
14.300000	43.615666	35.866000	33.668000	38.657222	32.260333	30.948555	29.672222	29.140777	28.703777	27.802666	27.209111	26.974222	26.943222	26.881555	26.708444	26.238111	26.288888	26.726222	26.864777	26.898111	26.424000	27.269444	27.395444	27.433000	27.091555	27.849333	28.097111	28.022000	28.702888	28.966111
14.400000	43.622555	35.872000	33.667111	38.672666	32.266000	30.939333	29.671444	29.126777	28.724333	27.816444	27.214000	26.956666	26.961444	26.874666	26.707444	26.221888	26.277111	26.697111	26.890888	26.878888	26.444000	27.274444	27.396444	27.444444	27.089888	27.853555	28.091777	28.030777	28.712666	28.963333
14.500000	43.630555	35.879444	33.652222	38.691666	32.275000	30.929111	29.664333	29.114111	28.734222	27.853555	27.192333	26.948222	26.977666	26.859888	26.697888	26.207333	26.266444	26.679555	26.917666	26.862333	26.452666	27.261333	27.397444	27.462888	27.082777	27.852555	28.091111	28.046888	28.743000	28.973222
14.600000	43.631777	35.891333	33.644666	38.700222	32.279000	30.924000	29.660666	29.106111	28.737000	27.886888	27.169000	26.935888	26.994000	26.842555	26.679000	26.192222	26.253444	26.672111	26.937333	26.841444	26.448111	27.247777	27.405333	27.474666	27.080333	27.862111	28.091222	28.065444	28.775888	28.979555
14.700000	43.621000	35.905888	33.656555	38.707888	32.263111	30.929555	29.665222	29.112333	28.736444	27.894777	27.162666	26.910777	27.019333	26.828222	26.651111	26.186000	26.236666	26.668666	26.947000	26.815333	26.442444	27.241777	27.420111	27.486888	27.083777	27.872222	28.089666	28.087222	28.787222	28.964000
14.800000	43.605111	35.917666	33.678333	38.722555	32.233888	30.935888	29.674000	29.128444	28.739555	27.886888	27.164000	26.880444	27.050555	26.814555	26.618555	26.184888	26.218444	26.665111	26.945666	26.797111	26.442888	27.244000	27.435666	27.504666	27.087555	27.878888	28.087333	28.108666	28.783444	28.934777
14.900000	43.603888	35.928444	33.680888	38.750444	32.225555	30.922222	29.688000	29.131888	28.740666	27.877333	27.157333	26.860555	27.073666	26.790000	26.600111	26.179111	26.207444	26.648555	26.938888	26.800444	26.445222	27.249222	27.440111	27.520444	27.087333	27.885000	28.089222	28.124666	28.766666	28.916111
15.000000	43.619555	35.940777	33.660777	38.790444	32.244222	30.887111	29.709000	29.118777	28.736000	27.866000	27.142444	26.852111	27.086222	26.752777	26.598777	26.167777	26.205000	26.617444	26.928555	26.824000	26.445888	27.255777	27.432777	27.530444	27.083888	27.892555	28.096222	28.135111	28.735000	28.910888
15.100000	43.639888	35.961777	33.643777	38.804111	32.267222	30.845000	29.729000	29.109777	28.723000	27.858555	27.119999	26.847444	27.082777	26.727555	26.604555	26.163000	26.225444	26.611444	26.909444	26.845888	26.444555	27.257777	27.428444	27.536888	27.080333	27.900666	28.107222	28.145777	28.705222	28.914777
15.200000	43.650666	35.965000	33.633666	38.785777	32.277888	30.801222	29.741777	29.106666	28.715000	27.857777	27.090111	26.840555	27.065888	26.721888	26.602000	26.163000	26.259444	26.638000	26.881000	26.861444	26.447222	27.252777	27.424777	27.554777	27.075777	27.907777	28.110222	28.156111	28.697888	28.922333
15.300000	43.647666	35.940000	33.624777	38.755666	32.275222	30.760888	29.752222	29.102111	28.713000	27.850333	27.066444	26.825222	27.045555	26.729111	26.590666	26.168111	26.292222	26.675111	26.853000	26.865888	26.456888	27.240888	27.415555	27.589333	27.071888	27.908222	28.099111	28.167222	28.699222	28.923333
15.400000	43.639888	35.926333	33.619777	38.742333	32.271444	30.747444	29.772333	29.112666	28.713666	27.834000	27.064666	26.809333	27.031333	26.742666	26.594888	26.181444	26.313666	26.688222	26.815333	26.866444	26.465333	27.242333	27.394777	27.622444	27.076222	27.892333	28.089222	28.161333	28.681888	28.919777
15.500000	43.628444	35.924333	33.616444	38.742111	32.270111	30.759555	29.801222	29.136111	28.716000	27.812666	27.081111	26.794555	27.020555	26.761000	26.614333	26.200111	26.324000	26.679000	26.768333	26.862888	26.469222	27.255666	27.362777	27.651222	27.088777	27.864111	28.081000	28.137777	28.651222	28.915777
15.600000	43.619222	35.923222	33.608444	38.740777	32.281666	30.771666	29.824444	29.146444	28.705333	27.797777	27.091444	26.786333	27.003222	26.770000	26.642222	26.210444	26.332333	26.667888	26.731111	26.850111	26.465888	27.261666	27.330222	27.665111	27.104222	27.849666	28.070111	28.105555	28.628555	28.922000
15.700000	43.613666	35.914333	33.596444	38.738111	32.303999	30.769777	29.834555	29.133000	28.674222	27.786333	27.088555	26.784111	26.978888	26.763333	26.674333	26.210888	26.344333	26.664222	26.715222	26.825555	26.462111	27.250555	27.302444	27.664777	27.118444	27.856111	28.052888	28.071666	28.613888	28.935444
15.800000	43.599333	35.888111	33.595444	38.738555	32.313222	30.764777	29.826777	29.115444	28.641333	27.779222	27.079333	26.783555	26.960000	26.752000	26.698555	26.207555	26.354444	26.671000	26.711888	26.795222	26.467444	27.230888	27.280777	27.666111	27.125777	27.868555	28.026555	28.037444	28.611666	28.943000
15.900000	43.563111	35.843222	33.609777	38.740111	32.305888	30.775777	29.805555	29.109555	28.621333	27.778777	27.082444	26.785333	26.957666	26.748111	26.715000	26.207444	26.359000	26.674111	26.714444	26.760888	26.465555	27.212444	27.259666	27.675444	27.118000	27.861555	27.993555	28.007111	28.612777	28.938000
16.000000	43.514888	35.797555	33.636777	38.746444	32.293333	30.799111	29.775444	29.114000	28.605222	27.783111	27.097555	26.793555	26.970000	26.746333	26.734222	26.211777	26.364555	26.668333	26.723444	26.725666	26.452222	27.196888	27.240444	27.682777	27.095777	27.836555	27.962222	27.981000	28.603222	28.924000
16.100000	43.493888	35.791222	33.658777	38.761999	32.293444	30.823666	29.757777	29.122888	28.578777	27.800000	27.109888	26.808111	26.979444	26.742000	26.747555	26.209222	26.371333	26.651666	26.725222	26.702222	26.430555	27.187000	27.234888	27.674333	27.078444	27.810777	27.949777	27.955555	28.588333	28.909888
16.200000	43.506000	35.827666	33.672555	38.786666	32.306444	30.848222	29.756111	29.135222	28.541777	27.832111	27.115888	26.827777	26.982222	26.735888	26.749000	26.196555	26.377333	26.625666	26.716333	26.692444	26.403000	27.183000	27.245111	27.650444	27.070444	27.788000	27.957444	27.929777	28.574444	28.896444
16.300000	43.529666	35.853444	33.676444	38.803111	32.314000	30.851333	29.756888	29.129333	28.500000	27.859111	27.116555	26.840333	26.978222	26.723333	26.731444	26.175888	26.381777	26.611222	26.720222	26.686333	26.383777	27.164888	27.266111	27.630333	27.062000	27.779555	27.961333	27.924000	28.572000	28.878999
16.400000	43.550111	35.858222	33.677333	38.808555	32.308777	30.831111	29.753111	29.104222	28.455777	27.860888	27.123222	26.845222	26.971777	26.694333	26.720888	26.154555	26.382333	26.609555	26.746888	26.684111	26.378666	27.133000	27.287000	27.610666	27.048222	27.793777	27.954888	27.941444	28.569444	28.863444
16.500000	43.564888	35.855222	33.674222	38.803555	32.294111	30.808777	29.756666	29.076555	28.420666	27.842111	27.146777	26.843222	26.963888	26.658555	26.723555	26.135444	26.370666	26.606333	26.778333	26.690000	26.376777	27.102555	27.299000	27.591000	27.035333	27.819222	27.944222	27.971000	28.566555	28.854444
16.600000	43.573777	35.854222	33.665333	38.788444	32.285111	30.815888	29.763111	29.059000	28.414888	27.832333	27.170777	26.837222	26.960222	26.641222	26.711777	26.114444	26.363777	26.599000	26.784111	26.695888	26.369555	27.083000	27.298666	27.572111	27.024777	27.826888	27.942777	27.989333	28.563000	28.844111
16.700000	43.579666	35.855111	33.650666	38.764111	32.280777	30.847888	29.770777	29.048555	28.435555	27.830666	27.190444	26.826888	26.958444	26.639555	26.684777	26.090000	26.362222	26.591555	26.765444	26.701666	26.362000	27.072444	27.287666	27.553333	27.018333	27.822777	27.949666	27.995555	28.561555	28.833444
16.800000	43.593111	35.859444	33.629555	38.740888	32.278222	30.874666	29.783111	29.038444	28.458000	27.827666	27.193555	26.813666	26.952444	26.645777	26.641333	26.063444	26.354111	26.592000	26.739111	26.707111	26.367777	27.062333	27.283222	27.539111	27.022111	27.832111	27.959444	27.996333	28.576888	28.835888
16.900000	43.613777	35.868666	33.602111	38.723333	32.277333	30.888000	29.806111	29.032000	28.473444	27.818777	27.184111	26.799444	26.943888	26.661666	26.582888	26.039333	26.330333	26.595222	26.712777	26.712444	26.383000	27.052444	27.292444	27.534000	27.035111	27.855777	27.970666	27.998888	28.611111	28.857777
17.000000	43.616999	35.869888	33.583666	38.712777	32.273666	30.897555	29.823222	29.030777	28.485000	27.798333	27.178222	26.792333	26.945444	26.679777	26.539555	26.028777	26.301666	26.598333	26.697888	26.712888	26.398666	27.044000	27.301555	27.532666	27.040444	27.878666	27.979222	28.006666	28.637888	28.890444
17.100000	43.598333	35.862888	33.582666	38.709333	32.255000	30.919444	29.825888	29.026333	28.501555	27.782444	27.184666	26.801555	26.951666	26.681888	26.540333	26.027444	26.277000	26.609222	26.687222	26.719111	26.412333	27.042888	27.292111	27.518888	27.038555	27.898666	27.988111	28.018666	28.650222	28.913000
17.200000	43.567777	35.854888	33.594333	38.714777	32.226777	30.955000	29.818888	29.019333	28.521444	27.785000	27.195777	26.827555	26.959666	26.675000	26.567555	26.030333	26.257777	26.626888	26.674000	26.731111	26.420000	27.048888	27.271444	27.495000	27.032666	27.910333	28.002000	28.032888	28.655888	28.921444
17.300000	43.546222	35.843444	33.611888	38.731222	32.209555	30.976444	29.810000	29.014777	28.534666	27.797111	27.195000	26.851111	26.961333	26.687000	26.575222	26.035444	26.255777	26.640777	26.661777	26.733888	26.427000	27.057555	27.259333	27.472333	27.025888	27.902777	28.015333	28.037555	28.665222	28.932111
17.400000	43.535111	35.825444	33.635222	38.758222	32.206444	30.976333	29.799222	29.013666	28.539555	27.811666	27.181111	26.867333	26.955666	26.722222	26.558444	26.043888	26.273111	26.648888	26.653888	26.724000	26.436000	27.067666	27.257777	27.452888	27.017888	27.875444	28.025333	28.030888	28.677666	28.950555
17.500000	43.528333	35.804999	33.664555	38.788000	32.205333	30.952000	29.793222	29.012777	28.527555	27.808555	27.180222	26.876666	26.942888	26.753000	26.550777	26.060000	26.284111	26.647333	26.663888	26.714666	26.443333	27.075777	27.263222	27.444666	27.008000	27.851555	28.027444	28.028777	28.689222	28.980444
17.600000	43.518999	35.789777	33.698444	38.809222	32.207555	30.925444	29.784222	29.010222	28.504666	27.797666	27.195555	26.883333	26.930666	26.766777	26.555000	26.081555	26.284333	26.640444	26.684222	26.709555	26.441000	27.076333	27.273444	27.461222	26.991333	27.833222	28.029444	28.030444	28.693555	29.011222
17.700000	43.507333	35.776999	33.736666	38.814666	32.213222	30.909111	29.762666	29.001000	28.484555	27.786222	27.220888	26.884111	26.916333	26.761222	26.569111	26.101222	26.288000	26.635888	26.703111	26.708555	26.435111	27.069777	27.277444	27.495444	26.969333	27.818666	28.033333	28.025111	28.686888	29.033222
17.800000	43.504000	35.766555	33.759333	38.825000	32.206111	30.896222	29.732111	28.983888	28.472444	27.781000	27.243888	26.888333	26.900555	26.754333	26.592999	26.114777	26.290111	26.637888	26.718222	26.712000	26.434000	27.071000	27.268222	27.506666	26.965000	27.816555	28.033555	28.014444	28.678777	29.026111
17.900000	43.508666	35.757555	33.764999	38.840111	32.189555	30.883000	29.694111	28.961555	28.466333	27.777111	27.263111	26.893888	26.885777	26.750555	26.620666	26.124000	26.289111	26.643777	26.732333	26.716777	26.437444	27.078333	27.250222	27.499111	26.976888	27.826333	28.029000	27.999111	28.669444	28.995111
18.000000	43.518666	35.744666	33.749111	38.842111	32.187222	30.853000	29.657888	28.944000	28.454000	27.751777	27.272555	26.886222	26.873555	26.759000	26.626666	26.135555	26.288444	26.645777	26.749444	26.712000	26.442888	27.081333	27.239000	27.490111	26.981666	27.839555	28.022000	27.987777	28.658666	28.972111
18.100000	43.533222	35.726888	33.712000	38.819222	32.206555	30.805222	29.626000	28.931333	28.433000	27.702666	27.271666	26.861222	26.859000	26.774222	26.609777	26.148888	26.294888	26.644888	26.765000	26.698555	26.448888	27.077333	27.233999	27.480666	26.967111	27.852000	28.016555	27.984777	28.645777	28.964777
18.200000	43.548222	35.715111	33.660000	38.776666	32.231666	30.771333	29.599111	28.919555	28.413555	27.660666	27.266555	26.840222	26.848000	26.777555	26.591333	26.158666	26.298333	26.650333	26.768444	26.690555	26.445777	27.072000	27.225444	27.467888	26.940333	27.865777	28.022555	27.994444	28.631555	28.949222
18.300000	43.570333	35.704444	33.617999	38.731555	32.248222	30.765333	29.582555	28.907222	28.406555	27.639111	27.261555	26.833333	26.848888	26.761333	26.581111	26.163555	26.294666	26.663777	26.768222	26.689444	26.436777	27.072000	27.207222	27.469888	26.921666	27.880555	28.034000	28.002111	28.615111	28.914222
18.400000	43.604333	35.689777	33.586888	38.691555	32.255333	30.772333	29.581666	28.895555	28.407666	27.631333	27.254111	26.837777	26.856333	26.734333	26.577333	26.164888	26.287000	26.682222	26.769444	26.692888	26.427222	27.081222	27.180888	27.477333	26.914444	27.894888	28.045666	28.008222	28.600777	28.867111
18.500000	43.645555	35.680555	33.558666	38.674222	32.259000	30.768666	29.594444	28.888555	28.414444	27.629444	27.239000	26.841444	26.861444	26.720333	26.573333	26.166888	26.273111	26.696444	26.765333	26.693888	26.419555	27.097444	27.167000	27.468555	26.919000	27.903888	28.061777	28.019333	28.604000	28.818000
18.600000	43.691111	35.681000	33.531111	38.681000	32.260888	30.754111	29.618555	28.886444	28.427666	27.633777	27.215888	26.842444	26.863888	26.722000	26.568222	26.169999	26.251666	26.705444	26.752333	26.691555	26.412444	27.119000	27.169888	27.441666	26.934111	27.906777	28.085222	28.037000	28.627111	28.766777
18.700000	43.729444	35.687333	33.520777	38.684555	32.274222	30.742888	29.646888	28.887444	28.442666	27.643444	27.190333	26.837222	26.863444	26.715555	26.561777	26.171888	26.239888	26.715777	26.729777	26.692111	26.401333	27.134000	27.182444	27.429555	26.938000	27.897000	28.112000	28.051555	28.653555	28.735444
18.800000	43.758555	35.696000	33.523111	38.681666	32.294555	30.734000	29.682666	28.891777	28.447555	27.660222	27.158333	26.837111	26.863222	26.695666	26.555444	26.170111	26.241888	26.735555	26.704111	26.705333	26.386333	27.146444	27.194222	27.428111	26.931111	27.878777	28.125888	28.062111	28.676888	28.735333
18.900000	43.779666	35.709111	33.537555	38.690222	32.310111	30.729111	29.721666	28.898888	28.446000	27.688111	27.120666	26.848666	26.870777	26.670888	26.551555	26.165444	26.247333	26.763111	26.682000	26.729444	26.370222	27.160555	27.206000	27.436000	26.932000	27.858888	28.120444	28.062000	28.698111	28.754555
19.000000	43.782666	35.711555	33.564222	38.708333	32.315333	30.717222	29.759222	28.907222	28.455777	27.710888	27.094000	26.861666	26.877333	26.653888	26.559444	26.168777	26.248222	26.766111	26.682444	26.731777	26.375444	27.169777	27.209444	27.449888	26.954888	27.847111	28.110444	28.048444	28.725888	28.767444
19.100000	43.765666	35.705333	33.596888	38.731666	32.313000	30.696555	29.793777	28.916777	28.474444	27.726888	27.077444	26.874777	26.881000	26.645444	26.577777	26.180000	26.245000	26.744666	26.702333	26.713111	26.400444	27.172666	27.205555	27.464555	26.994444	27.843666	28.098111	28.025777	28.760666	28.775666
19.200000	43.725777	35.711666	33.609111	38.753555	32.310555	30.676666	29.813111	28.930111	28.491555	27.736000	27.066666	26.876888	26.883666	26.648444	26.594444	26.189666	26.242666	26.716222	26.722444	26.695666	26.423000	27.164666	27.205777	27.466111	27.026111	27.841555	28.088444	28.006000	28.791666	28.790333
19.300000	43.666888	35.739222	33.599888	38.780444	32.305444	30.668333	29.812888	28.948555	28.506333	27.742333	27.060777	26.864000	26.891333	26.662555	26.604888	26.191555	26.243333	26.692111	26.738111	26.692555	26.432444	27.146444	27.215111	27.458444	27.046777	27.835666	28.079333	27.986000	28.811111	28.814555
19.400000	43.602777	35.769111	33.580777	38.803333	32.291555	30.672222	29.806111	28.966333	28.512888	27.743777	27.061888	26.848222	26.902777	26.673888	26.610777	26.186555	26.251333	26.675888	26.759888	26.703555	26.437444	27.126000	27.214777	27.451666	27.059222	27.829666	28.060444	27.961000	28.812333	28.846333
19.500000	43.545555	35.791333	33.562222	38.810000	32.272111	30.684888	29.807000	28.969333	28.501444	27.738888	27.071111	26.847777	26.909666	26.669222	26.604222	26.185777	26.258555	26.663777	26.777222	26.716111	26.451000	27.106444	27.199777	27.455555	27.056666	27.827666	28.035666	27.933888	28.803111	28.876333
19.600000	43.496222	35.808111	33.547444	38.802777	32.250333	30.707111	29.813000	28.957444	28.480111	27.726333	27.091222	26.854888	26.910111	26.652555	26.584111	26.191111	26.261888	26.650111	26.785555	26.723444	26.473222	27.085000	27.177000	27.473111	27.039000	27.826555	28.015888	27.905555	28.788222	28.896777
19.700000	43.459888	35.812555	33.531777	38.785555	32.227555	30.721444	29.813444	28.947000	28.466555	27.707111	27.118444	26.855000	26.904444	26.644111	26.567888	26.198555	26.266555	26.625111	26.790111	26.723555	26.502555	27.068777	27.161777	27.489222	27.007111	27.826222	28.009777	27.880777	28.770444	28.895666
19.800000	43.437222	35.802111	33.512888	38.758444	32.203111	30.723222	29.806555	28.942000	28.462333	27.681666	27.151000	26.847333	26.893444	26.647222	26.560222	26.206555	26.274666	26.588666	26.793888	26.718222	26.538444	27.060555	27.155444	27.499222	26.961444	27.827444	28.015444	27.860444	28.748777	28.872888
19.900000	43.435666	35.790555	33.494777	38.735666	32.179666	30.732000	29.794111	28.937111	28.453111	27.669000	27.178000	26.842000	26.890777	26.650444	26.554222	26.203000	26.285444	26.570111	26.783111	26.734555	26.557000	27.063222	27.164000	27.511888	26.913444	27.821444	28.014555	27.843888	28.716333	28.851444
20.000000	43.449888	35.774111	33.483666	38.717444	32.164000	30.758555	29.775555	28.922555	28.440111	27.669555	27.206666	26.832666	26.896222	26.648111	26.551555	26.185222	26.296111	26.566222	26.758777	26.765666	26.553888	27.067666	27.183111	27.536555	26.883333	27.803777	28.007666	27.832555	28.674444	28.838666
20.100000	43.474555	35.739666	33.481222	38.693777	32.159666	30.786666	29.757888	28.896222	28.424444	27.677111	27.238222	26.825333	26.900555	26.640777	26.559333	26.163111	26.303444	26.560000	26.728333	26.791444	26.545666	27.072888	27.205333	27.566777	26.875777	27.782555	27.998666	27.830888	28.635333	28.829222
20.200000	43.500333	35.712111	33.481666	38.673999	32.153888	30.794666	29.741333	28.879333	28.413555	27.684555	27.255888	26.833555	26.888111	26.628888	26.554555	26.155333	26.300111	26.555555	26.694555	26.795444	26.551111	27.079111	27.220888	27.581888	26.863666	27.767555	27.998000	27.841555	28.604333	28.804000
20.300000	43.525000	35.693111	33.482777	38.660888	32.145444	30.783666	29.722777	28.875555	28.409777	27.692000	27.259444	26.853000	26.861444	26.615111	26.539555	26.159000	26.288666	26.554222	26.661333	26.781111	26.567000	27.086000	27.230111	27.579888	26.848888	27.757888	28.003888	27.863333	28.579000	28.765444
20.400000	43.548444	35.675888	33.477222	38.656111	32.139111	30.760555	29.704666	28.887888	28.416222	27.700000	27.250666	26.863000	26.842000	26.617444	26.538555	26.151888	26.282333	26.553444	26.650555	26.775000	26.577000	27.096555	27.239222	27.567444	26.839888	27.749333	28.002666	27.888222	28.556111	28.739000
20.500000	43.576444	35.652444	33.465555	38.653888	32.140888	30.727444	29.696333	28.909333	28.429444	27.708111	27.231222	26.861111	26.838111	26.640666	26.561777	26.127444	26.283555	26.548444	26.667111	26.785666	26.578222	27.113666	27.251666	27.554111	26.836888	27.741222	27.989888	27.913888	28.540000	28.735222
20.600000	43.605777	35.634444	33.458888	38.654333	32.150777	30.703444	29.697888	28.925000	28.442333	27.714777	27.211666	26.851000	26.843000	26.666666	26.588666	26.097555	26.283666	26.540000	26.695777	26.801555	26.572333	27.123777	27.261666	27.554111	26.840888	27.730222	27.974555	27.935222	28.532333	28.752444
20.700000	43.634888	35.628555	33.466333	38.659444	32.158333	30.696111	29.682111	28.937555	28.448777	27.723111	27.204111	26.834555	26.843333	26.679444	26.608777	26.084333	26.283888	26.524111	26.720000	26.806777	26.560222	27.115222	27.265000	27.553000	26.860555	27.717555	27.964000	27.946777	28.525777	28.782333
20.800000	43.667111	35.637222	33.483333	38.668777	32.158888	30.697888	29.649222	28.953555	28.447888	27.732666	27.203222	26.816111	26.839111	26.683222	26.621000	26.089444	26.286111	26.503000	26.739000	26.806000	26.544888	27.094444	27.264444	27.544333	26.882444	27.706333	27.957666	27.947666	28.519222	28.819777
20.900000	43.684888	35.652444	33.494333	38.681444	32.151333	30.703555	29.626666	28.974888	28.450555	27.735444	27.185333	26.808888	26.840222	26.683333	26.619777	26.098000	26.281000	26.502555	26.754666	26.812777	26.533666	27.081444	27.263666	27.527777	26.878666	27.700888	27.958888	27.947444	28.508444	28.857888
21.000000	43.682888	35.671333	33.497222	38.697111	32.136999	30.714555	29.620888	28.999666	28.459888	27.729666	27.146444	26.814333	26.848888	26.679555	26.604555	26.105555	26.265666	26.528111	26.767555	26.828555	26.527111	27.078777	27.262777	27.505666	26.847333	27.701000	27.968555	27.948888	28.492666	28.896666
21.100000	43.678777	35.667444	33.501555	38.699222	32.125333	30.730666	29.630333	29.009444	28.465222	27.723888	27.107111	26.818222	26.869777	26.679777	26.606555	26.098444	26.249666	26.554888	26.780666	26.850111	26.513888	27.084888	27.262222	27.492888	26.818888	27.705000	27.974111	27.946111	28.482333	28.943444
21.200000	43.690333	35.651111	33.511333	38.686777	32.108222	30.735666	29.647000	29.010111	28.461111	27.726111	27.071555	26.814000	26.895444	26.695888	26.631111	26.074666	26.239111	26.569000	26.795000	26.867888	26.489555	27.098555	27.255666	27.486777	26.793444	27.717444	27.969777	27.930222	28.489111	28.985888
21.300000	43.708444	35.634888	33.525666	38.668888	32.076222	30.726444	29.656555	29.012333	28.453444	27.736666	27.037444	26.806000	26.913333	26.720222	26.662777	26.045000	26.230333	26.577888	26.802555	26.868777	26.458777	27.115111	27.237555	27.472888	26.770666	27.739222	27.962555	27.904888	28.506111	29.007888
21.400000	43.710999	35.631111	33.536666	38.659555	32.057888	30.732222	29.653777	29.009777	28.455111	27.743555	27.012444	26.809444	26.906444	26.733666	26.673777	26.035555	26.222444	26.599111	26.798888	26.848000	26.434555	27.126333	27.217000	27.446555	26.763777	27.764666	27.962000	27.883666	28.520888	29.022666
21.500000	43.698222	35.638555	33.542555	38.658111	32.056222	30.752222	29.645888	29.000666	28.467333	27.745555	26.993666	26.824000	26.878222	26.739555	26.665777	26.041000	26.214666	26.633666	26.787555	26.809222	26.416666	27.134666	27.194777	27.412555	26.770444	27.793000	27.966555	27.867666	28.535444	29.032444
21.600000	43.676444	35.643222	33.541222	38.660333	32.066000	30.771111	29.662111	28.989111	28.484555	27.745666	26.967777	26.848111	26.854222	26.754777	26.647111	26.041555	26.201666	26.671000	26.784000	26.774444	26.405777	27.146888	27.168444	27.392777	26.780000	27.814111	27.971444	27.863555	28.549111	29.031111
21.700000	43.649222	35.638888	33.535777	38.664888	32.076333	30.781111	29.702777	28.982111	28.500000	27.747888	26.933111	26.881555	26.842777	26.782111	26.619333	26.037777	26.182555	26.701444	26.789333	26.748666	26.402555	27.161444	27.135000	27.388888	26.791444	27.823000	27.977111	27.872666	28.556111	29.009111
21.800000	43.635555	35.637888	33.535222	38.670333	32.084333	30.777555	29.736444	28.985222	28.503444	27.758000	26.905555	26.910111	26.831555	26.818666	26.590666	26.044555	26.171000	26.706222	26.798555	26.724333	26.405666	27.170000	27.098000	27.391444	26.810555	27.821111	27.979666	27.881888	28.564777	28.969000
21.900000	43.626222	35.645777	33.541222	38.669888	32.098666	30.763555	29.739222	28.991111	28.498888	27.771555	26.886888	26.903888	26.808888	26.852000	26.578444	26.055888	26.175000	26.695222	26.802666	26.696888	26.421000	27.179333	27.069333	27.395888	26.832000	27.813666	27.977888	27.881777	28.596666	28.922333
22.000000	43.609111	35.655333	33.550888	38.664333	32.125000	30.750333	29.716777	28.995777	28.490555	27.783222	26.874333	26.867555	26.779888	26.874222	26.578888	26.073000	26.190222	26.677777	26.800777	26.672666	26.451888	27.190000	27.053333	27.404000	26.855555	27.797666	27.975888	27.878666	28.643777	28.877666
22.100000	43.593999	35.665222	33.562666	38.665888	32.165444	30.751000	29.698888	28.992111	28.488555	27.774111	26.868777	26.837666	26.753000	26.868555	26.569111	26.097000	26.200555	26.653666	26.795666	26.660222	26.479333	27.195111	27.058666	27.420666	26.877666	27.781000	27.975333	27.883666	28.671000	28.847222
22.200000	43.587666	35.677666	33.577333	38.677222	32.218444	30.765000	29.690888	28.979888	28.494000	27.741666	26.871111	26.821555	26.728444	26.833777	26.545000	26.127555	26.203777	26.619444	26.788444	26.659111	26.497555	27.193000	27.085888	27.446333	26.897444	27.766666	27.975111	27.897222	28.672777	28.830777
22.300000	43.596888	35.687555	33.592555	38.685111	32.250777	30.765222	29.678777	28.977222	28.490222	27.712888	26.876000	26.804777	26.715111	26.794555	26.527666	26.144888	26.203111	26.572777	26.780000	26.662222	26.505555	27.189222	27.117222	27.468666	26.904666	27.756000	27.973111	27.906666	28.663444	28.803777
22.400000	43.607111	35.693777	33.593888	38.682444	32.264333	30.757666	29.647888	28.991222	28.466555	27.709111	26.889555	26.784777	26.713111	26.765888	26.522333	26.148666	26.205444	26.529000	26.772333	26.664777	26.516888	27.184222	27.144666	27.477000	26.904111	27.741777	27.973555	27.910000	28.651888	28.765000
22.500000	43.612888	35.706111	33.576666	38.671333	32.275333	30.754666	29.598111	29.011111	28.433222	27.723666	26.914777	26.761888	26.709666	26.743333	26.526555	26.138222	26.212666	26.502888	26.763444	26.659000	26.530444	27.180222	27.173666	27.468666	26.897222	27.732222	27.975666	27.905222	28.646888	28.729000
22.600000	43.613444	35.723333	33.562444	38.672777	32.286888	30.746222	29.558666	29.020444	28.413222	27.717222	26.934000	26.739555	26.707222	26.723888	26.534444	26.114222	26.216444	26.493111	26.747444	26.655666	26.544333	27.173666	27.193555	27.460444	26.884777	27.742444	27.971444	27.905777	28.641555	28.724333
22.700000	43.612666	35.744888	33.551444	38.688777	32.296333	30.731333	29.534111	29.021555	28.404555	27.691444	26.947888	26.724888	26.708333	26.710777	26.541888	26.079555	26.215333	26.495666	26.726555	26.655444	26.556777	27.162111	27.201333	27.452777	26.868666	27.771111	27.960888	27.913666	28.630555	28.748000
22.800000	43.618555	35.766666	33.535000	38.712111	32.291666	30.718111	29.535111	29.027777	28.400222	27.663777	26.971888	26.743444	26.717333	26.706777	26.530222	26.046222	26.204555	26.494666	26.706777	26.661666	26.549111	27.140666	27.201888	27.450444	26.859333	27.807222	27.944888	27.928111	28.604222	28.766555
22.900000	43.626555	35.787888	33.507333	38.733666	32.271666	30.714444	29.557111	29.041444	28.400000	27.641333	27.014444	26.793444	26.730666	26.705333	26.498222	26.015444	26.184222	26.489888	26.686333	26.674777	26.513444	27.112444	27.206000	27.455111	26.859000	27.847222	27.924000	27.944444	28.569888	28.765777
23.000000	43.612777	35.800666	33.467666	38.743777	32.246000	30.718555	29.577444	29.060000	28.397333	27.634888	27.065555	26.841888	26.748666	26.713444	26.465888	25.990777	26.166666	26.496333	26.666111	26.694666	26.478666	27.086555	27.208333	27.460111	26.869444	27.876444	27.903888	27.958777	28.548555	28.752333
23.100000	43.585111	35.807000	33.421222	38.746333	32.230444	30.712222	29.588000	29.069444	28.383888	27.646555	27.105555	26.869666	26.776555	26.739888	26.446666	25.982444	26.163555	26.520111	26.663333	26.717444	26.471777	27.069333	27.196777	27.448000	26.885888	27.883000	27.890777	27.963222	28.537555	28.752222
23.200000	43.553111	35.807888	33.377666	38.746333	32.223555	30.691222	29.598777	29.065000	28.366888	27.661777	27.130555	26.878555	26.814000	26.774333	26.437000	25.990777	26.170111	26.550777	26.676555	26.746444	26.483555	27.060444	27.176666	27.426444	26.905000	27.871888	27.881777	27.959111	28.530777	28.766111
23.300000	43.530444	35.806222	33.358666	38.759333	32.201000	30.670555	29.621777	29.054666	28.360666	27.670111	27.139666	26.879888	26.847111	26.798222	26.436444	26.008222	26.169333	26.565444	26.683000	26.774000	26.487444	27.052888	27.154333	27.425444	26.922000	27.865111	27.872000	27.960111	28.527555	28.785777
23.400000	43.516888	35.802555	33.365777	38.787222	32.157444	30.655222	29.656222	29.042000	28.366000	27.674333	27.134111	26.876000	26.872444	26.811000	26.446111	26.032666	26.158888	26.562444	26.677777	26.797111	26.480222	27.045111	27.129444	27.449555	26.937000	27.866111	27.861111	27.968777	28.529888	28.808888
23.500000	43.511111	35.795888	33.367111	38.801444	32.114777	30.656000	29.675888	29.036111	28.367555	27.697555	27.135222	26.866666	26.886555	26.807333	26.463000	26.059333	26.156444	26.556222	26.674777	26.801888	26.465333	27.045222	27.123777	27.468777	26.947888	27.859666	27.856666	27.969888	28.545111	28.816333
23.600000	43.514999	35.774111	33.351777	38.788888	32.093777	30.662333	29.685444	29.036333	28.366555	27.721777	27.145333	26.856333	26.900000	26.779000	26.476222	26.083000	26.174222	26.552222	26.687333	26.791111	26.445888	27.057111	27.149333	27.465888	26.951111	27.838777	27.858777	27.962888	28.565333	28.808222
23.700000	43.535222	35.738555	33.328888	38.763777	32.096444	30.661555	29.691444	29.038444	28.362888	27.735888	27.151222	26.847777	26.917888	26.735888	26.487777	26.102111	26.212000	26.551000	26.717888	26.764444	26.434000	27.076333	27.189111	27.438555	26.943555	27.809444	27.866666	27.955333	28.579333	28.806333
23.800000	43.569111	35.733666	33.327111	38.744111	32.098666	30.661444	29.690111	29.028333	28.360111	27.748777	27.147666	26.827222	26.916000	26.697777	26.504555	26.117666	26.242000	26.560111	26.745666	26.742888	26.442888	27.079666	27.217444	27.407444	26.932777	27.776777	27.874777	27.938666	28.577222	28.816333
23.900000	43.612777	35.758222	33.344666	38.728444	32.096888	30.666777	29.682333	29.009777	28.360111	27.760444	27.139555	26.797888	26.893000	26.662555	26.524000	26.127111	26.261777	26.578777	26.765888	26.727555	26.467222	27.066111	27.237333	27.376888	26.920333	27.743111	27.881777	27.914777	28.561444	28.831777
24.000000	43.655666	35.782000	33.367000	38.710999	32.084000	30.689111	29.667333	29.002000	28.364111	27.770666	27.130111	26.776333	26.862222	26.629666	26.538888	26.127666	26.262666	26.594111	26.767666	26.714555	26.479333	27.041222	27.260222	27.360111	26.905444	27.719111	27.885555	27.896666	28.550222	28.831444
24.100000	43.700555	35.787666	33.388555	38.692111	32.064666	30.723888	29.642888	29.007888	28.368444	27.779000	27.109222	26.765666	26.836000	26.603444	26.550222	26.123888	26.245222	26.599666	26.755444	26.698555	26.475333	27.011666	27.286111	27.354555	26.884000	27.705777	27.887888	27.888222	28.550000	28.818222
24.200000	43.742222	35.776444	33.403000	38.663666	32.060333	30.749000	29.614555	29.012000	28.370888	27.774000	27.077666	26.759333	26.824888	26.584222	26.554777	26.120666	26.223333	26.602666	26.748000	26.690333	26.469000	26.986777	27.313666	27.343222	26.858111	27.688333	27.890111	27.879555	28.549888	28.800333
24.300000	43.757111	35.760444	33.412222	38.624666	32.073111	30.754555	29.594333	29.010222	28.376222	27.751000	27.057555	26.763333	26.820777	26.560555	26.557111	26.109000	26.213666	26.603777	26.741777	26.686222	26.466444	26.979777	27.332111	27.329333	26.835111	27.662888	27.894444	27.874333	28.537666	28.774888
24.400000	43.743777	35.748111	33.423444	38.584000	32.088777	30.747555	29.578777	29.003000	28.383444	27.722222	27.047000	26.774555	26.816444	26.538000	26.564444	26.092444	26.207888	26.599444	26.727666	26.684333	26.465222	26.987666	27.333444	27.324333	26.817333	27.634555	27.900888	27.872888	28.518666	28.742000
24.500000	43.732555	35.755000	33.454999	38.550666	32.084555	30.741000	29.566444	28.993444	28.384000	27.716777	27.032555	26.780222	26.798444	26.532888	26.570000	26.084444	26.186444	26.600222	26.712444	26.687888	26.467222	26.986444	27.325222	27.324333	26.806555	27.611111	27.901333	27.865222	28.500888	28.719111
24.600000	43.731555	35.781777	33.508666	38.523666	32.060222	30.735555	29.558111	28.982111	28.376333	27.737222	27.011555	26.778333	26.766111	26.547000	26.569555	26.086666	26.147777	26.609888	26.701000	26.698333	26.473555	26.971222	27.312333	27.324000	26.802333	27.592666	27.893888	27.849000	28.484333	28.710555
24.700000	43.732666	35.779111	33.550999	38.502222	32.046444	30.722555	29.554444	28.976333	28.360333	27.758555	26.988333	26.781222	26.752666	26.567333	26.565222	26.090222	26.116777	26.614999	26.704777	26.696222	26.473666	26.968111	27.304222	27.315222	26.802444	27.582999	27.888222	27.841111	28.474333	28.713333
24.800000	43.713666	35.738666	33.566333	38.498000	32.050666	30.712555	29.544111	28.969888	28.340888	27.768222	26.973888	26.783777	26.766000	26.594777	26.568000	26.085333	26.089555	26.606444	26.707555	26.683777	26.459888	26.985333	27.293222	27.319111	26.818111	27.589555	27.890444	27.847000	28.474666	28.710111
24.900000	43.670444	35.686666	33.563444	38.510111	32.065666	30.712666	29.530666	28.957888	28.324000	27.767111	26.983555	26.781222	26.787222	26.622444	26.575777	26.064888	26.065333	26.594444	26.702111	26.669111	26.438666	27.012777	27.279555	27.339222	26.855555	27.610444	27.897555	27.860888	28.475333	28.696333
25.000000	43.614444	35.657888	33.559888	38.523333	32.077333	30.700888	29.533555	28.945777	28.322222	27.765555	27.007111	26.770777	26.802777	26.632888	26.579444	26.058666	26.059444	26.582111	26.697888	26.651222	26.426222	27.036222	27.260111	27.368888	26.889666	27.626555	27.908888	27.861333	28.470000	28.683111
25.100000	43.551777	35.649222	33.554777	38.537333	32.086777	30.678444	29.549777	28.933888	28.334111	27.764222	27.038666	26.750333	26.815777	26.629222	26.577555	26.069555	26.068111	26.569888	26.697000	26.631777	26.421777	27.052888	27.237888	27.405888	26.918333	27.638000	27.923888	27.846777	28.461333	28.671555
25.200000	43.517333	35.650666	33.542222	38.541000	32.096666	30.654444	29.566555	28.924555	28.341888	27.757666	27.060777	26.724111	26.824111	26.630888	26.564888	26.086777	26.076000	26.566555	26.704666	26.616000	26.423333	27.059777	27.221111	27.428666	26.938666	27.651111	27.927666	27.828111	28.459222	28.674777
25.300000	43.518222	35.663777	33.520888	38.527555	32.106777	30.631777	29.582888	28.918888	28.337777	27.740888	27.077111	26.700111	26.818888	26.642444	26.542000	26.095888	26.082444	26.577111	26.718777	26.602888	26.431444	27.062555	27.208111	27.428555	26.953666	27.669777	27.911888	27.816777	28.463333	28.697888
25.400000	43.519777	35.683222	33.488000	38.506666	32.121111	30.611222	29.595111	28.915333	28.330666	27.706555	27.097666	26.686333	26.807555	26.653777	26.527111	26.094555	26.094000	26.585000	26.721000	26.591555	26.440000	27.077777	27.185666	27.428999	26.965555	27.691666	27.890333	27.820666	28.475222	28.720444
25.500000	43.504222	35.700555	33.459777	38.501333	32.148000	30.604555	29.600111	28.916444	28.327888	27.666222	27.121666	26.682444	26.808444	26.655666	26.526333	26.104222	26.108888	26.583888	26.712777	26.599555	26.443111	27.097666	27.173444	27.445222	26.976222	27.710444	27.887555	27.831888	28.502222	28.727222
25.600000	43.486888	35.721444	33.446777	38.503444	32.182222	30.604666	29.605555	28.926444	28.326222	27.628777	27.141555	26.691666	26.816000	26.647888	26.531888	26.131555	26.129777	26.580000	26.705111	26.625000	26.446111	27.116444	27.176888	27.463111	26.978111	27.720888	27.899000	27.846666	28.541555	28.729888
25.700000	43.492333	35.745222	33.441444	38.488222	32.198555	30.593111	29.615444	28.946555	28.328333	27.607555	27.139333	26.708222	26.817000	26.634666	26.529777	26.156333	26.149888	26.576444	26.705111	26.637555	26.451444	27.129111	27.186222	27.469666	26.959888	27.719222	27.906222	27.862000	28.569666	28.731444
25.800000	43.521111	35.769666	33.438000	38.452666	32.192777	30.568333	29.628111	28.975555	28.335888	27.602555	27.113222	26.729555	26.810222	26.617333	26.519333	26.171111	26.166666	26.572000	26.710666	26.630444	26.457888	27.136333	27.197222	27.466666	26.921666	27.706333	27.906222	27.878666	28.581777	28.728333
25.900000	43.555333	35.777555	33.428222	38.419666	32.178555	30.548555	29.629111	28.997888	28.337666	27.603666	27.094222	26.754555	26.797333	26.607555	26.508666	26.156555	26.175222	26.573222	26.711888	26.622666	26.458333	27.142222	27.209000	27.462333	26.895777	27.698333	27.897111	27.909111	28.581888	28.720444
26.000000	43.589444	35.769444	33.417666	38.400888	32.162222	30.521222	29.623000	29.003444	28.330222	27.610555	27.098000	26.781888	26.778666	26.603555	26.497666	26.135000	26.191666	26.584555	26.714777	26.632888	26.460222	27.141333	27.215666	27.455222	26.886444	27.692666	27.878000	27.945888	28.576666	28.728333
26.100000	43.612333	35.742888	33.408777	38.406444	32.144444	30.482111	29.611222	28.990555	28.325666	27.630555	27.118666	26.799111	26.767777	26.598000	26.485888	26.128111	26.217000	26.598111	26.722555	26.662555	26.462666	27.125111	27.220000	27.458888	26.889111	27.683333	27.862000	27.971777	28.566555	28.744000
26.200000	43.609333	35.706666	33.414111	38.442666	32.130999	30.474444	29.608777	28.976555	28.330666	27.652888	27.120888	26.806888	26.765111	26.588777	26.482555	26.126444	26.225333	26.606555	26.721222	26.696666	26.445888	27.103888	27.240777	27.462777	26.887666	27.669111	27.864666	27.990555	28.548444	28.740111
26.300000	43.582888	35.662666	33.428888	38.503888	32.119777	30.494888	29.616222	28.960444	28.343777	27.673777	27.105777	26.805555	26.766111	26.578000	26.486888	26.124111	26.217444	26.610555	26.709000	26.730333	26.411222	27.081111	27.271555	27.464666	26.881777	27.651777	27.880222	28.004888	28.520666	28.719555
26.400000	43.562000	35.624111	33.429777	38.553444	32.097555	30.513444	29.624333	28.939999	28.363888	27.686777	27.088111	26.797222	26.761333	26.577666	26.492333	26.106555	26.199222	26.618222	26.688111	26.738000	26.377888	27.058333	27.281111	27.464000	26.876666	27.640444	27.883222	28.010222	28.491333	28.693222
26.500000	43.559444	35.594555	33.413555	38.581777	32.061000	30.518666	29.625555	28.916000	28.393666	27.697000	27.075000	26.781777	26.755888	26.590888	26.496000	26.079222	26.172555	26.633333	26.664000	26.715111	26.355222	27.028222	27.265111	27.466888	26.876666	27.636777	27.871777	27.997111	28.470444	28.660888
26.600000	43.565888	35.580666	33.405555	38.600444	32.029777	30.520111	29.625666	28.892222	28.421111	27.703333	27.072777	26.769888	26.754777	26.611111	26.498666	26.072111	26.150333	26.657222	26.646222	26.691777	26.348000	26.990222	27.243333	27.466111	26.880666	27.637555	27.858888	27.968777	28.470333	28.641222
26.700000	43.552333	35.574888	33.419555	38.606888	32.015222	30.526111	29.620222	28.866222	28.427555	27.703666	27.080777	26.763444	26.758555	26.631555	26.492111	26.093222	26.143333	26.673222	26.638555	26.682777	26.355555	26.953888	27.228444	27.463333	26.884333	27.643777	27.849444	27.947000	28.467111	28.654444
26.800000	43.522666	35.576888	33.451777	38.593000	32.013000	30.544999	29.606444	28.845222	28.415333	27.698222	27.088111	26.763222	26.766666	26.653666	26.476333	26.127555	26.140555	26.678000	26.636888	26.675444	26.372777	26.922666	27.224444	27.459444	26.884555	27.657333	27.844222	27.936777	28.456666	28.686666
26.900000	43.506000	35.591444	33.473666	38.577333	32.009555	30.576555	29.599555	28.842777	28.410222	27.686000	27.078000	26.762888	26.771222	26.672666	26.462777	26.141333	26.119666	26.679111	26.629555	26.649888	26.379555	26.908999	27.223666	27.446888	26.884000	27.681000	27.836444	27.927000	28.449888	28.706888
27.000000	43.508000	35.619555	33.479555	38.567444	32.003222	30.617888	29.604222	28.859444	28.417666	27.667000	27.050333	26.760555	26.770555	26.687111	26.454111	26.131888	26.079333	26.679555	26.615444	26.606000	26.372777	26.914444	27.222777	27.423777	26.884333	27.714888	27.824111	27.913333	28.450888	28.712555
27.100000	43.530222	35.649555	33.467222	38.560888	31.992111	30.634333	29.600888	28.878555	28.428333	27.660444	27.036666	26.752888	26.774333	26.693888	26.441888	26.123666	26.048222	26.681333	26.609555	26.567333	26.372444	26.918666	27.210444	27.413222	26.898222	27.751777	27.805777	27.883444	28.459777	28.720555
27.200000	43.563777	35.679555	33.449777	38.553777	31.981444	30.643000	29.581222	28.902777	28.427222	27.671444	27.036666	26.747777	26.784444	26.691777	26.428111	26.117666	26.029222	26.684111	26.610111	26.544888	26.379222	26.915333	27.195333	27.420222	26.925111	27.785222	27.789333	27.841555	28.471444	28.723222
27.300000	43.589333	35.704000	33.432555	38.560777	31.976333	30.661333	29.557000	28.931222	28.409777	27.692222	27.039111	26.745444	26.792777	26.676111	26.417444	26.105333	26.019666	26.682222	26.608666	26.545111	26.378777	26.915555	27.184222	27.435222	26.958111	27.812333	27.777666	27.802444	28.470555	28.720777
27.400000	43.591555	35.712666	33.419777	38.571666	31.965999	30.672333	29.542555	28.947666	28.381777	27.702111	27.035666	26.743000	26.791888	26.656666	26.409222	26.094000	26.015444	26.670555	26.608222	26.549222	26.384444	26.923555	27.186444	27.437333	26.973888	27.827666	27.773222	27.786777	28.451777	28.725222
27.500000	43.577555	35.708000	33.409444	38.587888	31.948555	30.674333	29.539222	28.953333	28.347777	27.701555	27.027000	26.740555	26.782111	26.634888	26.405555	26.083444	26.014333	26.653777	26.608333	26.555333	26.396555	26.936666	27.199555	27.425888	26.973777	27.830777	27.775111	27.788666	28.422333	28.732000
27.600000	43.570333	35.700333	33.397111	38.620777	31.926222	30.671777	29.547333	28.955555	28.330444	27.702666	27.021111	26.732111	26.769333	26.615333	26.413888	26.066444	26.014222	26.645333	26.603111	26.562222	26.402333	26.949555	27.205000	27.404000	26.972444	27.822444	27.780111	27.784111	28.412888	28.728000
27.700000	43.566111	35.690111	33.385333	38.673777	31.905000	30.671777	29.563000	28.956888	28.333444	27.712222	27.021444	26.713333	26.756777	26.597555	26.433555	26.039000	26.018888	26.642777	26.590111	26.574333	26.392111	26.965444	27.196222	27.376000	26.976444	27.804555	27.787222	27.772111	28.424666	28.715666
27.800000	43.546222	35.672666	33.391777	38.716333	31.893555	30.682888	29.568555	28.955888	28.334222	27.728000	27.024333	26.696444	26.752555	26.585666	26.454555	26.015444	26.032222	26.635111	26.577444	26.591555	26.382333	26.976666	27.189888	27.352444	26.978444	27.778111	27.804666	27.771666	28.439666	28.704666
27.900000	43.523999	35.649333	33.402000	38.739777	31.899888	30.691777	29.566000	28.959111	28.326888	27.737666	27.011333	26.701111	26.761000	26.571333	26.479222	26.009222	26.047222	26.623888	26.575888	26.609888	26.389777	26.979444	27.200555	27.340555	26.975333	27.748444	27.836555	27.789111	28.452444	28.694111
28.000000	43.505444	35.621555	33.407111	38.747111	31.920444	30.687000	29.561000	28.964777	28.321777	27.737777	26.982666	26.722000	26.780666	26.555222	26.506333	26.019666	26.061777	26.609444	26.586555	26.621777	26.413777	26.978111	27.222333	27.336555	26.967444	27.720111	27.877111	27.821666	28.466333	28.689333
28.100000	43.474555	35.594222	33.412000	38.737000	31.933444	30.666222	29.566555	28.954333	28.317111	27.728000	26.958888	26.734000	26.793555	26.551666	26.521222	26.035888	26.072777	26.586444	26.602555	26.620333	26.447111	26.986777	27.235222	27.328000	26.960888	27.685666	27.905111	27.856888	28.482222	28.687333
28.200000	43.425333	35.568222	33.421111	38.708000	31.935111	30.633000	29.583666	28.923888	28.308888	27.709444	26.944888	26.732888	26.795666	26.563777	26.520888	26.055333	26.080333	26.553777	26.622000	26.606666	26.488000	27.007333	27.236333	27.313444	26.957222	27.641666	27.917555	27.892777	28.499000	28.685333
28.300000	43.373555	35.551333	33.427666	38.681444	31.946333	30.618444	29.601555	28.893333	28.298888	27.696333	26.939888	26.724777	26.794666	26.575555	26.518222	26.066777	26.087555	26.518222	26.639111	26.600777	26.514888	27.034333	27.225222	27.312333	26.964444	27.604555	27.917777	27.917777	28.512333	28.678999
28.400000	43.338777	35.545111	33.423444	38.659444	31.976777	30.626666	29.614777	28.869000	28.302222	27.686777	26.941222	26.714555	26.798000	26.582777	26.526888	26.072333	26.095777	26.487555	26.657777	26.597888	26.529666	27.055555	27.208222	27.331555	26.966000	27.592666	27.912000	27.931333	28.522777	28.679333
28.500000	43.326444	35.548888	33.404777	38.636444	32.017000	30.646555	29.629222	28.847222	28.313222	27.670777	26.943444	26.709000	26.800333	26.586222	26.548222	26.078555	26.098888	26.466222	26.682000	26.591222	26.547000	27.066111	27.195222	27.364555	26.951666	27.603444	27.901555	27.935111	28.528444	28.682777
28.600000	43.324000	35.548000	33.383666	38.622666	32.049444	30.654111	29.638888	28.824444	28.325444	27.650333	26.938777	26.712000	26.795000	26.581666	26.557666	26.083222	26.096222	26.438555	26.694222	26.586555	26.564666	27.063777	27.190777	27.385000	26.935111	27.621444	27.878666	27.935111	28.527777	28.674000
28.700000	43.326444	35.541888	33.365222	38.618444	32.072666	30.653444	29.641777	28.798666	28.339111	27.628777	26.932000	26.718888	26.781555	26.571666	26.553777	26.083666	26.090111	26.403444	26.692111	26.585222	26.579000	27.049333	27.191666	27.391444	26.916666	27.645333	27.842888	27.930777	28.521444	28.654000
28.800000	43.320111	35.543444	33.353555	38.618222	32.081444	30.668000	29.633111	28.770555	28.355111	27.617444	26.935888	26.716555	26.760777	26.562777	26.540666	26.074666	26.096222	26.368333	26.682333	26.592000	26.586000	27.032666	27.188000	27.395333	26.894333	27.659555	27.804777	27.918333	28.514777	28.633555
28.900000	43.308555	35.562555	33.338222	38.617666	32.076333	30.702333	29.614111	28.745000	28.373888	27.615777	26.946555	26.707777	26.735000	26.552888	26.524111	26.059777	26.119222	26.341000	26.675444	26.607444	26.592111	27.018777	27.180777	27.407666	26.866000	27.657555	27.772777	27.896777	28.510111	28.617333
29.000000	43.317333	35.589000	33.307222	38.621777	32.074666	30.738777	29.583000	28.735000	28.408111	27.617111	26.946444	26.708777	26.720000	26.533111	26.514777	26.050333	26.154888	26.324888	26.676555	26.623777	26.599444	26.999888	27.181111	27.430777	26.827888	27.656888	27.757555	27.875000	28.510222	28.614000
29.100000	43.355444	35.594333	33.278555	38.631111	32.082111	30.763222	29.549888	28.732888	28.446111	27.613888	26.940777	26.718777	26.719000	26.516888	26.508000	26.055222	26.185777	26.312888	26.674111	26.626222	26.593666	26.974000	27.190333	27.446888	26.785111	27.675000	27.751888	27.857111	28.511333	28.619444
29.200000	43.409555	35.577444	33.258111	38.644222	32.091888	30.773000	29.518666	28.734333	28.477555	27.607555	26.931444	26.734666	26.726555	26.507222	26.494555	26.072777	26.211111	26.299666	26.665444	26.618111	26.573666	26.949555	27.203888	27.451333	26.748666	27.699111	27.752000	27.843444	28.513000	28.626222
29.300000	43.449666	35.563666	33.253888	38.660111	32.091222	30.761666	29.497444	28.749222	28.502666	27.614666	26.922888	26.750000	26.722555	26.501444	26.478666	26.075888	26.231222	26.291666	26.652777	26.617444	26.558666	26.936555	27.216000	27.452111	26.730555	27.710777	27.748111	27.833111	28.509666	28.629333
29.400000	43.473333	35.559555	33.266000	38.679111	32.079666	30.728777	29.486666	28.781333	28.525222	27.638555	26.915555	26.764444	26.704222	26.498000	26.464777	26.058333	26.246555	26.292333	26.637666	26.627555	26.553777	26.934333	27.226888	27.453000	26.729666	27.709888	27.739333	27.825666	28.500000	28.630111
29.500000	43.497888	35.570333	33.277444	38.688777	32.066222	30.700888	29.487000	28.817111	28.540333	27.664000	26.912444	26.777333	26.686222	26.497111	26.468333	26.036555	26.258666	26.315555	26.637888	26.639333	26.559111	26.940333	27.236333	27.471000	26.727444	27.706777	27.743666	27.819222	28.488444	28.635888
29.600000	43.525111	35.583111	33.284777	38.690666	32.046666	30.692444	29.485222	28.835333	28.536777	27.681555	26.911444	26.786888	26.684888	26.492111	26.475000	26.025222	26.274222	26.354555	26.650222	26.654222	26.557111	26.952000	27.241222	27.498888	26.725888	27.696666	27.774444	27.817888	28.480666	28.638333
29.700000	43.549555	35.582555	33.303888	38.691555	32.019888	30.696222	29.479444	28.828111	28.514111	27.692333	26.918222	26.788444	26.696777	26.486222	26.475777	26.018777	26.285888	26.397444	26.658444	26.671444	26.538111	26.961666	27.240333	27.520111	26.728444	27.689666	27.818888	27.823444	28.472666	28.630222
29.800000	43.560666	35.578000	33.323222	38.677888	31.996222	30.671777	29.487000	28.828111	28.487555	27.689666	26.928555	26.779222	26.703000	26.505000	26.474777	26.006333	26.267555	26.431888	26.655333	26.677555	26.519000	26.975888	27.235555	27.510888	26.732111	27.686111	27.848333	27.829222	28.462888	28.622000
29.900000	43.557777	35.576555	33.336888	38.650111	31.974777	30.622222	29.505000	28.838333	28.461111	27.675444	26.939777	26.760444	26.703888	26.544111	26.474000	25.986444	26.223777	26.460222	26.644333	26.676222	26.504000	26.994666	27.227333	27.476333	26.735222	27.682333	27.865444	27.834666	28.452666	28.615666
30.000000	43.544999	35.603222	33.339222	38.621555	31.959555	30.582222	29.518333	28.854888	28.451444	27.668888	26.947555	26.744111	26.702444	26.571444	26.476888	25.958111	26.181888	26.485777	26.641222	26.685555	26.498000	27.008555	27.212000	27.447111	26.741000	27.673888	27.888000	27.843111	28.445222	28.615666
30.100000	43.526999	35.656222	33.341333	38.600444	31.954555	30.567555	29.524666	28.867444	28.459222	27.678111	26.955555	26.734666	26.700000	26.576888	26.480777	25.925000	26.148222	26.505000	26.647777	26.708222	26.493888	27.011444	27.186000	27.430777	26.755777	27.666888	27.920777	27.858000	28.439777	28.620444
30.200000	43.513333	35.704333	33.344444	38.584777	31.957666	30.576777	29.522111	28.862666	28.467888	27.687111	26.960000	26.730999	26.709777	26.571222	26.470333	25.911777	26.122888	26.508333	26.655666	26.729666	26.475444	27.008555	27.153888	27.412444	26.782000	27.659666	27.963111	27.879111	28.441333	28.622555
30.300000	43.503000	35.724111	33.352111	38.570888	31.949222	30.595444	29.511777	28.847333	28.469555	27.687444	26.953222	26.723000	26.737000	26.571444	26.451111	25.923444	26.112444	26.510111	26.655666	26.741888	26.457000	27.012222	27.134888	27.389666	26.813000	27.646222	27.998888	27.900222	28.450888	28.614777
30.400000	43.494888	35.724666	33.366777	38.557555	31.932000	30.613888	29.502666	28.835777	28.471777	27.685555	26.936777	26.711777	26.770555	26.581999	26.432777	25.949666	26.112222	26.514666	26.650222	26.743888	26.450333	27.024111	27.131222	27.367333	26.847000	27.629777	28.019000	27.918333	28.464111	28.602777
30.500000	43.490333	35.725111	33.376555	38.544111	31.925444	30.611444	29.508333	28.849000	28.482333	27.675333	26.921222	26.705000	26.782555	26.603777	26.426222	25.966555	26.105000	26.515666	26.649222	26.738222	26.439333	27.037777	27.131000	27.346333	26.873222	27.619888	28.017777	27.931222	28.473555	28.592444
30.600000	43.490000	35.726999	33.377555	38.530777	31.933222	30.586444	29.528888	28.887000	28.500666	27.652888	26.908666	26.703888	26.770222	26.635555	26.430444	25.972111	26.088444	26.509888	26.654111	26.726000	26.415555	27.051111	27.130444	27.325222	26.889666	27.617555	27.997222	27.939111	28.478888	28.583111
30.700000	43.496333	35.714111	33.388666	38.529333	31.942444	30.576222	29.548333	28.905222	28.511111	27.635111	26.903666	26.708555	26.754333	26.648555	26.434555	25.981000	26.088222	26.502666	26.661222	26.718111	26.374888	27.052333	27.129333	27.317666	26.905333	27.629666	27.979333	27.945666	28.479111	28.573222
30.800000	43.502555	35.691000	33.404888	38.531222	31.950222	30.582666	29.570555	28.893444	28.513888	27.636222	26.901333	26.719000	26.740777	26.635333	26.437222	26.003555	26.110222	26.495111	26.670000	26.711666	26.345777	27.041111	27.130888	27.324888	26.925444	27.656888	27.966222	27.945222	28.473888	28.583000
30.900000	43.501555	35.660333	33.409444	38.523999	31.950777	30.581888	29.599444	28.867333	28.508000	27.643333	26.895888	26.728222	26.727333	26.611555	26.442777	26.034222	26.144555	26.492333	26.678000	26.702444	26.339222	27.027000	27.140333	27.335555	26.940222	27.689555	27.950333	27.932333	28.464777	28.614777
31.000000	43.507666	35.633111	33.401111	38.523333	31.943111	30.566666	29.621888	28.859888	28.491666	27.642111	26.886444	26.738000	26.718666	26.604888	26.460222	26.040777	26.170222	26.500444	26.674111	26.698000	26.333444	27.024777	27.159888	27.344555	26.937000	27.704777	27.931888	27.914777	28.465222	28.625222
31.100000	43.521777	35.613666	33.379000	38.529999	31.932333	30.540777	29.637333	28.868222	28.466111	27.633777	26.875000	26.750888	26.714111	26.611333	26.487111	26.023666	26.185555	26.514666	26.660666	26.699444	26.323666	27.031333	27.184444	27.351777	26.917888	27.704222	27.915222	27.894333	28.475222	28.615888
31.200000	43.538222	35.608111	33.346222	38.540777	31.937888	30.515555	29.646777	28.875111	28.434444	27.624666	26.875888	26.770111	26.702222	26.616888	26.505222	26.004888	26.190888	26.516111	26.651888	26.700777	26.304111	27.027000	27.183333	27.355666	26.895111	27.705777	27.906222	27.871444	28.483888	28.609222
31.300000	43.550999	35.609444	33.307111	38.551333	31.959222	30.488666	29.652000	28.876444	28.396111	27.615777	26.893444	26.791111	26.677222	26.622444	26.509444	25.998111	26.191111	26.504333	26.651777	26.695111	26.283666	27.006777	27.149111	27.356000	26.871444	27.717222	27.897555	27.842111	28.483888	28.616000
31.400000	43.559888	35.613444	33.276888	38.559777	31.979111	30.467777	29.650666	28.874111	28.357222	27.619888	26.914555	26.806000	26.653666	26.629888	26.503888	26.007111	26.194666	26.494222	26.654111	26.678777	26.294222	26.981666	27.105000	27.358111	26.853777	27.730555	27.883777	27.807111	28.479666	28.636222
31.500000	43.574444	35.625777	33.259000	38.562555	31.986999	30.459777	29.633888	28.873777	28.329111	27.629444	26.919222	26.805666	26.646333	26.625555	26.492444	26.013444	26.196777	26.495888	26.659555	26.651666	26.337222	26.961777	27.086444	27.360444	26.836555	27.732333	27.872111	27.776666	28.481555	28.662000
31.600000	43.599222	35.643333	33.256444	38.565777	31.984888	30.463111	29.599222	28.882444	28.311777	27.634888	26.911000	26.790111	26.651000	26.614888	26.476111	26.009888	26.193333	26.508555	26.668444	26.615888	26.393444	26.947222	27.090888	27.362111	26.816111	27.722000	27.861000	27.754777	28.489777	28.679777
31.700000	43.614111	35.665888	33.275777	38.582111	31.994444	30.469555	29.562666	28.896555	28.295666	27.635111	26.910333	26.768222	26.662333	26.612555	26.469888	25.998777	26.177111	26.511888	26.665333	26.593222	26.419000	26.947000	27.104666	27.354222	26.799555	27.698222	27.853000	27.741444	28.495333	28.672222
31.800000	43.612555	35.694555	33.317444	38.612444	32.020333	30.477555	29.528888	28.912555	28.278666	27.633333	26.920888	26.742222	26.680222	26.620222	26.476888	25.983333	26.148000	26.501222	26.646333	26.588000	26.410222	26.963444	27.125111	27.334888	26.790000	27.660777	27.849222	27.735555	28.496000	28.640000
31.900000	43.587444	35.710777	33.365777	38.624222	32.048333	30.482888	29.512333	28.915333	28.269444	27.631666	26.933666	26.711000	26.692000	26.618000	26.485111	25.989888	26.126222	26.485222	26.627777	26.581333	26.397555	26.981000	27.145777	27.308000	26.790777	27.632333	27.841333	27.727111	28.482000	28.624333
32.000000	43.556111	35.701111	33.412444	38.604888	32.062222	30.491666	29.511111	28.915777	28.278777	27.624444	26.939666	26.681777	26.687666	26.602555	26.486333	26.015222	26.119777	26.480555	26.619666	26.560444	26.383666	26.989888	27.155222	27.283000	26.797555	27.621333	27.824666	27.717666	28.457444	28.620222
32.100000	43.527555	35.676333	33.450666	38.561000	32.062777	30.507333	29.522555	28.920444	28.307555	27.610444	26.931777	26.661555	26.676333	26.572666	26.489000	26.038444	26.121222	26.488333	26.615444	26.535999	26.354888	26.998111	27.164777	27.260111	26.805777	27.616000	27.810333	27.713222	28.433555	28.611222
32.200000	43.512999	35.657444	33.476777	38.534111	32.068111	30.521222	29.518888	28.914777	28.337888	27.603444	26.909555	26.640777	26.667666	26.528222	26.484888	26.043333	26.110333	26.497888	26.606333	26.533111	26.343111	27.010666	27.191000	27.244555	26.813555	27.600000	27.811555	27.718777	28.429111	28.606444
32.300000	43.509555	35.642555	33.491111	38.525222	32.080000	30.531888	29.502111	28.897111	28.367111	27.606222	26.877777	26.621555	26.658555	26.473111	26.473444	26.035222	26.089222	26.507444	26.591888	26.551333	26.350000	27.025444	27.225888	27.237222	26.822777	27.576666	27.826000	27.731555	28.441333	28.608111
32.400000	43.500333	35.625111	33.497888	38.526111	32.095555	30.542555	29.495000	28.866111	28.382333	27.619111	26.864111	26.619333	26.644888	26.432333	26.462333	26.037555	26.074444	26.503111	26.569888	26.578444	26.361888	27.033000	27.239111	27.230666	26.839000	27.562555	27.839444	27.740111	28.453888	28.610333
32.500000	43.481111	35.605444	33.499333	38.529111	32.108444	30.558777	29.506555	28.824777	28.382111	27.634777	26.874666	26.638888	26.632000	26.412333	26.458555	26.052000	26.071777	26.480444	26.540333	26.606777	26.365111	27.032666	27.231444	27.218111	26.860777	27.560000	27.848888	27.743888	28.462555	28.603666
32.600000	43.477444	35.580111	33.492888	38.530000	32.101333	30.582444	29.516888	28.787888	28.380888	27.641111	26.890555	26.668666	26.617666	26.404777	26.448222	26.065444	26.080111	26.461444	26.522222	26.618555	26.375111	27.018555	27.210888	27.210333	26.872111	27.570222	27.848666	27.749333	28.475777	28.588333
32.700000	43.491333	35.551444	33.474666	38.528333	32.075000	30.598444	29.521555	28.762555	28.399777	27.639111	26.895444	26.696333	26.596000	26.402444	26.427333	26.073555	26.089888	26.461888	26.531111	26.613333	26.394777	26.999111	27.171666	27.221666	26.855444	27.596555	27.833666	27.761666	28.492444	28.575000
32.800000	43.511111	35.528666	33.450555	38.532777	32.040666	30.602555	29.521555	28.741111	28.431222	27.632777	26.895666	26.716777	26.573888	26.407666	26.401444	26.078555	26.095555	26.470444	26.560000	26.599777	26.422444	26.981222	27.121555	27.245777	26.813777	27.633111	27.807222	27.779666	28.509888	28.567222
32.900000	43.524666	35.512333	33.429888	38.542777	32.015777	30.593888	29.510222	28.722000	28.446444	27.630777	26.905222	26.717222	26.562777	26.419888	26.373111	26.080333	26.099777	26.478555	26.577111	26.593222	26.457000	26.970111	27.092444	27.260000	26.782444	27.654555	27.790111	27.791333	28.524222	28.577000
33.000000	43.533333	35.499444	33.413000	38.555111	32.000555	30.573888	29.485444	28.707777	28.441333	27.633666	26.925222	26.696444	26.562888	26.438000	26.341000	26.078444	26.105222	26.488222	26.577333	26.594111	26.498777	26.964777	27.089222	27.261333	26.769000	27.656888	27.786111	27.794333	28.535222	28.605888
33.100000	43.528222	35.488333	33.400111	38.548555	31.981888	30.557555	29.476888	28.714000	28.435333	27.626777	26.947666	26.676777	26.575888	26.462555	26.323777	26.074333	26.120333	26.502222	26.575555	26.585333	26.509999	26.964333	27.090333	27.253777	26.759000	27.652333	27.785333	27.790444	28.533888	28.628666
33.200000	43.504333	35.496999	33.392111	38.547111	31.966444	30.550555	29.489333	28.736000	28.430111	27.610333	26.966555	26.670111	26.610222	26.494888	26.328777	26.066111	26.135333	26.508666	26.586777	26.568777	26.494888	26.967888	27.077333	27.250222	26.732555	27.646111	27.781777	27.784222	28.523222	28.637888
33.300000	43.468333	35.524666	33.385111	38.562222	31.963888	30.544444	29.508666	28.769444	28.427888	27.595333	26.972333	26.668888	26.657888	26.524777	26.345222	26.051000	26.141000	26.514666	26.611000	26.555777	26.474111	26.976777	27.048888	27.261000	26.691888	27.634111	27.780333	27.776777	28.509444	28.648111
33.400000	43.442777	35.546666	33.373555	38.562333	31.974666	30.536555	29.523555	28.800333	28.429222	27.593333	26.962111	26.661666	26.685666	26.535666	26.352666	26.030333	26.137000	26.527222	26.636333	26.558000	26.452555	26.990222	27.034777	27.266111	26.666666	27.635555	27.772444	27.777888	28.501333	28.668222
33.500000	43.428777	35.562333	33.358444	38.547555	31.997444	30.531222	29.533888	28.827666	28.429111	27.603333	26.939111	26.650888	26.695333	26.528888	26.351555	26.004444	26.125666	26.543555	26.659888	26.574222	26.430444	27.005555	27.037222	27.262333	26.660444	27.649666	27.759111	27.786666	28.499777	28.695222
33.600000	43.421666	35.572111	33.347888	38.531888	32.021333	30.533888	29.537777	28.850444	28.404222	27.618222	26.917666	26.641333	26.696888	26.517666	26.350222	25.978666	26.118111	26.555000	26.671555	26.593555	26.408333	27.015111	27.056111	27.245555	26.673888	27.656777	27.751777	27.791888	28.498222	28.719777
33.700000	43.415333	35.578444	33.344666	38.524666	32.043111	30.537222	29.534444	28.870555	28.351444	27.636111	26.898777	26.629555	26.693000	26.507111	26.353555	25.955444	26.115111	26.562888	26.672111	26.611777	26.386000	27.020777	27.085777	27.221333	26.698222	27.646000	27.755000	27.789000	28.490111	28.743111
33.800000	43.409000	35.593666	33.346555	38.537111	32.061666	30.539222	29.531333	28.880111	28.297444	27.652888	26.877888	26.622222	26.685444	26.499888	26.365000	25.938555	26.107333	26.557555	26.681777	26.626333	26.365111	27.023222	27.103555	27.204666	26.708000	27.636555	27.752777	27.787333	28.477888	28.758000
33.900000	43.418666	35.618888	33.349777	38.564666	32.077555	30.550555	29.526777	28.882111	28.280777	27.663666	26.854666	26.624111	26.686666	26.492555	26.377111	25.929666	26.098111	26.530777	26.700333	26.636888	26.357222	27.008555	27.096222	27.205333	26.717777	27.640555	27.741888	27.784222	28.471444	28.761666
34.000000	43.447888	35.641777	33.353444	38.591444	32.086333	30.567222	29.517333	28.879777	28.300444	27.668555	26.833000	26.627000	26.691000	26.483777	26.384666	25.930000	26.094222	26.490888	26.717555	26.642222	26.359333	26.977666	27.076222	27.214333	26.741222	27.654444	27.726222	27.776888	28.468333	28.759333
34.100000	43.481555	35.642333	33.351555	38.590222	32.077666	30.579666	29.512222	28.872000	28.318222	27.664444	26.828777	26.622111	26.684555	26.475000	26.394666	25.944444	26.098111	26.459555	26.721222	26.640888	26.358888	26.961444	27.076333	27.220777	26.775000	27.668666	27.703666	27.778555	28.465222	28.759555
34.200000	43.514555	35.620111	33.343000	38.560444	32.050666	30.586777	29.515000	28.857444	28.325000	27.650555	26.844333	26.610000	26.666111	26.466888	26.410555	25.973666	26.108000	26.439000	26.712222	26.633111	26.353888	26.967333	27.099777	27.225222	26.813444	27.682444	27.672444	27.793444	28.462222	28.762555
34.300000	43.530000	35.598222	33.334333	38.544444	32.021222	30.586666	29.524111	28.849222	28.328333	27.630888	26.867444	26.598111	26.665111	26.466222	26.434444	26.004888	26.117222	26.427222	26.702888	26.619666	26.355111	26.986000	27.117666	27.245444	26.831666	27.676777	27.651111	27.802444	28.455333	28.760777
34.400000	43.529888	35.574777	33.329666	38.546666	32.004111	30.580666	29.534111	28.850444	28.337666	27.617555	26.885000	26.588111	26.683555	26.468222	26.449666	26.024000	26.124111	26.425111	26.693666	26.607666	26.365000	27.001555	27.132555	27.268333	26.834666	27.655555	27.650000	27.791111	28.445555	28.742555
34.500000	43.523555	35.545888	33.324333	38.552666	32.004777	30.579777	29.546555	28.858444	28.357333	27.613444	26.895333	26.585222	26.717222	26.465222	26.448777	26.026888	26.127333	26.430111	26.683111	26.603888	26.383888	27.011000	27.153000	27.285666	26.836333	27.635222	27.661555	27.766555	28.442777	28.706000
34.600000	43.527888	35.523333	33.322888	38.549222	31.990000	30.586111	29.554111	28.855666	28.386222	27.591000	26.905333	26.593777	26.746777	26.474777	26.452555	26.034666	26.120777	26.432333	26.668444	26.591555	26.406444	27.007222	27.160888	27.300222	26.851000	27.633000	27.674000	27.753000	28.442111	28.682444
34.700000	43.538333	35.507666	33.326333	38.538444	31.959666	30.596555	29.557888	28.840666	28.415666	27.551555	26.914555	26.612777	26.769000	26.498111	26.463111	26.046888	26.103000	26.433444	26.651111	26.570777	26.429444	26.994333	27.158666	27.310222	26.873000	27.646444	27.687111	27.751444	28.441000	28.672000
34.800000	43.537888	35.505555	33.325555	38.527555	31.936111	30.599666	29.561222	28.822333	28.405444	27.518555	26.920000	26.631111	26.784000	26.525333	26.471888	26.051333	26.080555	26.446222	26.635444	26.559444	26.442333	26.997444	27.167888	27.320222	26.875777	27.657333	27.695222	27.763666	28.437888	28.663777
34.900000	43.526666	35.520222	33.312333	38.516222	31.934333	30.596000	29.563777	28.809888	28.351888	27.504555	26.920333	26.644000	26.800222	26.547000	26.467444	26.040555	26.061555	26.474888	26.620666	26.569222	26.445777	27.023111	27.197222	27.337666	26.856555	27.659000	27.695000	27.787555	28.438111	28.650000
35.000000	43.524333	35.547666	33.293666	38.509666	31.953666	30.590333	29.555111	28.806333	28.300333	27.506555	26.907000	26.651000	26.818333	26.560666	26.441777	26.018222	26.050111	26.507222	26.605222	26.593666	26.451333	27.039333	27.228000	27.356222	26.838666	27.658333	27.698000	27.803888	28.440666	28.630000
35.100000	43.533888	35.566333	33.278888	38.516333	31.978000	30.586888	29.544888	28.802222	28.294555	27.502444	26.882777	26.662666	26.821444	26.567333	26.416111	26.009333	26.035666	26.532000	26.593111	26.608666	26.473333	27.031111	27.240111	27.359111	26.827444	27.665888	27.719000	27.803000	28.440888	28.604333
35.200000	43.553888	35.577444	33.265000	38.533000	31.997333	30.584777	29.536777	28.795444	28.328000	27.484000	26.856444	26.678111	26.808111	26.570222	26.401666	26.023555	26.019444	26.548666	26.583888	26.609444	26.509777	27.009333	27.231888	27.355333	26.819444	27.679000	27.750888	27.794888	28.438333	28.581000
35.300000	43.562777	35.591333	33.256444	38.542999	31.997111	30.578111	29.517555	28.788666	28.354444	27.463888	26.841666	26.680444	26.787888	26.578000	26.396555	26.044555	26.005222	26.556333	26.565444	26.604333	26.534000	26.994555	27.208888	27.365666	26.816888	27.692111	27.774666	27.796111	28.431000	28.581333
35.400000	43.555666	35.610333	33.255333	38.543444	31.977444	30.565888	29.482777	28.783222	28.364777	27.448333	26.838555	26.666111	26.763666	26.591333	26.396222	26.065000	25.993444	26.555000	26.534777	26.597222	26.540000	26.987666	27.173111	27.391555	26.821333	27.704777	27.788333	27.807111	28.418666	28.607444
35.500000	43.536444	35.622222	33.252666	38.537333	31.979777	30.554777	29.450888	28.791777	28.369888	27.455666	26.835888	26.643888	26.751666	26.585111	26.383777	26.067555	25.989777	26.549444	26.500333	26.601777	26.540444	26.993666	27.145777	27.419666	26.823000	27.707777	27.793333	27.808777	28.415444	28.624222
35.600000	43.527111	35.629555	33.246000	38.523444	32.011444	30.546666	29.437111	28.809777	28.379000	27.469444	26.829444	26.628000	26.751333	26.556111	26.372000	26.061333	25.994888	26.533888	26.471333	26.607444	26.545444	27.012000	27.122888	27.442444	26.815888	27.697111	27.781111	27.801777	28.425333	28.628000
35.700000	43.527444	35.627444	33.247777	38.502333	32.049222	30.540888	29.441777	28.822888	28.397888	27.470555	26.821444	26.626111	26.749888	26.518666	26.378000	26.057555	25.996333	26.501777	26.448777	26.596333	26.553666	27.032444	27.091333	27.448777	26.804444	27.683000	27.756888	27.789555	28.440111	28.630666
35.800000	43.519555	35.589222	33.264666	38.482555	32.057666	30.531444	29.437888	28.828666	28.419222	27.465555	26.831555	26.624111	26.735666	26.482333	26.403333	26.069333	25.993444	26.474000	26.434555	26.571333	26.560111	27.031222	27.063000	27.436666	26.798777	27.679888	27.749222	27.780555	28.442111	28.647666
35.900000	43.504000	35.520888	33.294555	38.462111	32.041333	30.517444	29.422000	28.829777	28.434333	27.460444	26.858333	26.619333	26.713444	26.446666	26.441555	26.090000	25.989333	26.453000	26.427333	26.538555	26.561777	27.010444	27.042000	27.410444	26.798888	27.685111	27.754555	27.776333	28.432666	28.678555
36.000000	43.481888	35.466888	33.324666	38.432555	32.030111	30.500333	29.398444	28.834888	28.424666	27.477222	26.878555	26.608444	26.704777	26.422111	26.469555	26.080111	25.990222	26.435000	26.422333	26.525555	26.545000	26.994000	27.032111	27.399555	26.797000	27.683555	27.748555	27.781333	28.418111	28.711111
36.100000	43.452666	35.441888	33.352111	38.393444	32.032444	30.482888	29.378777	28.842777	28.400888	27.515222	26.880666	26.596555	26.711555	26.416555	26.488222	26.031111	25.992222	26.411666	26.419555	26.534666	26.509111	26.992555	27.024666	27.412555	26.788111	27.672000	27.723777	27.794777	28.399444	28.738222
36.200000	43.439777	35.433444	33.369888	38.357111	32.046555	30.468666	29.380666	28.848444	28.391111	27.546333	26.867888	26.597111	26.723222	26.421000	26.513555	25.980111	25.995444	26.386222	26.429888	26.546777	26.479777	26.997333	27.015666	27.434666	26.769888	27.654444	27.690111	27.810444	28.379777	28.751333
36.300000	43.462666	35.423555	33.381444	38.327666	32.066666	30.455555	29.404444	28.853000	28.371222	27.552111	26.854333	26.606777	26.741333	26.416000	26.540333	25.960888	26.008000	26.371444	26.454000	26.543888	26.468444	26.991666	27.018000	27.436777	26.759555	27.640111	27.654555	27.811666	28.367777	28.753777
36.400000	43.506444	35.410333	33.388333	38.305888	32.087777	30.442000	29.439777	28.859555	28.334555	27.543666	26.843222	26.616000	26.766111	26.404000	26.560000	25.967333	26.029444	26.371000	26.485444	26.533333	26.468000	26.975777	27.034222	27.424000	26.761222	27.631888	27.622777	27.798000	28.360666	28.748222
36.500000	43.536444	35.389777	33.389444	38.303000	32.093333	30.435333	29.453777	28.873000	28.307888	27.554777	26.839000	26.612111	26.783111	26.400555	26.561777	25.969111	26.043555	26.379111	26.510222	26.540111	26.453888	26.958777	27.065222	27.415555	26.767777	27.630888	27.614444	27.780777	28.354000	28.737333
36.600000	43.549555	35.361555	33.384222	38.321444	32.081111	30.438000	29.442222	28.893555	28.300444	27.589444	26.841666	26.595444	26.788666	26.408555	26.546222	25.961000	26.046555	26.392888	26.527444	26.567555	26.422555	26.942555	27.110222	27.414444	26.776000	27.636222	27.632111	27.762888	28.347666	28.720888
36.700000	43.559222	35.354888	33.371666	38.350666	32.069999	30.451222	29.439555	28.908888	28.310444	27.618333	26.834222	26.591333	26.786888	26.423777	26.524666	25.943777	26.041444	26.392777	26.542000	26.595111	26.388888	26.944666	27.140000	27.411888	26.778333	27.639444	27.642222	27.746555	28.346555	28.694666
36.800000	43.558666	35.378111	33.348222	38.387666	32.057444	30.469111	29.456111	28.911222	28.318777	27.626444	26.818666	26.608888	26.778777	26.440444	26.499333	25.926555	26.043333	26.386666	26.562444	26.614222	26.368111	26.965333	27.142222	27.403111	26.774222	27.640000	27.632555	27.744333	28.339555	28.663777
36.900000	43.548888	35.408777	33.318666	38.433111	32.030777	30.487111	29.474444	28.902666	28.309333	27.614888	26.813000	26.640222	26.761111	26.446666	26.468777	25.922888	26.058222	26.387111	26.588666	26.621222	26.361444	26.988111	27.129888	27.374888	26.771666	27.643222	27.614555	27.757111	28.325111	28.639444
37.000000	43.547777	35.428888	33.291777	38.465888	32.002111	30.501444	29.484555	28.890777	28.287000	27.602222	26.818666	26.652333	26.750777	26.445111	26.436666	25.934222	26.067555	26.391111	26.597888	26.615333	26.361222	26.994666	27.124777	27.341000	26.775555	27.633222	27.620333	27.757111	28.326888	28.624333
37.100000	43.551444	35.442222	33.266000	38.485777	31.972888	30.513222	29.487555	28.874777	28.260444	27.591777	26.831888	26.647222	26.746666	26.440777	26.405333	25.953888	26.069222	26.395444	26.590777	26.600333	26.365777	26.989111	27.123000	27.308444	26.781111	27.607777	27.648555	27.748555	28.342777	28.617333
37.200000	43.540333	35.455444	33.240000	38.506333	31.943555	30.525111	29.479111	28.853666	28.257111	27.591000	26.843222	26.638111	26.731555	26.447666	26.381444	25.957222	26.061333	26.396111	26.579111	26.596222	26.369888	26.983888	27.112555	27.293333	26.774888	27.578222	27.684333	27.747666	28.361888	28.611222
37.300000	43.511444	35.462666	33.216444	38.537111	31.910777	30.536888	29.453888	28.828444	28.273444	27.596888	26.855777	26.629000	26.697222	26.462888	26.363222	25.945222	26.048333	26.398777	26.569111	26.606555	26.373666	26.976888	27.095000	27.288000	26.760333	27.557444	27.721000	27.754555	28.382444	28.604888
37.400000	43.481888	35.468666	33.199111	38.565444	31.882888	30.540333	29.433333	28.799888	28.275777	27.595888	26.870333	26.621555	26.663666	26.473444	26.348888	25.938777	26.045222	26.411222	26.565000	26.614444	26.388222	26.963444	27.073333	27.283444	26.747777	27.544999	27.748666	27.759555	28.402000	28.599111
37.500000	43.471222	35.486000	33.189222	38.579444	31.858444	30.537000	29.437111	28.771666	28.264555	27.598666	26.891222	26.627888	26.654111	26.473888	26.339111	25.942222	26.053555	26.421555	26.565555	26.607333	26.404222	26.956888	27.047777	27.286444	26.729888	27.528666	27.768333	27.768555	28.409666	28.593000
37.600000	43.483777	35.508777	33.189222	38.581333	31.839000	30.531111	29.458000	28.749222	28.252666	27.615333	26.917222	26.641555	26.667666	26.468333	26.332444	25.949222	26.063000	26.424222	26.564777	26.591222	26.411222	26.956888	27.026888	27.300444	26.706888	27.509111	27.788333	27.773000	28.413000	28.583111
37.700000	43.494888	35.524111	33.191000	38.568555	31.837333	30.514555	29.471666	28.739111	28.256888	27.634444	26.933555	26.638000	26.680111	26.470222	26.327777	25.953222	26.063111	26.421777	26.555000	26.580111	26.410000	26.955333	27.020333	27.317000	26.692444	27.487222	27.810555	27.769000	28.423888	28.570777
37.800000	43.496888	35.531000	33.191555	38.539777	31.855777	30.484000	29.474777	28.741000	28.276555	27.649444	26.937222	26.613444	26.685777	26.481222	26.325333	25.954888	26.054888	26.416777	26.536555	26.575222	26.404666	26.950444	27.027555	27.332888	26.689555	27.463111	27.832555	27.758777	28.442333	28.557555
37.900000	43.489222	35.531333	33.191888	38.524222	31.868111	30.451111	29.471000	28.748333	28.292111	27.648000	26.941111	26.600222	26.675444	26.487555	26.317444	25.960111	26.057111	26.424777	26.533111	26.570444	26.403555	26.946555	27.039333	27.330111	26.692000	27.457555	27.835222	27.762222	28.443777	28.551666
38.000000	43.497000	35.523555	33.202222	38.533333	31.866444	30.431444	29.467888	28.760666	28.298111	27.638777	26.949111	26.604666	26.663000	26.484777	26.299999	25.967111	26.064888	26.452000	26.546111	26.559333	26.406888	26.939111	27.061000	27.315000	26.690333	27.472666	27.826555	27.766777	28.428333	28.558555
38.100000	43.525111	35.516777	33.218222	38.552222	31.856111	30.425555	29.474000	28.776444	28.300333	27.626666	26.956333	26.620444	26.661333	26.477666	26.275999	25.974111	26.071444	26.489666	26.565888	26.536111	26.414333	26.931333	27.089666	27.298888	26.679222	27.488444	27.816555	27.772555	28.398444	28.579888
38.200000	43.549111	35.518111	33.233444	38.555444	31.855777	30.431222	29.486111	28.800000	28.308888	27.614111	26.973333	26.630444	26.655666	26.475888	26.265666	25.983000	26.082111	26.501555	26.579888	26.514777	26.411777	26.928222	27.113555	27.282222	26.671444	27.494222	27.796111	27.778444	28.366666	28.602333
38.300000	43.564666	35.524333	33.247666	38.545555	31.866333	30.447222	29.500333	28.830222	28.321222	27.597222	26.999000	26.631555	26.641000	26.480111	26.268777	25.994000	26.097333	26.491555	26.588666	26.497666	26.402666	26.925777	27.132777	27.262333	26.669777	27.493444	27.764111	27.782222	28.335888	28.626222
38.400000	43.560555	35.523555	33.253333	38.533111	31.882555	30.464777	29.505888	28.854555	28.327666	27.571111	27.020333	26.622555	26.610111	26.487444	26.278444	26.001111	26.103444	26.483777	26.599000	26.494222	26.407888	26.918888	27.147000	27.239555	26.677333	27.494111	27.731666	27.786555	28.305888	28.646666
38.500000	43.540222	35.515777	33.246111	38.519000	31.898555	30.480444	29.505666	28.867555	28.328000	27.542111	27.031666	26.610555	26.571000	26.494444	26.290666	25.999777	26.090000	26.484333	26.613666	26.504555	26.432555	26.914222	27.156000	27.220333	26.689444	27.493111	27.708555	27.799000	28.269444	28.659555
38.600000	43.533666	35.505333	33.240222	38.511888	31.903444	30.505333	29.512333	28.872777	28.321000	27.531777	27.044666	26.608222	26.546333	26.493555	26.301666	25.989777	26.059444	26.481000	26.629333	26.520222	26.458000	26.915222	27.163666	27.212888	26.695222	27.490888	27.702888	27.806111	28.230555	28.661777
38.700000	43.544111	35.493222	33.247555	38.525000	31.892333	30.531111	29.524888	28.879111	28.294555	27.527333	27.058111	26.609444	26.539444	26.484222	26.301222	25.979000	26.038888	26.464000	26.636333	26.528888	26.470444	26.907666	27.174888	27.201333	26.699888	27.490777	27.708666	27.787222	28.207111	28.664555
38.800000	43.554888	35.480888	33.261000	38.550666	31.870888	30.547111	29.538333	28.886666	28.252666	27.523111	27.069333	26.609888	26.540777	26.469666	26.292555	25.968777	26.031888	26.429111	26.633777	26.535111	26.470000	26.895000	27.185666	27.181333	26.709777	27.491222	27.720333	27.751000	28.199000	28.664111
38.900000	43.551666	35.472444	33.262777	38.561000	31.865222	30.548333	29.542888	28.883111	28.224222	27.524222	27.077444	26.611333	26.537444	26.453111	26.295444	25.960333	26.024444	26.392000	26.633222	26.554333	26.463333	26.886666	27.186333	27.167777	26.729777	27.500777	27.723777	27.719888	28.206555	28.654888
39.000000	43.537111	35.468333	33.251222	38.552333	31.879666	30.537555	29.537888	28.865444	28.214888	27.533888	27.083333	26.616000	26.529555	26.434222	26.313777	25.953555	26.012000	26.358111	26.637777	26.588555	26.452111	26.884111	27.175999	27.165888	26.758666	27.521888	27.717666	27.696111	28.230000	28.636888
39.100000	43.531555	35.460111	33.231222	38.542111	31.889555	30.519666	29.537000	28.834777	28.210333	27.552888	27.066888	26.632666	26.537888	26.410222	26.324222	25.943333	25.990333	26.349000	26.647444	26.612111	26.444777	26.888666	27.163777	27.181666	26.778333	27.544000	27.723555	27.684333	28.253777	28.621222
39.200000	43.524444	35.437111	33.204555	38.532777	31.881000	30.498222	29.547111	28.800444	28.199111	27.581444	27.018555	26.655333	26.559222	26.387111	26.320222	25.926777	25.967555	26.351444	26.653333	26.613111	26.433444	26.906666	27.147999	27.213333	26.785999	27.554666	27.749777	27.689999	28.270888	28.603444
39.300000	43.510666	35.399222	33.178333	38.523111	31.863000	30.478000	29.563555	28.771000	28.181333	27.609666	26.947111	26.672888	26.581222	26.370222	26.307666	25.910666	25.959555	26.356222	26.650888	26.591222	26.410222	26.927888	27.129444	27.250555	26.789222	27.559000	27.781444	27.701444	28.292555	28.589777
39.400000	43.496777	35.361666	33.160888	38.516111	31.850000	30.455333	29.563777	28.757444	28.162333	27.604000	26.879333	26.683666	26.591444	26.366333	26.302555	25.906777	25.975111	26.367111	26.642444	26.566333	26.386333	26.926000	27.118111	27.269000	26.794333	27.564666	27.789222	27.699777	28.326111	28.593555
39.500000	43.483999	35.324666	33.149777	38.508666	31.842555	30.433222	29.549000	28.757555	28.145666	27.569444	26.816333	26.690222	26.590444	26.375222	26.307444	25.912777	26.007111	26.385777	26.630444	26.541333	26.364333	26.905444	27.112888	27.273777	26.799111	27.571000	27.775555	27.689777	28.366888	28.611555
39.600000	43.488555	35.302666	33.142777	38.486999	31.837777	30.424555	29.527666	28.748222	28.141555	27.539555	26.760555	26.697888	26.587222	26.392333	26.323555	25.912666	26.018222	26.410000	26.623222	26.527555	26.350000	26.896555	27.104888	27.285444	26.789555	27.577666	27.760777	27.692444	28.401777	28.627333
39.700000	43.518222	35.305000	33.144444	38.449777	31.832111	30.429888	29.502444	28.720111	28.148222	27.523666	26.711111	26.703777	26.586222	26.415444	26.345333	25.901555	26.002333	26.433555	26.620111	26.525111	26.340888	26.908555	27.091444	27.305000	26.761777	27.586444	27.752444	27.709111	28.433666	28.638777
39.800000	43.554111	35.322555	33.157333	38.414888	31.812888	30.439111	29.478666	28.691000	28.144666	27.509333	26.666666	26.701666	26.585666	26.441777	26.356666	25.883555	25.981444	26.439777	26.608222	26.523111	26.331444	26.931666	27.079222	27.314333	26.724777	27.589000	27.753333	27.728888	28.461222	28.644777
39.900000	43.561333	35.328888	33.164333	38.391222	31.796333	30.451000	29.469444	28.684111	28.134222	27.498444	26.632000	26.697000	26.582555	26.456000	26.352000	25.872444	25.972222	26.443777	26.585000	26.512666	26.324888	26.946111	27.078000	27.319444	26.697222	27.592333	27.751444	27.746333	28.480222	28.641222
40.000000	43.547222	35.331333	33.164333	38.377222	31.791777	30.463111	29.469666	28.693000	28.124666	27.490666	26.613444	26.694000	26.579333	26.454111	26.336111	25.870444	25.969222	26.454555	26.556777	26.501888	26.326666	26.947777	27.088888	27.321333	26.681111	27.604777	27.741000	27.757777	28.495333	28.631444
40.100000	43.550888	35.333666	33.170222	38.362666	31.799111	30.471666	29.463666	28.697666	28.118777	27.473999	26.622777	26.687666	26.572444	26.451333	26.332444	25.874555	25.962888	26.468666	26.539111	26.506222	26.339555	26.941666	27.101555	27.315888	26.671000	27.619444	27.716777	27.764555	28.501666	28.621888
40.200000	43.579333	35.334222	33.185333	38.345777	31.814888	30.476777	29.449555	28.695777	28.114333	27.445666	26.660444	26.675222	26.560333	26.452888	26.345111	25.883222	25.952666	26.482000	26.533555	26.526333	26.362333	26.930666	27.113111	27.301666	26.664555	27.631666	27.679555	27.768444	28.496333	28.613111
40.300000	43.614666	35.329333	33.199555	38.333111	31.831666	30.490111	29.444666	28.683333	28.109444	27.435555	26.701000	26.652666	26.554000	26.452888	26.355111	25.889555	25.942000	26.485444	26.530111	26.544222	26.379222	26.934222	27.117888	27.296777	26.660333	27.641888	27.657555	27.776888	28.485555	28.595555
40.400000	43.645555	35.336000	33.203888	38.340222	31.851000	30.518333	29.445444	28.662444	28.108111	27.447333	26.738444	26.622333	26.563000	26.447777	26.352555	25.894111	25.933666	26.480444	26.522111	26.563000	26.390888	26.951666	27.121333	27.301111	26.658777	27.657111	27.663000	27.784444	28.478333	28.568888
40.500000	43.660333	35.339888	33.191555	38.368888	31.878111	30.560222	29.447777	28.647666	28.112777	27.466666	26.774666	26.589000	26.580555	26.440777	26.346333	25.904444	25.936888	26.476666	26.510666	26.582444	26.401333	26.968777	27.128000	27.313222	26.665666	27.674111	27.684000	27.788666	28.469777	28.537000
40.600000	43.645000	35.317111	33.178000	38.405999	31.918777	30.586888	29.454111	28.655222	28.123000	27.479777	26.804888	26.574888	26.590555	26.429444	26.352888	25.918000	25.950333	26.484222	26.510000	26.596666	26.414777	26.961666	27.130333	27.330222	26.669777	27.682333	27.694222	27.783777	28.447444	28.519111
40.700000	43.607777	35.274444	33.168111	38.450000	31.967444	30.597777	29.461333	28.680111	28.136333	27.485333	26.827444	26.577888	26.593777	26.417777	26.372777	25.931333	25.970888	26.497777	26.519888	26.607444	26.429888	26.935222	27.126000	27.349111	26.666555	27.679555	27.697222	27.770777	28.412333	28.516333
40.800000	43.595444	35.244111	33.171666	38.484888	31.995333	30.596666	29.456444	28.695666	28.149111	27.486444	26.839333	26.575444	26.589222	26.419111	26.393777	25.932888	25.987111	26.497666	26.527222	26.618555	26.442888	26.918666	27.116111	27.360333	26.658666	27.670111	27.709555	27.767222	28.374888	28.523777
40.900000	43.617444	35.230222	33.182888	38.503555	31.997333	30.587222	29.439222	28.697666	28.165000	27.488555	26.842444	26.557666	26.574222	26.431888	26.406777	25.924111	25.999444	26.484555	26.523777	26.628111	26.454444	26.919000	27.107111	27.364666	26.659222	27.662777	27.733222	27.782555	28.339333	28.535555
41.000000	43.638000	35.238111	33.190222	38.516555	31.988111	30.572777	29.418555	28.697888	28.188444	27.499444	26.835555	26.538666	26.558666	26.439000	26.399000	25.910666	26.008222	26.474000	26.507444	26.632555	26.467444	26.922777	27.109888	27.364888	26.671666	27.670222	27.763333	27.802444	28.318444	28.548222
41.100000	43.622111	35.264000	33.201888	38.535888	31.973444	30.564666	29.397111	28.701777	28.205000	27.506111	26.821444	26.533222	26.556555	26.451111	26.381000	25.892111	26.008666	26.466444	26.494666	26.630000	26.475111	26.919666	27.123000	27.350777	26.679444	27.670111	27.792222	27.795888	28.318555	28.555444
41.200000	43.577888	35.296333	33.224000	38.551222	31.952222	30.558333	29.377333	28.707888	28.211444	27.505888	26.804444	26.539777	26.561444	26.470777	26.359666	25.868111	25.999111	26.461222	26.490333	26.618555	26.476888	26.909888	27.142444	27.322111	26.682444	27.657555	27.811222	27.766777	28.333222	28.557666
41.300000	43.536444	35.323777	33.248666	38.544444	31.932999	30.537444	29.367444	28.717777	28.216888	27.499222	26.791444	26.558888	26.561777	26.490666	26.338666	25.849111	25.990000	26.457111	26.497222	26.600555	26.469222	26.894222	27.156555	27.296000	26.688222	27.636888	27.811888	27.739666	28.341333	28.562444
41.400000	43.502444	35.347777	33.271666	38.515111	31.918111	30.499777	29.368444	28.732333	28.224555	27.487000	26.782555	26.591111	26.557111	26.508222	26.316333	25.837666	25.984555	26.454111	26.514333	26.577333	26.451555	26.872777	27.164000	27.276555	26.698555	27.611111	27.795111	27.719000	28.339888	28.571444
41.500000	43.485888	35.381111	33.276888	38.480111	31.903888	30.470888	29.370111	28.738333	28.237111	27.476333	26.781444	26.613333	26.559222	26.522444	26.287000	25.837777	25.984555	26.448777	26.523000	26.556444	26.427444	26.857777	27.174555	27.262000	26.723111	27.590555	27.781111	27.712555	28.340222	28.565444
41.600000	43.492888	35.421111	33.269777	38.443000	31.888222	30.446666	29.365111	28.726555	28.255111	27.470888	26.785666	26.620333	26.568111	26.525111	26.258111	25.844222	25.982000	26.441666	26.515888	26.540888	26.404666	26.845333	27.187444	27.247333	26.753888	27.577333	27.771333	27.725444	28.344888	28.541666
41.700000	43.508777	35.461333	33.259555	38.414666	31.879222	30.421888	29.354000	28.703555	28.273222	27.462444	26.792555	26.627111	26.587555	26.518555	26.243555	25.854777	25.976222	26.432000	26.505777	26.533666	26.382222	26.824555	27.192666	27.231000	26.770666	27.557555	27.762555	27.743222	28.347444	28.509111
41.800000	43.505999	35.480444	33.256222	38.405555	31.871333	30.411111	29.350777	28.692222	28.274555	27.448000	26.807333	26.641111	26.600666	26.519555	26.240000	25.858555	25.975777	26.417888	26.514333	26.526777	26.367444	26.803999	27.192777	27.225888	26.762888	27.530111	27.746444	27.724444	28.346777	28.480777
41.900000	43.491888	35.479888	33.256777	38.412777	31.863888	30.411222	29.355222	28.691333	28.263555	27.431555	26.829000	26.659111	26.604333	26.524111	26.243444	25.856000	25.981777	26.400333	26.536888	26.520333	26.362333	26.785666	27.188666	27.235111	26.735444	27.501555	27.724777	27.676777	28.341888	28.458111
42.000000	43.487333	35.477777	33.249111	38.417666	31.861000	30.407777	29.362777	28.692111	28.266666	27.422666	26.849555	26.669666	26.602111	26.513333	26.238888	25.858777	25.997555	26.391666	26.547000	26.521333	26.366666	26.779222	27.181222	27.260888	26.713777	27.496222	27.706777	27.650222	28.330777	28.451222
42.100000	43.487666	35.482444	33.232888	38.414666	31.866666	30.398666	29.370777	28.690888	28.290222	27.417333	26.866000	26.673111	26.604444	26.485222	26.226222	25.873222	26.021666	26.397333	26.539222	26.533222	26.375222	26.785888	27.168444	27.297111	26.702111	27.512222	27.693888	27.658222	28.314444	28.462888
42.200000	43.478000	35.486111	33.224444	38.410999	31.872333	30.390333	29.376555	28.685666	28.315888	27.412888	26.878333	26.667000	26.611666	26.453666	26.216000	25.884444	26.037666	26.414666	26.521222	26.547888	26.392111	26.802666	27.158000	27.325333	26.691555	27.537111	27.682666	27.677666	28.304888	28.482444
42.300000	43.472222	35.480444	33.226000	38.425777	31.882333	30.373333	29.386222	28.681444	28.320333	27.413555	26.888555	26.652333	26.616999	26.432444	26.225666	25.875333	26.029888	26.433888	26.508444	26.553777	26.422000	26.819000	27.156333	27.336222	26.676444	27.564111	27.673333	27.688666	28.305333	28.494888
42.400000	43.466333	35.467222	33.233777	38.456555	31.898000	30.350444	29.404666	28.684666	28.303222	27.416555	26.898555	26.632777	26.620333	26.427222	26.250000	25.849333	26.004000	26.454666	26.506000	26.549000	26.459444	26.837222	27.164000	27.333444	26.662111	27.591666	27.664333	27.687888	28.313777	28.502444
42.500000	43.444777	35.448777	33.240444	38.476444	31.908777	30.339666	29.424777	28.696333	28.290555	27.424444	26.904222	26.613333	26.622444	26.428111	26.264777	25.831888	25.984555	26.470333	26.507777	26.544777	26.484444	26.855999	27.181333	27.329666	26.653555	27.617444	27.648666	27.683222	28.327666	28.514444
42.600000	43.405555	35.425222	33.245444	38.479777	31.911555	30.344222	29.443000	28.714444	28.288666	27.438777	26.904000	26.593888	26.623555	26.430666	26.265888	25.828000	25.975666	26.479333	26.510444	26.544666	26.494000	26.874000	27.208222	27.326888	26.650111	27.641555	27.625222	27.677888	28.346888	28.532444
42.700000	43.366111	35.414777	33.246777	38.472888	31.914888	30.344666	29.448111	28.721444	28.299111	27.450555	26.890444	26.572888	26.642333	26.426222	26.269333	25.839888	25.969555	26.482777	26.505666	26.547666	26.485888	26.880222	27.227666	27.310555	26.651666	27.656000	27.605444	27.694111	28.367666	28.550666
42.800000	43.325666	35.418555	33.247666	38.469888	31.915444	30.339111	29.443555	28.718888	28.304222	27.450111	26.863111	26.544444	26.677555	26.424222	26.280000	25.857000	25.968555	26.480222	26.501000	26.537888	26.468111	26.881111	27.228000	27.279444	26.661333	27.660444	27.596888	27.717555	28.388666	28.571666
42.900000	43.291222	35.423666	33.248444	38.479111	31.906888	30.330666	29.433222	28.712666	28.294333	27.443666	26.826666	26.507888	26.713111	26.427777	26.298000	25.869666	25.974555	26.462888	26.504777	26.509666	26.448666	26.874444	27.212666	27.243111	26.672444	27.657444	27.597333	27.727666	28.408444	28.590888
43.000000	43.294000	35.411777	33.238000	38.495555	31.900888	30.320444	29.427222	28.713111	28.275777	27.438333	26.793222	26.485222	26.727666	26.444000	26.318444	25.872000	25.977222	26.438888	26.518000	26.476777	26.434444	26.865888	27.197111	27.218777	26.685333	27.646333	27.597888	27.727666	28.418777	28.590777
43.100000	43.329111	35.385000	33.216888	38.514555	31.895888	30.311444	29.423444	28.718444	28.253666	27.432555	26.761777	26.476111	26.722888	26.469888	26.337111	25.868000	25.980000	26.410666	26.536888	26.442000	26.424111	26.858111	27.180000	27.207777	26.700777	27.628222	27.598111	27.721555	28.419777	28.574888
43.200000	43.357111	35.361444	33.194333	38.513666	31.881000	30.318444	29.410777	28.717777	28.249444	27.429777	26.730555	26.472777	26.706333	26.481222	26.344333	25.876222	25.990666	26.383111	26.547777	26.419333	26.408333	26.853444	27.159444	27.208555	26.708666	27.618222	27.596444	27.724666	28.419666	28.563444
43.300000	43.364333	35.348555	33.175111	38.490333	31.853666	30.343555	29.387111	28.707888	28.264000	27.435555	26.699888	26.471222	26.678222	26.469444	26.344222	25.899333	26.006111	26.353222	26.551000	26.411222	26.383888	26.846666	27.137333	27.216777	26.699777	27.623555	27.592666	27.736888	28.424000	28.560777
43.400000	43.365666	35.345222	33.161666	38.471888	31.825333	30.371777	29.367666	28.700000	28.270777	27.440555	26.676333	26.473000	26.640000	26.456333	26.351222	25.917777	26.013111	26.328111	26.558111	26.404888	26.366888	26.845000	27.111555	27.225444	26.682888	27.639222	27.595000	27.744777	28.431000	28.558777
43.500000	43.384444	35.345666	33.155666	38.479555	31.793666	30.395999	29.358888	28.706777	28.263555	27.431777	26.661444	26.483666	26.599777	26.460000	26.361111	25.930000	26.021222	26.312444	26.564111	26.402444	26.374666	26.857666	27.073333	27.234333	26.680666	27.645666	27.615666	27.743222	28.435111	28.550666
43.600000	43.421111	35.348777	33.154888	38.503666	31.760888	30.417333	29.358444	28.727111	28.254000	27.415888	26.655555	26.507222	26.558333	26.473777	26.370333	25.943111	26.029222	26.306333	26.563888	26.414777	26.401444	26.880000	27.030666	27.244444	26.690666	27.643333	27.649555	27.741888	28.437222	28.535000
43.700000	43.460777	35.354333	33.149222	38.525666	31.747666	30.432333	29.364555	28.741111	28.256888	27.403444	26.664333	26.539000	26.527111	26.473888	26.377333	25.959777	26.023111	26.307555	26.562222	26.447222	26.426111	26.895666	27.003000	27.251666	26.698888	27.644666	27.668444	27.747333	28.429666	28.514444
43.800000	43.499666	35.362555	33.137111	38.544666	31.758000	30.439777	29.377555	28.744333	28.271444	27.394666	26.689000	26.576555	26.508777	26.456777	26.382777	25.978222	26.000111	26.315444	26.562000	26.496999	26.445444	26.902555	26.992111	27.254666	26.702777	27.652444	27.667444	27.757555	28.410222	28.490222
43.900000	43.512222	35.382444	33.134555	38.566444	31.768111	30.444666	29.387222	28.734000	28.285666	27.393000	26.718333	26.596666	26.508111	26.424777	26.389444	25.997000	25.977777	26.317555	26.565888	26.547222	26.458888	26.902333	26.984444	27.250333	26.700555	27.665666	27.660666	27.757222	28.400333	28.478666
44.000000	43.500333	35.412555	33.147555	38.584333	31.766222	30.452888	29.390000	28.716222	28.299888	27.408000	26.749333	26.597666	26.515888	26.388777	26.394000	26.014888	25.964444	26.315222	26.571111	26.598555	26.468333	26.907444	26.979444	27.250222	26.696111	27.679444	27.657666	27.748333	28.420444	28.482222
44.100000	43.484888	35.441555	33.168888	38.602333	31.756777	30.461222	29.390000	28.696111	28.312777	27.431111	26.781555	26.585777	26.531888	26.361888	26.390222	26.027888	25.964777	26.313222	26.576777	26.647111	26.479000	26.925888	26.973888	27.261111	26.703444	27.682666	27.658888	27.730888	28.462111	28.493777
44.200000	43.476666	35.458555	33.180666	38.630666	31.748222	30.464666	29.396111	28.668666	28.320666	27.432555	26.800888	26.584222	26.544111	26.350333	26.386111	26.042333	25.982000	26.319444	26.563111	26.676000	26.488777	26.942666	26.970444	27.279777	26.721111	27.669333	27.660333	27.723333	28.472555	28.497777
44.300000	43.470333	35.465000	33.182555	38.665444	31.742000	30.464222	29.407555	28.630888	28.323666	27.415555	26.807444	26.591666	26.550444	26.350333	26.384000	26.057444	26.012666	26.332888	26.532222	26.683888	26.494000	26.955777	26.971555	27.305555	26.743333	27.644555	27.659333	27.725888	28.453555	28.495777
44.400000	43.451777	35.466222	33.173000	38.677222	31.750555	30.457444	29.415333	28.597111	28.322333	27.410777	26.813444	26.592000	26.551555	26.343111	26.382111	26.059888	26.032111	26.344444	26.510111	26.670888	26.483111	26.967000	26.978333	27.321888	26.749000	27.627000	27.640666	27.724444	28.430777	28.503222
44.500000	43.425666	35.462111	33.152000	38.656777	31.778333	30.440444	29.415444	28.583666	28.317333	27.430888	26.827111	26.578222	26.553111	26.325666	26.373888	26.043444	26.033222	26.350444	26.508444	26.640777	26.458000	26.982666	26.985777	27.319222	26.738555	27.615888	27.601444	27.708555	28.417222	28.526777
44.600000	43.404222	35.453000	33.129444	38.614222	31.803777	30.418666	29.406111	28.598444	28.311000	27.467333	26.840111	26.561333	26.546000	26.314555	26.359333	26.017888	26.032111	26.354222	26.513777	26.605333	26.432000	27.007888	26.988333	27.310000	26.725111	27.599000	27.566444	27.688777	28.417222	28.558000
44.700000	43.378111	35.443666	33.118222	38.571444	31.806666	30.393666	29.386000	28.604333	28.302888	27.490000	26.839000	26.545666	26.532555	26.321777	26.350555	25.992666	26.047777	26.359000	26.518444	26.571222	26.409222	27.026111	26.991777	27.323555	26.719555	27.573111	27.556000	27.677444	28.415000	28.583888
44.800000	43.346333	35.435000	33.113888	38.533111	31.794999	30.361444	29.357777	28.597444	28.292333	27.492333	26.826000	26.532111	26.518777	26.339888	26.349888	25.968666	26.074333	26.363666	26.524222	26.538000	26.388444	27.028777	26.996222	27.351777	26.718888	27.541666	27.563333	27.673222	28.396444	28.602777
44.900000	43.314222	35.426777	33.102333	38.502333	31.796777	30.336111	29.335777	28.600222	28.279777	27.485111	26.811222	26.530111	26.505222	26.354666	26.351111	25.953000	26.088444	26.369111	26.521222	26.498111	26.375333	27.006111	26.997222	27.361000	26.707555	27.509888	27.569000	27.676000	28.361888	28.613777
45.000000	43.283555	35.418666	33.081666	38.478111	31.815888	30.322666	29.322333	28.619444	28.265333	27.473333	26.796444	26.541333	26.489666	26.365444	26.352000	25.947000	26.086555	26.375888	26.506666	26.450222	26.371555	26.958888	26.993666	27.345888	26.682666	27.477777	27.570555	27.686222	28.316555	28.617444
45.100000	43.260555	35.414444	33.067222	38.451555	31.837555	30.313888	29.306333	28.660333	28.248555	27.477111	26.793000	26.543555	26.484333	26.371666	26.345222	25.938000	26.075777	26.377222	26.504222	26.412888	26.376222	26.913333	26.989111	27.319555	26.658666	27.444555	27.572222	27.687555	28.301555	28.626333
45.200000	43.249777	35.414777	33.061777	38.421111	31.848444	30.295222	29.281444	28.718555	28.224888	27.490333	26.797444	26.532666	26.489555	26.369333	26.337888	25.920777	26.066777	26.370555	26.520000	26.392000	26.380555	26.878111	26.995555	27.289888	26.640555	27.410888	27.573777	27.683111	28.307888	28.642111
45.300000	43.243999	35.420000	33.065666	38.400777	31.841666	30.272888	29.253777	28.769000	28.193666	27.493888	26.797666	26.519333	26.496444	26.363555	26.340000	25.905444	26.070555	26.361888	26.536222	26.381888	26.381777	26.843444	27.020666	27.271666	26.627444	27.377777	27.579444	27.688777	28.315555	28.654444
45.400000	43.236777	35.425222	33.082333	38.406111	31.833111	30.261888	29.237777	28.773555	28.172222	27.481666	26.788555	26.509333	26.513000	26.360222	26.347333	25.895666	26.070666	26.358888	26.544888	26.382000	26.380222	26.806111	27.046888	27.273888	26.622444	27.366333	27.594777	27.701555	28.314111	28.648333
45.500000	43.231333	35.429333	33.108777	38.431444	31.826888	30.262222	29.233666	28.742777	28.160888	27.461333	26.773444	26.502222	26.538111	26.357222	26.356666	25.889555	26.062888	26.360777	26.547111	26.391000	26.375777	26.771000	27.072222	27.289444	26.623222	27.376666	27.615555	27.718555	28.308222	28.627111
45.600000	43.243111	35.426111	33.127111	38.452222	31.831555	30.273555	29.240444	28.728777	28.155000	27.456000	26.766333	26.501444	26.548888	26.347333	26.357444	25.885222	26.045000	26.369333	26.541111	26.408444	26.375333	26.755111	27.091333	27.292888	26.620111	27.397666	27.626888	27.734111	28.309000	28.607666
45.700000	43.273555	35.414777	33.133111	38.466333	31.842222	30.295888	29.256666	28.738333	28.150888	27.461555	26.768222	26.510444	26.533555	26.331444	26.351000	25.886222	26.026000	26.387444	26.522666	26.436555	26.383888	26.757222	27.105888	27.286111	26.612222	27.421777	27.629111	27.751222	28.312000	28.593000
45.800000	43.314777	35.398666	33.136777	38.476222	31.843888	30.310000	29.270666	28.743666	28.148000	27.461333	26.770555	26.518999	26.507000	26.314111	26.346777	25.886666	26.017111	26.407000	26.506222	26.477666	26.391555	26.772555	27.120222	27.290000	26.612000	27.447333	27.633333	27.765777	28.303222	28.579000
45.900000	43.362000	35.385333	33.147000	38.478333	31.836333	30.313222	29.275777	28.740333	28.146777	27.464666	26.766333	26.516111	26.495000	26.300111	26.346111	25.885000	26.007222	26.404333	26.500888	26.515444	26.387777	26.792444	27.134000	27.305666	26.624777	27.469555	27.646333	27.768555	28.304555	28.555555
46.000000	43.412000	35.374444	33.161555	38.473888	31.828444	30.315555	29.276444	28.731333	28.150222	27.475777	26.758111	26.504888	26.497111	26.292333	26.344333	25.884888	25.989111	26.381222	26.502444	26.545777	26.378888	26.811000	27.139111	27.327555	26.646888	27.487888	27.668222	27.757555	28.322111	28.521444
46.100000	43.455111	35.366111	33.168888	38.471444	31.829555	30.327444	29.281777	28.708777	28.154111	27.486555	26.747555	26.492222	26.508888	26.286222	26.338444	25.883333	25.965555	26.363888	26.505888	26.568777	26.382888	26.823777	27.122222	27.347555	26.664111	27.513000	27.683333	27.734000	28.347000	28.490444
46.200000	43.490333	35.360777	33.167000	38.472555	31.838666	30.348111	29.292333	28.669888	28.156333	27.493555	26.734222	26.478666	26.529222	26.279666	26.329333	25.878333	25.939777	26.358111	26.511444	26.586000	26.401888	26.832000	27.083111	27.365555	26.674111	27.547333	27.687888	27.698888	28.374777	28.466333
46.300000	43.513555	35.355444	33.155555	38.467222	31.839888	30.363888	29.300888	28.640777	28.147666	27.495666	26.722000	26.470666	26.536000	26.274111	26.328111	25.877666	25.929000	26.357666	26.509888	26.598666	26.425888	26.830777	27.049444	27.380222	26.676000	27.568111	27.685222	27.668666	28.398111	28.454999
46.400000	43.515666	35.338111	33.139000	38.450555	31.839888	30.370888	29.312555	28.627555	28.140777	27.500666	26.720777	26.475888	26.516666	26.275444	26.334888	25.888666	25.924000	26.359111	26.493444	26.613333	26.443000	26.817333	27.028666	27.389000	26.673555	27.571777	27.684111	27.647333	28.410666	28.452333
46.500000	43.494444	35.310222	33.123888	38.426333	31.846111	30.369111	29.329222	28.619555	28.141444	27.515333	26.728777	26.489000	26.489333	26.282333	26.347444	25.905555	25.910888	26.358111	26.468777	26.626444	26.445555	26.793555	27.018444	27.389333	26.668222	27.569777	27.684000	27.630000	28.419333	28.453333
46.600000	43.481888	35.301666	33.103777	38.406111	31.840777	30.375888	29.338111	28.619333	28.140222	27.521222	26.737888	26.488000	26.491000	26.298777	26.351666	25.918000	25.903222	26.339888	26.455777	26.618444	26.444333	26.774111	27.005666	27.379000	26.662444	27.574666	27.676666	27.618777	28.427555	28.460666
46.700000	43.478777	35.310555	33.076888	38.391000	31.822666	30.390555	29.340222	28.626111	28.137000	27.514777	26.749666	26.475333	26.515444	26.323666	26.347777	25.925888	25.904666	26.310555	26.452555	26.594000	26.441666	26.761111	26.991000	27.359333	26.655444	27.587555	27.660888	27.615888	28.428555	28.476777
46.800000	43.476444	35.318222	33.058111	38.379000	31.796555	30.393777	29.334666	28.623888	28.132777	27.496555	26.763555	26.473000	26.534888	26.345444	26.348111	25.923777	25.918444	26.298888	26.451666	26.573444	26.439111	26.757444	26.988333	27.335777	26.641444	27.603888	27.638777	27.619555	28.400777	28.500444
46.900000	43.467333	35.317111	33.061777	38.366000	31.768222	30.374666	29.318111	28.603777	28.128333	27.476222	26.775777	26.489000	26.546777	26.359333	26.360000	25.907888	25.937222	26.308444	26.452444	26.558444	26.431888	26.759888	27.005888	27.309222	26.618555	27.617777	27.614444	27.622666	28.348111	28.524555
47.000000	43.457555	35.309333	33.089444	38.346444	31.744777	30.342666	29.292888	28.584000	28.131999	27.465000	26.787000	26.516333	26.550888	26.375444	26.375222	25.890333	25.948000	26.313666	26.451333	26.545555	26.412444	26.763777	27.041000	27.281222	26.599000	27.620444	27.604111	27.624333	28.292444	28.538000
47.100000	43.451555	35.305333	33.115111	38.324000	31.738777	30.319222	29.278666	28.590777	28.144555	27.455777	26.793666	26.537555	26.532555	26.400666	26.377555	25.888444	25.949222	26.301333	26.439666	26.543333	26.384888	26.766888	27.078777	27.256111	26.596222	27.619222	27.613222	27.636666	28.254222	28.553444
47.200000	43.455222	35.313111	33.135666	38.302333	31.745666	30.306888	29.272000	28.619666	28.157333	27.443111	26.789000	26.547444	26.500333	26.430777	26.366777	25.897000	25.947333	26.273777	26.423111	26.547222	26.357111	26.771000	27.114111	27.235777	26.607666	27.616333	27.635777	27.656777	28.238000	28.573222
47.300000	43.469777	35.320000	33.160555	38.297555	31.742444	30.305000	29.258555	28.641222	28.159222	27.422555	26.770555	26.543222	26.487555	26.456222	26.354444	25.904777	25.956777	26.250444	26.421111	26.534444	26.350111	26.776333	27.134555	27.225777	26.611888	27.610888	27.648777	27.675333	28.228222	28.588555
47.400000	43.493111	35.319777	33.193222	38.312222	31.725111	30.312555	29.236333	28.649888	28.150444	27.395000	26.740333	26.526111	26.499222	26.476555	26.343444	25.910888	25.978555	26.235000	26.436555	26.501000	26.366111	26.782111	27.139000	27.226888	26.604555	27.602000	27.648777	27.691111	28.219555	28.596444
47.500000	43.492777	35.299666	33.242444	38.334666	31.723777	30.312222	29.222555	28.644111	28.144777	27.389111	26.709111	26.519000	26.506333	26.485333	26.343666	25.920888	25.988888	26.232666	26.446777	26.473555	26.383666	26.780666	27.136111	27.233333	26.593444	27.588777	27.650111	27.692777	28.219888	28.590222
47.600000	43.470222	35.283777	33.305333	38.361444	31.749000	30.304333	29.221444	28.635666	28.143111	27.413333	26.682222	26.527888	26.503222	26.480444	26.350888	25.933111	25.985666	26.233555	26.441777	26.465555	26.394888	26.780333	27.121777	27.236111	26.592222	27.577222	27.662000	27.671222	28.239333	28.568444
47.700000	43.437111	35.283555	33.360000	38.398999	31.792222	30.305888	29.238000	28.638111	28.143888	27.452666	26.665444	26.539888	26.494000	26.469444	26.353666	25.953222	25.980222	26.232111	26.422888	26.474333	26.407111	26.786222	27.083666	27.234000	26.604111	27.576555	27.677888	27.637111	28.272333	28.542111
47.800000	43.394222	35.281555	33.373333	38.432555	31.830000	30.319777	29.272777	28.641666	28.146444	27.470777	26.652777	26.540444	26.476111	26.454222	26.341555	25.980777	25.971555	26.244111	26.410333	26.495222	26.424666	26.805000	27.059111	27.242000	26.614222	27.577333	27.685666	27.618666	28.299666	28.525222
47.900000	43.340555	35.274888	33.352555	38.460666	31.859111	30.340777	29.320555	28.640333	28.151111	27.470555	26.645222	26.533888	26.453777	26.433444	26.318777	26.011888	25.959222	26.271444	26.406444	26.525555	26.445888	26.836888	27.052111	27.258666	26.619555	27.577000	27.685000	27.612555	28.317222	28.513444
48.000000	43.285666	35.269000	33.337111	38.473111	31.872000	30.359111	29.349777	28.617222	28.160555	27.473555	26.646444	26.534000	26.446555	26.412333	26.304222	26.022444	25.950777	26.307666	26.414777	26.541555	26.467666	26.872222	27.048555	27.270777	26.614666	27.572555	27.677666	27.600111	28.321000	28.498111
48.100000	43.237888	35.274555	33.334444	38.466444	31.871111	30.381999	29.353222	28.576777	28.175444	27.486888	26.656333	26.538888	26.456555	26.397444	26.299777	26.006666	25.952000	26.343666	26.431888	26.534444	26.491888	26.903888	27.029333	27.272555	26.603000	27.568555	27.665888	27.577555	28.318888	28.484222
48.200000	43.205444	35.309666	33.327777	38.435666	31.872777	30.407999	29.345333	28.543555	28.192777	27.506111	26.667555	26.546000	26.463222	26.389444	26.293888	25.974222	25.956555	26.365888	26.444888	26.524666	26.507666	26.934222	27.004666	27.263777	26.601888	27.569111	27.662666	27.554222	28.326888	28.479000
48.300000	43.191777	35.355555	33.303000	38.401777	31.880888	30.414888	29.348444	28.527333	28.206666	27.525666	26.679444	26.563333	26.462333	26.378000	26.284000	25.949333	25.959666	26.379666	26.446222	26.531777	26.506333	26.962333	26.996444	27.254111	26.613999	27.573222	27.667222	27.546444	28.326777	28.463333
48.400000	43.195777	35.395999	33.262000	38.366888	31.888111	30.402666	29.359444	28.520222	28.216444	27.539444	26.688333	26.586555	26.457666	26.364777	26.273000	25.933111	25.962555	26.391555	26.443000	26.546333	26.493666	26.982444	27.007444	27.249777	26.630111	27.576666	27.673222	27.560333	28.311666	28.438222
48.500000	43.200444	35.416888	33.225000	38.325777	31.877444	30.395333	29.363444	28.509888	28.231777	27.532777	26.688555	26.592888	26.455333	26.353444	26.267000	25.917777	25.961777	26.406777	26.452666	26.546888	26.480222	26.995000	27.027888	27.260888	26.640222	27.567888	27.670888	27.581333	28.281888	28.426000
48.600000	43.202000	35.420555	33.196222	38.276555	31.847222	30.398777	29.357888	28.496222	28.255222	27.504333	26.680222	26.578444	26.455555	26.344333	26.266555	25.900888	25.956222	26.424111	26.476888	26.531666	26.466666	27.002000	27.054222	27.287666	26.645111	27.545555	27.660333	27.603555	28.240222	28.431666
48.700000	43.217000	35.431888	33.186555	38.243222	31.817666	30.411222	29.347555	28.497555	28.286000	27.486555	26.673444	26.556666	26.461111	26.335333	26.273333	25.888444	25.961444	26.429777	26.491555	26.509555	26.456444	26.998222	27.048111	27.309666	26.656000	27.527555	27.651888	27.614555	28.207777	28.441111
48.800000	43.259666	35.450777	33.184666	38.233333	31.792222	30.417777	29.335444	28.513555	28.323111	27.488000	26.668444	26.537888	26.468888	26.318888	26.285333	25.883111	25.988111	26.431444	26.490333	26.489000	26.453666	26.981777	27.020000	27.320444	26.664555	27.517555	27.648666	27.627222	28.192777	28.444000
48.900000	43.316999	35.460888	33.179111	38.251777	31.766888	30.407666	29.332888	28.537666	28.365111	27.497555	26.665333	26.525111	26.475222	26.284888	26.299000	25.893555	26.026888	26.442888	26.478111	26.483666	26.455111	26.963444	26.999111	27.329111	26.665111	27.508666	27.646999	27.647222	28.183222	28.432777
49.000000	43.353666	35.452000	33.168555	38.281111	31.746333	30.385111	29.336888	28.555111	28.375777	27.496222	26.663444	26.523222	26.479666	26.257333	26.308777	25.906555	26.047666	26.452555	26.471555	26.480333	26.444000	26.953888	26.997333	27.330222	26.666222	27.505333	27.646222	27.666777	28.171222	28.416888
49.100000	43.369555	35.430555	33.156000	38.315222	31.730555	30.356111	29.342222	28.564777	28.356666	27.485111	26.662555	26.529777	26.482111	26.239111	26.314444	25.916222	26.051444	26.458111	26.471888	26.474888	26.422222	26.953222	27.009333	27.321000	26.668111	27.508000	27.647555	27.682000	28.162777	28.401888
49.200000	43.377222	35.416777	33.156444	38.332999	31.720222	30.342777	29.342444	28.571222	28.327888	27.475222	26.664111	26.528222	26.486000	26.230555	26.311555	25.914555	26.053222	26.457333	26.476666	26.456777	26.401111	26.959555	27.011444	27.307333	26.669111	27.505111	27.651111	27.674333	28.172222	28.405888
49.300000	43.386000	35.407666	33.172555	38.336222	31.715555	30.344777	29.346666	28.580222	28.299111	27.470555	26.669666	26.513777	26.494000	26.225000	26.297222	25.911444	26.060222	26.454444	26.481111	26.429333	26.383888	26.970777	27.001777	27.299888	26.667111	27.488222	27.654111	27.641444	28.193555	28.426000
49.400000	43.407111	35.395333	33.183666	38.336777	31.719888	30.338555	29.359333	28.589555	28.262222	27.476222	26.680333	26.503888	26.501666	26.220333	26.272666	25.911555	26.075888	26.453000	26.480111	26.403333	26.370666	26.977111	26.995222	27.293555	26.658111	27.465777	27.656888	27.612000	28.215000	28.442222
49.500000	43.427777	35.384444	33.173111	38.348555	31.723000	30.320888	29.358555	28.587777	28.224555	27.489666	26.699333	26.504888	26.493333	26.214444	26.249555	25.898333	26.093666	26.450555	26.480111	26.391333	26.371444	26.972222	26.999000	27.273444	26.638888	27.450222	27.658111	27.611111	28.228444	28.452777
49.600000	43.438333	35.375111	33.148777	38.366333	31.722444	30.301666	29.342333	28.575333	28.186777	27.505111	26.726222	26.509777	26.471333	26.212333	26.229222	25.870111	26.106333	26.441555	26.485666	26.387333	26.383111	26.957888	27.005888	27.244222	26.615000	27.438888	27.655444	27.630000	28.228222	28.464777
49.700000	43.436111	35.362111	33.134222	38.380333	31.730888	30.291222	29.324666	28.565000	28.137666	27.505666	26.745666	26.509888	26.458222	26.235555	26.214888	25.838444	26.098555	26.426333	26.500555	26.380000	26.388555	26.942444	27.015111	27.215777	26.601000	27.423555	27.641777	27.639222	28.220888	28.484666
49.800000	43.424111	35.344444	33.132333	38.390000	31.752000	30.288555	29.309777	28.559777	28.074444	27.489444	26.754111	26.505888	26.458555	26.287444	26.207000	25.806666	26.069444	26.406888	26.524111	26.368555	26.384777	26.927222	27.029222	27.188888	26.598111	27.403222	27.616222	27.634777	28.210000	28.511666
49.900000	43.426888	35.329000	33.139111	38.403555	31.771333	30.283666	29.306111	28.565444	28.038222	27.476777	26.758333	26.495444	26.465666	26.324777	26.206111	25.792777	26.047888	26.394666	26.539333	26.374333	26.388777	26.907444	27.045000	27.177333	26.592222	27.372888	27.585888	27.631888	28.202000	28.529777
50.000000	43.440555	35.326555	33.157666	38.402444	31.778111	30.278444	29.311111	28.575333	28.037444	27.480000	26.767333	26.479444	26.472111	26.328888	26.208111	25.795111	26.040777	26.376222	26.541333	26.396000	26.403222	26.881888	27.047111	27.184555	26.580666	27.338000	27.563555	27.635666	28.206555	28.536555
50.100000	43.451222	35.341666	33.183666	38.384111	31.772000	30.274000	29.311000	28.580666	28.057555	27.492777	26.778333	26.465111	26.473666	26.310444	26.217333	25.798222	26.036888	26.344888	26.537222	26.428555	26.423222	26.854000	27.038555	27.194222	26.566777	27.312000	27.553222	27.649666	28.232777	28.536000
50.200000	43.431777	35.343222	33.205222	38.389888	31.762666	30.276000	29.298222	28.576222	28.081222	27.489444	26.791222	26.449888	26.467333	26.299444	26.220222	25.793555	26.030777	26.331111	26.532777	26.454555	26.443444	26.823555	27.030555	27.186888	26.569555	27.300222	27.553000	27.679333	28.238888	28.539555
50.300000	43.386555	35.329333	33.225444	38.416444	31.753111	30.283555	29.279000	28.564888	28.105777	27.471000	26.805222	26.433222	26.457222	26.296333	26.213666	25.785888	26.024444	26.335777	26.525888	26.471111	26.461222	26.791666	27.022111	27.166444	26.589333	27.299888	27.563000	27.719555	28.226222	28.546222
50.400000	43.350222	35.314222	33.247333	38.432000	31.756444	30.291222	29.270222	28.561666	28.125777	27.447444	26.805666	26.421555	26.464555	26.303666	26.203777	25.791222	26.020000	26.350555	26.514000	26.477444	26.459222	26.766888	27.017000	27.153777	26.620555	27.306777	27.571111	27.738888	28.225444	28.548000
50.500000	43.334555	35.311888	33.264555	38.423777	31.773333	30.297222	29.267111	28.568555	28.144333	27.422666	26.785111	26.420555	26.493000	26.322000	26.202666	25.807777	26.013888	26.367777	26.500777	26.480222	26.433111	26.751666	27.020111	27.152555	26.657888	27.325555	27.568555	27.729444	28.253444	28.542111
50.600000	43.324333	35.327000	33.269111	38.396444	31.787666	30.303666	29.255222	28.573222	28.169444	27.406666	26.763111	26.423777	26.520666	26.335222	26.203888	25.822111	26.009888	26.378444	26.487555	26.482666	26.398111	26.742666	27.021666	27.158777	26.690111	27.359666	27.562111	27.711666	28.292111	28.535444
50.700000	43.303000	35.359222	33.274888	38.360000	31.795333	30.302666	29.239222	28.573222	28.188111	27.406888	26.759888	26.412333	26.534111	26.331777	26.186666	25.834000	26.005555	26.376222	26.470666	26.487333	26.366888	26.749666	27.019111	27.168555	26.696666	27.405111	27.565000	27.705000	28.325333	28.539777
50.800000	43.273222	35.401222	33.279777	38.327222	31.803555	30.292888	29.220888	28.573222	28.194666	27.414777	26.769333	26.385666	26.538333	26.324444	26.154000	25.844555	25.996222	26.370333	26.453777	26.494888	26.337333	26.773888	27.022888	27.179444	26.679666	27.458000	27.568666	27.705777	28.346777	28.556666
50.900000	43.239666	35.420777	33.272333	38.319111	31.808222	30.290777	29.202777	28.567333	28.198777	27.410777	26.773222	26.371222	26.541000	26.332222	26.129666	25.860222	25.980888	26.374555	26.445777	26.494555	26.316666	26.794999	27.030000	27.181333	26.673888	27.498888	27.562444	27.696666	28.336333	28.568111
51.000000	43.202444	35.413000	33.250777	38.336111	31.805666	30.300777	29.184777	28.552777	28.205000	27.393333	26.769222	26.376000	26.542222	26.355000	26.118333	25.882444	25.961000	26.388888	26.447555	26.483333	26.307333	26.807777	27.036000	27.172777	26.687111	27.524555	27.546888	27.674666	28.291666	28.569000
51.100000	43.188222	35.413555	33.226555	38.336111	31.793333	30.315555	29.165888	28.537111	28.211222	27.382888	26.756333	26.397777	26.540222	26.369555	26.133111	25.903555	25.939111	26.385444	26.451333	26.478222	26.306777	26.816000	27.038666	27.166222	26.693000	27.542444	27.521333	27.642333	28.270444	28.558222
51.200000	43.210222	35.424888	33.202888	38.320333	31.782222	30.332111	29.146888	28.532333	28.203222	27.377888	26.735333	26.422111	26.531888	26.376333	26.168888	25.914555	25.921333	26.374111	26.447222	26.483222	26.308333	26.821888	27.048111	27.167000	26.677666	27.559000	27.478333	27.607666	28.287000	28.546444
51.300000	43.250111	35.425999	33.189222	38.308444	31.771111	30.353222	29.135333	28.534888	28.176666	27.372333	26.717666	26.440222	26.511444	26.374444	26.207333	25.918555	25.913333	26.366777	26.429555	26.488555	26.318555	26.821222	27.056777	27.168777	26.649333	27.567333	27.431444	27.582666	28.315888	28.538222
51.400000	43.287111	35.429444	33.186555	38.305222	31.757444	30.358444	29.131111	28.535111	28.146888	27.365111	26.709333	26.449333	26.497666	26.364222	26.216000	25.922333	25.897333	26.354000	26.406444	26.497888	26.340444	26.840111	27.061111	27.170888	26.618222	27.562000	27.421444	27.571777	28.315000	28.535222
51.500000	43.324777	35.435777	33.190555	38.308333	31.741222	30.350222	29.131777	28.532888	28.118111	27.354666	26.705888	26.454333	26.493000	26.347777	26.200000	25.925111	25.874222	26.336777	26.379111	26.510777	26.371777	26.875444	27.061222	27.173888	26.589444	27.544222	27.445333	27.571111	28.287666	28.534333
51.600000	43.367111	35.426444	33.188999	38.308888	31.724000	30.348555	29.136888	28.526555	28.102000	27.340777	26.692777	26.471222	26.486777	26.334333	26.196666	25.932000	25.857777	26.324111	26.360888	26.518111	26.398000	26.896999	27.058111	27.173666	26.584666	27.523111	27.477555	27.563000	28.257888	28.517555
51.700000	43.407777	35.388333	33.184666	38.307222	31.706777	30.360666	29.151888	28.515666	28.095888	27.326888	26.671111	26.498444	26.466333	26.324333	26.217000	25.948333	25.854777	26.318777	26.357555	26.515444	26.415666	26.892111	27.052333	27.165666	26.605111	27.501444	27.509333	27.546222	28.233222	28.480666
51.800000	43.447555	35.347222	33.182222	38.303111	31.704333	30.365666	29.174888	28.514000	28.084444	27.320111	26.650777	26.510000	26.437000	26.316000	26.237333	25.963444	25.860888	26.319666	26.361666	26.514888	26.417111	26.884444	27.061111	27.160333	26.618666	27.490333	27.537666	27.535111	28.225888	28.448777
51.900000	43.492111	35.325222	33.169333	38.304666	31.719555	30.349222	29.197888	28.529666	28.073777	27.320888	26.635888	26.507666	26.420777	26.304666	26.237666	25.953555	25.880888	26.324333	26.358777	26.519444	26.408444	26.887000	27.084666	27.173555	26.616444	27.481777	27.557666	27.540444	28.245444	28.444666
52.000000	43.532555	35.320666	33.143777	38.311000	31.745000	30.313444	29.220444	28.554555	28.073666	27.330444	26.625777	26.501000	26.419888	26.290222	26.221333	25.925222	25.910444	26.326111	26.355555	26.526333	26.394222	26.898333	27.115777	27.201555	26.607888	27.471666	27.574666	27.556555	28.282000	28.460888
52.100000	43.542666	35.307333	33.129222	38.309444	31.769444	30.277666	29.237888	28.568222	28.091333	27.340777	26.624888	26.503333	26.434333	26.281222	26.195333	25.903666	25.926666	26.316000	26.359222	26.541444	26.378666	26.912888	27.140555	27.221666	26.611333	27.467222	27.598333	27.572111	28.300555	28.471666
52.200000	43.519555	35.279333	33.132333	38.297444	31.792777	30.246000	29.249444	28.568888	28.124888	27.349555	26.634222	26.514333	26.463444	26.279666	26.160000	25.892777	25.925555	26.294333	26.369333	26.567111	26.361444	26.929888	27.158111	27.229777	26.627666	27.471666	27.629111	27.586333	28.296444	28.473444
52.300000	43.486111	35.226444	33.142555	38.286777	31.814222	30.231222	29.264777	28.568777	28.148444	27.360333	26.650111	26.524333	26.480111	26.281222	26.143000	25.887222	25.932777	26.278000	26.379000	26.582222	26.345000	26.925444	27.167666	27.229777	26.647444	27.483444	27.640111	27.597333	28.303333	28.471555
52.400000	43.463333	35.172666	33.136222	38.282666	31.830000	30.219666	29.290555	28.574555	28.151111	27.382111	26.664777	26.523333	26.477777	26.280888	26.155000	25.886888	25.954555	26.266888	26.395444	26.570888	26.330444	26.906222	27.170000	27.231888	26.664111	27.498555	27.638777	27.597222	28.333777	28.472333
52.500000	43.460888	35.138000	33.108888	38.284555	31.838888	30.200111	29.318333	28.587444	28.137222	27.409555	26.676222	26.513777	26.475888	26.277666	26.179000	25.883555	25.980444	26.256444	26.409555	26.540444	26.322777	26.891333	27.164333	27.243111	26.675444	27.512888	27.638444	27.588333	28.376333	28.482555
52.600000	43.449888	35.122444	33.090444	38.297000	31.838555	30.181777	29.325222	28.586666	28.125777	27.422888	26.689444	26.518888	26.490333	26.281111	26.186777	25.860222	25.991777	26.262111	26.413111	26.520777	26.326666	26.882222	27.150666	27.248888	26.675666	27.507666	27.629222	27.592000	28.398777	28.502666
52.700000	43.428666	35.121666	33.084333	38.317666	31.829222	30.167111	29.313111	28.571000	28.114111	27.422222	26.703666	26.536444	26.515555	26.292666	26.182444	25.822777	25.987111	26.284555	26.409666	26.511777	26.339777	26.876888	27.130111	27.245444	26.665000	27.485777	27.612111	27.606000	28.399444	28.528000
52.800000	43.403333	35.123444	33.092666	38.327333	31.813555	30.167777	29.299888	28.552444	28.099777	27.419888	26.719888	26.546777	26.532000	26.305444	26.180666	25.803333	25.975888	26.315000	26.413222	26.502333	26.355777	26.871111	27.110222	27.229222	26.660888	27.471666	27.593333	27.617777	28.383888	28.540888
52.900000	43.381777	35.131222	33.107666	38.318888	31.792666	30.184888	29.291777	28.542444	28.088000	27.423333	26.740000	26.542777	26.541333	26.312111	26.181333	25.808111	25.968333	26.346111	26.424000	26.485333	26.376000	26.867111	27.093111	27.207444	26.674111	27.473666	27.574111	27.624333	28.360333	28.541444
53.000000	43.375888	35.162444	33.105444	38.304000	31.769666	30.199666	29.290444	28.548222	28.080000	27.438222	26.754555	26.526333	26.543666	26.308777	26.186888	25.820333	25.975777	26.376000	26.444222	26.454222	26.400000	26.867444	27.079333	27.197222	26.694777	27.478111	27.556555	27.629555	28.346555	28.543666
53.100000	43.384777	35.199333	33.090333	38.285777	31.754333	30.198666	29.288000	28.567111	28.054777	27.452444	26.745555	26.500555	26.528777	26.313555	26.214222	25.833444	25.980444	26.400222	26.473111	26.419444	26.416888	26.870444	27.058555	27.201222	26.700222	27.481444	27.556666	27.635777	28.336777	28.546888
53.200000	43.394444	35.225555	33.078222	38.260555	31.749333	30.191333	29.279666	28.594333	28.019888	27.459777	26.718333	26.472222	26.501333	26.329888	26.256000	25.847666	25.978111	26.419111	26.505777	26.391777	26.425666	26.871333	27.030333	27.212444	26.695111	27.486000	27.569333	27.648333	28.322666	28.547000
53.300000	43.381666	35.231222	33.084666	38.243777	31.735777	30.197888	29.256888	28.608000	28.007666	27.456333	26.708888	26.452555	26.480222	26.339222	26.283222	25.853333	25.964444	26.439777	26.521444	26.382666	26.438000	26.869555	27.006444	27.211111	26.682333	27.481000	27.570222	27.665000	28.298777	28.536222
53.400000	43.345888	35.219888	33.107777	38.240333	31.708111	30.219666	29.219222	28.604333	28.023222	27.443555	26.724222	26.441777	26.468555	26.335999	26.291555	25.848111	25.940111	26.463888	26.517000	26.390888	26.457000	26.866555	26.989777	27.194888	26.660777	27.462888	27.555333	27.683222	28.266666	28.514222
53.500000	43.326222	35.211444	33.116666	38.241444	31.680888	30.239333	29.192777	28.606111	28.043555	27.440444	26.749222	26.422666	26.461222	26.319888	26.299555	25.845000	25.925777	26.471222	26.504777	26.396444	26.472444	26.869111	26.981111	27.192555	26.641777	27.454888	27.546777	27.688000	28.251000	28.493333
53.600000	43.328111	35.215555	33.114000	38.241555	31.673111	30.255333	29.190222	28.615555	28.058666	27.450777	26.771000	26.401888	26.455333	26.305333	26.309111	25.845888	25.934444	26.459444	26.499222	26.407333	26.471111	26.871000	26.982666	27.218444	26.635333	27.467444	27.549666	27.686666	28.251444	28.486000
53.700000	43.339555	35.227333	33.111777	38.251333	31.682777	30.265777	29.201666	28.615333	28.060444	27.463333	26.786777	26.390444	26.448222	26.303888	26.320888	25.841222	25.950333	26.439777	26.499888	26.434666	26.450777	26.868666	26.991111	27.261555	26.624888	27.487333	27.562222	27.683888	28.255333	28.492111
53.800000	43.360444	35.226555	33.122666	38.258555	31.697777	30.259111	29.202444	28.614000	28.057222	27.464666	26.791333	26.385888	26.435111	26.312000	26.332111	25.829666	25.935888	26.429111	26.484777	26.464777	26.437222	26.881555	26.999777	27.289444	26.593222	27.494777	27.581777	27.684111	28.251555	28.491666
53.900000	43.391888	35.219555	33.143777	38.263111	31.715222	30.238000	29.194888	28.612666	28.054888	27.458777	26.788888	26.387333	26.418888	26.324666	26.338333	25.811666	25.896777	26.428444	26.454222	26.494333	26.433333	26.910444	27.011777	27.302444	26.546000	27.489777	27.604000	27.686777	28.242999	28.486000
54.000000	43.415444	35.222555	33.143666	38.280111	31.721777	30.220111	29.194555	28.606666	28.066666	27.450111	26.802000	26.396888	26.410888	26.323444	26.325111	25.790333	25.867666	26.431888	26.425222	26.513111	26.441222	26.941888	27.034888	27.307333	26.515444	27.471888	27.612666	27.682111	28.242888	28.486666
54.100000	43.416555	35.230555	33.108888	38.319777	31.715111	30.210777	29.205666	28.590000	28.086333	27.432000	26.834000	26.417555	26.411333	26.309222	26.294333	25.766000	25.856888	26.432777	26.407888	26.522777	26.454777	26.965333	27.067111	27.307555	26.508333	27.440666	27.608111	27.664777	28.252666	28.498333
54.200000	43.403555	35.234555	33.056333	38.359555	31.718444	30.203000	29.229000	28.578888	28.096333	27.402555	26.853000	26.446333	26.409555	26.306000	26.264000	25.749111	25.862333	26.428222	26.413111	26.528111	26.460777	26.975333	27.093222	27.310555	26.524111	27.413444	27.607111	27.647777	28.264333	28.519333
54.300000	43.400999	35.250555	33.021888	38.387555	31.739666	30.193777	29.260222	28.580444	28.106222	27.373555	26.838222	26.476666	26.408666	26.321222	26.237888	25.744888	25.882333	26.431666	26.433000	26.530777	26.455111	26.972222	27.099444	27.309111	26.548444	27.404000	27.613111	27.644222	28.273555	28.537777
54.400000	43.404777	35.271666	33.003666	38.407444	31.765777	30.184000	29.290666	28.593111	28.122666	27.342444	26.798666	26.504000	26.410333	26.345111	26.214666	25.751888	25.908111	26.445111	26.457666	26.525555	26.446777	26.960444	27.084555	27.293555	26.574444	27.405111	27.622444	27.649000	28.280333	28.545333
54.500000	43.407111	35.274888	32.984000	38.403666	31.780666	30.179222	29.310333	28.611888	28.141777	27.318111	26.758222	26.511000	26.418444	26.347777	26.205111	25.759333	25.917444	26.450777	26.461222	26.508222	26.456555	26.951111	27.063111	27.267555	26.596555	27.403333	27.624666	27.648222	28.280000	28.534555
54.600000	43.407333	35.256888	32.959444	38.371111	31.784888	30.180555	29.319888	28.636333	28.160111	27.303666	26.719666	26.494888	26.433222	26.325333	26.212000	25.765111	25.908222	26.443666	26.441000	26.479555	26.486222	26.945555	27.039111	27.235555	26.615888	27.397888	27.618555	27.640555	28.271444	28.506888
54.700000	43.396333	35.232444	32.927777	38.344555	31.787111	30.194666	29.330888	28.645444	28.169777	27.296222	26.685666	26.474666	26.452777	26.299111	26.229666	25.766333	25.910000	26.423333	26.423777	26.461555	26.505777	26.921000	27.016111	27.215444	26.636222	27.397111	27.611000	27.629222	28.258666	28.488111
54.800000	43.372111	35.198000	32.892555	38.346777	31.784111	30.216666	29.333222	28.637666	28.178666	27.282777	26.655222	26.464000	26.470000	26.284777	26.245555	25.766444	25.925777	26.403333	26.417111	26.456111	26.511333	26.875888	26.992222	27.196333	26.653666	27.396777	27.610000	27.620777	28.243444	28.486666
54.900000	43.356888	35.160888	32.874222	38.362222	31.779555	30.238333	29.320111	28.622222	28.196222	27.273333	26.622777	26.457888	26.484555	26.280555	26.256888	25.765000	25.942666	26.393555	26.405222	26.460444	26.512111	26.826222	26.970888	27.173000	26.657777	27.397777	27.615222	27.623444	28.223111	28.495222
55.000000	43.354222	35.147111	32.884222	38.361333	31.777555	30.258333	29.311666	28.617111	28.211111	27.279444	26.598555	26.441777	26.506111	26.260666	26.268333	25.765333	25.961444	26.388555	26.390888	26.474666	26.503888	26.785333	26.944111	27.151333	26.647777	27.410000	27.604000	27.617111	28.204222	28.494222
55.100000	43.358111	35.151555	32.913666	38.345888	31.777666	30.277111	29.308888	28.621333	28.219444	27.297777	26.586111	26.417333	26.532888	26.224555	26.280333	25.766777	25.982222	26.384333	26.376666	26.498444	26.487111	26.752777	26.914666	27.133444	26.627666	27.430777	27.576555	27.598888	28.187666	28.486999
55.200000	43.347222	35.148444	32.931888	38.325444	31.772888	30.294111	29.303444	28.619666	28.219000	27.314444	26.590555	26.395444	26.552000	26.188666	26.291555	25.766111	25.993888	26.363888	26.366111	26.518222	26.476555	26.728222	26.911222	27.130777	26.607111	27.446222	27.548444	27.578555	28.175444	28.478444
55.300000	43.323555	35.133888	32.941222	38.301555	31.759777	30.308000	29.286888	28.604555	28.218000	27.329111	26.606222	26.378888	26.559222	26.165000	26.300555	25.763222	25.988555	26.326000	26.354555	26.525333	26.481222	26.712555	26.945555	27.144555	26.582333	27.454333	27.529555	27.569444	28.167111	28.463444
55.400000	43.294444	35.122777	32.955222	38.294888	31.736555	30.316333	29.261444	28.582888	28.229555	27.330555	26.623222	26.376444	26.553888	26.165111	26.296000	25.766777	25.976444	26.294666	26.353555	26.521444	26.489777	26.702444	26.994444	27.154777	26.551333	27.457777	27.522222	27.573222	28.165333	28.444666
55.500000	43.279333	35.123888	32.971777	38.309444	31.706333	30.323444	29.245111	28.571555	28.254777	27.321222	26.641888	26.383111	26.537888	26.178444	26.279888	25.778000	25.964222	26.289111	26.366222	26.526666	26.486000	26.702666	27.029222	27.149888	26.522444	27.456666	27.516444	27.572777	28.163333	28.451111
55.600000	43.279555	35.139222	32.988222	38.329666	31.671555	30.332888	29.244777	28.571555	28.287888	27.310000	26.663000	26.389666	26.516222	26.194444	26.260666	25.794777	25.949777	26.300000	26.387555	26.539777	26.472888	26.714333	27.050999	27.137444	26.498333	27.454000	27.506777	27.563555	28.160111	28.476888
55.700000	43.278888	35.147111	33.000333	38.334666	31.645333	30.337777	29.254666	28.572555	28.305222	27.308555	26.689333	26.386888	26.496000	26.203555	26.247888	25.806333	25.936222	26.303666	26.414222	26.541222	26.457888	26.736222	27.061444	27.138333	26.483777	27.459111	27.491333	27.549888	28.171666	28.492888
55.800000	43.272888	35.141555	33.008000	38.324777	31.629888	30.335222	29.271000	28.571777	28.303222	27.316444	26.721222	26.375888	26.477000	26.207333	26.240888	25.810777	25.925111	26.297777	26.447000	26.527000	26.441888	26.767444	27.060555	27.154888	26.478888	27.473000	27.471555	27.534555	28.202333	28.494222
55.900000	43.273666	35.118444	33.020555	38.318888	31.625000	30.323777	29.273666	28.563111	28.299555	27.325777	26.742666	26.369888	26.454333	26.227444	26.232666	25.811222	25.906111	26.297222	26.470777	26.503888	26.434111	26.797888	27.064333	27.170777	26.474111	27.483111	27.468777	27.539444	28.235555	28.491888
56.000000	43.282666	35.102777	33.048888	38.316555	31.632777	30.307111	29.268777	28.554888	28.294444	27.332555	26.750666	26.371222	26.435000	26.259444	26.222222	25.817333	25.877888	26.306000	26.482555	26.484444	26.432888	26.816444	27.081666	27.175888	26.464888	27.485222	27.481444	27.559333	28.258666	28.480000
56.100000	43.297222	35.100777	33.089555	38.315333	31.657777	30.287444	29.269444	28.558888	28.275333	27.337444	26.753888	26.375222	26.425666	26.285000	26.211555	25.829333	25.852555	26.325777	26.489888	26.481666	26.424444	26.821777	27.094555	27.168555	26.457000	27.483000	27.494444	27.573777	28.272444	28.466000
56.200000	43.313888	35.108111	33.113444	38.311111	31.666888	30.272444	29.279333	28.576555	28.252222	27.333777	26.749555	26.369666	26.418222	26.285222	26.199555	25.819888	25.839222	26.337888	26.509111	26.475444	26.414555	26.827111	27.079888	27.168777	26.460666	27.483222	27.499333	27.580111	28.282222	28.479888
56.300000	43.327666	35.123111	33.122111	38.304555	31.659000	30.260666	29.293666	28.603555	28.225666	27.320222	26.736666	26.356555	26.412333	26.264000	26.184888	25.789222	25.836666	26.338666	26.540000	26.460444	26.407000	26.830777	27.044222	27.178444	26.473333	27.486111	27.499000	27.583222	28.290222	28.514000
56.400000	43.327111	35.126111	33.132111	38.307000	31.661111	30.242222	29.295888	28.617555	28.198444	27.305555	26.718666	26.350777	26.412444	26.243777	26.171111	25.761888	25.843777	26.327111	26.570333	26.437444	26.407666	26.832333	27.023444	27.196222	26.485666	27.489000	27.502555	27.596888	28.306777	28.536111
56.500000	43.316888	35.107888	33.150333	38.325333	31.693222	30.214333	29.286888	28.614999	28.171000	27.299000	26.699777	26.356888	26.422777	26.229666	26.163666	25.753555	25.862666	26.311999	26.592333	26.420777	26.411111	26.835555	27.024777	27.216666	26.497555	27.489777	27.508555	27.618333	28.333111	28.544888
56.600000	43.312777	35.099666	33.174444	38.349222	31.736888	30.190555	29.281777	28.610444	28.155444	27.299222	26.679333	26.372000	26.440333	26.218444	26.164222	25.767222	25.885111	26.302888	26.602777	26.422111	26.413555	26.840000	27.041000	27.227666	26.508111	27.485555	27.513666	27.635444	28.349111	28.556222
56.700000	43.310666	35.131111	33.192333	38.345444	31.755555	30.181111	29.281666	28.616777	28.141444	27.296777	26.661444	26.401666	26.453333	26.220222	26.168111	25.787444	25.902444	26.300111	26.604111	26.422000	26.413666	26.834111	27.043222	27.218777	26.517444	27.484000	27.526111	27.640666	28.341777	28.557222
56.800000	43.309444	35.185333	33.196666	38.314444	31.747666	30.183444	29.282333	28.628111	28.129000	27.294555	26.648333	26.444222	26.456777	26.238222	26.175666	25.807555	25.915888	26.300777	26.598666	26.412111	26.412444	26.825222	27.025333	27.197111	26.529000	27.488333	27.546888	27.637666	28.319555	28.551777
56.900000	43.312222	35.229555	33.189888	38.284666	31.729555	30.192777	29.281555	28.629555	28.125222	27.291111	26.648888	26.479000	26.460888	26.246000	26.183777	25.810000	25.921888	26.291333	26.594333	26.400333	26.412777	26.828000	27.001888	27.194555	26.550555	27.495888	27.560666	27.632777	28.308111	28.562000
57.000000	43.319999	35.261666	33.175333	38.262777	31.705777	30.208777	29.279999	28.619666	28.132111	27.285222	26.664444	26.501444	26.469666	26.236111	26.191555	25.792888	25.919333	26.269666	26.592222	26.391777	26.415000	26.843111	26.978777	27.216222	26.582777	27.505000	27.563444	27.626444	28.310555	28.591777
57.100000	43.331777	35.276333	33.170333	38.246111	31.709888	30.221222	29.282666	28.601777	28.136222	27.289111	26.689444	26.522222	26.490555	26.227444	26.206555	25.790333	25.911444	26.257555	26.578555	26.402888	26.408777	26.858111	26.968666	27.231777	26.618333	27.510666	27.560444	27.611777	28.315111	28.611777
57.200000	43.344111	35.253333	33.160999	38.227000	31.737888	30.224666	29.289444	28.571777	28.144777	27.310000	26.703222	26.542777	26.516111	26.237555	26.235666	25.811666	25.904555	26.257555	26.550888	26.415555	26.400666	26.875000	26.973555	27.228111	26.655666	27.512444	27.561111	27.594333	28.312000	28.615777
57.300000	43.349777	35.207000	33.136444	38.195333	31.759111	30.223666	29.298333	28.535555	28.157222	27.333555	26.699333	26.556000	26.539666	26.258333	26.270444	25.833000	25.895222	26.256444	26.521000	26.408111	26.399222	26.888111	26.982222	27.213888	26.694777	27.513888	27.567555	27.578888	28.298777	28.605666
57.400000	43.358444	35.186555	33.108333	38.159888	31.745333	30.235333	29.307333	28.516444	28.159666	27.338222	26.703222	26.564777	26.539444	26.266555	26.285777	25.838888	25.885888	26.258000	26.497111	26.388888	26.402777	26.889666	26.978888	27.198777	26.724000	27.516000	27.574111	27.561000	28.285222	28.568111
57.500000	43.372555	35.185888	33.079555	38.129000	31.705222	30.257777	29.317111	28.511888	28.155888	27.326555	26.713666	26.567555	26.518444	26.259333	26.283000	25.833666	25.878555	26.262888	26.478333	26.363777	26.411444	26.883000	26.971000	27.184777	26.743333	27.516555	27.578111	27.542000	28.273444	28.507888
57.600000	43.390111	35.174888	33.061444	38.132888	31.681444	30.272333	29.319555	28.506111	28.157111	27.320888	26.712888	26.560333	26.506444	26.234333	26.271666	25.830111	25.875333	26.261333	26.463222	26.357666	26.417111	26.884333	26.981444	27.186777	26.756555	27.509111	27.577777	27.521111	28.270000	28.468444
57.700000	43.404444	35.149333	33.053555	38.169777	31.679333	30.271666	29.307666	28.495666	28.161444	27.329111	26.692333	26.544777	26.515000	26.197444	26.254666	25.825444	25.873111	26.245666	26.452555	26.371444	26.414111	26.896000	27.006444	27.209111	26.766444	27.495111	27.578000	27.494333	28.273777	28.466666
57.800000	43.412222	35.118111	33.040666	38.209777	31.677000	30.260222	29.283555	28.488555	28.164222	27.351666	26.649777	26.537333	26.524444	26.177222	26.237222	25.826444	25.876888	26.229777	26.441111	26.384000	26.404111	26.908444	27.023000	27.227000	26.770111	27.479666	27.589000	27.466333	28.271777	28.478222
57.900000	43.417444	35.087888	33.012888	38.239555	31.657444	30.251000	29.269333	28.491555	28.174000	27.370555	26.597444	26.535222	26.521111	26.172777	26.225000	25.831444	25.888111	26.233111	26.426333	26.387333	26.398222	26.897888	27.027888	27.223555	26.767333	27.458222	27.588222	27.459222	28.261222	28.468333
58.000000	43.422666	35.072222	32.979777	38.264555	31.623555	30.247888	29.264888	28.507444	28.186000	27.380555	26.549333	26.537222	26.510000	26.172111	26.212888	25.833888	25.902333	26.253666	26.410333	26.393555	26.391888	26.862555	27.019777	27.207777	26.758888	27.430999	27.569222	27.469111	28.249111	28.441333
58.100000	43.436333	35.090555	32.971555	38.294888	31.600444	30.250111	29.253333	28.519333	28.185111	27.376777	26.523333	26.543444	26.493444	26.162666	26.197555	25.825555	25.917555	26.273222	26.407888	26.407666	26.379666	26.826000	27.011333	27.192666	26.746111	27.407222	27.557222	27.475777	28.248777	28.417444
58.200000	43.459555	35.142444	32.992222	38.330888	31.593222	30.256222	29.230777	28.522111	28.169555	27.359666	26.518666	26.554222	26.470444	26.145666	26.180000	25.807000	25.934666	26.287777	26.421888	26.426555	26.361888	26.794333	27.006222	27.178111	26.729000	27.388777	27.560555	27.475666	28.261111	28.400111
58.300000	43.472555	35.187222	33.013333	38.351888	31.600333	30.252888	29.203222	28.505444	28.152666	27.348000	26.507555	26.561000	26.460666	26.144555	26.172777	25.778333	25.943444	26.290444	26.443111	26.439333	26.344666	26.767111	27.000333	27.166444	26.717333	27.380777	27.577111	27.481222	28.271777	28.403888
58.400000	43.467444	35.223666	33.020444	38.350444	31.607777	30.241333	29.177666	28.483000	28.133888	27.350777	26.492777	26.562111	26.467333	26.167111	26.165333	25.740333	25.936000	26.289000	26.458555	26.463444	26.326777	26.738000	26.975111	27.167444	26.708444	27.389222	27.593222	27.500111	28.276666	28.428555
58.500000	43.455000	35.258111	33.014555	38.329222	31.607222	30.232777	29.164888	28.460333	28.116000	27.355555	26.487444	26.555111	26.472666	26.204000	26.153555	25.697555	25.917444	26.295222	26.466444	26.497555	26.316777	26.703111	26.936555	27.174222	26.698222	27.411777	27.601111	27.538000	28.277888	28.448555
58.600000	43.432555	35.288888	33.014444	38.316333	31.615000	30.240666	29.171666	28.454555	28.113222	27.344111	26.500000	26.536555	26.461111	26.227777	26.143333	25.674888	25.909777	26.311555	26.469777	26.514666	26.326222	26.665222	26.909666	27.177888	26.693444	27.423444	27.597111	27.589333	28.282444	28.437666
58.700000	43.398888	35.314888	33.022111	38.313666	31.634333	30.261555	29.192111	28.464222	28.122888	27.321444	26.526777	26.508333	26.435333	26.240777	26.133444	25.673333	25.912888	26.333555	26.469000	26.515555	26.352111	26.630222	26.893888	27.181555	26.693777	27.426111	27.588000	27.648222	28.290222	28.404000
58.800000	43.366000	35.320111	33.032333	38.305888	31.661222	30.278666	29.202666	28.468222	28.123000	27.311000	26.548666	26.473666	26.416777	26.255000	26.126888	25.685111	25.916999	26.343555	26.465666	26.508444	26.378222	26.623000	26.889666	27.185444	26.685888	27.434555	27.597888	27.684444	28.295666	28.375555
58.900000	43.344777	35.297000	33.037444	38.278666	31.684888	30.289333	29.202888	28.456111	28.106111	27.315555	26.562333	26.429777	26.413111	26.272888	26.128666	25.702666	25.915777	26.341666	26.459777	26.497000	26.401777	26.644888	26.899111	27.182222	26.661555	27.454222	27.624777	27.693111	28.295444	28.350555
59.000000	43.329555	35.254444	33.024000	38.235555	31.687777	30.296888	29.210555	28.451888	28.083111	27.331777	26.571666	26.379222	26.424111	26.289222	26.130111	25.726222	25.906111	26.343333	26.442333	26.494444	26.422777	26.668666	26.905000	27.175222	26.626444	27.475222	27.636333	27.690111	28.287111	28.322444
59.100000	43.316111	35.223777	32.998555	38.200222	31.678666	30.291888	29.233444	28.471222	28.066444	27.355666	26.582000	26.338222	26.430111	26.302222	26.110555	25.759777	25.891666	26.352000	26.422666	26.504111	26.444444	26.682222	26.895222	27.176222	26.601444	27.491666	27.632555	27.683666	28.274111	28.317111
59.200000	43.309777	35.205666	32.971000	38.177666	31.667222	30.273444	29.266666	28.504777	28.056333	27.380777	26.591444	26.307666	26.429111	26.306555	26.077333	25.802888	25.878000	26.362111	26.409555	26.514333	26.467555	26.690000	26.882444	27.178444	26.588444	27.499555	27.622666	27.668666	28.259666	28.334666
59.300000	43.303222	35.188444	32.952888	38.161444	31.663888	30.262555	29.291333	28.525000	28.044777	27.394666	26.595000	26.286888	26.424222	26.297333	26.055333	25.845666	25.871111	26.360444	26.405444	26.500111	26.492444	26.696777	26.892444	27.167222	26.582333	27.495555	27.611222	27.647333	28.248666	28.350444
59.400000	43.292777	35.169000	32.943666	38.148222	31.668111	30.264777	29.304666	28.528555	28.029888	27.396666	26.592444	26.275000	26.416777	26.275333	26.047777	25.885777	25.870333	26.345777	26.407777	26.459555	26.518888	26.702111	26.926777	27.141444	26.581111	27.480222	27.596111	27.621888	28.241222	28.358444
59.500000	43.291333	35.156222	32.928888	38.122777	31.656555	30.267555	29.310555	28.510777	28.010666	27.395111	26.583111	26.273555	26.415444	26.259222	26.048222	25.900000	25.855666	26.330666	26.412888	26.427333	26.536111	26.705555	26.963333	27.110888	26.573999	27.476777	27.584888	27.596333	28.229111	28.366333
59.600000	43.304333	35.154666	32.914111	38.101222	31.627000	30.261777	29.314333	28.484444	28.003666	27.387111	26.566111	26.281888	26.426555	26.245222	26.059777	25.886888	25.825777	26.325777	26.421333	26.416222	26.537000	26.713666	27.000444	27.083111	26.559444	27.484555	27.590444	27.563000	28.209666	28.371666
59.700000	43.314888	35.175777	32.910999	38.105333	31.596111	30.251555	29.316666	28.465444	28.020333	27.368555	26.547000	26.304111	26.438333	26.229666	26.074555	25.857888	25.790222	26.331444	26.433000	26.421000	26.526444	26.724555	27.035000	27.069555	26.550333	27.495000	27.615333	27.529666	28.188111	28.377333
59.800000	43.329555	35.206222	32.916666	38.125333	31.590444	30.247666	29.320000	28.458666	28.033222	27.349444	26.541333	26.334888	26.423111	26.215333	26.075777	25.830222	25.764333	26.334888	26.450555	26.418888	26.513555	26.734111	27.046555	27.060333	26.563444	27.499444	27.633000	27.519222	28.173666	28.400555
59.900000	43.349000	35.238111	32.928333	38.155111	31.606444	30.253000	29.323333	28.461111	28.039555	27.330666	26.547888	26.370000	26.386111	26.202444	26.068555	25.802444	25.747000	26.336333	26.470666	26.409888	26.497222	26.744111	27.037555	27.052333	26.593333	27.499111	27.641222	27.530444	28.165222	28.433777
60.000000	43.365111	35.254777	32.940111	38.173444	31.622111	30.276111	29.320222	28.457888	28.046333	27.316888	26.550222	26.397333	26.362111	26.194888	26.075666	25.780444	25.739111	26.334777	26.478333	26.394777	26.476555	26.757444	27.024444	27.048333	26.615555	27.493111	27.635000	27.551000	28.155222	28.439111
60.100000	43.370777	35.265555	32.955000	38.182333	31.632333	30.315333	29.309222	28.446333	28.065000	27.309000	26.540666	26.419666	26.360111	26.194666	26.098666	25.771333	25.744333	26.329333	26.471777	26.373888	26.453222	26.772333	27.012333	27.058111	26.627888	27.478222	27.616444	27.575777	28.141888	28.411222
60.200000	43.380111	35.279444	32.975333	38.192888	31.640333	30.346444	29.302000	28.439222	28.096888	27.308333	26.525666	26.438222	26.369888	26.197333	26.122333	25.778333	25.760111	26.326222	26.463111	26.358333	26.429555	26.789555	26.997555	27.082888	26.636888	27.454555	27.600000	27.593111	28.127555	28.378555
60.300000	43.392111	35.284444	32.999444	38.197000	31.645555	30.356222	29.300999	28.435777	28.115555	27.307777	26.521222	26.450111	26.375333	26.196333	26.140000	25.780444	25.770333	26.330444	26.460444	26.362333	26.411888	26.806777	26.991444	27.109888	26.640555	27.431777	27.608111	27.593222	28.123333	28.361222
60.400000	43.403222	35.277555	33.023444	38.183555	31.649666	30.351222	29.302666	28.427222	28.109666	27.309444	26.528222	26.455444	26.371777	26.194666	26.149555	25.778666	25.776000	26.334666	26.463444	26.377222	26.405111	26.819333	26.994777	27.133888	26.640111	27.410222	27.631999	27.581555	28.131555	28.360777
60.500000	43.415000	35.264999	33.040111	38.162555	31.659444	30.343666	29.294777	28.422777	28.092333	27.319222	26.545000	26.460444	26.360555	26.191444	26.155000	25.785555	25.789111	26.328888	26.465222	26.382666	26.406111	26.822444	26.988888	27.143111	26.635888	27.396888	27.634444	27.588000	28.150777	28.366777
60.600000	43.428888	35.249444	33.049222	38.140555	31.675777	30.334222	29.275888	28.427777	28.070777	27.337777	26.570999	26.466222	26.343444	26.185555	26.158000	25.803888	25.812111	26.313333	26.464333	26.376777	26.412444	26.816666	26.968777	27.136555	26.627333	27.393222	27.609555	27.617777	28.179777	28.376333
60.700000	43.425111	35.246555	33.056777	38.129666	31.683555	30.316111	29.248666	28.440000	28.068444	27.354222	26.587666	26.474333	26.338666	26.177666	26.168444	25.819888	25.834555	26.302444	26.458666	26.380000	26.420111	26.809444	26.958222	27.134222	26.612333	27.396777	27.590777	27.641444	28.208444	28.373888
60.800000	43.400444	35.248666	33.055888	38.112444	31.683666	30.291222	29.220111	28.448111	28.068222	27.371555	26.585888	26.475222	26.343888	26.176111	26.183111	25.827777	25.854444	26.298555	26.449111	26.394111	26.432222	26.807555	26.965111	27.140333	26.599999	27.399555	27.585333	27.642333	28.231000	28.359555
60.900000	43.366111	35.241444	33.041999	38.086111	31.684111	30.261888	29.192666	28.456444	28.052666	27.388666	26.577444	26.464555	26.345111	26.177555	26.198888	25.817333	25.866444	26.303111	26.438555	26.418000	26.446111	26.814000	26.981444	27.140333	26.593888	27.406333	27.589777	27.628111	28.250666	28.341888
61.000000	43.350888	35.236888	33.032333	38.064888	31.680333	30.228444	29.165222	28.467111	28.045777	27.396222	26.591333	26.455777	26.344000	26.170444	26.206777	25.792444	25.874888	26.307888	26.429888	26.441777	26.457555	26.828777	26.994000	27.137888	26.586333	27.412333	27.594555	27.621666	28.267000	28.347888
61.100000	43.355888	35.238888	33.027444	38.051666	31.672777	30.192888	29.138111	28.481222	28.054666	27.396333	26.623444	26.450000	26.344444	26.156333	26.207666	25.759111	25.884222	26.312222	26.421444	26.462111	26.465333	26.852444	26.999333	27.136555	26.578555	27.414888	27.594333	27.624777	28.277111	28.373888
61.200000	43.372222	35.244111	33.023888	38.060666	31.663222	30.170888	29.117555	28.505444	28.085000	27.397666	26.647555	26.444777	26.359444	26.147111	26.205888	25.740222	25.893444	26.312222	26.406555	26.470000	26.470000	26.877000	26.993444	27.134222	26.575777	27.411222	27.578555	27.629666	28.273444	28.397555
61.300000	43.391333	35.240444	33.017999	38.093888	31.652111	30.167222	29.107111	28.541111	28.121888	27.400777	26.656888	26.436333	26.387888	26.146333	26.201777	25.735666	25.891111	26.307777	26.384555	26.467777	26.475888	26.895444	26.982222	27.120222	26.578555	27.406000	27.553555	27.626222	28.258666	28.413222
61.400000	43.405666	35.221333	33.011333	38.121111	31.637666	30.176222	29.111222	28.563888	28.138888	27.401333	26.654777	26.424222	26.421111	26.156777	26.192111	25.734222	25.872333	26.300111	26.364111	26.464222	26.488111	26.907888	26.985333	27.103000	26.586777	27.391777	27.540111	27.597888	28.239666	28.431777
61.500000	43.411888	35.200444	33.004000	38.120000	31.628777	30.186666	29.122222	28.560333	28.140888	27.392777	26.643666	26.426555	26.453666	26.172222	26.189777	25.732888	25.856111	26.296111	26.355444	26.466222	26.489444	26.920888	27.005555	27.099777	26.595777	27.363000	27.531111	27.560777	28.228333	28.449222
61.600000	43.412333	35.183000	33.000555	38.102444	31.624777	30.197333	29.135444	28.538333	28.139333	27.373222	26.630000	26.449888	26.487222	26.186777	26.196777	25.735666	25.843888	26.294000	26.358000	26.472444	26.477777	26.929777	27.037222	27.107666	26.599222	27.325333	27.521555	27.526444	28.228666	28.465666
61.700000	43.421888	35.170777	32.999999	38.103333	31.622333	30.206888	29.138666	28.515777	28.153666	27.354111	26.631222	26.472777	26.514555	26.195222	26.205000	25.752000	25.827000	26.287777	26.361777	26.469111	26.470777	26.927111	27.064333	27.118444	26.592000	27.304888	27.510555	27.511111	28.228333	28.482222
61.800000	43.443222	35.162555	33.000222	38.126666	31.620777	30.215444	29.130666	28.494444	28.184333	27.339000	26.649222	26.487444	26.533444	26.198333	26.211888	25.782777	25.802888	26.276666	26.364555	26.453444	26.473444	26.912888	27.084888	27.130888	26.575222	27.305888	27.499666	27.514555	28.222888	28.499222
61.900000	43.450333	35.140999	32.988333	38.153888	31.624555	30.221333	29.119000	28.476444	28.193888	27.332000	26.655333	26.484444	26.541666	26.202111	26.222333	25.810666	25.768444	26.268999	26.365000	26.436000	26.477777	26.893222	27.105555	27.132888	26.559888	27.326888	27.495111	27.519777	28.217333	28.495888
62.000000	43.436666	35.111666	32.975333	38.181222	31.625777	30.220000	29.110666	28.463777	28.179555	27.327333	26.638777	26.473888	26.551555	26.201333	26.232777	25.826555	25.730333	26.263444	26.362777	26.418222	26.468000	26.874666	27.123777	27.126000	26.547111	27.353777	27.495444	27.528111	28.215555	28.473444
62.100000	43.415666	35.093111	32.966666	38.205777	31.623888	30.203555	29.099666	28.454000	28.164000	27.324111	26.610111	26.461888	26.564666	26.190111	26.242333	25.830777	25.706222	26.260222	26.359111	26.396888	26.437444	26.867888	27.130777	27.126333	26.535666	27.379222	27.490777	27.554777	28.214000	28.440222
62.200000	43.389555	35.089333	32.958888	38.224222	31.629333	30.171888	29.082222	28.437222	28.155222	27.313444	26.588888	26.463777	26.553555	26.184666	26.245777	25.835444	25.708111	26.265444	26.363777	26.390555	26.402111	26.863777	27.117666	27.142555	26.523888	27.399666	27.480333	27.580555	28.215777	28.400777
62.300000	43.358888	35.096222	32.952111	38.240666	31.639444	30.127666	29.060777	28.415888	28.150000	27.296777	26.574444	26.474333	26.519222	26.186777	26.239333	25.840777	25.730333	26.277111	26.374444	26.398000	26.367111	26.860555	27.085222	27.170444	26.513222	27.416111	27.467444	27.599888	28.218222	28.357111
62.400000	43.334333	35.094666	32.945666	38.261555	31.641222	30.094111	29.045888	28.409444	28.139333	27.289222	26.566888	26.465777	26.481111	26.191888	26.221555	25.837666	25.750777	26.284777	26.378666	26.397666	26.351555	26.853888	27.049333	27.189666	26.516888	27.431888	27.469888	27.610222	28.213333	28.323222
62.500000	43.321555	35.083000	32.939333	38.280666	31.632777	30.079333	29.038666	28.425333	28.125111	27.296555	26.567333	26.432777	26.449555	26.192333	26.200777	25.820444	25.769222	26.286333	26.374222	26.378888	26.355111	26.845777	27.019000	27.198000	26.540333	27.446333	27.490666	27.623888	28.203000	28.303777
62.600000	43.307888	35.070888	32.941777	38.283111	31.618777	30.076444	29.044333	28.452444	28.104777	27.303444	26.563666	26.405555	26.433000	26.188000	26.183777	25.790111	25.795111	26.285000	26.371444	26.357555	26.357222	26.836444	26.999222	27.199777	26.573555	27.442777	27.521333	27.640222	28.202666	28.297000
62.700000	43.287222	35.075333	32.958000	38.274666	31.608000	30.060444	29.064000	28.471111	28.077444	27.302555	26.539111	26.388444	26.428777	26.189555	26.155555	25.763111	25.827111	26.279444	26.376333	26.352333	26.353777	26.823777	26.980444	27.198333	26.591555	27.421555	27.551888	27.655777	28.206666	28.299555
62.800000	43.264111	35.092333	32.980666	38.257888	31.605666	30.034444	29.092555	28.479888	28.045222	27.298222	26.501111	26.374777	26.428222	26.200666	26.118555	25.745888	25.860333	26.270444	26.389000	26.362000	26.355333	26.803444	26.964111	27.192555	26.593444	27.392111	27.583555	27.669555	28.212222	28.310444
62.900000	43.245555	35.100555	32.995888	38.241666	31.607333	30.028333	29.120000	28.484111	28.019111	27.294555	26.469333	26.369888	26.409888	26.215333	26.096444	25.737555	25.882777	26.265555	26.406777	26.376666	26.365444	26.791111	26.959666	27.188555	26.597222	27.380000	27.601555	27.661222	28.220111	28.331888
63.000000	43.231444	35.096222	33.003222	38.227333	31.610000	30.048444	29.145555	28.485444	28.001000	27.291222	26.446000	26.377444	26.371666	26.230777	26.093888	25.735888	25.893111	26.266333	26.428777	26.394222	26.381222	26.792222	26.968444	27.188000	26.607555	27.388000	27.602000	27.626333	28.231222	28.364666
63.100000	43.230555	35.088888	33.009444	38.214555	31.602666	30.078555	29.163111	28.495000	27.999444	27.296111	26.426777	26.378444	26.350333	26.229000	26.105777	25.729666	25.894444	26.263222	26.440666	26.394888	26.388333	26.806111	26.991444	27.183888	26.618333	27.408777	27.587666	27.606333	28.242111	28.399777
63.200000	43.246222	35.080444	33.014111	38.201111	31.585222	30.102000	29.163666	28.516555	28.016888	27.308444	26.424222	26.361888	26.357666	26.212777	26.117333	25.719888	25.891888	26.251333	26.434777	26.380222	26.395666	26.807666	27.025111	27.163111	26.619000	27.433222	27.570555	27.619000	28.256222	28.422555
63.300000	43.269555	35.073777	33.018222	38.196444	31.560777	30.106111	29.146000	28.538777	28.050111	27.319000	26.436222	26.336333	26.377888	26.194111	26.115555	25.715888	25.886111	26.234222	26.414888	26.366777	26.403555	26.794222	27.055777	27.129777	26.601444	27.462111	27.545777	27.645444	28.270888	28.426000
63.400000	43.278333	35.079111	33.018444	38.196000	31.540111	30.093666	29.134888	28.531666	28.074777	27.316444	26.448222	26.314333	26.384444	26.192888	26.105444	25.728444	25.875000	26.220222	26.399333	26.373111	26.402888	26.788777	27.066000	27.117444	26.580666	27.485111	27.517222	27.647555	28.265444	28.424000
63.500000	43.273555	35.092555	33.013888	38.197333	31.521000	30.071000	29.130444	28.500000	28.091000	27.301666	26.464111	26.296777	26.378444	26.206000	26.091333	25.753000	25.859888	26.209555	26.387000	26.395111	26.393555	26.791666	27.058888	27.125666	26.562555	27.500777	27.486888	27.626555	28.242666	28.417111
63.600000	43.264000	35.097222	33.007666	38.196333	31.497666	30.058000	29.123444	28.468888	28.102666	27.287888	26.498111	26.294555	26.373111	26.213777	26.090666	25.764222	25.840777	26.204333	26.371666	26.412000	26.372000	26.806666	27.053222	27.144333	26.561555	27.512222	27.454555	27.595222	28.224666	28.407555
63.700000	43.253111	35.092444	33.003555	38.196555	31.471555	30.051111	29.108000	28.443111	28.112222	27.281000	26.549555	26.312333	26.374111	26.210888	26.103111	25.757111	25.815222	26.204555	26.352000	26.420666	26.336666	26.834666	27.053555	27.168000	26.571666	27.524222	27.414555	27.559333	28.219222	28.395000
63.800000	43.241888	35.093555	32.999222	38.192444	31.454999	30.029777	29.088444	28.419444	28.114888	27.280555	26.605333	26.331666	26.387333	26.207888	26.108666	25.743444	25.792888	26.204444	26.332000	26.428333	26.302222	26.850444	27.052000	27.186666	26.573000	27.525111	27.387000	27.539000	28.217777	28.377000
63.900000	43.235888	35.102111	32.974666	38.181444	31.451444	30.006333	29.070999	28.412222	28.122000	27.278444	26.646666	26.336888	26.403333	26.204555	26.102888	25.732222	25.792000	26.204666	26.315777	26.432777	26.281111	26.836777	27.043444	27.189222	26.558555	27.511222	27.390555	27.543000	28.204555	28.357000
64.000000	43.232666	35.116666	32.930222	38.165333	31.460999	29.992222	29.061777	28.418777	28.131777	27.275111	26.665111	26.335555	26.413999	26.199000	26.095555	25.722666	25.808777	26.208777	26.308666	26.432888	26.267333	26.810555	27.030111	27.184666	26.535555	27.488777	27.416777	27.559222	28.177333	28.345000
64.099999	43.219555	35.122555	32.896888	38.144222	31.475888	29.991555	29.070000	28.425000	28.119000	27.270111	26.667444	26.344888	26.413000	26.199000	26.105111	25.720888	25.818000	26.208555	26.318222	26.431333	26.252000	26.803555	27.015777	27.195222	26.528444	27.467777	27.442000	27.555111	28.148666	28.346111
64.200000	43.194222	35.116777	32.882000	38.117666	31.494222	30.001333	29.095555	28.428222	28.078333	27.263000	26.658333	26.366222	26.401666	26.206888	26.132555	25.728666	25.814888	26.200777	26.344333	26.429111	26.235111	26.817333	27.000666	27.223000	26.540555	27.448555	27.463555	27.527000	28.122333	28.357888
64.300000	43.181000	35.095555	32.880222	38.101888	31.508333	30.007111	29.112444	28.446777	28.047888	27.265000	26.649000	26.387777	26.398555	26.205555	26.157444	25.732999	25.807111	26.189555	26.366888	26.420777	26.228111	26.826888	26.990666	27.234777	26.547888	27.439111	27.474333	27.507666	28.112444	28.369000
64.399999	43.191000	35.065888	32.878555	38.104666	31.520000	30.003555	29.120666	28.474888	28.051000	27.284111	26.636333	26.402666	26.406888	26.188222	26.169666	25.722333	25.802222	26.189777	26.380555	26.409444	26.234222	26.832555	26.981777	27.228111	26.545222	27.435555	27.474111	27.507333	28.111888	28.390222
64.500000	43.218777	35.029000	32.871000	38.120111	31.527111	29.995777	29.129555	28.505333	28.084111	27.310888	26.620888	26.403444	26.418333	26.163222	26.169444	25.704555	25.803999	26.201444	26.387666	26.400000	26.256111	26.832666	26.966888	27.211111	26.541888	27.430222	27.471777	27.516777	28.108777	28.422222
64.599999	43.235888	35.004888	32.853444	38.145333	31.543111	30.004555	29.146000	28.534888	28.122000	27.322111	26.604000	26.392666	26.426888	26.149333	26.178555	25.705666	25.815000	26.216666	26.395333	26.392444	26.281000	26.824888	26.956333	27.205333	26.541111	27.428888	27.481888	27.535777	28.097000	28.440888
64.700000	43.241000	34.993888	32.831333	38.180666	31.567777	30.025111	29.168555	28.559555	28.161333	27.319888	26.589777	26.373333	26.435777	26.147222	26.196888	25.723777	25.830777	26.234777	26.402555	26.387888	26.306333	26.812333	26.950888	27.213222	26.543666	27.431666	27.500444	27.563111	28.080333	28.445333
64.800000	43.240777	34.982666	32.833000	38.209444	31.586333	30.036111	29.185333	28.568333	28.175666	27.318777	26.597111	26.358444	26.451222	26.152333	26.218444	25.741333	25.832333	26.242111	26.410222	26.391111	26.336000	26.804888	26.947888	27.228777	26.554777	27.435666	27.507444	27.577888	28.079111	28.441777
64.899999	43.242999	34.960888	32.863333	38.219666	31.589555	30.035777	29.192333	28.564444	28.156222	27.322555	26.627333	26.348444	26.469555	26.160111	26.239777	25.751444	25.818444	26.231222	26.421222	26.402333	26.378888	26.801000	26.943111	27.241777	26.576222	27.438777	27.499666	27.569000	28.096555	28.437111
65.000000	43.256333	34.944555	32.887777	38.219222	31.589000	30.036666	29.192333	28.557888	28.131666	27.333222	26.658333	26.338333	26.487222	26.160888	26.253444	25.748555	25.809888	26.219111	26.431222	26.416111	26.427888	26.794333	26.936222	27.244111	26.591333	27.440777	27.489888	27.555111	28.113888	28.440111
65.099999	43.281222	34.949222	32.883000	38.230666	31.600111	30.041888	29.197111	28.550333	28.129777	27.355111	26.674444	26.331111	26.510222	26.156000	26.245111	25.736777	25.813333	26.223888	26.422888	26.427666	26.455666	26.784777	26.927111	27.237111	26.586777	27.443666	27.484666	27.554000	28.116555	28.450444
65.200000	43.309777	34.970222	32.858000	38.248555	31.621666	30.054888	29.206666	28.545777	28.134888	27.382444	26.677888	26.331222	26.536333	26.150333	26.222000	25.724000	25.823444	26.235333	26.400222	26.434666	26.460222	26.772444	26.918444	27.222888	26.566111	27.450333	27.484333	27.558666	28.109444	28.460888
65.300000	43.323888	34.986000	32.840222	38.247777	31.644000	30.083333	29.210777	28.540333	28.114888	27.390666	26.676555	26.337888	26.552222	26.153555	26.208555	25.722222	25.834777	26.238888	26.384888	26.438555	26.463555	26.759777	26.915000	27.213555	26.553555	27.457888	27.493333	27.560777	28.105000	28.454333
65.399999	43.321888	34.992888	32.833000	38.224222	31.665333	30.127777	29.207111	28.531777	28.067555	27.375888	26.671777	26.349222	26.555555	26.166444	26.208000	25.731444	25.848000	26.234777	26.380666	26.440555	26.471888	26.747444	26.917000	27.211222	26.553777	27.464888	27.512666	27.560888	28.104222	28.429333
65.500000	43.330222	34.980888	32.833000	38.187444	31.669666	30.166222	29.197444	28.518888	28.019666	27.363444	26.666666	26.359666	26.547444	26.175777	26.198444	25.730000	25.859666	26.230333	26.382111	26.442000	26.488777	26.742222	26.910000	27.199666	26.562555	27.461111	27.525222	27.552444	28.106333	28.414777
65.599999	43.350444	34.963444	32.835111	38.152888	31.655444	30.192111	29.185222	28.502000	27.976777	27.364777	26.666777	26.371666	26.528777	26.182222	26.178888	25.717444	25.865444	26.225111	26.389444	26.440444	26.498222	26.752111	26.894777	27.179000	26.569888	27.447222	27.519333	27.533666	28.112444	28.416666
65.700000	43.370444	34.956000	32.831666	38.138444	31.636888	30.208222	29.176888	28.476222	27.952111	27.373666	26.669777	26.384111	26.505111	26.193111	26.155000	25.704555	25.867444	26.230444	26.398333	26.435444	26.486888	26.779111	26.877777	27.164555	26.572888	27.426888	27.500222	27.521111	28.116888	28.424333
65.800000	43.381777	34.954888	32.831999	38.136666	31.623222	30.210222	29.176222	28.453000	27.952222	27.363222	26.676333	26.390222	26.495111	26.200111	26.142222	25.702111	25.870333	26.249111	26.400000	26.418666	26.467888	26.798444	26.872111	27.159888	26.562888	27.412888	27.502000	27.523666	28.113222	28.429777
65.899999	43.385111	34.956777	32.840000	38.141777	31.610888	30.198222	29.180111	28.432444	27.971111	27.332555	26.689222	26.388888	26.496666	26.202555	26.144222	25.708444	25.873444	26.277333	26.398888	26.391444	26.448222	26.809777	26.877777	27.164111	26.542666	27.404555	27.523666	27.537555	28.104222	28.433666
66.000000	43.377555	34.952777	32.859555	38.136000	31.592666	30.184333	29.178333	28.413666	27.989444	27.295333	26.702444	26.385666	26.485888	26.202888	26.155666	25.717666	25.878444	26.295000	26.409888	26.367555	26.440888	26.820333	26.890888	27.174222	26.537666	27.399111	27.541888	27.544555	28.101666	28.430777
66.099999	43.356222	34.945222	32.882777	38.121777	31.572777	30.176555	29.171888	28.395555	28.009111	27.263111	26.704888	26.387222	26.451666	26.205111	26.164111	25.729666	25.887444	26.298777	26.431444	26.353444	26.436333	26.835888	26.909000	27.190666	26.557888	27.396333	27.543888	27.542000	28.105777	28.416222
66.200000	43.332777	34.949888	32.896000	38.114555	31.558555	30.172777	29.170111	28.387444	28.036000	27.249333	26.696333	26.395666	26.409333	26.207111	26.161222	25.742777	25.895777	26.294222	26.447111	26.342777	26.413777	26.852333	26.929888	27.205222	26.579333	27.402444	27.530444	27.531555	28.111333	28.397444
66.300000	43.326999	34.975111	32.898777	38.111555	31.549444	30.173888	29.172777	28.390666	28.061666	27.246666	26.692777	26.391333	26.381222	26.210777	26.166333	25.752222	25.893888	26.304000	26.452444	26.327666	26.384888	26.863888	26.948222	27.220666	26.577222	27.416000	27.519777	27.526444	28.117666	28.379777
66.399999	43.337333	35.011666	32.894777	38.102555	31.546555	30.184444	29.177222	28.404777	28.082000	27.247111	26.690222	26.372555	26.366555	26.215666	26.179888	25.758666	25.885111	26.328666	26.447222	26.310000	26.360444	26.865333	26.963555	27.237000	26.558555	27.436666	27.520000	27.527777	28.123888	28.359000
66.500000	43.349111	35.030555	32.905111	38.081444	31.542777	30.189222	29.173555	28.427888	28.089666	27.241888	26.678111	26.362555	26.359111	26.214333	26.195333	25.760000	25.875888	26.340777	26.440777	26.303000	26.353333	26.851444	26.979777	27.241000	26.541333	27.460222	27.536222	27.529000	28.137666	28.337777
66.599999	43.359222	35.028222	32.933555	38.050444	31.536111	30.182777	29.160111	28.459444	28.084111	27.231666	26.655222	26.367666	26.357444	26.205333	26.210777	25.755666	25.866777	26.333555	26.435333	26.309222	26.362555	26.822888	26.997888	27.229666	26.527666	27.486111	27.566888	27.528444	28.161444	28.318222
66.700000	43.361888	35.023444	32.957666	38.035333	31.534888	30.179222	29.148555	28.486444	28.078444	27.235444	26.621333	26.388888	26.345888	26.207111	26.213000	25.743666	25.858666	26.321000	26.433666	26.331666	26.362888	26.803666	27.006000	27.215000	26.521555	27.498777	27.578777	27.528888	28.188666	28.297222
66.800000	43.347666	35.023222	32.965666	38.045444	31.551444	30.190111	29.155444	28.511222	28.089000	27.247444	26.578777	26.418111	26.324000	26.227444	26.200222	25.727000	25.857777	26.316777	26.431333	26.363000	26.350000	26.790333	27.000000	27.204777	26.518888	27.491000	27.568777	27.530888	28.205333	28.268444
66.899999	43.321333	35.023666	32.969666	38.076444	31.579333	30.203222	29.179111	28.535666	28.112666	27.250000	26.544555	26.445333	26.308444	26.260111	26.191111	25.705777	25.860555	26.325888	26.430888	26.393333	26.338333	26.774222	26.983777	27.198444	26.504222	27.463222	27.556444	27.538444	28.210555	28.239888
67.000000	43.320666	35.030111	32.976666	38.100555	31.596000	30.207555	29.185777	28.551444	28.113777	27.253000	26.533222	26.440333	26.309000	26.282222	26.190555	25.678000	25.860666	26.334222	26.433222	26.413888	26.335111	26.753666	26.974333	27.191333	26.481111	27.432666	27.557555	27.558222	28.214444	28.226888
67.099999	43.340999	35.041222	32.985888	38.119666	31.602111	30.202777	29.176444	28.558888	28.095333	27.259555	26.540222	26.408555	26.320555	26.293222	26.192777	25.645000	25.860444	26.336000	26.438444	26.426555	26.335777	26.730111	26.973000	27.182222	26.454666	27.399777	27.567222	27.586555	28.216888	28.228333
67.200000	43.347555	35.044666	32.991333	38.142777	31.597111	30.185444	29.152555	28.563333	28.071888	27.276333	26.546111	26.392000	26.321555	26.296555	26.181000	25.623111	25.859333	26.315555	26.446222	26.438888	26.330222	26.714666	26.974666	27.174888	26.440777	27.373666	27.568555	27.602888	28.220666	28.244222
67.300000	43.329333	35.035555	32.991111	38.171333	31.579111	30.154555	29.113333	28.567777	28.046000	27.300111	26.549555	26.404111	26.311222	26.296222	26.158888	25.619777	25.851222	26.277333	26.455666	26.451222	26.323444	26.710777	26.972777	27.175111	26.436666	27.358555	27.563111	27.603000	28.227666	28.276888
67.399999	43.303333	35.029222	32.975444	38.195888	31.560000	30.130888	29.072111	28.572555	28.021000	27.323888	26.556333	26.415000	26.296111	26.298222	26.135000	25.631555	25.837000	26.249777	26.458777	26.452888	26.319333	26.714555	26.964222	27.191222	26.435666	27.352111	27.557888	27.595777	28.227333	28.314111
67.500000	43.287555	35.027888	32.965555	38.213333	31.552777	30.115555	29.057555	28.574555	28.004333	27.330555	26.570222	26.402444	26.281666	26.301555	26.115444	25.635222	25.827444	26.241444	26.458666	26.441222	26.321555	26.721000	26.953555	27.207888	26.440333	27.331555	27.555777	27.584888	28.211333	28.340777
67.599999	43.288333	35.026777	32.969666	38.217222	31.549111	30.100555	29.058222	28.572111	27.985111	27.324111	26.589333	26.371888	26.268444	26.300777	26.101444	25.628888	25.818222	26.242999	26.458444	26.421444	26.333444	26.732222	26.943666	27.219666	26.453555	27.301888	27.559222	27.569888	28.189444	28.361222
67.700000	43.303888	35.027222	32.976222	38.196666	31.535222	30.092000	29.052333	28.564777	27.956111	27.332555	26.594666	26.330888	26.259777	26.288555	26.090000	25.629777	25.808888	26.238666	26.462666	26.395222	26.349666	26.741000	26.940111	27.227333	26.473333	27.286888	27.565888	27.566666	28.169777	28.386666
67.800000	43.331666	35.031333	32.979555	38.151222	31.510888	30.094222	29.038666	28.552888	27.919666	27.361222	26.582222	26.279555	26.256111	26.265000	26.080000	25.642777	25.800888	26.228111	26.471111	26.361000	26.368000	26.744777	26.943111	27.232888	26.498333	27.290444	27.574555	27.579222	28.150888	28.417888
67.899999	43.335666	35.030777	32.978666	38.113222	31.495333	30.102666	29.040444	28.544444	27.908777	27.385444	26.559333	26.250222	26.255444	26.249333	26.081777	25.669444	25.790111	26.228555	26.479555	26.330888	26.388777	26.746333	26.940666	27.236666	26.515444	27.297333	27.576555	27.590000	28.134555	28.446666
68.000000	43.314222	35.024666	32.970888	38.092888	31.489777	30.106666	29.043444	28.536888	27.922222	27.400111	26.542222	26.255333	26.253222	26.241777	26.099000	25.708555	25.764333	26.240000	26.481111	26.319333	26.409111	26.755888	26.936555	27.233000	26.525333	27.310333	27.563777	27.578888	28.138555	28.476222
68.099999	43.284000	35.020555	32.959222	38.088111	31.496888	30.108222	29.049000	28.525777	27.956111	27.409777	26.533000	26.274333	26.251000	26.236333	26.125777	25.748555	25.733222	26.255222	26.476777	26.325555	26.421333	26.767444	26.940888	27.213111	26.532333	27.323222	27.533777	27.552888	28.159555	28.502777
68.200000	43.272666	35.019444	32.969666	38.077222	31.513444	30.115333	29.074444	28.508555	27.994111	27.405666	26.523555	26.273111	26.257333	26.226888	26.146000	25.762222	25.712777	26.271777	26.487555	26.330888	26.425222	26.780888	26.953888	27.189444	26.537333	27.308666	27.509888	27.527777	28.169666	28.509000
68.300000	43.276111	35.021666	32.995777	38.060555	31.536333	30.128888	29.112888	28.486333	28.034666	27.392111	26.513111	26.256000	26.271000	26.214222	26.158777	25.755666	25.700222	26.289111	26.511888	26.335222	26.420000	26.797333	26.974111	27.166777	26.538888	27.272555	27.491777	27.503111	28.170666	28.498333
68.399999	43.273888	35.040777	33.004222	38.050555	31.550444	30.149222	29.135444	28.465777	28.058444	27.383111	26.501111	26.246222	26.283666	26.204777	26.170111	25.763444	25.695666	26.298111	26.530111	26.330222	26.411666	26.816777	26.992555	27.158222	26.531444	27.256333	27.478444	27.487666	28.164333	28.489000
68.500000	43.262555	35.084555	32.989777	38.054555	31.553000	30.174000	29.140777	28.448777	28.057000	27.377000	26.488888	26.248333	26.292777	26.200777	26.186777	25.792333	25.706666	26.294111	26.532666	26.310444	26.405666	26.836444	27.007333	27.160333	26.514222	27.271777	27.470111	27.488333	28.147888	28.484555
68.599999	43.252777	35.137333	32.975333	38.073333	31.548555	30.188222	29.135888	28.433666	28.030777	27.358222	26.491222	26.261888	26.297333	26.200111	26.209111	25.820222	25.723111	26.281777	26.518555	26.290777	26.407111	26.862666	27.018333	27.162888	26.496222	27.300000	27.468444	27.486111	28.131666	28.475555
68.700000	43.245444	35.168333	32.964777	38.103888	31.549777	30.197555	29.128222	28.420555	28.014111	27.347444	26.505555	26.283777	26.303111	26.197555	26.221000	25.835222	25.726333	26.271666	26.484000	26.309888	26.400222	26.881333	27.029777	27.158777	26.489444	27.328555	27.459888	27.467333	28.134666	28.443111
68.800000	43.241777	35.178222	32.959888	38.139222	31.555777	30.209555	29.127444	28.411000	28.007777	27.348000	26.521000	26.305222	26.313333	26.192777	26.219555	25.838000	25.724777	26.264000	26.433888	26.357888	26.386888	26.885555	27.039111	27.151777	26.493333	27.355666	27.450111	27.445666	28.144666	28.385000
68.899999	43.244666	35.186666	32.962555	38.160888	31.550111	30.217333	29.137111	28.409111	27.993666	27.337888	26.532555	26.308444	26.331777	26.181888	26.215666	25.827111	25.739555	26.255888	26.402666	26.394555	26.390111	26.891222	27.039333	27.156555	26.488000	27.367333	27.460777	27.445000	28.142333	28.337111
69.000000	43.254333	35.198333	32.972777	38.167111	31.529111	30.216333	29.154666	28.415222	27.967222	27.310444	26.542888	26.292222	26.358111	26.164000	26.212888	25.801888	25.772555	26.246777	26.397000	26.413555	26.414666	26.904777	27.029666	27.175333	26.468888	27.360777	27.495222	27.466000	28.127444	28.308888
69.099999	43.257555	35.209000	32.969111	38.173555	31.504000	30.207333	29.166222	28.428888	27.947333	27.285888	26.557444	26.282222	26.380000	26.150555	26.217333	25.787444	25.807555	26.236888	26.384777	26.431111	26.448666	26.913333	27.015888	27.183888	26.448333	27.369444	27.519000	27.496777	28.122666	28.303333
69.200000	43.259444	35.207111	32.955444	38.173333	31.483333	30.201222	29.175555	28.450111	27.941444	27.276111	26.570333	26.285444	26.390888	26.155111	26.219777	25.791444	25.835333	26.229444	26.348555	26.443888	26.481555	26.903000	26.996888	27.173555	26.442000	27.408222	27.518000	27.537000	28.123333	28.302666
69.300000	43.265555	35.180555	32.940000	38.155111	31.471222	30.201888	29.184555	28.475777	27.961888	27.283666	26.579666	26.294666	26.395111	26.173666	26.210111	25.803000	25.844555	26.231888	26.302777	26.460333	26.504666	26.878222	26.976000	27.149666	26.450777	27.458888	27.492000	27.576000	28.133777	28.301888
69.399999	43.256111	35.137777	32.919777	38.139000	31.469111	30.209333	29.186666	28.508000	27.997666	27.300111	26.583333	26.301000	26.411333	26.181555	26.196777	25.804111	25.843777	26.237333	26.279555	26.491777	26.507555	26.846333	26.954555	27.130444	26.461555	27.478111	27.455555	27.591666	28.147000	28.291888
69.500000	43.231666	35.086111	32.895444	38.125666	31.473666	30.220777	29.180333	28.546555	28.039333	27.318888	26.583222	26.305333	26.437666	26.180444	26.184111	25.796777	25.837333	26.243333	26.279666	26.529000	26.494888	26.811555	26.931333	27.117333	26.471555	27.468333	27.412555	27.586555	28.158555	28.277222
69.599999	43.212444	35.057777	32.875555	38.116666	31.466888	30.226000	29.166666	28.572444	28.062666	27.321222	26.582555	26.313777	26.458111	26.177000	26.180666	25.791222	25.838222	26.245888	26.299000	26.535333	26.496666	26.792444	26.911000	27.110444	26.473111	27.444111	27.386888	27.573888	28.156222	28.286888
69.700000	43.210555	35.055111	32.864666	38.110777	31.445333	30.224888	29.150333	28.573333	28.075777	27.311888	26.578888	26.328333	26.466555	26.172444	26.180888	25.789444	25.843666	26.248777	26.332555	26.511222	26.520777	26.790444	26.899444	27.106555	26.468111	27.409444	27.384333	27.555777	28.143666	28.327888
69.800000	43.221777	35.057111	32.861222	38.112444	31.427222	30.233222	29.140111	28.551222	28.094555	27.314777	26.564666	26.350333	26.464777	26.173666	26.169777	25.794111	25.845222	26.254888	26.353444	26.480333	26.542444	26.779111	26.898666	27.097222	26.476666	27.377888	27.389222	27.531777	28.121666	28.360333
69.899999	43.234111	35.050444	32.856444	38.110111	31.427888	30.249000	29.132222	28.520111	28.111333	27.324000	26.551222	26.365333	26.457666	26.194444	26.142555	25.806333	25.842000	26.264888	26.356777	26.440333	26.538111	26.751000	26.904111	27.082222	26.506444	27.361111	27.389777	27.513000	28.088333	28.370777
70.000000	43.244222	35.043222	32.847666	38.108333	31.441222	30.264555	29.124111	28.480111	28.121000	27.331333	26.542555	26.368333	26.449888	26.225444	26.105555	25.820777	25.840222	26.276555	26.354444	26.393333	26.515111	26.715555	26.916222	27.067666	26.546888	27.348666	27.395666	27.499777	28.047000	28.371111
70.099999	43.239777	35.050888	32.836222	38.125111	31.447444	30.269222	29.110333	28.439888	28.120888	27.334222	26.535444	26.365777	26.439555	26.231666	26.081111	25.826444	25.847222	26.273333	26.361555	26.362000	26.488333	26.699888	26.929222	27.063000	26.568666	27.329555	27.415111	27.486777	28.012666	28.375666
70.200000	43.218999	35.074333	32.823333	38.163000	31.443888	30.263111	29.090666	28.401555	28.112333	27.334777	26.527555	26.361000	26.424444	26.208111	26.072111	25.822777	25.862666	26.252111	26.377777	26.350888	26.458777	26.707111	26.941555	27.068111	26.568555	27.304888	27.446666	27.472444	27.987777	28.383555
70.300000	43.213000	35.091999	32.816333	38.184999	31.434888	30.246333	29.075333	28.361222	28.113111	27.342444	26.521333	26.354444	26.402111	26.184111	26.061333	25.824888	25.875111	26.232666	26.378888	26.346000	26.438000	26.724555	26.954222	27.067888	26.562000	27.299111	27.479666	27.471444	27.984888	28.397222
70.399999	43.232888	35.096000	32.814000	38.177222	31.424555	30.215777	29.067111	28.319111	28.121000	27.355999	26.518777	26.341111	26.393000	26.169777	26.045666	25.838000	25.891222	26.227000	26.362666	26.335555	26.435777	26.740111	26.967555	27.062000	26.551111	27.302000	27.519888	27.482888	28.008333	28.411777
70.500000	43.260111	35.083000	32.809444	38.141555	31.418444	30.171777	29.058666	28.293666	28.123666	27.368222	26.523333	26.318111	26.406777	26.163555	26.033666	25.858666	25.915111	26.228888	26.337111	26.319000	26.440111	26.751888	26.972444	27.055666	26.533000	27.307555	27.558222	27.503333	28.052555	28.416333
70.599999	43.272000	35.066333	32.800888	38.105444	31.416777	30.140111	29.055333	28.290111	28.113888	27.363888	26.534444	26.301666	26.416333	26.162777	26.032000	25.876000	25.925666	26.231666	26.326666	26.306333	26.422666	26.770444	26.976444	27.058777	26.510333	27.321000	27.577777	27.525555	28.079111	28.421666
70.700000	43.271555	35.048333	32.790555	38.072555	31.416555	30.122666	29.058777	28.304888	28.095111	27.346222	26.548444	26.295777	26.420666	26.164000	26.041000	25.889888	25.922666	26.235333	26.330555	26.299555	26.388111	26.796111	26.980777	27.070555	26.482222	27.340111	27.580666	27.546222	28.088777	28.428555
70.800000	43.276666	35.036888	32.792111	38.058444	31.414333	30.122666	29.066000	28.329888	28.081111	27.332111	26.559111	26.300888	26.421222	26.156000	26.053777	25.897444	25.918555	26.236333	26.333111	26.306000	26.364777	26.826111	26.984222	27.086888	26.453444	27.354555	27.576222	27.552777	28.103222	28.430000
70.899999	43.291000	35.031555	32.808666	38.064222	31.415333	30.138000	29.070777	28.368888	28.072777	27.324444	26.571444	26.306888	26.421888	26.139999	26.065111	25.897111	25.922222	26.232666	26.325333	26.324888	26.358777	26.857888	26.982666	27.106111	26.429222	27.363666	27.565111	27.544888	28.135111	28.418888
71.000000	43.319000	35.029888	32.831999	38.073222	31.427222	30.164666	29.075777	28.409555	28.064222	27.314222	26.592333	26.305333	26.432333	26.134333	26.065333	25.892000	25.929111	26.238555	26.312000	26.337333	26.365000	26.878555	26.983000	27.124000	26.421111	27.361000	27.554222	27.530666	28.170555	28.400666
71.099999	43.351555	35.036111	32.848444	38.061666	31.438777	30.187888	29.084444	28.435111	28.051222	27.300111	26.615111	26.312666	26.459444	26.131777	26.064777	25.882000	25.914888	26.260000	26.302888	26.340111	26.379222	26.885444	26.986333	27.127111	26.424444	27.335000	27.548333	27.521444	28.193666	28.383666
71.200000	43.380999	35.055555	32.858888	38.039222	31.447000	30.210000	29.094555	28.445444	28.035444	27.282666	26.638222	26.332666	26.489444	26.125333	26.065555	25.863222	25.875000	26.288666	26.299555	26.341222	26.394777	26.886666	26.992333	27.115888	26.437777	27.292777	27.543333	27.517555	28.201555	28.370888
71.300000	43.397111	35.084555	32.872000	38.030333	31.460444	30.237666	29.107555	28.450555	28.023777	27.270666	26.652111	26.353111	26.487333	26.122666	26.067222	25.841222	25.833888	26.305333	26.306333	26.352222	26.396000	26.890333	27.000777	27.116000	26.459333	27.271777	27.533000	27.511555	28.187000	28.370666
71.399999	43.400333	35.120111	32.889444	38.037777	31.482222	30.271888	29.124333	28.453000	28.017111	27.265888	26.655000	26.369666	26.449666	26.128222	26.069111	25.818555	25.799111	26.308555	26.323777	26.373111	26.381666	26.895555	27.011888	27.133444	26.489222	27.278777	27.517333	27.501666	28.149555	28.383777
71.500000	43.401333	35.147888	32.901444	38.041666	31.510333	30.286222	29.130666	28.456666	28.013000	27.268333	26.654111	26.370444	26.418333	26.135222	26.069666	25.801333	25.784111	26.306111	26.330888	26.392000	26.375333	26.890000	27.012000	27.151444	26.517555	27.293888	27.510333	27.493111	28.126444	28.387555
71.599999	43.400666	35.169555	32.898000	38.050999	31.537333	30.279555	29.120777	28.457111	28.009000	27.262888	26.655666	26.364444	26.405777	26.131888	26.068555	25.785666	25.773222	26.305000	26.325444	26.407222	26.381222	26.873000	27.000999	27.155222	26.536555	27.301222	27.516777	27.486222	28.121333	28.375111
71.700000	43.392222	35.185999	32.874333	38.063666	31.555222	30.255222	29.104000	28.448222	28.003666	27.245333	26.651888	26.366777	26.405888	26.116555	26.073777	25.774000	25.753000	26.308666	26.321222	26.420111	26.389555	26.848555	26.985444	27.146888	26.538444	27.302333	27.535777	27.481777	28.114888	28.357555
71.800000	43.385666	35.195555	32.853888	38.066555	31.556222	30.217666	29.097333	28.431555	28.002000	27.226666	26.639777	26.371555	26.409888	26.099111	26.084777	25.764555	25.726111	26.303222	26.329777	26.430333	26.395888	26.832000	26.964222	27.133555	26.537111	27.302555	27.547777	27.481111	28.095222	28.348111
71.899999	43.383888	35.196888	32.839777	38.065111	31.543888	30.170888	29.099777	28.410666	28.004888	27.206666	26.621666	26.373777	26.416444	26.082666	26.098111	25.757555	25.698888	26.287888	26.348555	26.437444	26.400888	26.822888	26.937444	27.118666	26.534666	27.304555	27.551888	27.481888	28.066000	28.344888
72.000000	43.379888	35.178333	32.833888	38.070222	31.534333	30.133555	29.103111	28.401666	28.007888	27.195777	26.599111	26.365777	26.423888	26.077444	26.105777	25.754666	25.697666	26.267333	26.365333	26.441777	26.403000	26.815555	26.911555	27.126111	26.527666	27.318444	27.550777	27.482999	28.047888	28.344444
72.099999	43.361999	35.135333	32.829333	38.075333	31.528888	30.107888	29.104111	28.405444	28.006333	27.201555	26.567444	26.355333	26.434444	26.082333	26.110888	25.756555	25.723777	26.246666	26.378555	26.444222	26.399333	26.806888	26.890333	27.162333	26.508888	27.343888	27.548444	27.490333	28.045444	28.349333
72.200000	43.333111	35.081555	32.820111	38.075777	31.515333	30.090888	29.098888	28.412222	27.997333	27.212666	26.537222	26.355000	26.456444	26.079333	26.115333	25.754000	25.745333	26.231555	26.384222	26.443222	26.398555	26.800111	26.873222	27.195000	26.480111	27.354333	27.546444	27.508333	28.055111	28.353888
72.300000	43.308000	35.028222	32.809777	38.091555	31.491777	30.083666	29.088000	28.420444	27.986777	27.213000	26.521777	26.350777	26.468555	26.063444	26.112777	25.750555	25.752111	26.219000	26.374000	26.432333	26.411888	26.793444	26.858111	27.190000	26.450111	27.346000	27.549000	27.524333	28.051777	28.348666
72.399999	43.286444	34.974111	32.805222	38.116333	31.463444	30.086888	29.075777	28.433333	27.976111	27.213111	26.516888	26.336444	26.462222	26.043000	26.103666	25.748888	25.754444	26.204222	26.349444	26.413222	26.436111	26.787222	26.845222	27.157555	26.424333	27.329666	27.553000	27.538111	28.033000	28.338555
72.500000	43.273555	34.919555	32.814444	38.129111	31.449777	30.097888	29.067888	28.451222	27.969333	27.226777	26.510222	26.320222	26.447888	26.029888	26.093666	25.748555	25.763666	26.184666	26.332222	26.396555	26.457222	26.781444	26.842777	27.131444	26.414888	27.321444	27.547888	27.551888	28.023777	28.329666
72.599999	43.270555	34.865000	32.837000	38.127111	31.453555	30.115555	29.064222	28.473222	27.966777	27.253555	26.500555	26.306222	26.431111	26.024000	26.084111	25.748555	25.778888	26.161444	26.327111	26.384444	26.473000	26.775888	26.852777	27.116333	26.422777	27.321222	27.532333	27.566222	28.031111	28.321666
72.700000	43.258777	34.823444	32.845777	38.122111	31.468222	30.134777	29.053666	28.490777	27.969555	27.279888	26.489666	26.308111	26.417888	26.017777	26.078333	25.753555	25.789666	26.148444	26.324666	26.373666	26.478555	26.762000	26.873666	27.108666	26.424888	27.320222	27.523000	27.581000	28.048444	28.316111
72.800000	43.230555	34.810888	32.840111	38.114000	31.480444	30.151444	29.035888	28.499444	27.988444	27.306222	26.482555	26.322222	26.410111	26.015888	26.073111	25.765666	25.797333	26.143222	26.314555	26.358111	26.469333	26.746000	26.895333	27.111222	26.415333	27.312555	27.516444	27.596888	28.067111	28.324000
72.899999	43.203888	34.833888	32.830555	38.113000	31.488000	30.161666	29.016000	28.497777	28.030888	27.321444	26.486555	26.336333	26.404666	26.020444	26.063222	25.783888	25.800222	26.138333	26.299666	26.336000	26.450111	26.733000	26.911888	27.113666	26.405444	27.298666	27.506555	27.605222	28.079777	28.341111
73.000000	43.189666	34.871555	32.816111	38.119222	31.498888	30.167000	29.007666	28.493777	28.067000	27.314444	26.495888	26.334666	26.382888	26.032222	26.059333	25.797111	25.791888	26.138111	26.282333	26.314111	26.445000	26.720111	26.919444	27.086444	26.397666	27.300555	27.509555	27.593111	28.085777	28.344555
73.099999	43.184111	34.921777	32.795222	38.127000	31.512777	30.166999	29.010444	28.487111	28.095000	27.288999	26.507666	26.322000	26.351222	26.051222	26.063111	25.803888	25.773111	26.144000	26.264555	26.294111	26.451222	26.708111	26.918444	27.036777	26.389888	27.317444	27.524111	27.564444	28.091444	28.336555
73.200000	43.175111	34.978555	32.774222	38.121444	31.527111	30.161333	29.025555	28.477444	28.116444	27.264888	26.515000	26.318555	26.338222	26.074111	26.067999	25.800555	25.755777	26.154000	26.262444	26.289666	26.453777	26.704111	26.923777	27.008555	26.386111	27.337666	27.532666	27.542555	28.112777	28.335222
73.300000	43.165000	35.043444	32.760555	38.107666	31.541000	30.151222	29.054666	28.465333	28.137222	27.245444	26.520666	26.325888	26.346444	26.098333	26.065111	25.788777	25.745777	26.163777	26.281222	26.305444	26.449333	26.710999	26.943888	27.012222	26.394888	27.355777	27.526555	27.533111	28.143555	28.346666
73.399999	43.151444	35.113333	32.756000	38.098888	31.541888	30.140666	29.093888	28.453555	28.153444	27.232666	26.530222	26.325888	26.354777	26.123666	26.053888	25.773333	25.744888	26.169444	26.299333	26.327222	26.446777	26.727666	26.967444	27.025888	26.408888	27.368888	27.512555	27.531888	28.159666	28.369666
73.500000	43.145666	35.183444	32.759222	38.102888	31.524666	30.132111	29.126555	28.438666	28.156444	27.229111	26.542666	26.311333	26.364444	26.148555	26.051666	25.756888	25.744666	26.171888	26.304111	26.331888	26.445777	26.748222	26.979666	27.034111	26.416000	27.366666	27.495666	27.531777	28.171444	28.396333
73.599999	43.152888	35.242888	32.770777	38.119666	31.498444	30.128222	29.152888	28.423888	28.139222	27.234333	26.554222	26.284666	26.374333	26.169666	26.060888	25.738111	25.744222	26.173111	26.302555	26.323777	26.449444	26.768333	26.987555	27.034888	26.420222	27.353333	27.478111	27.531888	28.184555	28.419111
73.700000	43.164888	35.272111	32.774333	38.132333	31.485888	30.127111	29.173222	28.421000	28.107111	27.231888	26.555555	26.260888	26.381777	26.184555	26.073666	25.720111	25.748444	26.180444	26.309333	26.327555	26.466444	26.778000	26.986888	27.024777	26.422333	27.350333	27.470444	27.530333	28.191666	28.421111
73.800000	43.177777	35.270222	32.766000	38.136777	31.489333	30.127444	29.187555	28.431666	28.063777	27.217777	26.545666	26.242777	26.386444	26.193444	26.087222	25.704111	25.758555	26.194666	26.325222	26.347666	26.497555	26.776222	26.974111	27.003777	26.421222	27.361333	27.474333	27.526666	28.188888	28.401111
73.899999	43.195888	35.263333	32.760222	38.140333	31.492333	30.128666	29.190666	28.443222	28.041111	27.208666	26.539555	26.237111	26.396000	26.191555	26.086444	25.697111	25.775444	26.204777	26.346111	26.371333	26.521666	26.776888	26.959555	27.000000	26.425222	27.363111	27.465666	27.529111	28.176222	28.384777
74.000000	43.224555	35.252555	32.766666	38.144444	31.484777	30.135555	29.189999	28.450111	28.034888	27.223444	26.543333	26.242000	26.397333	26.171555	26.069555	25.694000	25.793222	26.208222	26.367000	26.391222	26.539000	26.791333	26.958111	27.020888	26.439333	27.353333	27.439111	27.538555	28.159222	28.379666
74.099999	43.260555	35.235666	32.773666	38.141333	31.468111	30.146111	29.182888	28.451888	28.036666	27.256555	26.552333	26.255444	26.386777	26.137444	26.050222	25.692555	25.802888	26.211555	26.379666	26.400222	26.554555	26.814888	26.956777	27.050444	26.450444	27.340666	27.408000	27.546111	28.147444	28.376111
74.200000	43.298333	35.211222	32.764444	38.126555	31.457111	30.142222	29.177555	28.444777	28.027666	27.270111	26.564222	26.262555	26.398888	26.110000	26.051444	25.708111	25.802666	26.220111	26.377333	26.401555	26.563444	26.829666	26.938777	27.055000	26.443666	27.329555	27.392222	27.547333	28.139555	28.356111
74.300000	43.334555	35.180333	32.739444	38.099000	31.452111	30.123777	29.178111	28.430111	28.010111	27.263444	26.579444	26.264222	26.431666	26.089333	26.068333	25.740222	25.795000	26.233333	26.362333	26.400444	26.566555	26.837555	26.907444	27.037555	26.422000	27.322666	27.390777	27.543777	28.130888	28.321888
74.399999	43.349444	35.146888	32.713777	38.061111	31.447444	30.096555	29.183444	28.418666	28.001111	27.247666	26.586555	26.270777	26.454111	26.081222	26.077222	25.769888	25.789555	26.243555	26.347111	26.413222	26.566333	26.840111	26.878333	27.024333	26.404000	27.323111	27.397222	27.540777	28.111777	28.292555
74.500000	43.338444	35.110555	32.696444	38.017888	31.437888	30.065555	29.181888	28.414333	28.006333	27.231555	26.576666	26.286666	26.450111	26.088333	26.074777	25.785777	25.786444	26.247333	26.334222	26.437000	26.562555	26.834444	26.853000	27.025222	26.394333	27.326111	27.409777	27.537888	28.087222	28.275000
74.599999	43.321666	35.074666	32.700777	37.983888	31.416444	30.039666	29.177666	28.409222	28.008555	27.231444	26.559111	26.299777	26.423222	26.104555	26.072777	25.786000	25.780000	26.242777	26.319777	26.452888	26.551555	26.826555	26.844333	27.038444	26.395222	27.322555	27.422888	27.536111	28.071666	28.273111
74.700000	43.319444	35.039444	32.717111	37.954444	31.389333	30.031444	29.186222	28.398444	27.999444	27.253111	26.554888	26.305111	26.385000	26.114666	26.077000	25.781888	25.770000	26.241000	26.303888	26.455111	26.533222	26.825222	26.851777	27.054666	26.396222	27.333555	27.441444	27.535111	28.063222	28.280333
74.800000	43.328111	35.004222	32.738888	37.928666	31.363666	30.037444	29.202333	28.385666	27.981666	27.283444	26.559444	26.303777	26.344333	26.123777	26.088666	25.776888	25.760666	26.243555	26.290000	26.448777	26.507444	26.822555	26.865000	27.068888	26.393777	27.360555	27.469222	27.533777	28.058000	28.291444
74.899999	43.326333	34.980444	32.750111	37.919666	31.355000	30.037444	29.211777	28.378444	27.959222	27.290555	26.562000	26.294333	26.324222	26.138444	26.106111	25.772000	25.748888	26.243333	26.273777	26.438666	26.475111	26.800222	26.874222	27.065777	26.392444	27.380222	27.500444	27.530333	28.051444	28.300666
75.000000	43.310333	34.971000	32.749333	37.931000	31.364777	30.027777	29.213333	28.377000	27.932222	27.271555	26.561333	26.276000	26.327000	26.158444	26.128666	25.766111	25.732444	26.238111	26.253000	26.424000	26.436555	26.756666	26.880444	27.043444	26.394666	27.386111	27.532444	27.524555	28.044000	28.308444
75.099999	43.286555	34.971333	32.751666	37.957888	31.376444	30.024111	29.200222	28.381444	27.917444	27.265000	26.555444	26.264888	26.313777	26.168444	26.142222	25.744555	25.716777	26.224222	26.235888	26.403333	26.400888	26.717444	26.891222	27.031444	26.406666	27.381222	27.559111	27.516444	28.044777	28.326111
75.200000	43.259555	34.974999	32.765222	37.993999	31.386333	30.024555	29.177111	28.387444	27.920444	27.276888	26.542333	26.264777	26.282000	26.172666	26.146666	25.710444	25.715777	26.197666	26.231888	26.386222	26.369222	26.697666	26.905444	27.039000	26.428555	27.368222	27.587777	27.507555	28.056111	28.352666
75.300000	43.236666	34.982333	32.776555	38.031888	31.402222	30.021888	29.161666	28.388555	27.932333	27.293777	26.535888	26.268444	26.255888	26.166888	26.147222	25.681000	25.728888	26.164111	26.236444	26.377333	26.341888	26.701777	26.920222	27.050555	26.452666	27.354444	27.621222	27.499000	28.070111	28.377000
75.399999	43.230777	34.997444	32.780555	38.064222	31.414555	30.025888	29.158888	28.383333	27.945000	27.301111	26.541666	26.274000	26.254000	26.139222	26.147333	25.665888	25.729000	26.143222	26.247222	26.365777	26.325666	26.703000	26.933555	27.049111	26.457333	27.357222	27.647222	27.493555	28.075666	28.384666
75.500000	43.237666	35.020333	32.780777	38.093333	31.421111	30.033555	29.164555	28.372555	27.959666	27.298444	26.554777	26.282000	26.273666	26.093666	26.146222	25.661777	25.715555	26.131888	26.263777	26.352000	26.320111	26.699333	26.946777	27.037222	26.445444	27.370000	27.664111	27.491222	28.074222	28.377555
75.599999	43.230444	35.047000	32.781333	38.122888	31.423777	30.034333	29.160777	28.366111	27.970111	27.284444	26.561777	26.289777	26.297555	26.056333	26.140444	25.653333	25.701000	26.125000	26.283444	26.342555	26.323777	26.695000	26.962444	27.024333	26.438222	27.364222	27.657111	27.487333	28.071888	28.364222
75.700000	43.202333	35.074555	32.776000	38.149555	31.429222	30.028888	29.146000	28.368333	27.969444	27.259777	26.566888	26.294222	26.322000	26.034444	26.129888	25.638555	25.694000	26.127222	26.305111	26.340666	26.336111	26.698000	26.979888	27.010444	26.441666	27.337555	27.620666	27.478444	28.069000	28.345222
75.800000	43.173888	35.091777	32.771333	38.159000	31.434555	30.031333	29.128444	28.375444	27.963555	27.236333	26.571000	26.299333	26.337222	26.028111	26.119111	25.626444	25.702666	26.142000	26.336222	26.347333	26.353666	26.714000	26.993555	27.002666	26.445666	27.316222	27.573888	27.467333	28.064666	28.321444
75.899999	43.166555	35.100666	32.770000	38.148444	31.448222	30.040444	29.114555	28.380444	27.975000	27.213111	26.561111	26.308111	26.341777	26.033777	26.112000	25.636888	25.724888	26.147222	26.372111	26.357555	26.367000	26.739111	27.001000	27.000555	26.445333	27.308666	27.550111	27.461333	28.058555	28.303333
76.000000	43.177111	35.105444	32.766333	38.122111	31.472888	30.057555	29.101111	28.386333	27.999888	27.186111	26.538888	26.317888	26.337555	26.048444	26.108444	25.667555	25.751111	26.145444	26.406222	26.364888	26.375222	26.762777	27.003111	26.997555	26.440777	27.312888	27.544222	27.459222	28.049222	28.291444
76.099999	43.186888	35.104222	32.767555	38.092888	31.483111	30.087333	29.082888	28.388222	28.011888	27.164111	26.527222	26.323555	26.337444	26.056666	26.105888	25.691444	25.767444	26.149222	26.435444	26.363666	26.387666	26.773333	26.993333	26.995888	26.430444	27.326555	27.529555	27.462333	28.043666	28.277888
76.200000	43.192555	35.095000	32.777333	38.062333	31.471888	30.130333	29.060000	28.383777	28.006111	27.150888	26.531222	26.325000	26.344000	26.055666	26.103777	25.702777	25.774111	26.160555	26.461333	26.354666	26.406555	26.771666	26.969888	26.998444	26.414222	27.349666	27.501333	27.471222	28.044111	28.260777
76.300000	43.195666	35.079333	32.781666	38.037888	31.460222	30.161777	29.041444	28.375333	27.991666	27.146666	26.545000	26.320888	26.347888	26.058111	26.106888	25.705000	25.791444	26.169666	26.479888	26.351111	26.422777	26.788000	26.939000	27.007666	26.406777	27.366888	27.474666	27.478000	28.053888	28.248666
76.399999	43.210555	35.065222	32.765777	38.027111	31.457555	30.166777	29.030444	28.369888	27.978555	27.143555	26.554888	26.312888	26.339222	26.069000	26.122333	25.700777	25.809888	26.186000	26.485888	26.352111	26.432666	26.822666	26.909000	27.016888	26.404777	27.374111	27.451222	27.474555	28.068333	28.243000
76.500000	43.247444	35.057222	32.739222	38.035111	31.453444	30.144555	29.029333	28.360666	27.977555	27.141000	26.554333	26.306000	26.324222	26.077222	26.150333	25.693000	25.815888	26.202555	26.481000	26.352444	26.437000	26.863666	26.881222	27.026000	26.398666	27.375222	27.439222	27.466444	28.087111	28.243111
76.599999	43.281222	35.052111	32.731444	38.052000	31.458111	30.119666	29.028222	28.348777	27.980666	27.138222	26.545555	26.307222	26.322555	26.079888	26.166333	25.703888	25.819666	26.197888	26.474666	26.342666	26.431444	26.888111	26.868666	27.038666	26.390444	27.366222	27.453666	27.473333	28.097333	28.243333
76.700000	43.307222	35.048666	32.742111	38.077444	31.469000	30.093333	29.025777	28.335888	27.982222	27.136333	26.532333	26.315888	26.333888	26.077666	26.169444	25.728444	25.822000	26.178333	26.468666	26.324333	26.418333	26.897444	26.871666	27.055555	26.380555	27.346666	27.486666	27.493222	28.099111	28.241000
76.800000	43.312777	35.040888	32.768666	38.101666	31.469222	30.071333	29.027666	28.321666	27.972444	27.145666	26.528000	26.326000	26.347333	26.071222	26.167777	25.732000	25.817777	26.175666	26.464333	26.314000	26.414444	26.894333	26.876555	27.075111	26.377555	27.326000	27.502222	27.511666	28.103888	28.228555
76.900000	43.301111	35.028333	32.810000	38.118888	31.454222	30.054222	29.040777	28.301777	27.959888	27.170111	26.531888	26.335111	26.356444	26.058666	26.168666	25.704333	25.801000	26.194666	26.458111	26.318333	26.424888	26.877000	26.873444	27.095000	26.385222	27.311555	27.497222	27.524000	28.119000	28.208111
77.000000	43.287111	35.019222	32.846888	38.125111	31.451222	30.038111	29.061222	28.288111	27.961333	27.192333	26.526111	26.343444	26.356333	26.051888	26.174555	25.674333	25.773666	26.224444	26.444111	26.331777	26.437888	26.846333	26.873444	27.104333	26.399888	27.300444	27.488888	27.525888	28.134000	28.188444
77.099999	43.276777	35.014888	32.861333	38.129333	31.459777	30.019111	29.071111	28.294000	27.966333	27.199000	26.516666	26.346444	26.365333	26.055444	26.184666	25.667111	25.742444	26.254333	26.422333	26.346333	26.446111	26.819000	26.892000	27.102777	26.401666	27.282666	27.473555	27.510222	28.142444	28.170666
77.200000	43.260333	35.010000	32.863444	38.126666	31.473777	30.007333	29.068222	28.314444	27.968333	27.195777	26.512777	26.342777	26.390333	26.065777	26.194111	25.680777	25.713888	26.277888	26.396666	26.362555	26.452111	26.794444	26.923111	27.095000	26.393000	27.261111	27.450111	27.482666	28.147111	28.153666
77.300000	43.236333	35.004000	32.866333	38.114888	31.493777	30.005111	29.063222	28.324888	27.962333	27.199000	26.510444	26.333555	26.407777	26.079111	26.185333	25.698333	25.706666	26.279555	26.373333	26.371888	26.446444	26.774000	26.942777	27.095666	26.389333	27.244666	27.434777	27.465777	28.152333	28.142000
77.400000	43.208111	34.998555	32.869555	38.095222	31.522111	30.009444	29.059555	28.321222	27.949777	27.210555	26.505555	26.319555	26.409222	26.095777	26.155888	25.716333	25.722888	26.257888	26.352666	26.372111	26.425777	26.758111	26.947333	27.106666	26.393555	27.234222	27.431888	27.463000	28.158000	28.136888
77.500000	43.197555	34.995555	32.855555	38.076555	31.534555	30.004000	29.070333	28.310777	27.942555	27.225555	26.495666	26.300333	26.391777	26.106222	26.133000	25.717555	25.737000	26.238555	26.330444	26.375222	26.406333	26.751222	26.930666	27.120000	26.400333	27.237222	27.426000	27.453333	28.177222	28.143333
77.599999	43.190333	34.988888	32.832555	38.052666	31.520555	30.001888	29.097777	28.312444	27.936222	27.236555	26.486666	26.280666	26.374888	26.103000	26.120222	25.705888	25.739333	26.234333	26.312888	26.389444	26.404777	26.737666	26.902000	27.129444	26.413777	27.255222	27.408222	27.430333	28.210777	28.161000
77.700000	43.181555	34.979666	32.801888	38.032555	31.487222	30.002222	29.131111	28.333222	27.918000	27.237222	26.479444	26.264222	26.368333	26.089222	26.106333	25.697111	25.739222	26.237777	26.305333	26.403777	26.413333	26.720333	26.876444	27.139000	26.427888	27.276666	27.383888	27.401333	28.247111	28.186666
77.800000	43.176222	34.984777	32.771666	38.021555	31.445000	29.988111	29.141444	28.357777	27.899444	27.233000	26.476222	26.252444	26.366444	26.087000	26.092222	25.703333	25.740555	26.226222	26.297222	26.404777	26.417888	26.721000	26.876666	27.140111	26.421000	27.285444	27.365333	27.383444	28.267444	28.203000
77.900000	43.173555	35.004222	32.745555	38.017111	31.396000	29.960666	29.133333	28.383333	27.884555	27.226333	26.474111	26.246444	26.363888	26.095777	26.078222	25.719444	25.741444	26.202000	26.288000	26.394222	26.419777	26.735111	26.899111	27.132333	26.398333	27.284222	27.354666	27.378222	28.272888	28.210111
78.000000	43.178666	35.024333	32.724888	38.008222	31.357111	29.930222	29.130777	28.397222	27.876444	27.224333	26.462000	26.242666	26.345333	26.109444	26.066555	25.717888	25.751111	26.179333	26.281111	26.383555	26.418777	26.741999	26.913777	27.127000	26.390777	27.283000	27.354888	27.385333	28.272555	28.218222
78.099999	43.196333	35.035666	32.700999	37.994333	31.334333	29.901333	29.137777	28.398555	27.867222	27.225444	26.440111	26.235888	26.314111	26.125000	26.057777	25.693222	25.779888	26.161555	26.279444	26.375222	26.411666	26.739888	26.910111	27.132888	26.405000	27.281888	27.362777	27.400444	28.269555	28.233333
78.200000	43.211222	35.034222	32.679111	37.976111	31.315555	29.886666	29.140111	28.404333	27.855111	27.222444	26.424444	26.227888	26.301333	26.138444	26.058333	25.666222	25.812666	26.155222	26.285111	26.376777	26.413111	26.728222	26.905333	27.138777	26.426111	27.277111	27.362555	27.410111	28.263555	28.246777
78.300000	43.211000	35.031111	32.672666	37.974999	31.291222	29.889333	29.133000	28.416555	27.851666	27.217777	26.413777	26.235000	26.306666	26.138777	26.055111	25.665555	25.823888	26.163111	26.309555	26.383666	26.431333	26.710666	26.909222	27.130222	26.440222	27.270777	27.357666	27.414222	28.252777	28.246888
78.400000	43.205777	35.030555	32.675999	37.995111	31.268666	29.900555	29.114888	28.422555	27.859888	27.216444	26.404111	26.253777	26.317000	26.131222	26.045666	25.688111	25.820333	26.176444	26.348555	26.390222	26.454888	26.697666	26.915666	27.111555	26.444666	27.261777	27.354222	27.417555	28.236666	28.233888
78.500000	43.217777	35.028777	32.687222	38.021999	31.269222	29.912222	29.084444	28.416444	27.869777	27.217222	26.399000	26.266000	26.314000	26.130444	26.045777	25.707000	25.818333	26.186444	26.378444	26.393333	26.466777	26.698333	26.931777	27.093000	26.441777	27.253111	27.364333	27.426777	28.216555	28.223555
78.599999	43.248777	35.023444	32.708111	38.050555	31.295222	29.925666	29.042000	28.401333	27.877888	27.218000	26.400555	26.268666	26.298000	26.138111	26.060000	25.716666	25.819555	26.194000	26.395000	26.394333	26.467000	26.711111	26.961444	27.075555	26.433000	27.246000	27.388777	27.442111	28.193000	28.219444
78.700000	43.284111	34.997333	32.724666	38.076000	31.335777	29.951000	29.012888	28.392555	27.869222	27.213444	26.406000	26.269111	26.285555	26.136444	26.073111	25.718777	25.824666	26.208888	26.410666	26.400333	26.466555	26.720555	26.983555	27.071555	26.433000	27.241777	27.407111	27.453333	28.173888	28.227999
78.800000	43.314333	34.949333	32.727000	38.090222	31.383333	29.979444	29.001555	28.383666	27.850888	27.209555	26.413333	26.276555	26.282777	26.128666	26.074666	25.718555	25.831333	26.219222	26.423333	26.411777	26.468222	26.733333	26.986222	27.082333	26.437000	27.229222	27.402888	27.463888	28.154555	28.236111
78.900000	43.331666	34.893777	32.728222	38.093777	31.428555	30.004000	29.001777	28.376333	27.835111	27.208777	26.422444	26.299333	26.284222	26.119000	26.063777	25.724333	25.823555	26.219444	26.428111	26.424333	26.477111	26.752555	26.985888	27.094111	26.434222	27.208333	27.381555	27.480555	28.130333	28.234444
79.000000	43.337000	34.867999	32.738222	38.118666	31.459555	30.032111	29.006555	28.363888	27.834111	27.202333	26.419333	26.319333	26.286000	26.110555	26.049000	25.730888	25.805000	26.224666	26.420555	26.438888	26.482666	26.771777	26.991999	27.092222	26.427666	27.212555	27.371555	27.487555	28.104555	28.228000
79.099999	43.332888	34.868666	32.753666	38.159000	31.478444	30.063555	29.016222	28.346888	27.844666	27.189000	26.405555	26.332222	26.290333	26.105888	26.034333	25.731777	25.781666	26.234444	26.397777	26.457222	26.483444	26.789777	27.003111	27.079777	26.420111	27.240777	27.370666	27.484000	28.077888	28.219333
79.200000	43.322333	34.862666	32.767000	38.171888	31.496222	30.089777	29.030555	28.338555	27.848333	27.177333	26.398333	26.329333	26.292888	26.106666	26.033000	25.716555	25.768888	26.241444	26.364333	26.474888	26.480111	26.797444	27.015666	27.069666	26.419000	27.271444	27.365000	27.480333	28.056888	28.223444
79.300000	43.301222	34.836555	32.781777	38.144222	31.515111	30.105555	29.048555	28.346000	27.841777	27.175777	26.405555	26.316111	26.285333	26.107111	26.043666	25.694888	25.761444	26.242000	26.330888	26.484666	26.476333	26.791444	27.031444	27.062000	26.422222	27.292444	27.350555	27.485555	28.044444	28.243111
79.400000	43.264777	34.805666	32.789666	38.102888	31.522666	30.106888	29.068000	28.352888	27.838888	27.190888	26.416222	26.305333	26.270222	26.105111	26.048777	25.685777	25.755000	26.231555	26.311333	26.483000	26.471333	26.780000	27.032666	27.053000	26.424777	27.302111	27.325222	27.494444	28.037222	28.258777
79.500000	43.223444	34.793333	32.780888	38.077444	31.510555	30.096444	29.084333	28.343333	27.840555	27.217000	26.423000	26.297777	26.261444	26.117777	26.051111	25.679333	25.757111	26.207555	26.296111	26.475000	26.461666	26.771333	27.010111	27.042666	26.430444	27.310888	27.291777	27.487444	28.030888	28.250333
79.599999	43.183777	34.800444	32.762444	38.072888	31.483777	30.080555	29.094333	28.321777	27.841888	27.250000	26.427000	26.287000	26.254333	26.142555	26.057777	25.672222	25.769111	26.178111	26.286777	26.460222	26.445444	26.760888	26.972000	27.029666	26.442333	27.326111	27.261444	27.462333	28.028888	28.226666
79.700000	43.162777	34.822888	32.747888	38.075333	31.458888	30.076111	29.100444	28.306222	27.848888	27.268555	26.423555	26.267444	26.247888	26.155555	26.061444	25.671333	25.781777	26.168111	26.286888	26.445999	26.430666	26.750666	26.939000	27.014777	26.456888	27.347777	27.252333	27.435666	28.041000	28.225444
79.800000	43.162333	34.859333	32.737999	38.079333	31.438000	30.084888	29.104333	28.299444	27.864666	27.269000	26.411000	26.239888	26.243444	26.151777	26.057666	25.679666	25.792333	26.180666	26.296666	26.434111	26.420111	26.742777	26.913111	26.998333	26.472333	27.373222	27.264888	27.412444	28.068444	28.252666
79.900000	43.168333	34.883444	32.733000	38.059444	31.425333	30.088000	29.104333	28.309000	27.880444	27.272777	26.409000	26.222888	26.241222	26.138000	26.045666	25.700444	25.794000	26.189888	26.317333	26.417666	26.418777	26.735222	26.893444	26.991444	26.478111	27.374444	27.273666	27.410333	28.098111	28.288333
80.000000	43.168333	34.897555	32.734888	38.024666	31.418555	30.075444	29.093888	28.334777	27.889777	27.296111	26.425888	26.209666	26.240777	26.124333	26.037666	25.723000	25.797111	26.185111	26.348666	26.391666	26.413666	26.713000	26.877111	27.001777	26.473111	27.359777	27.278444	27.425888	28.120111	28.319333
80.099999	43.168444	34.922000	32.738111	37.995222	31.413888	30.055777	29.074777	28.365777	27.898222	27.325999	26.449666	26.191888	26.255000	26.119666	26.036111	25.732555	25.809666	26.172555	26.374333	26.367333	26.399222	26.681222	26.861777	27.029000	26.460888	27.347666	27.285222	27.445222	28.129888	28.341111
80.200000	43.186111	34.943666	32.731555	37.982222	31.410111	30.038111	29.056666	28.378000	27.895222	27.336555	26.467444	26.177444	26.277555	26.117888	26.038000	25.736888	25.811666	26.169333	26.378777	26.362222	26.393222	26.671555	26.868222	27.040444	26.453888	27.341888	27.306555	27.450666	28.135888	28.339666
80.300000	43.218111	34.957000	32.717444	37.979555	31.408777	30.021444	29.040666	28.375000	27.881444	27.329777	26.480555	26.167000	26.305000	26.114000	26.041444	25.740000	25.801000	26.175888	26.365777	26.374666	26.396666	26.682111	26.897777	27.036000	26.450555	27.339555	27.341333	27.447333	28.139111	28.319111
80.400000	43.244222	34.957777	32.709333	37.968999	31.417333	30.008555	29.032444	28.375444	27.877666	27.312111	26.483555	26.166666	26.324777	26.093000	26.039000	25.750000	25.783000	26.187000	26.348000	26.390111	26.405555	26.693888	26.931222	27.029000	26.441222	27.331222	27.380444	27.453222	28.135444	28.306222
80.500000	43.259222	34.956888	32.710555	37.954555	31.436555	30.003333	29.032888	28.383333	27.895777	27.282666	26.469444	26.178888	26.338111	26.057555	26.030666	25.762222	25.767333	26.198333	26.324888	26.403222	26.415111	26.698888	26.952555	27.028666	26.423111	27.318111	27.420111	27.467444	28.119666	28.307444
80.599999	43.254666	34.957333	32.717444	37.953777	31.456222	29.997555	29.033222	28.386222	27.918666	27.258222	26.449111	26.196888	26.340555	26.029555	26.030666	25.763666	25.765333	26.200666	26.297999	26.407666	26.415000	26.689666	26.955888	27.033222	26.405555	27.312111	27.454555	27.472111	28.091000	28.300111
80.700000	43.224333	34.952000	32.729222	37.955111	31.470444	29.988999	29.025333	28.378111	27.928555	27.248111	26.440111	26.207333	26.333444	26.018666	26.029333	25.747222	25.779222	26.204888	26.278888	26.407444	26.403888	26.668888	26.950888	27.043666	26.393333	27.318777	27.466777	27.469777	28.064222	28.286888
80.800000	43.176555	34.939333	32.744333	37.952555	31.480888	29.984444	29.013888	28.359222	27.929777	27.241222	26.436666	26.215111	26.317111	26.018000	26.018444	25.720555	25.801777	26.218555	26.267666	26.406111	26.390555	26.646888	26.939666	27.054888	26.387222	27.332444	27.457000	27.462666	28.046111	28.276666
80.900000	43.160000	34.921333	32.749666	37.950000	31.480777	29.989555	29.012000	28.348444	27.924444	27.220222	26.429444	26.234777	26.299777	26.017333	26.008666	25.706666	25.806000	26.233222	26.256000	26.408111	26.391000	26.653000	26.928444	27.049000	26.384000	27.338777	27.448444	27.450000	28.031777	28.264555
81.000000	43.183555	34.898999	32.742666	37.950666	31.467888	30.003222	29.021000	28.350444	27.911555	27.185000	26.418222	26.267888	26.283222	26.016777	26.005555	25.708555	25.788000	26.244111	26.241777	26.413222	26.405666	26.690555	26.918000	27.023666	26.382555	27.336222	27.446888	27.430777	28.017444	28.246111
81.099999	43.210888	34.894111	32.735777	37.953888	31.446222	30.019888	29.030111	28.367222	27.911777	27.157000	26.401666	26.297333	26.277888	26.027111	26.008777	25.707222	25.776444	26.246222	26.233444	26.411555	26.412888	26.719555	26.890888	27.010000	26.378666	27.335111	27.442777	27.416666	27.995555	28.237555
81.200000	43.208000	34.899777	32.736111	37.955777	31.423222	30.037000	29.036666	28.376666	27.934666	27.141777	26.370777	26.317333	26.277333	26.046555	26.011444	25.700222	25.776666	26.251777	26.235666	26.404111	26.412444	26.723000	26.854888	27.006000	26.381333	27.337666	27.434666	27.411666	27.971555	28.246111
81.300000	43.182999	34.899111	32.738111	37.950111	31.397333	30.047888	29.039333	28.373000	27.961888	27.140555	26.336333	26.324222	26.280111	26.071111	26.013444	25.694777	25.774222	26.267555	26.249555	26.399111	26.411777	26.713222	26.834444	26.997444	26.395000	27.341777	27.428000	27.417111	27.953333	28.261444
81.400000	43.181777	34.892666	32.732666	37.932888	31.365000	30.059000	29.040333	28.383444	27.960000	27.140000	26.327444	26.323111	26.281333	26.087444	26.019777	25.687000	25.762888	26.284555	26.273888	26.395666	26.406111	26.718333	26.828333	26.992444	26.410888	27.339333	27.416000	27.428000	27.954111	28.270555
81.500000	43.205222	34.882666	32.719888	37.908555	31.327333	30.070333	29.041333	28.408777	27.933111	27.138888	26.339888	26.317111	26.280333	26.094333	26.033888	25.678000	25.742777	26.299000	26.305666	26.392333	26.395000	26.737111	26.833777	26.990555	26.427888	27.329666	27.402777	27.442222	27.969444	28.271555
81.599999	43.247666	34.873888	32.706222	37.902222	31.293777	30.080333	29.041777	28.436555	27.908666	27.141111	26.352222	26.315111	26.282888	26.101555	26.062111	25.676666	25.725333	26.299111	26.324111	26.386444	26.388555	26.757111	26.842666	26.979222	26.440333	27.320444	27.400444	27.452000	27.984222	28.260222
81.700000	43.302555	34.864222	32.695888	37.919111	31.267555	30.087555	29.037111	28.456555	27.895111	27.152666	26.360888	26.314888	26.294222	26.118555	26.099444	25.686000	25.717555	26.286222	26.323666	26.379666	26.394333	26.773444	26.857000	26.951000	26.446333	27.318444	27.406000	27.457111	27.999111	28.239555
81.800000	43.332111	34.851111	32.694444	37.943777	31.257333	30.093111	29.023777	28.452888	27.894333	27.172000	26.364000	26.309333	26.305000	26.139444	26.123000	25.693444	25.729000	26.276888	26.316333	26.375333	26.407333	26.772222	26.872777	26.921444	26.451000	27.326111	27.401333	27.461333	28.025444	28.226777
81.900000	43.321111	34.840555	32.683444	37.963777	31.263555	30.085000	29.011333	28.432000	27.898000	27.189111	26.351444	26.299444	26.307555	26.140666	26.127444	25.695000	25.735555	26.265333	26.317555	26.384222	26.419444	26.751555	26.887333	26.913666	26.458111	27.331222	27.399000	27.463555	28.053555	28.223444
82.000000	43.292444	34.837222	32.657999	37.981888	31.281111	30.064999	29.001666	28.408777	27.899444	27.200000	26.329666	26.289111	26.306222	26.123333	26.117555	25.692333	25.733777	26.243222	26.323777	26.405777	26.431000	26.723333	26.895555	26.928888	26.461444	27.331777	27.400000	27.460777	28.079777	28.224444
82.099999	43.280111	34.848444	32.633999	38.001000	31.295555	30.049111	28.993888	28.399333	27.883444	27.201222	26.324333	26.296888	26.310888	26.108444	26.110444	25.686888	25.738333	26.215666	26.325888	26.416555	26.431777	26.708888	26.892222	26.947777	26.456333	27.328000	27.386888	27.452777	28.101777	28.213777
82.200000	43.284111	34.874333	32.617111	38.020666	31.305222	30.040555	28.987111	28.402333	27.848777	27.193444	26.339444	26.325888	26.322111	26.100777	26.108555	25.678555	25.754000	26.187111	26.322777	26.411111	26.419333	26.709111	26.878000	26.965000	26.443888	27.320666	27.355333	27.440333	28.120222	28.189222
82.300000	43.270777	34.896111	32.607444	38.038222	31.312666	30.030444	28.979000	28.390000	27.823444	27.190555	26.350666	26.357444	26.337888	26.110111	26.101444	25.680222	25.778111	26.171777	26.314333	26.401111	26.411555	26.703111	26.871888	26.968000	26.436777	27.319111	27.319111	27.432333	28.127333	28.163777
82.400000	43.250444	34.903111	32.596666	38.049444	31.317666	30.021111	28.970888	28.367222	27.816777	27.192111	26.354888	26.375111	26.349777	26.135000	26.081444	25.697777	25.811888	26.171333	26.297777	26.394666	26.420555	26.690000	26.876666	26.963666	26.436666	27.326444	27.283000	27.433555	28.123333	28.146777
82.500000	43.233111	34.899111	32.578333	38.046111	31.314555	30.014444	28.969777	28.349555	27.816000	27.188666	26.357666	26.382666	26.349444	26.161111	26.056222	25.726444	25.844333	26.183444	26.282222	26.388888	26.434888	26.677333	26.888666	26.963111	26.446222	27.332000	27.251555	27.444333	28.107333	28.133777
82.599999	43.231444	34.908888	32.548888	38.042444	31.320000	29.998777	28.978000	28.335111	27.803444	27.177444	26.365888	26.386777	26.345000	26.160666	26.035777	25.742888	25.844555	26.183222	26.283777	26.382111	26.431222	26.668666	26.900666	26.984000	26.453444	27.327777	27.233666	27.444555	28.084333	28.134777
82.700000	43.246777	34.930555	32.513888	38.040888	31.334333	29.977444	28.992555	28.320888	27.781555	27.161111	26.382444	26.386777	26.338000	26.139888	26.020222	25.747444	25.819666	26.173444	26.298777	26.371666	26.411666	26.663666	26.913222	27.021000	26.457666	27.317444	27.224444	27.434777	28.057777	28.150555
82.800000	43.267222	34.949888	32.502333	38.034555	31.342555	29.967666	29.003000	28.309666	27.770888	27.150222	26.410333	26.383333	26.335333	26.129222	26.007444	25.748555	25.808333	26.179333	26.311222	26.351111	26.387666	26.657555	26.925444	27.035222	26.456444	27.318000	27.210777	27.433666	28.034555	28.169888
82.900000	43.280666	34.962333	32.519444	38.012777	31.333777	29.972000	29.009666	28.310555	27.778555	27.145222	26.444666	26.378666	26.337333	26.133222	25.996111	25.750888	25.817333	26.210444	26.319333	26.323000	26.361777	26.648111	26.935666	27.015000	26.450111	27.331555	27.196000	27.452000	28.010444	28.183555
83.000000	43.289777	34.964555	32.540444	37.982444	31.319555	29.977000	29.017333	28.323666	27.806444	27.144333	26.469111	26.362777	26.338666	26.134000	25.976777	25.753666	25.825222	26.247777	26.324777	26.307333	26.346888	26.637000	26.943444	26.986000	26.436000	27.352444	27.197444	27.477333	27.989000	28.201000
83.099999	43.304666	34.945000	32.553000	37.967111	31.318444	29.979888	29.031666	28.327444	27.841777	27.148777	26.480000	26.343000	26.332222	26.131777	25.949777	25.750777	25.822111	26.280666	26.318666	26.299777	26.354444	26.645888	26.955555	26.970222	26.419222	27.367777	27.213444	27.475444	27.995333	28.227222
83.200000	43.318444	34.911111	32.562888	37.969555	31.330555	29.979111	29.051777	28.318555	27.878111	27.158888	26.479666	26.330333	26.323777	26.127444	25.920666	25.737777	25.807444	26.308222	26.303000	26.294888	26.376111	26.675444	26.970111	26.962888	26.398666	27.375222	27.240777	27.443333	28.029111	28.255777
83.300000	43.312555	34.887666	32.578555	37.981333	31.346111	29.975333	29.072000	28.313666	27.899333	27.170444	26.476000	26.318777	26.322000	26.108000	25.906333	25.714333	25.786444	26.317000	26.299555	26.297111	26.386444	26.695222	26.977111	26.956444	26.378000	27.385000	27.269888	27.407000	28.056222	28.283111
83.400000	43.285000	34.877888	32.599888	37.999333	31.362666	29.969222	29.091333	28.318000	27.903888	27.182555	26.470111	26.302777	26.326888	26.069888	25.909000	25.681888	25.760777	26.304333	26.312888	26.309222	26.382333	26.697555	26.975000	26.950777	26.358444	27.400111	27.299777	27.374000	28.068222	28.310666
83.500000	43.239555	34.864000	32.627555	38.005000	31.360888	29.968555	29.108444	28.337444	27.908777	27.190444	26.459222	26.289111	26.329222	26.043666	25.917777	25.664666	25.751666	26.297555	26.330666	26.328333	26.383888	26.692777	26.971666	26.937333	26.348333	27.418888	27.329000	27.366111	28.069555	28.327111
83.599999	43.190666	34.853444	32.663111	37.999555	31.341666	29.965222	29.118222	28.363111	27.925444	27.191777	26.444222	26.294111	26.334888	26.047333	25.924444	25.668888	25.755444	26.302555	26.350333	26.349777	26.397111	26.694111	26.970888	26.919000	26.339444	27.436888	27.364222	27.385000	28.075222	28.335000
83.700000	43.156555	34.853444	32.698555	37.999111	31.321888	29.955000	29.120222	28.381222	27.942666	27.186222	26.432444	26.314333	26.342888	26.073888	25.930888	25.687000	25.761666	26.304666	26.374555	26.369333	26.418000	26.704777	26.975222	26.913777	26.331444	27.450888	27.400333	27.414111	28.091555	28.348444
83.800000	43.135777	34.850444	32.719111	38.010888	31.318555	29.953555	29.125555	28.382333	27.942888	27.188333	26.420888	26.333222	26.346111	26.091222	25.944333	25.696111	25.753777	26.289555	26.385888	26.383444	26.434444	26.715333	26.977000	26.924111	26.333888	27.450777	27.416333	27.421111	28.113222	28.341888
83.900000	43.125888	34.847444	32.726555	38.029000	31.327111	29.960777	29.133111	28.372333	27.929888	27.197777	26.409333	26.348111	26.346333	26.098111	25.964000	25.698000	25.733222	26.259000	26.387000	26.394555	26.444222	26.719888	26.974222	26.945555	26.345222	27.439666	27.413888	27.414555	28.133777	28.314777
84.000000	43.121444	34.864333	32.738111	38.033111	31.334555	29.969555	29.130777	28.367333	27.910777	27.199000	26.403333	26.343333	26.350888	26.090555	25.992777	25.704777	25.719222	26.224555	26.396000	26.406000	26.444666	26.707888	26.964666	26.971111	26.355333	27.429444	27.409333	27.426444	28.126777	28.291222
84.099999	43.125333	34.906333	32.760333	38.025111	31.343777	29.975666	29.113777	28.362888	27.880666	27.183000	26.406444	26.315666	26.360222	26.069444	26.034222	25.720000	25.721000	26.189666	26.418000	26.413777	26.439666	26.687111	26.951666	27.006888	26.361888	27.419888	27.409222	27.455888	28.091888	28.288888
84.200000	43.147222	34.957111	32.787444	38.016222	31.362555	29.978444	29.090555	28.344000	27.850666	27.160777	26.412666	26.291777	26.372333	26.053000	26.073333	25.735444	25.729222	26.166111	26.434333	26.407666	26.439333	26.685888	26.941777	27.050222	26.360888	27.400888	27.417888	27.473333	28.063444	28.297222
84.300000	43.195444	35.004222	32.797888	38.004666	31.385555	29.985555	29.077333	28.330333	27.839555	27.158222	26.416000	26.293666	26.380777	26.059555	26.084444	25.739888	25.731000	26.157111	26.442000	26.393333	26.434555	26.700222	26.934777	27.088000	26.355555	27.382111	27.434444	27.476222	28.050777	28.296888
84.400000	43.260111	35.042888	32.790555	37.989555	31.412111	30.002333	29.077555	28.328000	27.839444	27.176777	26.415888	26.309888	26.381333	26.076888	26.073444	25.729333	25.729111	26.158777	26.442888	26.373555	26.421000	26.721111	26.928111	27.118444	26.351444	27.366444	27.454333	27.463222	28.043888	28.286222
84.500000	43.293666	35.057666	32.778444	37.970333	31.436888	30.021888	29.077333	28.322666	27.830666	27.194777	26.414555	26.307888	26.377222	26.075555	26.065000	25.704777	25.733222	26.158888	26.426333	26.356333	26.403000	26.732666	26.931777	27.135888	26.356666	27.343666	27.457222	27.437333	28.031444	28.264888
84.599999	43.288111	35.046666	32.765000	37.947222	31.458777	30.040555	29.071777	28.308555	27.811444	27.206222	26.412777	26.284000	26.370777	26.052777	26.063000	25.668000	25.744555	26.155888	26.389222	26.342666	26.383222	26.734333	26.949222	27.139666	26.371222	27.310222	27.439666	27.399444	28.014444	28.233555
84.700000	43.275000	35.033222	32.760666	37.930888	31.473555	30.042444	29.053555	28.289666	27.795777	27.205444	26.413555	26.254777	26.363555	26.038666	26.061666	25.644777	25.771555	26.158222	26.358555	26.326555	26.372555	26.740555	26.977333	27.142444	26.383777	27.283666	27.428444	27.370777	28.003777	28.227777
84.800000	43.281000	35.024777	32.766555	37.931777	31.484222	30.031444	29.028444	28.271444	27.788666	27.205888	26.410111	26.223666	26.348111	26.036333	26.061222	25.645777	25.812222	26.170888	26.345555	26.298000	26.373111	26.755222	26.997777	27.148666	26.392555	27.278222	27.436777	27.350777	28.001666	28.248333
84.900000	43.301222	35.012888	32.772222	37.946888	31.486888	30.014333	29.003777	28.260666	27.797111	27.221222	26.396555	26.195888	26.323666	26.044888	26.056000	25.665222	25.852333	26.188666	26.342111	26.263555	26.378666	26.766222	27.005555	27.148555	26.401555	27.294000	27.454444	27.340777	28.008777	28.268444
85.000000	43.318777	34.996444	32.761333	37.956777	31.480555	30.016222	29.001888	28.261888	27.813111	27.249111	26.384444	26.179555	26.300999	26.065555	26.033444	25.671222	25.862888	26.195111	26.340444	26.258777	26.381888	26.775888	27.015555	27.132777	26.415666	27.317000	27.470666	27.346444	28.022444	28.273555
85.099999	43.332222	34.977777	32.739555	37.962777	31.467444	30.034666	29.018666	28.268666	27.832333	27.283111	26.375000	26.170333	26.281888	26.094444	25.999444	25.666444	25.846777	26.190222	26.340111	26.281222	26.386000	26.787333	27.028333	27.104777	26.433555	27.343999	27.485888	27.366555	28.042333	28.268222
85.200000	43.329000	34.952888	32.726555	37.967333	31.448777	30.041777	29.030555	28.262111	27.845444	27.296555	26.371000	26.150888	26.274111	26.110000	25.977555	25.670333	25.836222	26.183555	26.340222	26.307666	26.398111	26.804888	27.041333	27.081888	26.449000	27.350666	27.493111	27.384666	28.067000	28.269888
85.300000	43.305222	34.913111	32.721000	37.968666	31.420444	30.024666	29.032000	28.245888	27.857777	27.288444	26.370888	26.121222	26.278666	26.107777	25.967555	25.689000	25.844666	26.181555	26.341111	26.328555	26.414777	26.824000	27.051777	27.066666	26.461111	27.329222	27.486888	27.393222	28.096000	28.278222
85.400000	43.294555	34.871333	32.711888	37.970444	31.390111	30.001333	29.041333	28.242666	27.873777	27.281000	26.370000	26.099000	26.284111	26.100333	25.955777	25.713222	25.858333	26.188777	26.351777	26.338888	26.427777	26.845000	27.048666	27.059666	26.471444	27.301222	27.482000	27.391333	28.123222	28.290000
85.500000	43.307222	34.848222	32.710666	37.988444	31.371000	29.986555	29.061111	28.255555	27.881444	27.272555	26.361888	26.093777	26.279111	26.095000	25.949888	25.734444	25.845222	26.200222	26.357888	26.331222	26.442222	26.859777	27.039111	27.053777	26.485888	27.297000	27.485666	27.392666	28.138777	28.300888
85.599999	43.325222	34.838666	32.716444	38.015444	31.361222	29.977888	29.087333	28.280888	27.877111	27.254000	26.351333	26.103333	26.268888	26.089222	25.949666	25.745222	25.806555	26.212111	26.351888	26.312666	26.456777	26.865444	27.035444	27.045666	26.505888	27.307000	27.488777	27.397444	28.141222	28.310222
85.700000	43.314777	34.827555	32.714888	38.025555	31.347222	29.976222	29.108444	28.307888	27.870555	27.236666	26.357222	26.122666	26.263777	26.078222	25.942555	25.741333	25.763888	26.218111	26.343000	26.305000	26.470333	26.849888	27.032999	27.034666	26.515777	27.300666	27.475111	27.405222	28.136333	28.312000
85.800000	43.274222	34.813111	32.702888	38.015222	31.326333	29.982444	29.123111	28.335333	27.865444	27.226666	26.382444	26.151222	26.264444	26.061555	25.925777	25.724333	25.722000	26.218111	26.336333	26.311000	26.483000	26.811111	27.026000	27.021666	26.511111	27.274111	27.444000	27.415777	28.126222	28.305000
85.900000	43.225999	34.798777	32.690444	38.003999	31.303000	29.974222	29.119444	28.362111	27.867333	27.226111	26.402888	26.177000	26.259777	26.035222	25.915777	25.718888	25.702777	26.228222	26.327444	26.298444	26.494111	26.751888	27.004555	27.015444	26.497444	27.245111	27.405444	27.419555	28.109888	28.287888
86.000000	43.182666	34.795888	32.678000	37.995111	31.286333	29.949333	29.105888	28.387222	27.865555	27.221444	26.405777	26.189666	26.250111	25.996444	25.923333	25.719777	25.709777	26.252888	26.306333	26.266666	26.497666	26.690777	26.980777	27.024000	26.486333	27.218666	27.367666	27.409777	28.081333	28.263666
86.099999	43.150333	34.817444	32.667444	37.991111	31.282777	29.927444	29.090888	28.404666	27.852222	27.214444	26.393333	26.190000	26.234111	25.952000	25.948333	25.717444	25.722111	26.282000	26.272333	26.230222	26.498888	26.635111	26.959000	27.043333	26.479444	27.206333	27.339444	27.397888	28.041111	28.232888
86.200000	43.113333	34.851666	32.673888	37.983888	31.289555	29.914444	29.076222	28.405111	27.837777	27.195333	26.393111	26.209777	26.217444	25.918222	25.980000	25.710222	25.722000	26.290777	26.248888	26.204777	26.517333	26.585111	26.945666	27.053999	26.480444	27.217333	27.321111	27.403666	28.005111	28.208888
86.300000	43.071333	34.893777	32.693666	37.969222	31.303444	29.907444	29.062555	28.389222	27.826000	27.165888	26.406555	26.247333	26.202555	25.893888	26.015444	25.700111	25.717111	26.281000	26.240333	26.191777	26.550777	26.543000	26.937888	27.058222	26.487777	27.244666	27.311666	27.423222	27.975777	28.192777
86.400000	43.029333	34.920333	32.697222	37.934666	31.305111	29.900333	29.044888	28.360777	27.823111	27.154222	26.421222	26.283333	26.187555	25.880888	26.039888	25.700111	25.725555	26.264666	26.254111	26.198888	26.579333	26.513000	26.923666	27.065000	26.486555	27.254000	27.309333	27.437555	27.962444	28.184777
86.500000	42.992000	34.928222	32.675111	37.882777	31.290000	29.896222	29.018666	28.320666	27.824222	27.173555	26.425111	26.308777	26.165222	25.883444	26.051333	25.714111	25.739000	26.245444	26.283666	26.226555	26.595333	26.492555	26.902111	27.075111	26.470777	27.240444	27.315666	27.444000	27.965333	28.182666
86.599999	42.970111	34.929222	32.646333	37.834888	31.271111	29.893333	28.994111	28.279333	27.817666	27.193777	26.409444	26.324222	26.139222	25.899222	26.062111	25.730111	25.743888	26.225777	26.311111	26.262777	26.598111	26.489888	26.894555	27.085888	26.458888	27.221888	27.331444	27.443777	27.972555	28.190666
86.700000	42.980555	34.941111	32.636777	37.817666	31.260444	29.902111	28.989888	28.258111	27.811666	27.188000	26.384222	26.326000	26.134444	25.913888	26.074666	25.724777	25.758666	26.210111	26.341333	26.303111	26.589555	26.506666	26.900888	27.099777	26.458666	27.208555	27.350222	27.438222	27.967444	28.207222
86.800000	43.014777	34.956111	32.646000	37.829111	31.251777	29.923888	29.000333	28.257777	27.813333	27.165555	26.358333	26.321444	26.150666	25.929555	26.081444	25.701777	25.781111	26.195333	26.381333	26.348222	26.573888	26.530111	26.913000	27.111111	26.462111	27.196888	27.366444	27.432111	27.954111	28.230444
86.900000	43.042888	34.939111	32.658111	37.846222	31.242333	29.928888	29.003666	28.262222	27.816777	27.149333	26.345666	26.328777	26.165000	25.957888	26.083111	25.675333	25.781888	26.181555	26.418888	26.382888	26.567888	26.554888	26.928555	27.095333	26.457000	27.184222	27.372666	27.433333	27.957999	28.254333
87.000000	43.060666	34.884444	32.669222	37.864000	31.233777	29.909222	28.996666	28.267333	27.818111	27.141555	26.346444	26.349666	26.171777	26.001111	26.082444	25.647444	25.754666	26.170111	26.448333	26.403444	26.574000	26.584222	26.950000	27.048444	26.443444	27.171222	27.369111	27.442111	27.983777	28.278222
87.099999	43.089444	34.830888	32.670777	37.887666	31.230111	29.890111	28.984222	28.280222	27.809444	27.154444	26.332333	26.351444	26.166777	26.040666	26.084666	25.620444	25.721000	26.174555	26.454333	26.406222	26.572000	26.617111	26.966111	26.998444	26.420777	27.159000	27.361222	27.446444	28.011222	28.293666
87.200000	43.131111	34.805666	32.670222	37.910333	31.226888	29.898444	28.968111	28.302555	27.802444	27.190111	26.300222	26.333111	26.153333	26.067111	26.081777	25.603777	25.706555	26.188111	26.449222	26.394777	26.556111	26.645555	26.966444	26.961666	26.392111	27.151555	27.349222	27.446777	28.033444	28.307333
87.300000	43.178444	34.813444	32.682222	37.928444	31.231111	29.929111	28.955555	28.333111	27.804555	27.228111	26.268444	26.308333	26.142444	26.074111	26.077000	25.591333	25.723888	26.205222	26.442888	26.367999	26.538555	26.674000	26.952666	26.936888	26.366333	27.156333	27.331111	27.447444	28.050111	28.322555
87.400000	43.217000	34.828222	32.705333	37.950333	31.245222	29.955777	28.963666	28.368777	27.803666	27.227111	26.262222	26.289444	26.147555	26.070666	26.075111	25.570000	25.736111	26.218333	26.438777	26.336222	26.528777	26.688444	26.945222	26.929666	26.342444	27.161777	27.317555	27.450888	28.057888	28.319000
87.500000	43.243111	34.845888	32.733666	37.970000	31.267000	29.975555	28.988000	28.404333	27.796555	27.192555	26.278111	26.277333	26.162111	26.060666	26.076222	25.545222	25.737111	26.226222	26.434333	26.299777	26.526333	26.688888	26.945666	26.938888	26.319444	27.166444	27.310555	27.456888	28.060555	28.297555
87.599999	43.253222	34.846888	32.744111	37.966333	31.284111	29.978444	29.001666	28.414000	27.779000	27.165555	26.294666	26.271333	26.166888	26.057111	26.076666	25.537222	25.723000	26.226888	26.417111	26.264888	26.530000	26.690444	26.952222	26.943000	26.307555	27.175444	27.310888	27.455555	28.068444	28.278222
87.700000	43.254666	34.829111	32.736555	37.940333	31.294555	29.965444	28.998444	28.394222	27.755888	27.159222	26.306333	26.268444	26.166222	26.058777	26.073555	25.545222	25.706444	26.222000	26.385555	26.234666	26.540111	26.702777	26.960000	26.930333	26.315444	27.196111	27.314444	27.441333	28.078555	28.272222
87.800000	43.262888	34.823888	32.724555	37.910888	31.292111	29.970555	28.993777	28.365333	27.743222	27.162000	26.315000	26.260333	26.179111	26.056555	26.058222	25.560666	25.709777	26.208222	26.362222	26.222111	26.547777	26.711444	26.959666	26.921666	26.339444	27.224888	27.321333	27.417444	28.072999	28.280666
87.900000	43.274777	34.867222	32.704111	37.879777	31.275222	30.008333	28.997888	28.344000	27.743222	27.162444	26.331444	26.243222	26.197222	26.047777	26.038333	25.583777	25.726666	26.188666	26.353444	26.219555	26.558444	26.708777	26.949666	26.938333	26.362111	27.256888	27.334111	27.400888	28.053000	28.295888
88.000000	43.288444	34.940555	32.669888	37.851666	31.246777	30.060666	29.009666	28.328666	27.748111	27.159222	26.358000	26.218222	26.218222	26.039111	26.019444	25.607777	25.739888	26.168111	26.350777	26.224555	26.576111	26.700111	26.937444	26.969111	26.381444	27.289444	27.352444	27.391444	28.023222	28.313333
88.099999	43.293444	34.977777	32.638000	37.847444	31.225888	30.084333	29.019555	28.316000	27.747444	27.142111	26.380888	26.200888	26.238888	26.038333	26.013777	25.628666	25.726888	26.157555	26.349888	26.235000	26.590555	26.689555	26.931888	26.986333	26.388888	27.307666	27.369444	27.381555	27.997111	28.315666
88.200000	43.287666	34.969444	32.614333	37.870444	31.216222	30.075555	29.025777	28.305444	27.741666	27.109222	26.396000	26.194444	26.259111	26.045000	26.022333	25.647888	25.688555	26.158111	26.352777	26.251333	26.597888	26.676222	26.932333	26.987333	26.383111	27.309222	27.383444	27.369777	27.976111	28.300444
88.300000	43.284777	34.952111	32.601222	37.901666	31.213111	30.062777	29.017555	28.299333	27.749666	27.094111	26.398111	26.192999	26.272666	26.049777	26.035666	25.667666	25.674333	26.167888	26.358555	26.265333	26.597888	26.677222	26.925666	26.975222	26.378888	27.315666	27.385444	27.354111	27.961333	28.294000
88.400000	43.290111	34.937111	32.586111	37.929444	31.206444	30.053444	28.997444	28.297666	27.774000	27.104555	26.399222	26.192666	26.279555	26.058333	26.044333	25.678111	25.690111	26.178444	26.361777	26.280777	26.592777	26.693555	26.921222	26.963666	26.387666	27.334444	27.380000	27.331000	27.949666	28.302000
88.500000	43.291999	34.928000	32.569444	37.951888	31.199222	30.046000	28.974888	28.306000	27.806888	27.120333	26.407666	26.198111	26.273444	26.072333	26.052444	25.680888	25.716444	26.187555	26.365111	26.293000	26.581777	26.710555	26.926555	26.970888	26.395777	27.354222	27.373333	27.309333	27.945333	28.307222
88.599999	43.268222	34.944777	32.556222	37.964777	31.212000	30.043777	28.964555	28.324666	27.842888	27.128000	26.413777	26.198444	26.262000	26.088111	26.062444	25.683555	25.734888	26.203888	26.368888	26.292444	26.570000	26.722444	26.918000	26.996666	26.395111	27.363444	27.372555	27.315666	27.953444	28.291111
88.700000	43.220666	34.979888	32.548333	37.969111	31.244666	30.044777	28.964444	28.350444	27.882444	27.129777	26.414555	26.194333	26.248666	26.106000	26.071666	25.685555	25.748888	26.226222	26.372888	26.282222	26.555555	26.730333	26.895333	27.036666	26.389888	27.363222	27.376666	27.345555	27.972444	28.255666
88.800000	43.180222	34.985111	32.556000	37.974222	31.291777	30.040555	28.961333	28.377000	27.916666	27.128444	26.408000	26.200666	26.241888	26.127222	26.065111	25.678555	25.756555	26.232888	26.374111	26.277333	26.529777	26.738444	26.879111	27.070777	26.389111	27.356555	27.374000	27.374000	27.992777	28.223333
88.900000	43.162222	34.948777	32.580555	37.983888	31.349555	30.029777	28.951333	28.408222	27.938666	27.120000	26.400111	26.225666	26.238222	26.152222	26.039777	25.658555	25.748222	26.212555	26.371000	26.280111	26.492333	26.746666	26.883333	27.097555	26.387111	27.342777	27.358999	27.395777	28.012222	28.203444
89.000000	43.167555	34.910777	32.597444	37.984666	31.400000	30.028222	28.943888	28.440111	27.951000	27.116000	26.403333	26.250555	26.238444	26.178777	25.997222	25.624888	25.728000	26.167444	26.358000	26.288333	26.461000	26.758333	26.904666	27.126444	26.392000	27.332111	27.341555	27.416111	28.025000	28.201444
89.099999	43.168333	34.884666	32.597111	37.975111	31.427000	30.038555	28.946888	28.451777	27.967555	27.131000	26.403555	26.255111	26.245666	26.192222	25.958888	25.594888	25.723000	26.122222	26.341777	26.298777	26.445888	26.772444	26.924111	27.152888	26.415111	27.323333	27.335666	27.429555	28.032444	28.199777
89.200000	43.160777	34.862999	32.588222	37.963333	31.437444	30.055555	28.958666	28.443111	27.986444	27.159333	26.392888	26.242000	26.259777	26.188555	25.931444	25.575333	25.729000	26.082666	26.326222	26.308777	26.445444	26.788444	26.935222	27.167555	26.448666	27.311444	27.338111	27.438555	28.036444	28.194555
89.300000	43.146000	34.851666	32.593555	37.951444	31.449777	30.068333	28.971888	28.428000	27.985444	27.174444	26.385333	26.223444	26.278222	26.171888	25.909222	25.565888	25.727888	26.058333	26.317666	26.314444	26.447333	26.805111	26.931222	27.162333	26.474666	27.299333	27.335777	27.455555	28.042444	28.181777
89.400000	43.125888	34.854777	32.615333	37.937111	31.466222	30.076111	28.985555	28.409888	27.959888	27.171777	26.387333	26.201444	26.300555	26.144666	25.888555	25.563777	25.716888	26.049444	26.316111	26.315777	26.449333	26.822333	26.912666	27.138666	26.491555	27.289444	27.326777	27.482666	28.051111	28.161888
89.500000	43.125222	34.847888	32.642333	37.925444	31.471111	30.074888	28.992111	28.386333	27.920444	27.155555	26.405222	26.188777	26.313333	26.111444	25.873222	25.564222	25.706111	26.038333	26.318444	26.318111	26.450000	26.832333	26.910666	27.110111	26.494333	27.285000	27.312444	27.496444	28.057777	28.151555
89.599999	43.158444	34.821222	32.665222	37.919000	31.468777	30.065000	28.992666	28.348888	27.881888	27.131777	26.425777	26.184222	26.314111	26.071666	25.867888	25.569555	25.701888	26.014333	26.318555	26.319666	26.455111	26.829666	26.928555	27.078888	26.476222	27.284777	27.299111	27.493888	28.059000	28.164333
89.700000	43.202111	34.792888	32.681777	37.911555	31.464555	30.048333	28.993333	28.291444	27.854777	27.106777	26.440000	26.175111	26.308444	26.024555	25.877000	25.585777	25.718777	25.994777	26.318777	26.317000	26.465333	26.814666	26.945000	27.047777	26.445666	27.290111	27.295666	27.482777	28.058444	28.185888
89.800000	43.227666	34.783333	32.697333	37.911111	31.451000	30.024000	28.997000	28.234888	27.839333	27.088222	26.440666	26.157333	26.307333	25.989333	25.907777	25.610666	25.741000	26.008222	26.326222	26.308555	26.487444	26.802888	26.943333	27.013888	26.426111	27.292888	27.306444	27.469333	28.060333	28.197222
89.900000	43.242555	34.791555	32.712777	37.917111	31.431444	29.992444	29.002111	28.184777	27.831666	27.072555	26.432333	26.135222	26.309777	25.969777	25.954444	25.639444	25.761444	26.048111	26.338333	26.295222	26.519555	26.794777	26.928555	26.979222	26.414777	27.294000	27.328111	27.455444	28.063888	28.203444
90.000000	43.258666	34.810888	32.725333	37.919222	31.418333	29.961222	29.001888	28.164444	27.812000	27.049888	26.430888	26.127555	26.309333	25.966555	25.986444	25.656444	25.769000	26.082111	26.345444	26.283666	26.538555	26.787888	26.925333	26.958555	26.404666	27.307666	27.342000	27.451777	28.066555	28.215444
90.099999	43.264111	34.839444	32.730777	37.912111	31.411666	29.934333	28.995555	28.175111	27.776666	27.022222	26.434666	26.135444	26.303888	25.970333	25.998555	25.663777	25.774666	26.105888	26.346777	26.276333	26.533444	26.779333	26.937111	26.956333	26.397555	27.340555	27.344111	27.460444	28.068555	28.227333
90.200000	43.260555	34.857111	32.722333	37.907111	31.405444	29.913888	28.990000	28.198333	27.747666	27.008444	26.420222	26.151333	26.296333	25.972222	26.006111	25.671333	25.785888	26.119000	26.341333	26.274666	26.516111	26.769666	26.956888	26.964222	26.397444	27.376333	27.343888	27.471333	28.066000	28.239333
90.300000	43.279333	34.849000	32.710555	37.913000	31.407111	29.896444	28.993777	28.213555	27.737888	27.014000	26.390555	26.176111	26.287999	25.973777	26.013777	25.680222	25.787000	26.122555	26.328222	26.283888	26.496000	26.759777	26.967000	26.969555	26.396222	27.389222	27.347111	27.478333	28.052222	28.258333
90.400000	43.310555	34.821888	32.701777	37.927777	31.413777	29.881888	29.006000	28.226555	27.737222	27.034777	26.354444	26.210666	26.280555	25.975333	26.018111	25.688444	25.773666	26.123888	26.311777	26.305111	26.469111	26.753555	26.964777	26.970777	26.398333	27.380333	27.349333	27.484000	28.029888	28.275111
90.500000	43.326000	34.808111	32.687000	37.950777	31.408000	29.878222	29.018222	28.260222	27.733222	27.060444	26.333666	26.242555	26.271444	25.977444	26.024222	25.686777	25.748666	26.132333	26.310777	26.322000	26.445444	26.753444	26.971777	26.977888	26.410222	27.371444	27.355333	27.485111	28.010222	28.269000
90.599999	43.322333	34.813111	32.661666	37.982666	31.386777	29.887444	29.028888	28.317888	27.726444	27.089777	26.330222	26.268333	26.259222	25.980222	26.034444	25.673777	25.714222	26.147777	26.328222	26.330000	26.428777	26.758777	26.994111	26.993888	26.431777	27.367555	27.367666	27.480222	27.994777	28.238444
90.700000	43.307222	34.815888	32.631222	38.004777	31.364666	29.909333	29.038111	28.366888	27.726000	27.118888	26.336333	26.288888	26.239555	25.968444	26.046000	25.660111	25.698222	26.155666	26.346777	26.336111	26.405555	26.757777	27.022333	27.013777	26.447000	27.369444	27.381222	27.472222	27.983555	28.200888
90.800000	43.272444	34.798333	32.613333	38.007444	31.346444	29.940555	29.044333	28.395333	27.735555	27.147777	26.339000	26.311555	26.216888	25.948555	26.060777	25.652111	25.704555	26.159666	26.349222	26.351666	26.365444	26.755666	27.038666	27.023777	26.458444	27.365444	27.386777	27.466777	27.979555	28.167777
90.900000	43.236222	34.763111	32.614333	37.999111	31.332222	29.974666	29.048222	28.401333	27.760555	27.173666	26.340555	26.334333	26.194666	25.934888	26.086888	25.646555	25.716222	26.166333	26.336666	26.372666	26.325444	26.756666	27.038000	27.016555	26.463111	27.345111	27.390777	27.460111	27.982444	28.148222
91.000000	43.239222	34.743000	32.615222	37.988222	31.320777	29.995888	29.051111	28.389111	27.782666	27.195444	26.360222	26.336555	26.175777	25.922777	26.103777	25.634333	25.711777	26.177666	26.324777	26.379888	26.314333	26.758000	27.024444	27.007222	26.452222	27.314333	27.400666	27.448555	27.978222	28.134666
91.099999	43.273111	34.740666	32.612666	37.973000	31.309666	30.005666	29.051000	28.363222	27.799666	27.212777	26.395555	26.317444	26.159888	25.911333	26.111222	25.616000	25.696000	26.193000	26.313777	26.371999	26.330333	26.759333	27.002666	26.998555	26.428444	27.278888	27.415666	27.433222	27.968444	28.125333
91.200000	43.285888	34.759444	32.608888	37.959111	31.292666	30.019777	29.045555	28.346000	27.808555	27.222222	26.432666	26.292888	26.145000	25.903222	26.120555	25.597666	25.690111	26.200222	26.310222	26.353888	26.352777	26.762333	26.988444	26.995333	26.404222	27.265111	27.426666	27.414777	27.964222	28.117222
91.300000	43.265333	34.794222	32.614000	37.954666	31.271888	30.045444	29.038222	28.340666	27.813000	27.222333	26.468777	26.275333	26.130555	25.902444	26.139777	25.582222	25.695666	26.192222	26.317777	26.331999	26.372666	26.768444	26.981111	26.993555	26.381444	27.274888	27.430000	27.390888	27.968444	28.112888
91.400000	43.230444	34.820666	32.640666	37.954666	31.258000	30.069222	29.033777	28.331444	27.813111	27.219333	26.493111	26.273000	26.122333	25.907666	26.158444	25.576777	25.704222	26.175888	26.321666	26.321777	26.376666	26.779444	26.958777	26.982888	26.362888	27.285111	27.417777	27.371777	27.971777	28.117333
91.500000	43.205555	34.826666	32.671555	37.947444	31.244777	30.068333	29.023888	28.310111	27.817888	27.221777	26.495666	26.268111	26.123555	25.914555	26.171888	25.583777	25.716888	26.172555	26.311111	26.317666	26.370000	26.792000	26.927777	26.967222	26.357444	27.280666	27.399111	27.373666	27.966777	28.124555
91.599999	43.196333	34.824555	32.694555	37.939888	31.228888	30.045222	29.009444	28.284777	27.824888	27.229888	26.485555	26.255666	26.131000	25.918666	26.178666	25.598777	25.731111	26.179444	26.297888	26.312000	26.359777	26.802444	26.900222	26.956000	26.363222	27.269666	27.380333	27.392555	27.951555	28.127000
91.700000	43.199000	34.844888	32.692111	37.938000	31.225222	30.023888	28.998222	28.272777	27.814666	27.235888	26.480777	26.238777	26.135555	25.917888	26.171111	25.611777	25.729000	26.174555	26.302333	26.304333	26.360666	26.810666	26.891111	26.963555	26.363777	27.273444	27.368666	27.404444	27.934666	28.119222
91.800000	43.210666	34.890666	32.664222	37.941000	31.238444	30.009444	28.991444	28.275333	27.783555	27.238000	26.482444	26.219888	26.136222	25.913111	26.148000	25.622000	25.707444	26.153444	26.325111	26.297444	26.373666	26.817777	26.899888	26.989888	26.356000	27.294222	27.363444	27.404888	27.919000	28.102555
91.900000	43.208333	34.922999	32.643111	37.949777	31.259222	30.004333	28.984555	28.284222	27.761222	27.237444	26.473333	26.217333	26.137111	25.912666	26.136888	25.636111	25.685222	26.124777	26.344666	26.305222	26.380777	26.826555	26.916333	27.013666	26.347444	27.315444	27.356111	27.399666	27.917888	28.093000
92.000000	43.200777	34.930111	32.642222	37.970111	31.272111	29.994666	28.971777	28.295666	27.758888	27.236888	26.454111	26.229666	26.145333	25.908444	26.140333	25.654000	25.674333	26.098000	26.351222	26.323555	26.381555	26.833000	26.936666	27.032333	26.339000	27.332000	27.339333	27.394666	27.930222	28.094333
92.099999	43.206777	34.919444	32.646333	37.989777	31.273666	29.969000	28.947888	28.304444	27.771444	27.238777	26.429444	26.238222	26.161777	25.893888	26.145999	25.671111	25.672111	26.083777	26.339000	26.342333	26.389444	26.834777	26.962333	27.052333	26.328000	27.340888	27.318555	27.393222	27.951000	28.102222
92.200000	43.231999	34.903555	32.644444	37.984222	31.270111	29.931555	28.922888	28.307111	27.789666	27.237000	26.400111	26.240222	26.181111	25.879666	26.134555	25.678111	25.673222	26.076333	26.323333	26.348000	26.407222	26.831777	26.991555	27.072444	26.324777	27.338888	27.322222	27.389000	27.968333	28.100000
92.300000	43.271222	34.884333	32.642222	37.956444	31.264000	29.887666	28.899222	28.305000	27.811000	27.229666	26.368444	26.241000	26.202666	25.867111	26.106555	25.674888	25.676888	26.070222	26.306222	26.343111	26.432555	26.825333	27.021333	27.090888	26.327000	27.328555	27.347222	27.378111	27.983777	28.089888
92.400000	43.300000	34.864111	32.648333	37.923444	31.270555	29.857555	28.891444	28.301666	27.825888	27.218555	26.342222	26.242666	26.220555	25.862000	26.071555	25.663444	25.679222	26.054000	26.287555	26.348888	26.455777	26.819111	27.047222	27.098222	26.324333	27.324444	27.374555	27.355111	28.003333	28.091333
92.500000	43.316222	34.840222	32.654222	37.889222	31.293555	29.841000	28.902555	28.296333	27.834222	27.209333	26.321222	26.232666	26.232333	25.865444	26.034000	25.645777	25.679777	26.034222	26.262444	26.372555	26.476777	26.812888	27.074333	27.092666	26.315888	27.329222	27.399555	27.326222	28.027111	28.111777
92.599999	43.330777	34.803222	32.663555	37.859333	31.311888	29.818444	28.921888	28.284444	27.850000	27.205888	26.304111	26.206888	26.242444	25.871444	26.002888	25.624888	25.691666	26.028777	26.230666	26.397777	26.491555	26.801333	27.101444	27.078222	26.314555	27.331444	27.422111	27.308111	28.045666	28.141333
92.700000	43.341333	34.761333	32.690111	37.842444	31.315000	29.788555	28.932000	28.268222	27.870222	27.194111	26.304111	26.187666	26.250555	25.873333	25.991888	25.599444	25.715333	26.040333	26.202222	26.400444	26.500111	26.782222	27.113888	27.072555	26.319555	27.322666	27.434777	27.299222	28.064222	28.163111
92.800000	43.342111	34.722555	32.724777	37.834555	31.313444	29.760555	28.936777	28.250333	27.887222	27.172000	26.320777	26.176111	26.251777	25.877000	25.999222	25.569888	25.742444	26.062444	26.183777	26.383555	26.502777	26.758555	27.114333	27.077333	26.330333	27.306777	27.442666	27.295333	28.083333	28.174555
92.900000	43.330444	34.691555	32.740333	37.817555	31.316888	29.744111	28.950555	28.243111	27.894777	27.148000	26.331777	26.164222	26.249222	25.883666	26.002444	25.550888	25.759444	26.077333	26.178444	26.359444	26.498111	26.749555	27.104888	27.076333	26.343333	27.296444	27.454777	27.297222	28.078444	28.181666
93.000000	43.307777	34.666666	32.733666	37.788666	31.323888	29.738444	28.975333	28.248555	27.894000	27.124888	26.331777	26.149666	26.245444	25.891777	25.996666	25.546000	25.765888	26.083000	26.184666	26.330111	26.485555	26.758666	27.084999	27.065000	26.357777	27.293333	27.471333	27.306333	28.043333	28.186777
93.099999	43.282444	34.650777	32.712444	37.767777	31.334555	29.740222	28.997555	28.259999	27.888222	27.116111	26.330222	26.128222	26.240777	25.892444	25.995444	25.554333	25.767666	26.095333	26.188000	26.307333	26.475555	26.776222	27.061888	27.053111	26.367111	27.297666	27.469555	27.328555	28.000222	28.196555
93.200000	43.256888	34.659222	32.686333	37.759555	31.360888	29.761555	29.017333	28.267333	27.874555	27.130333	26.337555	26.107666	26.227444	25.894333	26.002000	25.564999	25.767555	26.118555	26.195000	26.297666	26.474111	26.790111	27.042111	27.046777	26.379555	27.307777	27.452555	27.359777	27.969111	28.200333
93.300000	43.234444	34.696111	32.668333	37.757888	31.396888	29.802777	29.030000	28.271777	27.853000	27.158333	26.353888	26.107000	26.209555	25.895777	26.009333	25.575000	25.766000	26.142888	26.213444	26.289777	26.481888	26.800666	27.017555	27.048555	26.396666	27.319222	27.427666	27.390555	27.949666	28.186444
93.400000	43.216999	34.727333	32.658000	37.760111	31.402888	29.837666	29.026333	28.269111	27.832333	27.171000	26.367777	26.127888	26.196444	25.903555	26.016000	25.594444	25.759555	26.164888	26.234888	26.264555	26.479444	26.806222	26.978111	27.055333	26.403111	27.327222	27.403222	27.407888	27.929777	28.165000
93.500000	43.205777	34.750000	32.651777	37.764333	31.380444	29.865111	29.010777	28.258444	27.814333	27.172333	26.375555	26.164111	26.188444	25.919444	26.018777	25.623888	25.749111	26.184888	26.256555	26.227444	26.466666	26.807111	26.927888	27.062444	26.400000	27.333555	27.381333	27.413444	27.907333	28.139888
93.599999	43.195777	34.764222	32.640888	37.773111	31.355666	29.887666	28.996000	28.251555	27.807444	27.183555	26.374222	26.188777	26.193888	25.937777	26.012666	25.656444	25.734444	26.197111	26.273777	26.210777	26.451111	26.811222	26.886444	27.055777	26.394444	27.340777	27.367111	27.423777	27.877111	28.127777
93.700000	43.180333	34.777555	32.628333	37.793333	31.341666	29.909222	28.979666	28.258666	27.812666	27.207888	26.371444	26.200444	26.217444	25.950888	26.002444	25.686222	25.713444	26.196666	26.290333	26.221555	26.438222	26.822666	26.856444	27.037555	26.388333	27.346777	27.358777	27.445555	27.840555	28.129333
93.800000	43.157888	34.795888	32.625555	37.831555	31.343555	29.933666	28.956222	28.267111	27.822777	27.234666	26.382666	26.207222	26.244333	25.965888	26.003333	25.701555	25.690555	26.193777	26.312111	26.247333	26.430888	26.822777	26.841777	27.025888	26.386111	27.346111	27.354555	27.467222	27.825666	28.134000
93.900000	43.144333	34.816444	32.627555	37.868333	31.360444	29.960888	28.935777	28.259000	27.828222	27.262555	26.389111	26.206333	26.254555	25.984777	26.003222	25.710666	25.676666	26.196777	26.338666	26.270000	26.433777	26.795111	26.852666	27.023000	26.395111	27.344666	27.353222	27.467555	27.848111	28.137444
94.000000	43.137777	34.828888	32.627777	37.900333	31.383777	29.982666	28.918444	28.241222	27.831333	27.285777	26.383444	26.192555	26.253666	26.001666	26.000000	25.720888	25.669555	26.202666	26.365444	26.285000	26.442444	26.748000	26.884333	27.024333	26.409666	27.343444	27.352888	27.449222	27.894555	28.146888
94.099999	43.123444	34.820333	32.627000	37.924000	31.391444	29.983444	28.901000	28.232222	27.844222	27.282444	26.374888	26.176555	26.255111	26.016000	26.003444	25.725888	25.654777	26.206222	26.375333	26.295444	26.445888	26.710333	26.908333	27.019777	26.411000	27.344777	27.357111	27.435111	27.929444	28.163222
94.200000	43.098444	34.791444	32.627777	37.939777	31.381222	29.962555	28.882777	28.233888	27.868888	27.249555	26.368222	26.162666	26.260333	26.029777	26.016444	25.721555	25.629555	26.207111	26.365777	26.303777	26.442777	26.686222	26.919555	27.008333	26.396666	27.348666	27.367555	27.430000	27.949000	28.184111
94.300000	43.069777	34.781666	32.639999	37.946666	31.382888	29.950444	28.872555	28.245444	27.890222	27.217777	26.374000	26.155444	26.259333	26.029000	26.039000	25.701444	25.606333	26.199333	26.359333	26.323555	26.453444	26.677888	26.929000	26.996555	26.382777	27.349666	27.378222	27.440111	27.969888	28.198888
94.400000	43.047444	34.794888	32.665111	37.945111	31.387222	29.952444	28.874222	28.258666	27.899000	27.197777	26.390666	26.145888	26.247222	26.005000	26.075555	25.673666	25.597666	26.178888	26.369444	26.357111	26.478555	26.686000	26.945111	26.986555	26.368888	27.336777	27.385666	27.464444	27.998666	28.217888
94.500000	43.041444	34.819666	32.698111	37.924666	31.374111	29.962333	28.891222	28.258444	27.893666	27.184222	26.406666	26.136222	26.217000	25.969333	26.118555	25.647222	25.606444	26.153333	26.390000	26.393555	26.509444	26.703777	26.963555	26.974777	26.352000	27.313555	27.392777	27.492555	28.032444	28.240000
94.599999	43.041555	34.838000	32.716222	37.894222	31.362444	29.966777	28.922444	28.261333	27.886444	27.164333	26.401000	26.123555	26.183444	25.945777	26.139666	25.633888	25.617222	26.148111	26.401888	26.408000	26.526555	26.708111	26.987111	26.968777	26.347444	27.299999	27.395444	27.492777	28.057333	28.246111
94.700000	43.043444	34.851222	32.721777	37.859555	31.352888	29.966111	28.964777	28.271333	27.879333	27.137777	26.379888	26.109333	26.151000	25.934111	26.143444	25.630555	25.627222	26.161222	26.405888	26.404777	26.528888	26.702444	27.013444	26.969111	26.353222	27.293999	27.393888	27.470222	28.071000	28.237000
94.800000	43.034000	34.853888	32.722666	37.840111	31.338333	29.956444	28.994777	28.288222	27.876777	27.102111	26.375111	26.106888	26.129000	25.932555	26.152000	25.614777	25.625666	26.173111	26.402111	26.403777	26.523111	26.710000	27.022444	26.975000	26.352666	27.288999	27.391666	27.459000	28.067000	28.228000
94.900000	43.016111	34.839111	32.718555	37.833888	31.312888	29.934777	29.005000	28.301444	27.876333	27.056555	26.391555	26.121444	26.112222	25.940333	26.168666	25.579666	25.612444	26.175000	26.389333	26.407222	26.516333	26.737555	27.007555	26.984111	26.339222	27.285555	27.390555	27.468555	28.047333	28.227777
95.000000	43.005444	34.810777	32.699222	37.838000	31.287000	29.910111	29.000888	28.303222	27.867666	27.018555	26.405111	26.132555	26.097555	25.947222	26.180555	25.546333	25.602333	26.169222	26.378777	26.407333	26.511222	26.764555	26.991333	27.000000	26.324444	27.282222	27.386444	27.477333	28.028666	28.241000
95.099999	43.017999	34.793000	32.662777	37.845777	31.264888	29.905666	28.991888	28.293888	27.843444	27.007444	26.394111	26.129111	26.093222	25.943777	26.184444	25.533888	25.609888	26.161666	26.375444	26.407888	26.500666	26.772777	26.982222	27.022000	26.315000	27.276111	27.387666	27.470555	28.018777	28.250000
95.200000	43.047000	34.782999	32.608444	37.856777	31.252666	29.917444	28.975444	28.279111	27.810222	27.016000	26.359555	26.117333	26.102333	25.936111	26.177555	25.536555	25.626444	26.155444	26.370111	26.407222	26.484000	26.761888	26.974333	27.048444	26.311000	27.274777	27.396666	27.449000	28.012888	28.247777
95.300000	43.067333	34.760222	32.559333	37.876444	31.257888	29.926555	28.952000	28.271444	27.791666	27.027666	26.324666	26.100777	26.117888	25.935000	26.157777	25.541777	25.629777	26.163777	26.346111	26.388444	26.470333	26.744666	26.961666	27.064333	26.313111	27.286000	27.405444	27.422888	28.007333	28.235777
95.400000	43.075444	34.720666	32.521777	37.906222	31.280222	29.929666	28.922555	28.271777	27.791000	27.040888	26.295000	26.078111	26.137000	25.941000	26.125777	25.548444	25.617666	26.188888	26.302777	26.347888	26.461888	26.724444	26.944888	27.066555	26.321222	27.309222	27.411333	27.394222	28.002888	28.217000
95.500000	43.083777	34.679333	32.501000	37.929111	31.287555	29.931111	28.890777	28.257222	27.794888	27.058000	26.278444	26.064555	26.144000	25.941555	26.098888	25.553444	25.609555	26.205000	26.265444	26.315333	26.468333	26.718222	26.921111	27.052333	26.320222	27.324444	27.421444	27.380111	28.003555	28.211777
95.599999	43.085555	34.642555	32.475333	37.943444	31.279777	29.923000	28.857111	28.233000	27.803222	27.068666	26.267444	26.076111	26.144222	25.941777	26.068222	25.561000	25.607888	26.204555	26.248555	26.308444	26.483444	26.723000	26.893888	27.032000	26.313111	27.328777	27.437444	27.368777	27.996888	28.222777
95.700000	43.076666	34.620222	32.445222	37.952111	31.266444	29.910222	28.832777	28.215222	27.819888	27.074000	26.254222	26.104444	26.145777	25.942888	26.028777	25.581777	25.612888	26.200888	26.253888	26.323333	26.496555	26.728333	26.873444	27.008666	26.309777	27.321333	27.456555	27.345888	27.980000	28.236555
95.800000	43.084999	34.626555	32.435000	37.961666	31.261666	29.924222	28.820111	28.195777	27.838555	27.094888	26.241444	26.124777	26.157777	25.947222	26.001888	25.606777	25.616555	26.201888	26.260222	26.337222	26.506444	26.732777	26.854111	26.992666	26.314222	27.307333	27.475111	27.324000	27.968444	28.227333
95.900000	43.107111	34.654999	32.444333	37.973888	31.264888	29.959222	28.816888	28.174111	27.860555	27.127000	26.233444	26.139111	26.177555	25.956777	25.987333	25.632000	25.616000	26.206222	26.267000	26.348222	26.515333	26.739999	26.835222	26.984222	26.325333	27.287666	27.490555	27.305777	27.960999	28.200222
96.000000	43.122888	34.671888	32.468444	37.977000	31.267777	29.976777	28.823222	28.162555	27.884555	27.147555	26.242333	26.152777	26.189555	25.969777	25.981666	25.647888	25.607888	26.212000	26.270444	26.351666	26.525888	26.756555	26.824888	26.971333	26.335888	27.266111	27.486111	27.302000	27.955555	28.189222
96.099999	43.127555	34.671555	32.504555	37.959333	31.266000	29.966222	28.844777	28.170555	27.906000	27.152222	26.265333	26.164888	26.190222	25.980222	25.982555	25.657888	25.597777	26.221111	26.269555	26.348555	26.534444	26.777666	26.830333	26.945111	26.344000	27.242888	27.457111	27.313111	27.953222	28.203555
96.200000	43.132222	34.672555	32.529111	37.922000	31.260555	29.945888	28.873000	28.192444	27.911444	27.146777	26.281000	26.183777	26.190444	25.988000	25.985555	25.666444	25.595333	26.223111	26.270111	26.353444	26.533444	26.790222	26.846555	26.923444	26.350666	27.223333	27.420333	27.326888	27.950222	28.228333
96.300000	43.125222	34.686666	32.540444	37.891555	31.248777	29.937444	28.891555	28.222333	27.901111	27.132333	26.284777	26.221888	26.188666	26.000333	25.983000	25.674777	25.603333	26.210444	26.282444	26.369444	26.529111	26.792555	26.864222	26.928777	26.360222	27.216444	27.398666	27.330333	27.942000	28.248222
96.400000	43.111000	34.709333	32.553111	37.869111	31.230777	29.946111	28.900333	28.256444	27.875222	27.116222	26.282111	26.268333	26.181111	26.013444	25.981111	25.680111	25.619888	26.188555	26.296444	26.384555	26.525777	26.786666	26.880777	26.954000	26.370555	27.224222	27.390777	27.331222	27.937000	28.261444
96.500000	43.113111	34.728111	32.565333	37.867222	31.218000	29.959444	28.908555	28.275222	27.853444	27.116333	26.289444	26.290888	26.177222	26.015444	25.989000	25.676888	25.638222	26.170111	26.290111	26.382111	26.519666	26.769333	26.893000	26.970666	26.373555	27.235888	27.386111	27.338000	27.939000	28.265888
96.599999	43.135777	34.741555	32.571333	37.888666	31.212888	29.972555	28.918666	28.275333	27.840666	27.134444	26.308888	26.285666	26.180555	26.005000	26.006555	25.664888	25.657444	26.156111	26.261666	26.362444	26.508333	26.739222	26.901000	26.974444	26.368111	27.248000	27.382444	27.349777	27.945888	28.261777
96.700000	43.149888	34.745222	32.559111	37.910333	31.205111	29.964555	28.932666	28.283333	27.839000	27.146444	26.330888	26.273666	26.179555	25.986111	26.014888	25.661555	25.683444	26.147666	26.240777	26.346444	26.492222	26.700333	26.918777	26.963666	26.363444	27.261666	27.376333	27.351000	27.947666	28.266000
96.800000	43.158222	34.743111	32.546666	37.904666	31.191444	29.946777	28.946222	28.310888	27.838555	27.147000	26.352555	26.257222	26.163000	25.966777	26.022111	25.669000	25.713222	26.144777	26.237666	26.334444	26.480444	26.666555	26.948888	26.947666	26.369666	27.286777	27.360222	27.350888	27.955444	28.277777
96.900000	43.167888	34.744222	32.538111	37.889777	31.178333	29.935222	28.950666	28.343333	27.846000	27.142666	26.378555	26.237777	26.136777	25.956222	26.031777	25.681666	25.738444	26.143666	26.253555	26.325000	26.478777	26.645444	26.980000	26.940000	26.389666	27.322444	27.340999	27.348666	27.967444	28.283111
97.000000	43.157777	34.744333	32.527666	37.895000	31.180444	29.933333	28.943111	28.349666	27.856333	27.143555	26.387000	26.221777	26.123111	25.959111	26.025222	25.689222	25.757222	26.129666	26.268000	26.307777	26.485000	26.637777	26.994333	26.943555	26.403111	27.352111	27.344666	27.351222	27.969333	28.271444
97.099999	43.131888	34.741555	32.514111	37.913444	31.198222	29.936444	28.927777	28.331333	27.868666	27.149666	26.377777	26.206222	26.122888	25.973444	26.004555	25.691666	25.769444	26.104111	26.278444	26.282888	26.496666	26.643222	26.994333	26.953444	26.408888	27.373555	27.365888	27.361444	27.962111	28.246000
97.200000	43.117888	34.739222	32.502777	37.924333	31.222444	29.925222	28.918777	28.309666	27.886000	27.159111	26.366666	26.181777	26.134777	25.984222	25.985333	25.692111	25.776222	26.089000	26.284222	26.268333	26.500666	26.650222	26.990000	26.958111	26.407222	27.380000	27.379666	27.375222	27.950777	28.229444
97.300000	43.123777	34.744333	32.500222	37.932444	31.245333	29.899000	28.915222	28.295333	27.912333	27.170222	26.364444	26.149555	26.155000	25.986888	25.972888	25.692444	25.778444	26.095333	26.291111	26.275666	26.494000	26.652222	26.982222	26.962888	26.401222	27.372666	27.382888	27.382555	27.936111	28.228222
97.400000	43.135333	34.758777	32.523555	37.925555	31.257444	29.881111	28.907333	28.299222	27.928444	27.176666	26.359666	26.124000	26.170222	25.988666	25.966222	25.693333	25.778333	26.112888	26.305666	26.297111	26.486333	26.658666	26.973444	26.982111	26.398222	27.363444	27.383111	27.390666	27.927777	28.237666
97.500000	43.158888	34.767333	32.554222	37.896333	31.263222	29.887666	28.892888	28.310555	27.930666	27.180444	26.340888	26.102777	26.181666	25.992555	25.962888	25.692666	25.769444	26.120000	26.325777	26.306333	26.479000	26.683888	26.973888	27.005777	26.407555	27.348222	27.378777	27.415777	27.931111	28.242000
97.599999	43.192888	34.767111	32.580111	37.863222	31.264888	29.911111	28.875000	28.321555	27.925666	27.185555	26.310111	26.084444	26.196888	25.993111	25.957222	25.689000	25.754222	26.116444	26.344111	26.302888	26.465777	26.718444	26.981777	27.027555	26.422444	27.320000	27.375111	27.451444	27.938444	28.241555
97.700000	43.205555	34.761888	32.587777	37.845777	31.267444	29.927111	28.863000	28.320777	27.918333	27.194222	26.278000	26.081444	26.218444	25.985666	25.950222	25.677444	25.741888	26.111444	26.343555	26.304888	26.445333	26.737000	26.986333	27.037222	26.419555	27.285888	27.383000	27.470000	27.935777	28.233222
97.800000	43.189777	34.753444	32.578444	37.842222	31.271111	29.932444	28.857777	28.308333	27.907666	27.205777	26.246555	26.097333	26.244111	25.971111	25.944111	25.657444	25.733888	26.107333	26.322555	26.316777	26.419444	26.736777	26.985666	27.034777	26.395888	27.249888	27.403000	27.466888	27.922555	28.216000
97.900000	43.177444	34.752888	32.571777	37.841444	31.267444	29.936222	28.851444	28.308333	27.904444	27.212555	26.236888	26.117777	26.254444	25.956555	25.951555	25.641888	25.723555	26.118888	26.309555	26.338333	26.391777	26.725111	26.989222	27.032222	26.376111	27.224222	27.410000	27.441555	27.915222	28.199333
98.000000	43.177666	34.761777	32.584333	37.853000	31.259222	29.941444	28.836444	28.324111	27.910444	27.211777	26.243666	26.129777	26.248444	25.950111	25.960333	25.639222	25.706777	26.149222	26.314666	26.355444	26.359444	26.706666	26.995333	27.038000	26.364111	27.203000	27.399000	27.404222	27.918222	28.194888
98.099999	43.178222	34.769000	32.606111	37.869555	31.258555	29.949111	28.814222	28.339222	27.919111	27.205888	26.250333	26.131666	26.232000	25.959000	25.962111	25.646222	25.682000	26.181555	26.328888	26.350777	26.327111	26.691444	27.002666	27.044222	26.355333	27.184555	27.374777	27.369888	27.930333	28.192333
98.200000	43.175555	34.757333	32.603111	37.886888	31.252444	29.962777	28.801888	28.338000	27.925222	27.199888	26.257888	26.135111	26.217222	25.968444	25.968444	25.655111	25.655555	26.188444	26.332111	26.327777	26.303333	26.699555	27.021888	27.030888	26.351444	27.160444	27.343333	27.361666	27.929222	28.181222
98.300000	43.166888	34.731111	32.581666	37.906333	31.239000	29.979333	28.799555	28.324111	27.928555	27.192666	26.268777	26.141666	26.202666	25.978111	25.980111	25.666555	25.629444	26.175111	26.325333	26.293000	26.288333	26.727666	27.050111	27.001888	26.350333	27.132555	27.305888	27.375555	27.914000	28.165444
98.400000	43.141111	34.716222	32.571111	37.916777	31.222111	29.983444	28.807111	28.312111	27.927777	27.179111	26.287555	26.156111	26.183333	25.982444	25.997777	25.678333	25.611888	26.164555	26.315333	26.269333	26.288111	26.745777	27.061333	26.974666	26.345444	27.114777	27.281777	27.377555	27.904666	28.147333
98.500000	43.097777	34.718444	32.574555	37.908333	31.208777	29.972666	28.824555	28.302111	27.922777	27.158555	26.310888	26.177222	26.158888	25.978666	26.020000	25.687555	25.603111	26.158555	26.304111	26.254777	26.305888	26.742888	27.045222	26.951444	26.338000	27.111222	27.281222	27.355333	27.916888	28.118222
98.599999	43.067333	34.726777	32.587777	37.894444	31.199444	29.960444	28.844222	28.292555	27.919555	27.136333	26.329666	26.189000	26.140777	25.967000	26.033444	25.696777	25.598555	26.150222	26.299111	26.234222	26.332222	26.732111	27.015111	26.938222	26.339888	27.105111	27.295888	27.334333	27.945777	28.088444
98.700000	43.062111	34.727000	32.610111	37.898333	31.202333	29.951222	28.855333	28.278111	27.922666	27.121555	26.336555	26.183666	26.141222	25.959888	26.018888	25.705222	25.604111	26.146666	26.303666	26.215888	26.358333	26.722888	26.992777	26.954888	26.349555	27.093888	27.305111	27.345777	27.961444	28.084888
98.800000	43.076111	34.718000	32.630333	37.913333	31.215555	29.943111	28.863111	28.256222	27.930777	27.116111	26.335222	26.169888	26.161000	25.951444	25.984555	25.707111	25.622888	26.145777	26.310666	26.209333	26.386444	26.711888	26.979222	26.995333	26.364555	27.081555	27.312777	27.382666	27.960777	28.099444
98.900000	43.087555	34.710555	32.629555	37.921888	31.217555	29.932000	28.882222	28.234333	27.928777	27.110777	26.337000	26.170777	26.181666	25.933555	25.965666	25.703666	25.642222	26.136666	26.313666	26.213444	26.413000	26.704888	26.970555	27.038222	26.378222	27.073555	27.323000	27.418777	27.955555	28.103444
99.000000	43.093222	34.707888	32.607333	37.922333	31.203666	29.917555	28.914222	28.215000	27.913444	27.102555	26.343111	26.188444	26.198555	25.906111	25.967666	25.697222	25.657888	26.117777	26.313666	26.224666	26.436444	26.704444	26.965333	27.080333	26.390000	27.069666	27.335555	27.450333	27.949777	28.092888
99.099999	43.091666	34.714000	32.592222	37.912222	31.196111	29.900777	28.938222	28.198777	27.891333	27.086888	26.340555	26.201666	26.208111	25.889444	25.968222	25.688555	25.664777	26.107444	26.324777	26.231666	26.452888	26.692555	26.950888	27.124888	26.399000	27.076888	27.351555	27.463111	27.962888	28.079333
99.200000	43.087555	34.720000	32.585444	37.888666	31.197111	29.887000	28.948000	28.179222	27.870333	27.061888	26.328000	26.197888	26.217444	25.884777	25.959666	25.670333	25.665888	26.108111	26.346444	26.239777	26.465111	26.663333	26.926000	27.155000	26.410888	27.094666	27.376666	27.455111	27.991333	28.073999
99.300000	43.081555	34.716777	32.581777	37.867444	31.195777	29.880222	28.943555	28.155888	27.850555	27.029000	26.310222	26.178777	26.226888	25.896000	25.943777	25.647111	25.660555	26.117333	26.375777	26.252222	26.468111	26.634000	26.906555	27.167555	26.424000	27.116555	27.395333	27.445111	28.011777	28.090222
99.400000	43.080000	34.714222	32.583444	37.850222	31.197888	29.877777	28.938444	28.147777	27.831666	27.013555	26.294111	26.159111	26.245222	25.919666	25.928444	25.633444	25.657222	26.124333	26.384888	26.273333	26.457888	26.617444	26.905111	27.177000	26.426222	27.138333	27.394000	27.448777	28.002444	28.109777
99.500000	43.081555	34.715666	32.590222	37.831666	31.201222	29.879333	28.935222	28.156222	27.812555	27.013333	26.280888	26.140111	26.269777	25.952444	25.918000	25.629444	25.654111	26.126777	26.373333	26.299777	26.436111	26.612111	26.916444	27.178333	26.419111	27.159666	27.377666	27.459333	27.971222	28.126111
99.599999	43.073777	34.721000	32.599333	37.806555	31.187555	29.879444	28.942333	28.174111	27.795111	27.008888	26.279666	26.127333	26.283666	25.977000	25.924777	25.630777	25.641888	26.126111	26.354000	26.310444	26.413444	26.613222	26.915888	27.155000	26.410222	27.178333	27.370555	27.451000	27.956222	28.128888
99.700000	43.052111	34.722333	32.609333	37.785555	31.150666	29.875555	28.958666	28.193555	27.782888	26.993111	26.292777	26.121888	26.282555	25.990666	25.945666	25.633777	25.619111	26.129333	26.336555	26.300111	26.392000	26.622000	26.900444	27.109000	26.401333	27.193888	27.375333	27.424333	27.962222	28.128333
99.800000	43.034444	34.711777	32.621333	37.775333	31.113555	29.870888	28.972333	28.205888	27.784444	26.981000	26.313000	26.112000	26.283555	25.996333	25.959000	25.631111	25.603888	26.141111	26.316222	26.285777	26.379222	26.629000	26.877666	27.056222	26.394555	27.206333	27.389333	27.397888	27.970333	28.140333
99.900000	43.044888	34.704555	32.631222	37.772555	31.097000	29.873666	28.964111	28.217333	27.784111	26.987111	26.334222	26.089555	26.281111	26.004666	25.964000	25.629555	25.605777	26.151111	26.288222	26.278333	26.380222	26.636333	26.856555	27.010888	26.387777	27.215000	27.398333	27.384222	27.967333	28.164777
100.000000	43.080222	34.706888	32.637888	37.779222	31.099555	29.880000	28.938555	28.232333	27.776555	27.012444	26.357666	26.063000	26.270444	26.014777	25.966000	25.634222	25.622666	26.157333	26.252888	26.274111	26.393333	26.648222	26.838222	26.984555	26.377111	27.220222	27.398444	27.384444	27.955333	28.193888
100.100000	43.107777	34.714666	32.646666	37.794444	31.114777	29.880000	28.924333	28.243666	27.768444	27.051111	26.393888	26.053888	26.273666	26.013888	25.967777	25.643111	25.636888	26.161444	26.216777	26.278444	26.403000	26.660333	26.828000	26.984666	26.361555	27.230888	27.397888	27.383444	27.946333	28.204111
100.200000	43.120555	34.724888	32.659222	37.817111	31.141444	29.872666	28.926777	28.248111	27.763444	27.101111	26.445222	26.064333	26.297888	25.999333	25.968222	25.654111	25.644888	26.164222	26.181222	26.294111	26.406222	26.670000	26.826666	27.008777	26.342222	27.248888	27.400000	27.377111	27.942333	28.192555
100.300000	43.117444	34.720000	32.670888	37.850888	31.166444	29.865333	28.924555	28.236000	27.766888	27.134000	26.496111	26.079000	26.317888	25.981000	25.966222	25.656111	25.646666	26.173666	26.171222	26.311333	26.409777	26.678777	26.829555	27.037666	26.329000	27.263111	27.402444	27.369555	27.945555	28.196333
100.400000	43.105333	34.697333	32.682666	37.889000	31.189444	29.861000	28.906555	28.221222	27.786444	27.144444	26.529000	26.095444	26.308777	25.964222	25.969555	25.650000	25.655000	26.188111	26.185111	26.319333	26.422444	26.691000	26.833111	27.067666	26.320444	27.256888	27.397222	27.371666	27.950333	28.230444
100.500000	43.091444	34.669444	32.696777	37.915222	31.220111	29.863777	28.874111	28.216222	27.816666	27.143555	26.540222	26.112333	26.277333	25.953000	25.983000	25.641555	25.671777	26.196888	26.208222	26.326666	26.440555	26.704777	26.842000	27.095666	26.313777	27.231111	27.380111	27.382555	27.949000	28.279222
100.600000	43.090111	34.652444	32.704000	37.927333	31.242111	29.870111	28.839777	28.218777	27.842888	27.144888	26.533888	26.128222	26.258777	25.954000	25.994222	25.640111	25.684444	26.193000	26.223333	26.337444	26.452111	26.718333	26.865777	27.110444	26.318555	27.217333	27.359000	27.393888	27.945444	28.299555
100.700000	43.096111	34.641777	32.705666	37.926666	31.251333	29.877888	28.808222	28.226666	27.869888	27.145666	26.511222	26.144666	26.255444	25.964222	26.002000	25.643333	25.691888	26.179666	26.231555	26.349888	26.456222	26.730555	26.902333	27.108888	26.335222	27.216000	27.337555	27.403222	27.942111	28.292666
100.800000	43.091444	34.627222	32.716111	37.918888	31.248777	29.883111	28.802666	28.225444	27.909333	27.139555	26.481777	26.161888	26.260000	25.969555	26.000222	25.641666	25.690777	26.172333	26.242222	26.360000	26.456555	26.739777	26.937111	27.098666	26.351888	27.219111	27.331000	27.407888	27.949777	28.273777
100.900000	43.078111	34.614000	32.741555	37.904000	31.245555	29.888333	28.826888	28.211555	27.956555	27.129888	26.448888	26.176333	26.261000	25.967888	25.988000	25.634888	25.682555	26.173222	26.258666	26.369888	26.457555	26.748111	26.965666	27.092000	26.359111	27.221000	27.339777	27.411777	27.969444	28.250000
101.000000	43.080888	34.613777	32.767222	37.882888	31.242999	29.896777	28.855666	28.198777	27.996222	27.123777	26.405555	26.180888	26.235555	25.970000	25.973444	25.630777	25.682111	26.176111	26.273444	26.368777	26.468000	26.762444	26.985222	27.091333	26.356333	27.214666	27.348666	27.428999	27.992222	28.235333
101.100000	43.093777	34.625111	32.759222	37.845222	31.231555	29.904777	28.872777	28.191777	28.021666	27.120666	26.357777	26.179777	26.200333	25.975444	25.969444	25.625222	25.693444	26.172333	26.280888	26.353444	26.475000	26.771777	26.998888	27.071888	26.358666	27.203000	27.349444	27.451555	28.014555	28.239111
101.200000	43.111999	34.649666	32.717000	37.795777	31.211555	29.910111	28.886111	28.181000	28.028111	27.124333	26.317555	26.174555	26.172111	25.980444	25.970666	25.617555	25.707777	26.162888	26.282000	26.331444	26.472666	26.772888	27.009111	27.036222	26.367222	27.197333	27.347888	27.472111	28.040333	28.251000
101.300000	43.137444	34.671777	32.673888	37.762000	31.195666	29.914111	28.912111	28.159444	28.021000	27.132888	26.293555	26.168333	26.169444	25.980000	25.971444	25.616111	25.706666	26.158888	26.278666	26.317333	26.463666	26.768555	27.016444	27.003444	26.372222	27.209777	27.355111	27.492000	28.058666	28.250888
101.400000	43.172222	34.687000	32.638333	37.749000	31.186888	29.917777	28.951999	28.128666	28.003555	27.144555	26.283666	26.161333	26.190666	25.974222	25.972333	25.622888	25.689000	26.162333	26.271111	26.311888	26.450777	26.760555	27.020444	26.977222	26.370888	27.239222	27.371777	27.514333	28.065444	28.237444
101.500000	43.203888	34.696666	32.615555	37.742222	31.197000	29.928222	28.985333	28.101444	27.983333	27.153333	26.285888	26.151888	26.198666	25.957444	25.982555	25.628333	25.668888	26.169444	26.268444	26.313888	26.446222	26.751333	27.017333	26.968000	26.359222	27.252666	27.387000	27.535777	28.060555	28.237555
101.600000	43.228555	34.715000	32.597888	37.732444	31.210222	29.946888	28.999000	28.081888	27.955444	27.159555	26.306555	26.137333	26.184444	25.926888	25.993111	25.627000	25.646444	26.174666	26.272444	26.320111	26.453333	26.743555	27.011000	26.977444	26.348000	27.247000	27.400333	27.539777	28.056666	28.242333
101.700000	43.243333	34.733777	32.575666	37.719222	31.209444	29.969777	28.987333	28.075555	27.927111	27.157888	26.340777	26.123333	26.165555	25.886222	26.005333	25.619555	25.619777	26.174666	26.277555	26.327222	26.464777	26.734222	27.008333	26.986888	26.351777	27.231222	27.410888	27.520444	28.052333	28.240888
101.800000	43.247222	34.748555	32.542000	37.700888	31.211666	29.970666	28.969888	28.067666	27.894777	27.152444	26.375333	26.119000	26.175000	25.853000	26.017000	25.605000	25.595666	26.168888	26.274444	26.329777	26.463333	26.712111	27.006777	26.978000	26.358444	27.218333	27.405666	27.493666	28.031222	28.235333
101.900000	43.243555	34.760555	32.505111	37.680444	31.219666	29.950888	28.949333	28.058000	27.859333	27.143666	26.408222	26.122555	26.206555	25.827777	26.024888	25.585000	25.573777	26.159555	26.264444	26.328000	26.453111	26.680777	27.005111	26.957888	26.363888	27.207000	27.386000	27.462444	27.993666	28.224111
102.000000	43.243666	34.765333	32.500444	37.681111	31.232888	29.928555	28.937000	28.055222	27.826000	27.134222	26.430333	26.126777	26.226666	25.814444	26.016666	25.571888	25.553222	26.154111	26.259555	26.321555	26.454000	26.666111	27.001555	26.953666	26.359666	27.196111	27.369666	27.436222	27.953555	28.199555
102.100000	43.246555	34.757222	32.529777	37.710555	31.244000	29.912444	28.933222	28.065777	27.796222	27.124111	26.441222	26.131444	26.229000	25.813444	25.992000	25.569555	25.533888	26.152222	26.264555	26.309777	26.468222	26.676000	26.997333	26.965333	26.350555	27.188111	27.364888	27.413555	27.919222	28.160888
102.200000	43.242666	34.757555	32.559444	37.747444	31.241777	29.898555	28.931777	28.084222	27.762555	27.122777	26.448666	26.132888	26.222555	25.820777	25.953111	25.571111	25.525444	26.143333	26.276222	26.295000	26.481444	26.700777	26.994888	26.976777	26.345000	27.187777	27.366444	27.381222	27.909333	28.117333
102.300000	43.226777	34.782222	32.584000	37.785000	31.227555	29.887111	28.927444	28.114222	27.744222	27.140111	26.449888	26.120111	26.219111	25.823111	25.916333	25.583000	25.545333	26.121222	26.283111	26.300111	26.479444	26.728222	26.993333	26.981666	26.335555	27.197000	27.365555	27.333000	27.937000	28.086000
102.400000	43.201555	34.821666	32.608777	37.829444	31.212222	29.877111	28.929111	28.153111	27.744666	27.175555	26.440333	26.095333	26.224777	25.822222	25.887777	25.609000	25.593444	26.089666	26.283888	26.327333	26.459888	26.756444	26.989888	26.978777	26.315000	27.217666	27.362444	27.280111	27.993555	28.072777
102.500000	43.176111	34.860333	32.645000	37.875888	31.220333	29.871777	28.945555	28.180555	27.761555	27.215444	26.423333	26.067444	26.236000	25.829555	25.868111	25.651000	25.646444	26.079111	26.282666	26.347666	26.442666	26.783777	26.978111	26.969000	26.294888	27.240666	27.360111	27.262888	28.043444	28.093222
102.600000	43.151777	34.897777	32.693666	37.920777	31.253888	29.872444	28.975777	28.192777	27.793000	27.256666	26.401444	26.038000	26.249666	25.847000	25.855222	25.708000	25.698666	26.095444	26.280888	26.353222	26.433444	26.810333	26.957555	26.953000	26.280666	27.262999	27.359111	27.287111	28.081111	28.149000
102.700000	43.131777	34.931666	32.748888	37.972555	31.282111	29.902000	29.002444	28.209888	27.838888	27.292222	26.386000	26.009222	26.248888	25.860666	25.849111	25.769666	25.745111	26.120888	26.294666	26.358888	26.445000	26.845111	26.935000	26.939666	26.288888	27.288444	27.371666	27.330777	28.125444	28.218222
102.800000	43.122000	34.959444	32.801111	38.040888	31.301000	29.959666	29.034222	28.234444	27.887111	27.322666	26.379333	25.992666	26.240111	25.873222	25.845333	25.819000	25.790444	26.131333	26.339111	26.381777	26.477444	26.887444	26.910222	26.932888	26.311888	27.333111	27.397333	27.390777	28.181666	28.282222
102.900000	43.123888	34.989777	32.847333	38.113777	31.321777	30.031888	29.070666	28.256333	27.935555	27.347888	26.382111	25.989000	26.233111	25.884000	25.844555	25.850000	25.834888	26.127333	26.406555	26.422555	26.526666	26.925000	26.881111	26.932777	26.341888	27.393222	27.423333	27.469666	28.237333	28.342222
103.000000	43.130777	35.025444	32.884555	38.091888	31.345888	30.081888	29.086333	28.282333	27.992222	27.370333	26.371333	25.995666	26.241222	25.877555	25.872333	25.883444	25.878111	26.143888	26.465666	26.472888	26.558777	26.940666	26.853444	26.920222	26.379888	27.431555	27.423666	27.549666	28.283222	28.412111
103.100000	43.143333	35.063444	32.912111	37.975777	31.372333	30.109444	29.082333	28.311000	28.051444	27.387777	26.348222	26.015666	26.261777	25.857555	25.924222	25.917000	25.916000	26.182000	26.519333	26.526555	26.576666	26.937111	26.827666	26.895888	26.428444	27.448000	27.400444	27.631777	28.317111	28.487666
103.200000	43.160555	35.093555	32.930333	37.839666	31.406111	30.127555	29.076333	28.334000	28.090333	27.393222	26.328555	26.055222	26.284000	25.846222	25.964888	25.935444	25.933333	26.233777	26.565111	26.555999	26.611222	26.936888	26.805555	26.884333	26.491444	27.456777	27.376777	27.721888	28.330444	28.543555
103.300000	43.180000	35.116333	32.941333	37.731777	31.453000	30.145666	29.077222	28.349222	28.108555	27.387555	26.319333	26.111222	26.307666	25.849333	25.982222	25.934444	25.930666	26.291666	26.593888	26.559111	26.675111	26.948000	26.787444	26.899888	26.564888	27.467777	27.362444	27.821333	28.323444	28.573555
103.400000	43.199888	35.133666	32.942555	37.661333	31.502555	30.159000	29.083333	28.366444	28.113000	27.383444	26.312222	26.175111	26.341222	25.857222	25.987222	25.916111	25.922666	26.331444	26.608555	26.570777	26.740666	26.966777	26.785000	26.936111	26.628555	27.487888	27.352666	27.897111	28.301555	28.570555
103.500000	43.232333	35.148333	32.937000	37.613222	31.545888	30.166333	29.072222	28.363888	28.104444	27.381777	26.309777	26.236333	26.371888	25.863666	25.992555	25.875333	25.881666	26.350333	26.642888	26.608888	26.785111	26.982777	26.835111	26.976111	26.684000	27.499555	27.338333	27.906777	28.201222	28.531222
103.600000	43.273111	35.161777	32.931111	37.580666	31.585555	30.168444	29.037888	28.339777	28.091111	27.382333	26.310444	26.287111	26.395000	25.867111	26.001333	25.823666	25.804444	26.364444	26.686666	26.661777	26.808555	26.996222	26.938000	27.017111	26.736222	27.491666	27.319888	27.852666	28.018888	28.468333
103.700000	43.303111	35.166000	32.916888	37.543666	31.617000	30.161444	28.949222	28.298111	28.076111	27.384111	26.313888	26.326666	26.391111	25.863555	26.021888	25.754777	25.648777	26.380666	26.692777	26.690111	26.816444	27.000333	27.051666	27.064000	26.768222	27.403111	27.304777	27.732444	27.801222	28.365222
103.800000	43.319333	35.158555	32.889999	37.499666	31.638333	30.144333	28.800444	28.240444	28.057111	27.386888	26.320666	26.357555	26.357111	25.852666	26.055111	25.662666	25.405222	26.394777	26.653555	26.688666	26.810222	26.993222	27.165666	27.118888	26.774000	27.222888	27.294444	27.544888	27.561333	28.212888
103.900000	43.334333	35.149333	32.834888	37.547222	31.655444	30.110666	28.636111	28.143444	27.994444	27.392222	26.345333	26.378777	26.281000	25.851444	26.071333	25.517000	25.099888	26.346222	26.545555	26.672777	26.814777	26.981111	27.271333	27.194777	26.735888	27.018000	27.300666	27.324777	27.336222	28.010555
104.000000	43.355333	35.148222	32.726444	37.696888	31.668444	30.008555	28.485222	27.991777	27.842777	27.405777	26.374777	26.384777	26.155666	25.862111	26.064555	25.309333	24.771444	26.196333	26.293777	26.652333	26.820555	26.959333	27.366000	27.282666	26.636111	26.836666	27.314555	27.095333	27.179666	27.776555
104.100000	43.386333	35.153888	32.561444	37.876111	31.668222	29.824000	28.334222	27.788666	27.602555	27.426333	26.398111	26.380111	25.981777	25.875777	26.053333	25.046555	24.418888	25.957111	25.912000	26.631222	26.808222	26.915888	27.449444	27.360555	26.480999	26.663666	27.321111	26.853888	27.091111	27.520555
104.200000	43.367222	35.139000	32.357222	38.063555	31.649777	29.642888	28.118777	27.633222	27.354444	27.428000	26.418666	26.369111	25.825222	25.865555	26.061666	24.740333	24.196444	25.715333	25.559333	26.528333	26.801888	26.837777	27.527555	27.411000	26.304666	26.511666	27.318000	26.638111	27.027111	27.285000
104.300000	43.294555	35.103111	32.112777	38.264000	31.614888	29.465222	27.844888	27.531777	27.098888	27.411444	26.435000	26.354222	25.690111	25.832555	26.086666	24.392111	24.112555	25.470333	25.226888	26.340999	26.806000	26.727888	27.591333	27.437888	26.105222	26.385888	27.307444	26.457222	27.005111	27.070222
104.400000	43.118333	35.059666	31.835222	38.513111	31.572666	29.311666	27.613000	27.487555	26.897333	27.357777	26.448666	26.350555	25.596666	25.807333	26.104555	24.111888	24.137000	25.209333	24.878888	26.113888	26.784222	26.626444	27.586222	27.454111	25.927111	26.313888	27.293000	26.366111	27.105777	26.927444
104.500000	42.814333	35.019000	31.532222	38.822333	31.524888	29.196111	27.474222	27.485444	26.789666	27.252888	26.463777	26.361888	25.547888	25.807111	26.106888	23.968777	24.227444	24.926111	24.515000	25.883666	26.700777	26.553222	27.500000	27.457555	25.804333	26.300444	27.270888	26.377000	27.336888	26.889888
104.600000	42.441777	34.976555	31.243555	39.208444	31.472777	29.115777	27.442000	27.516666	26.768888	27.105333	26.476444	26.369000	25.548777	25.828111	26.093555	23.965222	24.434444	24.635666	24.176777	25.676222	26.568555	26.514111	27.382666	27.434000	25.751666	26.390555	27.235666	26.499444	27.648111	26.985333
104.700000	42.187333	34.875222	31.062888	39.700666	31.388888	29.042333	27.485888	27.571111	26.774000	26.947222	26.479222	26.335888	25.570777	25.850111	26.077666	24.023666	24.819222	24.333888	23.910444	25.512000	26.459555	26.505777	27.275333	27.359888	25.735555	26.595444	27.191333	26.751111	28.033222	27.192888
104.800000	42.046000	34.708111	31.006777	40.291999	31.273333	29.010222	27.586333	27.658888	26.835000	26.774555	26.480888	26.266444	25.619000	25.871111	26.063555	24.149666	25.356111	24.046777	23.765888	25.384555	26.380444	26.531111	27.179555	27.241333	25.767888	26.882777	27.143888	27.116333	28.456222	27.500333
104.900000	41.948777	34.497444	31.044444	40.986111	31.145333	29.099000	27.756777	27.794444	26.978666	26.615111	26.495888	26.139666	25.716111	25.906888	26.062333	24.332555	26.000222	23.649888	23.850888	25.297666	26.328000	26.613333	27.053777	27.091222	25.959888	27.220888	27.130777	27.575333	28.867777	27.945333
105.000000	41.880333	34.251444	31.161888	41.786444	31.009666	29.315333	28.007888	27.977333	27.200666	26.477111	26.524555	25.949000	25.865888	25.961777	26.075000	24.567666	26.749777	23.102444	24.173555	25.254555	26.298888	26.757000	26.886888	26.910666	26.334777	27.614000	27.159000	28.129111	29.269111	28.541555
105.100000	41.885333	34.021999	31.329444	42.641888	30.856444	29.562666	28.403777	28.112888	27.425000	26.388666	26.553666	25.713444	26.003222	26.051555	26.057333	24.851888	27.465000	22.633777	24.561444	25.338222	26.258222	27.011000	26.686000	26.713666	26.905222	28.086222	27.217555	28.744000	29.698444	29.228111
105.200000	41.937333	33.846444	31.531888	43.515777	30.672111	29.839111	28.957333	28.204444	27.657666	26.354111	26.579111	25.463666	26.129111	26.168111	25.961000	25.191333	28.168222	22.706000	24.981000	25.548222	26.209111	27.440888	26.471000	26.516333	27.735777	28.707333	27.300999	29.428222	30.148555	29.967777
105.300000	42.072777	33.709000	31.758111	44.390999	30.454555	30.123888	29.591555	28.274444	27.838222	26.394555	26.594444	25.193555	26.239000	26.285000	25.799333	25.481888	28.922777	23.328666	25.432777	25.829777	26.205000	28.016777	26.260222	26.322111	28.775000	29.470222	27.414333	30.163444	30.607777	30.710777
105.400000	42.331666	33.575000	32.011333	45.293333	30.277333	30.429444	30.239444	28.334444	27.939777	26.476222	26.536777	24.981777	26.294555	26.382222	25.617111	25.642333	29.751222	24.076555	26.018666	26.209444	26.301555	28.663111	26.220555	26.189444	29.990555	30.462444	27.529777	30.854555	31.082111	31.427111
105.500000	42.667888	33.459555	32.269111	46.216111	30.147888	30.763222	30.910000	28.386666	27.978111	26.591222	26.407888	24.836666	26.303888	26.464888	25.410666	25.693555	30.640666	24.951666	26.729000	26.683555	26.480222	29.381333	26.344111	26.123555	31.392333	31.683999	27.645888	31.497333	31.570000	32.124222
105.600000	42.879888	33.420777	32.437333	47.109666	30.108777	31.163555	31.627777	28.440111	28.005777	26.722000	26.246444	24.763666	26.306444	26.545888	25.170111	25.723777	31.539666	25.955222	27.523888	27.234333	26.711444	30.156333	26.551444	26.131666	33.046111	33.103888	27.765555	32.076444	32.062555	32.820555
105.700000	42.956000	33.457777	32.513111	47.958555	30.168666	31.636444	32.384777	28.495000	28.015888	26.878000	26.073666	24.743888	26.307222	26.620333	24.898111	25.736000	32.448444	27.082555	28.402444	27.859777	27.024222	30.974666	26.810333	26.204333	34.969222	34.701777	27.894000	32.592444	32.558222	33.508333
105.800000	42.966444	33.540333	32.549777	48.748222	30.309222	32.154444	33.136666	28.554222	28.031000	27.024444	25.899777	24.803000	26.293333	26.662444	24.592777	25.747555	33.375666	28.501888	29.322555	28.537222	27.425555	31.821333	27.173555	26.352222	37.068555	36.463555	27.993111	33.040000	33.050333	34.131333
105.900000	42.959111	33.668777	32.550888	49.473444	30.529000	32.712222	33.865555	28.625888	28.070444	27.147555	25.770000	24.943555	26.271000	26.637111	24.265000	25.756333	34.333000	30.275111	30.238666	29.226555	27.895888	32.705888	27.686666	26.632777	39.321444	38.395555	28.018222	33.410777	33.528222	34.674222
106.000000	42.951888	33.817888	32.526888	50.158444	30.837000	33.311000	34.562666	28.707555	28.130000	27.244222	25.687222	25.145111	26.239777	26.549666	23.947333	25.758111	35.305333	32.093555	31.172999	29.928111	28.433333	33.584444	28.336333	27.035222	41.684888	40.451111	27.973000	33.699333	33.996777	35.161666
106.100000	42.940111	33.947888	32.495555	50.843333	31.256222	33.958555	35.228222	28.773111	28.191666	27.319777	25.629666	25.371222	26.197666	26.323333	23.723000	25.745777	36.262888	33.534222	32.144888	30.651666	29.014444	34.370333	29.084111	27.612333	44.093999	42.595000	27.849333	33.895666	34.460555	35.604888
106.200000	42.916222	34.058222	32.457555	51.528888	31.788888	34.656444	35.865555	28.817000	28.252444	27.376777	25.590555	25.620444	26.144333	25.937000	23.600444	25.719222	37.203777	34.606888	33.150777	31.399666	29.634333	35.058222	29.925444	28.381111	46.548666	44.835777	27.644000	33.999333	34.919000	35.997444
106.300000	42.879222	34.159111	32.408111	52.196888	32.353111	35.398444	36.486777	28.853777	28.302444	27.454555	25.624888	25.805888	26.112000	25.436222	23.548000	25.700000	38.157222	35.729111	34.109888	32.115888	30.275666	35.719444	30.704444	29.323111	49.051999	47.091777	27.396222	34.103666	35.347777	36.335666
106.400000	42.850888	34.229444	32.356222	52.875999	32.938888	36.214888	37.086444	28.899555	28.346444	27.540777	25.726888	25.921555	26.096222	24.885111	23.572444	25.701888	39.137222	36.880222	35.053111	32.810999	30.942444	36.377333	31.419555	30.495222	51.611111	49.378777	27.117333	34.224444	35.731222	36.618888
106.500000	42.849111	34.270888	32.306555	53.589333	33.533000	37.096777	37.676222	28.953777	28.395222	27.621111	25.864777	25.995555	26.089222	24.291333	23.669555	25.720111	40.143444	38.067111	35.981777	33.487555	31.590888	37.052111	32.119333	31.911555	54.199777	51.727666	26.799000	34.360555	36.071444	36.858555
106.600000	42.854333	34.302555	32.271555	54.300111	34.138777	37.999111	38.251555	29.008000	28.460555	27.689555	26.009888	26.051111	26.105333	23.773333	23.862888	25.732222	41.142666	39.296333	36.893888	34.154222	32.187333	37.764000	32.870222	33.542333	56.836222	54.161222	26.560666	34.503222	36.390555	37.063666
106.700000	42.858222	34.322666	32.253666	55.008555	34.755222	38.921555	38.814222	29.060111	28.538333	27.747555	26.150666	26.089000	26.141888	23.338777	24.149333	25.740111	42.132444	40.562777	37.798777	34.820000	32.737444	38.509222	33.663666	35.372888	59.520111	56.676777	26.411888	34.654222	36.690888	37.234444
106.800000	42.835888	34.325666	32.256444	55.723333	35.394777	39.876666	39.379111	29.104111	28.608666	27.808333	26.246888	26.113333	26.175666	23.065333	24.481555	25.753000	43.123111	41.805333	38.736111	35.525666	33.281555	39.271111	34.459777	37.346555	62.240444	59.251555	26.358000	34.824444	36.955111	37.375222
106.900000	42.792444	34.313555	32.275222	56.449222	36.068111	40.873666	39.951444	29.141222	28.668222	27.877222	26.301888	26.124333	26.198222	22.984444	24.836000	25.772555	44.128333	42.997555	39.707666	36.273888	33.831222	40.048000	35.255000	39.464444	64.990333	61.877333	26.377222	35.016222	37.165444	37.487777
107.000000	42.761333	34.287666	32.305888	57.181555	36.765777	41.894666	40.518111	29.196888	28.732555	27.942000	26.341666	26.126666	26.213000	23.153333	25.171444	25.798666	45.146888	44.093666	40.725222	37.054777	34.404333	40.861444	36.074000	41.665000	67.767222	64.506666	26.493666	35.229666	37.333777	37.597555
107.100000	42.759000	34.246000	32.342222	57.914666	37.485888	42.889777	41.075888	29.286333	28.820000	27.990444	26.373888	26.117999	26.229777	23.482333	25.454555	25.827666	46.146000	45.057777	41.782444	37.863888	34.996222	41.718777	36.945555	43.959888	70.559999	67.078666	26.753222	35.458444	37.496333	37.708333
107.200000	42.770666	34.202777	32.378222	58.629555	38.235111	43.839000	41.628444	29.398444	28.927333	28.031000	26.402444	26.102777	26.251666	23.928555	25.680888	25.850222	47.116222	45.903666	42.858555	38.694333	35.604222	42.604444	37.870777	46.311222	73.363888	69.582666	27.148000	35.691888	37.663666	37.820555
107.300000	42.763555	34.188222	32.406444	59.316555	39.003666	44.738777	42.210555	29.501111	29.036444	28.083111	26.420777	26.095222	26.277777	24.431444	25.853111	25.863555	48.061777	46.672222	43.926666	39.531000	36.237888	43.498888	38.828888	48.666999	76.187888	72.026888	27.771333	35.920111	37.815555	37.928111
107.400000	42.735111	34.204333	32.427222	59.980555	39.786777	45.596000	42.829555	29.590444	29.144000	28.148333	26.426111	26.097222	26.306888	24.991888	25.973777	25.870333	48.987444	47.368666	44.987888	40.372777	36.900666	44.403111	39.814333	51.028555	79.036000	74.417444	28.649444	36.144666	37.943222	38.029333
107.500000	42.719444	34.226333	32.426777	60.666000	40.572333	46.446000	43.477222	29.680333	29.241444	28.222666	26.429111	26.104111	26.324111	25.489111	26.027111	25.884000	49.935333	47.997444	46.036333	41.218555	37.600666	45.309666	40.795999	53.455888	81.829222	76.731666	29.710888	36.369333	38.028888	38.121111
107.600000	42.720555	34.244777	32.398666	61.361555	41.360333	47.283555	44.122333	29.779444	29.323444	28.305222	26.434333	26.115555	26.336111	25.912666	26.028555	25.895666	50.919222	48.568111	47.058888	42.077000	38.343222	46.217555	41.778222	55.980333	84.502222	78.939333	31.035555	36.587444	38.076777	38.201333
107.700000	42.730888	34.256777	32.349777	62.060222	42.134777	48.094555	44.757000	29.886000	29.395000	28.388222	26.436444	26.131444	26.356000	26.215777	26.013444	25.902888	51.918888	49.120555	48.053222	42.944000	39.110777	47.129222	42.766333	58.599888	87.065333	81.052666	32.655777	36.795444	38.113777	38.267222
107.800000	42.740777	34.265222	32.299222	62.742222	42.896333	48.847555	45.423000	30.001333	29.477000	28.468000	26.426000	26.148777	26.374444	26.353777	25.976111	25.911888	52.863222	49.695666	49.035111	43.795444	39.893555	48.013111	43.755111	61.264555	89.590555	83.080000	34.550666	36.982111	38.184444	38.324777
107.900000	42.748000	34.271222	32.248444	63.408777	43.644777	49.554444	46.120333	30.122777	29.565666	28.547000	26.402888	26.168666	26.389222	26.354444	25.922999	25.923666	53.760777	50.299888	50.007111	44.631777	40.693888	48.868555	44.738333	63.966999	92.080555	85.034333	36.709555	37.149111	38.279555	38.374555
108.000000	42.743555	34.275000	32.207555	64.079444	44.392777	50.274666	46.835444	30.222111	29.637888	28.630111	26.381777	26.188666	26.399222	26.334333	25.893888	25.948777	54.668333	50.962000	50.966888	45.461222	41.505333	49.706222	45.693333	66.725444	94.521666	86.993222	39.074777	37.311333	38.343333	38.417888
108.100000	42.727444	34.275111	32.179555	64.763777	45.149222	51.015222	47.559555	30.287222	29.688444	28.714111	26.372888	26.205111	26.409555	26.297444	25.898333	25.991333	55.600666	51.683888	51.906333	46.287888	42.317222	50.534555	46.621444	69.571333	96.897444	88.973555	41.636333	37.474333	38.362444	38.453888
108.200000	42.710888	34.265111	32.161666	65.436222	45.934000	51.747999	48.263555	30.342555	29.732777	28.793333	26.383000	26.214222	26.426111	26.240777	25.921555	26.037777	56.534555	52.441444	52.822666	47.114222	43.118777	51.350222	47.541777	72.485999	99.186666	90.939111	44.289666	37.627111	38.375000	38.489888
108.300000	42.697444	34.253333	32.148555	66.065333	46.752777	52.460222	48.940777	30.425000	29.782333	28.872333	26.393333	26.230999	26.452888	26.165333	25.940444	26.074555	57.445888	53.213333	53.719888	47.933666	43.916888	52.154000	48.446888	75.412888	101.365444	92.835333	47.009666	37.748111	38.398555	38.529777
108.400000	42.684444	34.246222	32.144555	66.658888	47.605444	53.155555	49.611888	30.528888	29.840888	28.951555	26.400777	26.255777	26.485222	26.078333	25.944666	26.107777	58.325555	53.993111	54.606888	48.740666	44.708111	52.946444	49.333777	78.331222	103.477111	94.682444	49.742999	37.841777	38.430222	38.575333
108.500000	42.673666	34.240555	32.148222	67.247444	48.501333	53.810333	50.332555	30.624333	29.915555	29.031333	26.403111	26.269555	26.500999	25.998666	25.944111	26.140333	59.168888	54.766777	55.497666	49.531555	45.486999	53.718999	50.192222	81.207111	105.583444	96.497888	52.413444	37.930111	38.476222	38.628444
108.600000	42.666333	34.233333	32.157888	67.835888	49.442888	54.417444	51.109000	30.706000	30.006777	29.111777	26.401000	26.267444	26.496555	25.928111	25.944888	26.170666	59.978111	55.533111	56.392666	50.307666	46.253444	54.469111	51.020777	84.040000	107.683555	98.278666	55.021888	38.016888	38.539222	38.688999
108.700000	42.664333	34.225333	32.164666	68.429999	50.409000	55.021222	51.878555	30.770333	30.096111	29.192222	26.407444	26.257666	26.499666	25.883666	25.967111	26.196444	60.813000	56.251666	57.265666	51.094000	46.996000	55.231888	51.829555	86.852000	109.712666	100.041888	57.609777	38.095888	38.589222	38.747888
108.800000	42.663444	34.224444	32.176888	69.015777	51.384888	55.654888	52.617666	30.816000	30.182666	29.274111	26.432333	26.247777	26.524888	25.871000	25.997444	26.225444	61.677111	56.883333	58.103666	51.896000	47.700555	56.010333	52.620777	89.603000	111.671222	101.813000	60.175333	38.144666	38.621555	38.802777
108.900000	42.663888	34.233000	32.189999	69.578555	52.357444	56.307444	53.339777	30.861666	30.274222	29.362222	26.460000	26.243888	26.564000	25.884333	26.020888	26.251000	62.548333	57.425333	58.918888	52.707444	48.383111	56.791666	53.392777	92.245888	113.584000	103.566777	62.733555	38.155111	38.656444	38.854999
109.000000	42.667666	34.254888	32.195444	70.136111	53.270666	56.938666	54.059333	30.940777	30.360444	29.459333	26.464000	26.252888	26.599555	25.897888	26.040555	26.262000	63.394333	57.920777	59.724000	53.497555	49.046555	57.559333	54.135666	94.771444	115.421777	105.271333	65.258111	38.169888	38.696000	38.911333
109.100000	42.674666	34.287333	32.194555	70.695111	54.124333	57.549777	54.776111	31.044888	30.439444	29.563888	26.449888	26.270333	26.630777	25.911222	26.061666	26.261000	64.220111	58.373666	60.517777	54.268222	49.688111	58.312888	54.852666	97.193444	117.189666	106.938888	67.748666	38.194111	38.738111	38.971222
109.200000	42.678444	34.307222	32.197444	71.254333	54.939222	58.136777	55.492333	31.127666	30.519555	29.670000	26.453444	26.285000	26.650000	25.932444	26.097888	26.255333	65.051666	58.801666	61.301444	55.019777	50.307333	59.039777	55.561777	99.538666	118.927333	108.580777	70.220111	38.230222	38.783555	39.024666
109.300000	42.675555	34.306333	32.207666	71.795333	55.729888	58.693000	56.210000	31.180222	30.611444	29.778111	26.483888	26.300666	26.654333	25.967888	26.144666	26.242444	65.893555	59.205666	62.079000	55.747333	50.910555	59.732888	56.266333	101.787888	120.648000	110.172333	72.682999	38.266777	38.838444	39.066666
109.400000	42.664333	34.301555	32.229111	72.306666	56.490666	59.256444	56.907000	31.225333	30.708666	29.883555	26.533222	26.333666	26.660000	26.007000	26.177777	26.230777	66.734222	59.604111	62.850222	56.443333	51.499333	60.405555	56.972666	103.947777	122.352888	111.741888	75.127555	38.290777	38.889333	39.099999
109.500000	42.659777	34.312777	32.247222	72.814777	57.233444	59.871555	57.586444	31.273222	30.792000	29.966777	26.578777	26.377555	26.674555	26.040222	26.195444	26.230777	67.560888	60.055000	63.617444	57.096777	52.078999	61.075222	57.684111	106.034444	124.032666	113.354777	77.528111	38.307333	38.921666	39.133777
109.600000	42.664444	34.334333	32.256444	73.328777	57.968000	60.516222	58.264111	31.324888	30.862444	30.026888	26.613777	26.427000	26.688000	26.063777	26.206666	26.236888	68.371333	60.584333	64.389444	57.704111	52.659111	61.739999	58.399222	108.074555	125.687000	114.993777	79.885777	38.331666	38.938777	39.169333
109.700000	42.670888	34.341111	32.254333	73.861222	58.681777	61.123111	58.946555	31.397666	30.924777	30.080222	26.635111	26.470444	26.693333	26.071888	26.224555	26.243666	69.162333	61.221888	65.184222	58.308444	53.246666	62.393333	59.099333	110.072888	127.296444	116.581888	82.187000	38.385111	38.968111	39.203666
109.800000	42.676333	34.329000	32.242444	74.411777	59.368000	61.683666	59.629555	31.495444	30.980000	30.131222	26.644333	26.507111	26.692333	26.064777	26.249111	26.251555	69.934111	61.965555	66.003111	58.921999	53.840000	63.034444	59.780444	112.020666	128.856222	118.106333	84.428000	38.467444	39.015111	39.235555
109.900000	42.677888	34.302000	32.228999	74.939888	60.082222	62.238222	60.307777	31.583111	31.045666	30.178222	26.661444	26.534888	26.694555	26.068444	26.269333	26.262000	70.700999	62.794777	66.837444	59.542999	54.433222	63.671333	60.459333	113.895666	130.414222	119.576222	86.630444	38.521777	39.079888	39.261222
110.000000	42.674222	34.269333	32.217777	75.425777	60.837111	62.797999	60.981555	31.640444	31.124444	30.218111	26.691444	26.555444	26.696222	26.088666	26.288222	26.266888	71.458222	63.746222	67.680888	60.128777	55.006111	64.303888	61.148222	115.698222	131.973666	120.982777	88.772111	38.535222	39.146222	39.284000
110.100000	42.670888	34.243666	32.203666	75.897111	61.611000	63.372888	61.648000	31.680888	31.199777	30.250555	26.720222	26.563111	26.702111	26.115444	26.312555	26.269888	72.199111	64.818444	68.527111	60.686777	55.548777	64.942888	61.842222	117.456777	133.514777	122.363111	90.836888	38.525333	39.204666	39.311555
110.200000	42.671555	34.229111	32.177666	76.433777	62.361444	63.986888	62.287111	31.738111	31.260333	30.280888	26.728888	26.564222	26.710000	26.137555	26.341666	26.282111	72.924111	65.985111	69.352111	61.272666	56.089999	65.590222	62.516333	119.206666	134.990333	123.740444	92.866888	38.521555	39.246444	39.346999
110.300000	42.672111	34.221444	32.143888	77.028111	63.084666	64.630888	62.896444	31.810666	31.310777	30.314222	26.723111	26.561888	26.719111	26.157000	26.374444	26.301111	73.635777	67.232111	70.155222	61.889111	56.628444	66.242222	63.170111	120.943888	136.402777	125.099333	94.868111	38.521444	39.274666	39.387777
110.400000	42.655222	34.208111	32.124888	77.617555	63.772333	65.245777	63.487888	31.887666	31.359888	30.368111	26.721777	26.561444	26.736777	26.185777	26.406111	26.322000	74.343888	68.476444	70.934111	62.517666	57.151444	66.879555	63.807888	122.618111	137.782111	126.422666	96.855777	38.524000	39.311888	39.419222
110.500000	42.620333	34.192000	32.124666	78.181111	64.428333	65.817111	64.075555	31.965222	31.401000	30.441333	26.722555	26.559111	26.770111	26.227000	26.436444	26.347444	75.047888	69.700555	71.689111	63.139555	57.654333	67.499444	64.433777	124.206111	139.141777	127.740777	98.823444	38.534555	39.364999	39.437888
110.600000	42.581888	34.190555	32.133444	78.723333	65.078111	66.380777	64.673111	32.029444	31.434555	30.516888	26.722444	26.560111	26.808555	26.278222	26.465333	26.372333	75.746111	70.913999	72.419444	63.709777	58.143222	68.106777	65.061222	125.750222	140.492777	129.085222	100.784111	38.549888	39.409000	39.450555
110.700000	42.553222	34.210111	32.134444	79.256444	65.720666	66.951666	65.271444	32.084000	31.475555	30.593111	26.734222	26.568888	26.839000	26.330666	26.491222	26.385333	76.432888	72.119333	73.140888	64.229777	58.616000	68.707555	65.681555	127.287000	141.808222	130.389666	102.731777	38.553777	39.429333	39.464000
110.800000	42.535333	34.244111	32.125111	79.793555	66.347555	67.522555	65.870222	32.142777	31.522000	30.672111	26.754111	26.584333	26.864222	26.380333	26.512444	26.392000	77.111444	73.292222	73.857666	64.727999	59.086333	69.301777	66.286666	128.816444	143.085777	131.660000	104.681111	38.555111	39.437111	39.476000
110.900000	42.535666	34.268999	32.114333	80.343444	66.948555	68.080333	66.461000	32.213222	31.577000	30.749777	26.765777	26.603888	26.883111	26.416111	26.524777	26.402111	77.773777	74.400333	74.570333	65.269555	59.591666	69.890666	66.891222	130.365555	144.310888	132.968888	106.636555	38.584555	39.442666	39.491444
111.000000	42.555666	34.281333	32.105111	80.903333	67.524444	68.624555	67.041777	32.292111	31.642222	30.824333	26.766444	26.627333	26.894666	26.436666	26.528111	26.415888	78.416777	75.444777	75.277666	65.860000	60.136222	70.474666	67.502000	131.941222	145.481000	134.332111	108.593666	38.646555	39.444444	39.512444
111.100000	42.585222	34.290333	32.101333	81.424888	68.111999	69.137999	67.632222	32.360111	31.713111	30.894333	26.765444	26.645333	26.906444	26.452555	26.534777	26.427888	79.047777	76.433111	75.995777	66.442111	60.676111	71.057333	68.134666	133.507666	146.613333	135.723666	110.511555	38.711444	39.456777	39.533333
111.200000	42.609777	34.303000	32.100666	81.927777	68.724777	69.621111	68.234888	32.424888	31.781777	30.966222	26.762111	26.659444	26.921888	26.472111	26.555222	26.442333	79.685222	77.338666	76.719111	67.006111	61.198111	71.636222	68.780444	135.035555	147.682666	137.102222	112.408000	38.762222	39.496333	39.542888
111.300000	42.630555	34.315000	32.096666	82.443333	69.356777	70.095666	68.828555	32.492444	31.858111	31.041888	26.759555	26.675555	26.930000	26.490888	26.589888	26.455111	80.329777	78.187777	77.447333	67.580111	61.709555	72.215666	69.432999	136.559666	148.669111	138.422555	114.292444	38.791111	39.552444	39.546777
111.400000	42.662777	34.314888	32.099888	82.952777	69.959444	70.584777	69.410222	32.561555	31.943555	31.127222	26.772777	26.686000	26.928111	26.498111	26.619777	26.468888	80.962999	78.992111	78.196333	68.174333	62.207777	72.776999	70.066444	138.063222	149.632333	139.697888	116.107666	38.813777	39.590777	39.579222
111.500000	42.703555	34.302333	32.114333	83.452888	70.534777	71.086666	69.983111	32.630222	32.033888	31.221444	26.797888	26.689666	26.919000	26.496222	26.645333	26.486444	81.586222	79.751555	78.961777	68.785222	62.693777	73.319000	70.683777	139.539222	150.580444	140.948111	117.856111	38.834555	39.613777	39.638666
111.600000	42.736444	34.286888	32.147333	83.937777	71.103444	71.591333	70.546222	32.683555	32.115000	31.314666	26.814666	26.692666	26.913222	26.499777	26.666444	26.511444	82.210888	80.482111	79.702222	69.390111	63.189777	73.837777	71.288555	140.977888	151.523333	142.222000	119.573222	38.866888	39.627000	39.694555
111.700000	42.757888	34.276111	32.193444	84.411666	71.673999	72.096333	71.089999	32.717111	32.188222	31.402222	26.819333	26.701444	26.910444	26.512444	26.681777	26.539222	82.840777	81.194555	80.401444	69.983000	63.707888	74.334222	71.874666	142.391222	152.446555	143.499222	121.276111	38.908666	39.628000	39.730333
111.800000	42.760666	34.280333	32.236333	84.882999	72.242888	72.606222	71.625333	32.748444	32.248333	31.489555	26.825777	26.716000	26.915777	26.537111	26.694666	26.568000	83.486111	81.880444	81.071888	70.545444	64.230555	74.815888	72.424555	143.747888	153.367555	144.710888	122.976555	38.941888	39.626555	39.743555
111.900000	42.738999	34.287444	32.259444	85.344888	72.804666	73.131444	72.165000	32.799555	32.296666	31.571444	26.846111	26.733000	26.930777	26.566444	26.713333	26.596333	84.140222	82.521444	81.740999	71.087777	64.751555	75.317444	72.968666	145.024666	154.313000	145.821666	124.655000	38.960777	39.638888	39.754444
112.000000	42.702777	34.292333	32.264444	85.784222	73.350444	73.671888	72.707444	32.864888	32.338444	31.643777	26.880666	26.751666	26.953111	26.594777	26.730555	26.621222	84.790666	83.135333	82.412666	71.616444	65.279666	75.840666	73.512888	146.241111	155.299666	146.859000	126.299555	38.977000	39.653444	39.770666
112.100000	42.669777	34.288111	32.271444	86.203777	73.860111	74.189333	73.257000	32.932111	32.384666	31.703555	26.917777	26.765666	26.979444	26.622444	26.736000	26.647888	85.422777	83.750777	83.066777	72.134444	65.802555	76.363666	74.054999	147.435000	156.303000	147.887888	127.908777	38.993444	39.660999	39.798555
112.200000	42.640666	34.274777	32.285000	86.609111	74.332222	74.674444	73.815333	33.000000	32.436222	31.751555	26.954444	26.774000	27.009777	26.651444	26.729888	26.678444	86.037777	84.368111	83.696777	72.640333	66.313777	76.880444	74.592444	148.608555	157.310555	148.914444	129.486777	39.006555	39.663333	39.836888
112.300000	42.609444	34.260333	32.285666	87.040999	74.791111	75.135111	74.361333	33.068111	32.491555	31.789777	26.978111	26.792000	27.038555	26.683111	26.735333	26.699555	86.653999	84.999777	84.298888	73.140333	66.823111	77.406888	75.148111	149.776888	158.259666	149.884777	131.062555	39.011111	39.678666	39.855555
112.400000	42.588555	34.243777	32.266777	87.500777	75.206666	75.596555	74.880000	33.128444	32.541333	31.828222	26.989222	26.825222	27.064222	26.708333	26.758222	26.699666	87.270444	85.655444	84.891777	73.631111	67.334333	77.934555	75.723888	150.902555	159.166111	150.783333	132.584111	39.030666	39.692999	39.855333
112.500000	42.583777	34.213555	32.236333	87.982444	75.566000	76.062333	75.385666	33.188222	32.583888	31.873888	26.993666	26.863888	27.087555	26.721222	26.800222	26.686000	87.881222	86.318777	85.499777	74.121555	67.828999	78.462222	76.328888	151.967555	160.051777	151.640333	134.025888	39.068111	39.709999	39.861333
112.600000	42.584000	34.178333	32.209111	88.452666	75.763000	76.548222	75.917777	33.256555	32.631444	31.906444	27.008666	26.887555	27.104666	26.731111	26.839333	26.684555	88.485333	86.952222	86.125888	74.639555	68.329222	79.015555	76.934444	153.030333	160.870444	152.515555	135.438444	39.090222	39.741111	39.895222
112.700000	42.590222	34.142222	32.188777	88.913888	75.798999	77.051555	76.473666	33.328555	32.683333	31.927777	27.031555	26.897222	27.115555	26.740444	26.873555	26.695333	89.085222	87.559888	86.763444	75.181222	68.835333	79.585888	77.531222	154.094888	161.616000	153.414000	136.827777	39.097444	39.782333	39.951333
112.800000	42.595222	34.123111	32.179000	89.374111	75.665666	77.549111	77.022888	33.388777	32.736333	31.961111	27.048222	26.906333	27.125222	26.746777	26.899555	26.711444	89.690444	88.173000	87.388000	75.715666	69.329111	80.122777	78.097444	155.154000	162.307666	154.340888	138.197000	39.103888	39.817222	40.005222
112.900000	42.591222	34.122777	32.173333	89.832222	75.354333	78.031777	77.552444	33.439555	32.790333	32.016888	27.055222	26.921333	27.137111	26.742888	26.920333	26.727666	90.300777	88.801000	88.000666	76.232777	69.797111	80.615888	78.643666	156.192000	162.974555	155.286888	139.532111	39.117888	39.844777	40.055444
113.000000	42.581000	34.137444	32.156000	90.270888	74.905333	78.533444	78.057555	33.485444	32.843111	32.091111	27.065777	26.944444	27.152222	26.726777	26.938555	26.736000	90.919333	89.439888	88.623222	76.744777	70.265777	81.093999	79.181666	157.201000	163.661222	156.229333	140.814666	39.149444	39.858333	40.104444
113.100000	42.587222	34.152777	32.130444	90.704999	74.454444	79.047888	78.544555	33.527888	32.897333	32.180111	27.086000	26.967222	27.174444	26.722222	26.963888	26.739444	91.572111	90.080999	89.247111	77.275111	70.745888	81.581333	79.717111	158.180444	164.359888	157.166222	142.031222	39.186333	39.859111	40.143777
113.200000	42.601333	34.169444	32.101555	91.133555	74.021999	79.558555	79.023555	33.572555	32.959555	32.277222	27.115555	26.985888	27.204777	26.735555	26.992444	26.745888	92.259777	90.717888	89.859777	77.826111	71.235111	82.083444	80.248888	159.155222	165.060111	158.108000	143.216333	39.212888	39.856333	40.172888
113.300000	42.609333	34.186111	32.088111	91.534000	73.676444	80.060666	79.501333	33.624777	33.035222	32.357222	27.147888	26.996000	27.234333	26.750555	27.006777	26.773444	92.919111	91.330333	90.462111	78.380000	71.753222	82.619888	80.758222	160.153777	165.746111	158.997222	144.442000	39.219777	39.868444	40.200666
113.400000	42.610888	34.201999	32.092888	91.900888	73.427444	80.559444	79.975888	33.683888	33.123222	32.416777	27.181555	26.997888	27.260555	26.761111	27.004111	26.823666	93.533888	91.915555	91.059111	78.931555	72.306333	83.193555	81.240666	161.173777	166.417888	159.815555	145.713111	39.210555	39.896555	40.229222
113.500000	42.616555	34.204222	32.097888	92.273000	73.369666	81.036444	80.429333	33.747444	33.210777	32.489777	27.203666	27.007555	27.283777	26.763333	27.009000	26.868444	94.109777	92.507111	91.666222	79.459444	72.841111	83.755777	81.739111	162.136111	167.132333	160.563222	146.959777	39.224444	39.929888	40.249888
113.600000	42.620777	34.197333	32.090555	92.664888	73.498666	81.484222	80.879777	33.818777	33.298666	32.589333	27.215000	27.027777	27.297777	26.770888	27.023111	26.898111	94.659666	93.115111	92.286999	79.964444	73.329111	84.273333	82.265888	163.027666	167.883888	161.299777	148.178666	39.267333	39.965888	40.257444
113.700000	42.635222	34.178999	32.080777	93.078222	73.827444	81.916000	81.346777	33.894555	33.387222	32.699222	27.220444	27.048555	27.297222	26.794888	27.041777	26.920777	95.183777	93.725555	92.919777	80.461555	73.790555	84.761666	82.805444	163.872111	168.629333	162.039444	149.390666	39.326444	40.006222	40.254111
113.800000	42.665222	34.144444	32.081777	93.507000	74.274444	82.336888	81.818888	33.972222	33.459222	32.797777	27.227888	27.045555	27.309000	26.831666	27.056777	26.961555	95.737333	94.321333	93.542888	80.970111	74.261111	85.273555	83.325999	164.694888	169.322888	162.779666	150.547333	39.364666	40.034000	40.253111
113.900000	42.704888	34.097222	32.091666	93.946000	74.806000	82.750777	82.294111	34.051888	33.513888	32.885666	27.236333	27.021444	27.331888	26.874666	27.065444	27.018888	96.313333	94.904444	94.160111	81.484666	74.739777	85.804444	83.826777	165.495333	169.969666	163.519444	151.650777	39.386333	40.048333	40.256888
114.000000	42.729666	34.058333	32.103666	94.375222	75.307333	83.183777	82.767333	34.127777	33.558666	32.955555	27.241555	27.001333	27.350111	26.905222	27.063333	27.072555	96.861444	95.492333	94.785333	81.968777	75.213888	86.331444	84.323555	166.270777	170.562444	164.246000	152.731777	39.414666	40.061333	40.274555
114.100000	42.738777	34.032000	32.118444	94.795111	75.791111	83.642777	83.240222	34.196111	33.600666	33.000888	27.242777	26.995333	27.356111	26.927777	27.053777	27.112888	97.366222	96.090999	95.417888	82.412666	75.677888	86.851333	84.828777	167.020444	171.082777	164.953444	153.804777	39.454333	40.082666	40.305777
114.200000	42.734222	34.020888	32.123888	95.226222	76.218555	84.104666	83.718444	34.260555	33.641666	33.043111	27.246444	26.999888	27.358666	26.965222	27.048666	27.134666	97.884888	96.707888	96.040333	82.843111	76.112333	87.355000	85.353555	167.753000	171.543777	165.713444	154.843333	39.490555	40.105777	40.339222
114.300000	42.718222	34.027666	32.117666	95.671333	76.577777	84.553444	84.193888	34.325555	33.674666	33.110222	27.254444	27.005222	27.352666	27.013777	27.052555	27.140666	98.405333	97.333666	96.655666	83.288000	76.526999	87.847444	85.878666	168.469333	171.997888	166.538555	155.817000	39.518222	40.121555	40.366555
114.400000	42.694888	34.049111	32.108222	96.120888	76.871555	84.994111	84.654666	34.388777	33.699000	33.193222	27.266111	27.009222	27.342000	27.064222	27.064111	27.137666	98.919000	97.961444	97.261555	83.746888	76.941000	88.350777	86.395888	169.178111	172.449000	167.389000	156.728111	39.533444	40.131777	40.391555
114.500000	42.688333	34.064444	32.108444	96.535333	77.093222	85.444222	85.099111	34.444888	33.723000	33.261888	27.278888	27.000666	27.353888	27.103000	27.085444	27.137777	99.466666	98.587444	97.856999	84.208999	77.384222	88.884888	86.909888	169.857777	172.883111	168.169777	157.584111	39.528888	40.144888	40.415333
114.600000	42.703111	34.069777	32.118444	96.908444	77.240000	85.906222	85.531555	34.493222	33.748888	33.311888	27.292333	26.977666	27.393444	27.130000	27.117555	27.141444	100.061777	99.213333	98.442555	84.671888	77.857000	89.446555	87.424888	170.499444	173.295333	168.872222	158.386111	39.504222	40.162333	40.436666
114.700000	42.725555	34.074555	32.128666	97.279666	77.401888	86.383000	85.969444	34.534555	33.794666	33.356666	27.301444	26.964000	27.424444	27.155000	27.155777	27.131000	100.646333	99.844777	99.041333	85.129777	78.323222	89.988333	87.953333	171.132333	173.723333	169.524777	159.206666	39.492333	40.194777	40.453000
114.800000	42.731888	34.087888	32.135333	97.697555	77.578222	86.872999	86.402333	34.569333	33.861333	33.399666	27.305444	26.968333	27.438111	27.176111	27.185888	27.109777	101.215888	100.478777	99.657333	85.587777	78.762333	90.503000	88.481777	171.814666	174.198555	170.152111	160.061111	39.499000	40.231666	40.477888
114.900000	42.723222	34.102999	32.137333	98.161666	77.749555	87.365666	86.827444	34.603111	33.937888	33.451111	27.305444	26.975000	27.446111	27.186333	27.202444	27.092777	101.793555	101.106111	100.291666	86.060444	79.182666	90.995333	88.991333	172.547555	174.748555	170.762888	160.928000	39.516555	40.257888	40.511888
115.000000	42.718444	34.124777	32.144555	98.591333	77.891777	87.828444	87.267222	34.653888	34.010111	33.523444	27.310000	26.976777	27.452888	27.188888	27.213555	27.094000	102.323333	101.711222	100.929666	86.544555	79.628333	91.493666	89.480333	173.194555	175.283555	171.359555	161.783000	39.530888	40.284999	40.533444
115.100000	42.717222	34.152888	32.156888	98.987222	78.005444	88.264000	87.724333	34.720666	34.080000	33.610333	27.318777	26.975888	27.460222	27.186222	27.218777	27.112222	102.812333	102.297222	101.569333	87.034444	80.095222	91.995888	89.954666	173.756111	175.790555	171.943444	162.632444	39.542666	40.314888	40.544333
115.200000	42.717000	34.178222	32.169666	99.358222	78.152666	88.700888	88.203666	34.789000	34.151555	33.687222	27.327222	26.984444	27.484222	27.183777	27.226666	27.133444	103.345777	102.894444	102.199888	87.509000	80.542333	92.476222	90.434111	174.287111	176.274888	172.494111	163.463333	39.557666	40.334444	40.547111
115.300000	42.717333	34.196000	32.180555	99.708444	78.373222	89.151111	88.701888	34.851777	34.222222	33.754111	27.332777	27.004111	27.530444	27.178888	27.244000	27.151333	103.961666	103.515222	102.819555	87.969111	80.952666	92.922777	90.916000	174.822777	176.774888	172.994000	164.249888	39.578333	40.329777	40.539111
115.400000	42.698000	34.222444	32.188444	100.072888	78.676888	89.600777	89.195555	34.914444	34.286222	33.823000	27.338222	27.041333	27.573777	27.174444	27.262666	27.167111	104.592111	104.146444	103.427777	88.424777	81.330111	93.350555	91.381666	175.389555	177.293666	173.486555	164.991888	39.603444	40.303333	40.529222
115.500000	42.646888	34.261666	32.190777	100.497222	79.062111	90.032000	89.652888	34.991222	34.353777	33.878666	27.346666	27.089666	27.593222	27.181888	27.265444	27.193888	105.166555	104.759666	104.032222	88.878888	81.695111	93.769777	91.819222	175.963222	177.770777	174.012222	165.703555	39.623888	40.286111	40.537555
115.600000	42.580111	34.307333	32.190222	100.949000	79.529111	90.445888	90.080888	35.081555	34.424222	33.918777	27.358666	27.143111	27.594777	27.202333	27.262222	27.229222	105.688111	105.357000	104.630222	89.328111	82.061444	94.185333	92.237555	176.504777	178.185333	174.554444	166.374777	39.635666	40.285333	40.554777
115.700000	42.541111	34.340666	32.191333	101.343777	80.100888	90.839444	90.538666	35.177555	34.482444	33.965444	27.378444	27.193666	27.593444	27.222000	27.268333	27.263333	106.188333	105.937666	105.200444	89.781777	82.474777	94.623111	92.679222	176.945333	178.555222	175.099444	167.020333	39.636444	40.299333	40.567666
115.800000	42.534666	34.359555	32.194333	101.672555	80.783000	91.211666	91.038444	35.277444	34.525222	34.025000	27.406777	27.241666	27.590888	27.237000	27.284000	27.294555	106.674222	106.500777	105.738777	90.243444	82.941555	95.087777	93.151555	177.282111	178.892888	175.649999	167.647777	39.627111	40.324888	40.576222
115.900000	42.534000	34.360777	32.187888	102.014666	81.607666	91.597555	91.536555	35.364666	34.570111	34.086000	27.433777	27.279111	27.591333	27.246000	27.304777	27.317555	107.209666	107.067222	106.261333	90.709333	83.393888	95.542555	93.640111	177.672222	179.296666	176.202222	168.237888	39.624666	40.334444	40.603999
116.000000	42.526111	34.353000	32.171111	102.368777	82.605999	92.011333	92.003888	35.435888	34.632444	34.140222	27.456222	27.299111	27.596000	27.258000	27.340888	27.331222	107.783666	107.653888	106.769111	91.154000	83.788111	95.970222	94.139222	178.145000	179.751666	176.745222	168.747000	39.640111	40.319000	40.653666
116.100000	42.511777	34.343333	32.148222	102.728666	83.717999	92.435222	92.445555	35.501666	34.716222	34.187555	27.478222	27.299222	27.596444	27.277444	27.382000	27.345333	108.339222	108.242444	107.264888	91.575999	84.149333	96.388555	94.652777	178.647111	180.200111	177.305333	169.213555	39.669333	40.299555	40.728777
116.200000	42.510666	34.327666	32.130999	103.106000	84.809444	92.848444	92.859666	35.556777	34.785222	34.227222	27.498333	27.300000	27.597888	27.310222	27.414333	27.358333	108.834777	108.785555	107.726666	91.996333	84.584222	96.845666	95.175666	179.150888	180.571888	177.875666	169.742888	39.699555	40.320333	40.795444
116.300000	42.524555	34.306000	32.120222	103.490777	85.881444	93.254888	93.253111	35.598000	34.836111	34.264111	27.515666	27.303333	27.604222	27.353333	27.442000	27.366666	109.284666	109.290000	108.152555	92.414888	85.087444	97.339888	95.709666	179.664555	180.883333	178.448111	170.331111	39.733333	40.373000	40.849000
116.400000	42.550555	34.277444	32.115333	103.863111	86.957666	93.686333	93.677888	35.634777	34.879222	34.319888	27.530333	27.311777	27.621777	27.384222	27.469777	27.365000	109.754777	109.780888	108.523000	92.837999	85.595999	97.840555	96.247333	180.164888	181.223666	179.009444	170.938777	39.769333	40.406333	40.885555
116.500000	42.581888	34.241777	32.114333	104.236000	88.051111	94.153444	94.150333	35.682222	34.929666	34.395888	27.544000	27.321555	27.644444	27.395777	27.490222	27.358777	110.250888	110.257222	108.830777	93.270000	86.081888	98.331888	96.778555	180.614777	181.608555	179.571888	171.550000	39.800555	40.408111	40.915111
116.600000	42.601000	34.212222	32.113222	104.639000	89.126222	94.652111	94.617888	35.741222	34.999111	34.467444	27.553444	27.332222	27.667666	27.404000	27.503444	27.356111	110.750222	110.730777	109.094444	93.697777	86.522444	98.794444	97.277555	181.044555	181.982333	180.119888	172.137666	39.826000	40.396333	40.936666
116.700000	42.611333	34.205333	32.099888	105.054777	90.124333	95.148666	95.053444	35.787888	35.080888	34.531777	27.558222	27.345111	27.695666	27.414333	27.514111	27.365555	111.263222	111.234777	109.323000	94.123333	86.920333	99.219888	97.749333	181.534444	182.306444	180.632666	172.706222	39.854222	40.397222	40.946888
116.800000	42.621444	34.215222	32.075000	105.484333	91.024555	95.633666	95.476333	35.824555	35.164555	34.594444	27.560555	27.365111	27.727444	27.420444	27.515222	27.388222	111.797333	111.757777	109.515777	94.563333	87.304888	99.619777	98.197666	182.064555	182.590777	181.117444	173.284888	39.877444	40.417111	40.944000
116.900000	42.640333	34.226333	32.060555	105.914222	91.813333	96.092777	95.911777	35.858333	35.233111	34.659000	27.568222	27.397888	27.757777	27.424222	27.514444	27.411888	112.334111	112.250000	109.664000	95.027333	87.731555	100.034222	98.641111	182.578111	182.873222	181.535777	173.904222	39.892666	40.456999	40.930111
117.000000	42.666888	34.237111	32.061444	106.340666	92.495222	96.526222	96.358888	35.890111	35.286111	34.724444	27.582333	27.443111	27.785888	27.428111	27.516000	27.433444	112.866333	112.703222	109.765777	95.511333	88.203444	100.468888	99.082777	183.068111	183.159555	181.875555	174.560888	39.901888	40.515000	40.906555
117.100000	42.679777	34.253555	32.067888	106.759777	93.144888	96.947444	96.822888	35.933777	35.360111	34.787666	27.598777	27.477111	27.797000	27.432666	27.517666	27.462888	113.411000	113.167111	109.902666	96.007222	88.629888	100.883555	99.519333	183.525444	183.471777	182.198000	175.171777	39.911555	40.555444	40.909555
117.200000	42.675888	34.272000	32.079111	107.189555	93.732666	97.363222	97.303777	35.991444	35.451777	34.843333	27.605555	27.498000	27.785555	27.443333	27.506333	27.503333	113.988222	113.663333	110.161111	96.535777	89.009444	101.272111	99.934222	183.947555	183.795111	182.558222	175.731666	39.915888	40.570555	40.938888
117.300000	42.665555	34.293111	32.098111	107.610444	94.239333	97.757222	97.777000	36.040111	35.538222	34.889444	27.599888	27.511777	27.761111	27.471222	27.493444	27.546444	114.589333	114.193555	110.552333	97.090111	89.384222	101.658111	100.342555	184.390666	184.105555	182.937666	176.264777	39.925555	40.579111	40.979555
117.400000	42.671222	34.322333	32.095888	108.009333	94.655444	98.133666	98.215777	36.085666	35.603111	34.941555	27.606555	27.513222	27.748666	27.499888	27.502222	27.574888	115.148666	114.721333	111.044888	97.596444	89.775444	102.080555	100.771000	184.854888	184.432000	183.259222	176.735555	39.953777	40.608333	41.008000
117.500000	42.690555	34.356000	32.075666	108.392555	94.994222	98.501222	98.623888	36.134666	35.648777	34.998666	27.625444	27.502000	27.746555	27.529111	27.531333	27.587222	115.662000	115.238666	111.637666	98.053333	90.180666	102.540222	101.216333	185.320666	184.780888	183.527444	177.141222	39.997888	40.652333	41.024999
117.600000	42.705888	34.367777	32.075222	108.777444	95.333111	98.900777	99.015555	36.193333	35.690444	35.053222	27.638666	27.489999	27.750222	27.564555	27.572333	27.589444	116.138000	115.722111	112.299333	98.472777	90.588111	102.999555	101.660888	185.697222	185.156666	183.778222	177.546777	40.038333	40.683888	41.038000
117.700000	42.711333	34.349777	32.111777	109.157888	95.688222	99.336444	99.390444	36.248888	35.731666	35.102444	27.634777	27.486000	27.760333	27.610888	27.623000	27.589888	116.594000	116.177666	113.012333	98.866555	90.995888	103.431111	102.100888	185.976000	185.545111	184.023333	178.003111	40.068666	40.700000	41.049888
117.800000	42.711333	34.314777	32.158444	109.552333	96.039555	99.799666	99.753555	36.302333	35.775222	35.150444	27.616555	27.487666	27.778333	27.655111	27.663555	27.597777	117.056444	116.640111	113.773666	99.255555	91.394222	103.829333	102.522444	186.204666	185.921444	184.318666	178.507222	40.080555	40.708222	41.056666
117.900000	42.709666	34.286666	32.186888	109.978555	96.373111	100.255888	100.110222	36.370666	35.826000	35.195777	27.611111	27.480555	27.795000	27.687111	27.683111	27.600888	117.520000	117.125666	114.542444	99.663444	91.787777	104.257555	102.918333	186.471111	186.273666	184.702000	178.997111	40.071222	40.708555	41.059555
118.000000	42.708444	34.268333	32.197666	110.424555	96.708777	100.700555	100.460333	36.452444	35.886111	35.242444	27.626555	27.466222	27.814444	27.703111	27.691000	27.597000	117.971333	117.619777	115.260888	100.076333	92.177555	104.719777	103.299666	186.776777	186.611444	185.136555	179.476222	40.044444	40.706333	41.058666
118.100000	42.717555	34.254000	32.191666	110.837888	97.074666	101.131444	100.821444	36.542444	35.944333	35.300444	27.657777	27.459777	27.846777	27.696666	27.700444	27.600333	118.401666	118.080111	115.873888	100.462777	92.547666	105.165000	103.688000	187.054555	186.926777	185.531666	179.985777	40.020444	40.707444	41.054444
118.200000	42.738444	34.241555	32.168888	111.209888	97.470333	101.549888	101.198111	36.640000	35.997333	35.370888	27.700555	27.464111	27.892777	27.667555	27.711333	27.615222	118.813777	118.501333	116.389333	100.820222	92.893777	105.579000	104.084666	187.287111	187.214333	185.878333	180.534777	40.002666	40.711555	41.047000
118.300000	42.750777	34.223333	32.164555	111.546888	97.881888	101.951777	101.596666	36.717222	36.050555	35.430666	27.731000	27.485555	27.935888	27.646555	27.719333	27.647222	119.260666	118.931666	116.838222	101.211333	93.219555	105.957888	104.472666	187.521888	187.435222	186.241111	181.146333	39.981555	40.707999	41.042777
118.400000	42.748000	34.196111	32.184555	111.858111	98.293555	102.353111	102.011333	36.763777	36.109999	35.471000	27.752666	27.519888	27.979888	27.643777	27.741000	27.687000	119.732000	119.387333	117.208888	101.626333	93.520000	106.330555	104.851444	187.774555	187.597666	186.619222	181.777666	39.952666	40.703111	41.031111
118.500000	42.739666	34.172000	32.203000	112.152444	98.680888	102.747777	102.442777	36.799222	36.170222	35.496000	27.783111	27.553666	28.023555	27.652000	27.779777	27.721777	120.201666	119.859555	117.527888	102.047666	93.797777	106.738222	105.226333	188.058333	187.723333	186.994777	182.351777	39.926333	40.701000	41.007888
118.600000	42.731111	34.171000	32.191999	112.464111	99.066444	103.106222	102.876666	36.866444	36.220777	35.529555	27.820333	27.571777	28.049555	27.654444	27.801222	27.735666	120.631777	120.311222	117.796555	102.461444	94.105000	107.170666	105.572555	188.380888	187.866777	187.325111	182.813333	39.927111	40.704666	41.003666
118.700000	42.721777	34.187222	32.157555	112.789444	99.452444	103.437111	103.311888	36.960666	36.260666	35.572222	27.857222	27.578000	28.060555	27.653333	27.807333	27.732777	121.025333	120.740333	118.025555	102.862666	94.439777	107.610666	105.891000	188.721777	188.029666	187.603888	183.178555	39.955222	40.714666	41.017555
118.800000	42.708111	34.192777	32.122888	113.098333	99.837000	103.796777	103.738111	37.050777	36.287555	35.625888	27.871777	27.598333	28.068888	27.660999	27.821444	27.740111	121.425333	121.173888	118.256111	103.257444	94.781555	108.003666	106.144333	188.979444	188.187333	187.840555	183.533777	39.995555	40.732333	41.037000
118.900000	42.689444	34.184222	32.087777	113.380222	100.212555	104.199888	104.151555	37.127888	36.302777	35.690000	27.868222	27.640111	28.075888	27.680333	27.854222	27.765333	121.852000	121.635111	118.487333	103.663000	95.121666	108.359444	106.305111	189.140222	188.319444	188.058555	183.893000	40.037555	40.757222	41.055222
119.000000	42.662666	34.173333	32.054222	113.668111	100.582111	104.633444	104.539111	37.195444	36.323222	35.758555	27.865444	27.686666	28.078444	27.712000	27.903444	27.789444	122.290777	122.125666	118.685111	104.081222	95.472333	108.733777	106.379000	189.279333	188.460777	188.293111	184.220333	40.067333	40.788999	41.072666
119.100000	42.640444	34.171666	32.030444	113.964111	100.952000	105.062555	104.914222	37.255000	36.361888	35.824333	27.875222	27.721555	28.080888	27.755000	27.959777	27.801444	122.725888	122.576000	118.831444	104.479555	95.817111	109.136222	106.406888	189.435888	188.663888	188.552333	184.506222	40.083777	40.819333	41.092000
119.200000	42.627333	34.181666	32.012222	114.262111	101.332666	105.476444	105.281000	37.313555	36.414444	35.893555	27.894888	27.747555	28.080777	27.802111	28.011777	27.807777	123.164222	122.975444	118.934222	104.864555	96.159222	109.547444	106.389333	189.599444	188.923000	188.836666	184.779111	40.090111	40.843888	41.120333
119.300000	42.624666	34.203444	31.995555	114.574111	101.738444	105.883000	105.622666	37.367000	36.477999	35.972111	27.914222	27.768555	28.080888	27.838888	28.036333	27.815666	123.592333	123.375000	119.022555	105.263111	96.530222	109.943111	106.292333	189.805888	189.183333	189.142444	185.028444	40.104444	40.854111	41.161333
119.400000	42.631000	34.236000	31.980888	114.905666	102.169111	106.288333	105.933555	37.411888	36.553333	36.059111	27.931555	27.784333	28.082888	27.864444	28.032111	27.824666	124.004444	123.791222	119.100555	105.679555	96.936888	110.324222	106.107222	190.068222	189.433333	189.468777	185.241222	40.129888	40.849555	41.213555
119.500000	42.645000	34.262444	31.976666	115.228444	102.577000	106.702555	106.249111	37.428444	36.636999	36.135666	27.959666	27.804222	28.093666	27.893444	28.039222	27.842777	124.431000	124.240888	119.218888	106.118666	97.323111	110.722222	105.872555	190.363555	189.650000	189.832777	185.447888	40.143111	40.835111	41.243444
119.600000	42.663777	34.276000	31.979333	115.542222	102.948777	107.103000	106.600555	37.431666	36.713666	36.204888	27.997222	27.832444	28.098888	27.929333	28.062333	27.870111	124.887000	124.702333	119.429555	106.584222	97.680222	111.127333	105.603000	190.656333	189.858666	190.213444	185.687111	40.136333	40.817666	41.251111
119.700000	42.688111	34.282333	31.988888	115.863111	103.295888	107.467666	106.993888	37.434888	36.781222	36.267444	28.037888	27.857555	28.096222	27.967333	28.084777	27.894888	125.342000	125.140555	119.734222	107.050444	98.020999	111.525111	105.340111	190.967111	190.090111	190.575666	185.938000	40.125555	40.797777	41.246666
119.800000	42.713888	34.282000	31.997555	116.196444	103.643444	107.785333	107.390333	37.438666	36.847000	36.333444	28.069000	27.854777	28.108222	27.986111	28.087444	27.902222	125.792888	125.565222	120.052333	107.454555	98.337444	111.926111	105.086222	191.276555	190.369777	190.895000	186.189777	40.129444	40.784111	41.243444
119.900000	42.737444	34.272777	32.003222	116.543777	103.990000	108.064333	107.785444	37.442555	36.908555	36.404333	28.088777	27.827666	28.133555	27.986000	28.072555	27.893888	126.242777	125.995333	120.386666	107.805444	98.634666	112.331555	104.830666	191.579333	190.685777	191.171777	186.442444	40.147444	40.778888	41.240666
120.000000	42.751777	34.260333	32.007555	116.911777	104.324555	108.386888	108.156444	37.454888	36.971333	36.475555	28.092222	27.804777	28.163333	27.982333	28.061222	27.884888	126.687777	126.489888	120.748000	108.165000	98.938555	112.731333	104.573555	191.874333	190.955222	191.416444	186.685111	40.184777	40.786555	41.235000
120.100000	42.761444	34.254555	32.016888	117.300444	104.643666	108.785333	108.500222	37.481888	37.045222	36.540444	28.081222	27.795777	28.195000	27.984222	28.061222	27.880666	127.116666	127.038222	121.136555	108.551222	99.252333	113.115444	104.342777	192.175222	191.154666	191.635111	186.910111	40.246333	40.804111	41.226222
120.200000	42.768444	34.253333	32.029000	117.693444	104.941333	109.218000	108.846888	37.537555	37.121555	36.602777	28.066888	27.798555	28.222111	27.994333	28.074666	27.880000	127.552333	127.568444	121.539333	108.939666	99.561888	113.484666	104.168666	192.434222	191.341777	191.839666	187.164888	40.312222	40.832777	41.219111
120.300000	42.761666	34.237333	32.041999	118.104777	105.188444	109.608000	109.231333	37.623777	37.177333	36.666111	28.068222	27.803666	28.243000	28.007333	28.086333	27.871000	127.996666	128.045444	121.969888	109.295888	99.909666	113.858777	104.043333	192.654000	191.572222	192.060333	187.440111	40.354444	40.869333	41.206777
120.400000	42.743111	34.211333	32.058111	118.534666	105.394111	109.970666	109.632888	37.730111	37.223111	36.728111	28.085777	27.808222	28.267444	28.020666	28.092888	27.853222	128.439888	128.483666	122.393666	109.617333	100.301444	114.244000	103.956777	192.858444	191.828777	192.310888	187.709777	40.378333	40.908888	41.189444
120.500000	42.728111	34.189777	32.075666	118.953000	105.643000	110.342000	110.004222	37.817888	37.279444	36.794222	28.094555	27.808888	28.293666	28.022777	28.107222	27.840111	128.921666	128.915333	122.781222	109.918666	100.701000	114.647222	103.946666	193.049111	192.052777	192.535888	187.986333	40.400444	40.942444	41.177222
120.600000	42.719555	34.174555	32.093444	119.352111	105.952777	110.725333	110.341222	37.881333	37.347444	36.866444	28.088222	27.805888	28.318000	28.011888	28.133555	27.835000	129.455777	129.343111	123.138222	110.204444	101.097111	115.067777	104.025888	193.217666	192.235888	192.716555	188.282333	40.422888	40.969333	41.172444
120.700000	42.718222	34.170555	32.113888	119.718666	106.287888	111.133222	110.673888	37.936444	37.412888	36.930444	28.088444	27.818222	28.325777	28.009111	28.173444	27.846333	129.979222	129.739222	123.537333	110.536333	101.509666	115.469666	104.195000	193.419888	192.359555	192.880555	188.563444	40.440111	40.985444	41.168111
120.800000	42.718444	34.180222	32.129333	120.025000	106.621444	111.589444	110.983444	37.994555	37.467444	36.979111	28.114666	27.848333	28.330888	28.018333	28.216888	27.875555	130.423888	130.111333	123.965222	110.938555	101.943555	115.829444	104.417000	193.689555	192.403777	193.067777	188.782888	40.455555	40.996222	41.163555
120.900000	42.713222	34.188333	32.129888	120.271222	106.958555	112.045444	111.274777	38.046333	37.496222	37.022888	28.164111	27.881000	28.336888	28.025666	28.252333	27.914333	130.806666	130.475222	124.421222	111.384444	102.393666	116.161888	104.649555	194.006111	192.404333	193.268666	188.952222	40.461777	41.005888	41.159333
121.000000	42.700111	34.195444	32.123000	120.510000	107.293666	112.413888	111.610666	38.096333	37.519111	37.060111	28.210888	27.903222	28.342333	28.028444	28.266666	27.941777	131.177111	130.810111	124.927444	111.789555	102.817555	116.514888	105.002111	194.260888	192.449444	193.493444	189.141222	40.438999	41.007666	41.169222
121.100000	42.682555	34.206777	32.108777	120.736444	107.634222	112.712555	111.983666	38.144888	37.541777	37.090111	28.250555	27.917333	28.347111	28.028111	28.264333	27.961222	131.536111	131.120777	125.479444	112.161222	103.202777	116.883222	105.478777	194.450222	192.527888	193.734777	189.355666	40.393666	41.002777	41.195444
121.200000	42.672666	34.217777	32.090666	120.935111	108.028333	113.023666	112.341111	38.184555	37.583888	37.120666	28.265555	27.932888	28.351333	28.027888	28.271888	27.984222	131.895333	131.452888	126.023222	112.547111	103.527222	117.247333	105.993444	194.586888	192.592777	193.947333	189.604222	40.365888	41.006222	41.232888
121.300000	42.670333	34.212111	32.070111	121.108666	108.488333	113.354888	112.667222	38.209444	37.643555	37.158444	28.255888	27.949888	28.355000	28.025666	28.295666	28.010333	132.259777	131.824333	126.534666	112.959000	103.808888	117.608111	106.477777	194.689444	192.642111	194.120444	189.877666	40.365555	41.025444	41.272777
121.400000	42.663666	34.191666	32.050111	121.293444	108.937666	113.695000	112.984222	38.243333	37.712777	37.196777	28.252000	27.966444	28.373666	28.029777	28.314666	28.030444	132.576222	132.224666	127.001555	113.376888	104.092555	117.962444	106.878000	194.789666	192.703333	194.330222	190.124444	40.381666	41.059888	41.309222
121.500000	42.651111	34.191777	32.024111	121.520333	109.337666	114.048666	113.320555	38.292777	37.779555	37.240333	28.276666	27.979333	28.409222	28.043444	28.312555	28.058222	132.836888	132.651444	127.459000	113.790111	104.389000	118.287000	107.174888	194.886555	192.761222	194.594111	190.330111	40.402555	41.099999	41.356333
121.600000	42.636666	34.210444	31.997555	121.808000	109.706333	114.399888	113.688888	38.350111	37.849555	37.293777	28.316777	27.987111	28.452333	28.063888	28.296111	28.092444	133.087555	133.099555	127.915777	114.182444	104.694888	118.597555	107.393111	194.957333	192.829333	194.885555	190.525888	40.425666	41.141555	41.414666
121.700000	42.636666	34.227333	31.987777	122.136666	110.075666	114.755333	114.082555	38.408777	37.929222	37.357000	28.328888	28.002444	28.474444	28.087333	28.278333	28.120777	133.404666	133.535000	128.362444	114.515555	104.992666	118.941888	107.692111	194.983222	192.970222	195.131555	190.760444	40.457111	41.174222	41.464555
121.800000	42.653555	34.238222	31.997111	122.494555	110.446888	115.122555	114.495222	38.470111	38.018111	37.428333	28.307222	28.029000	28.472111	28.113555	28.259888	28.140555	133.790222	133.951333	128.793333	114.785777	105.279333	119.326111	108.102555	194.967888	193.194555	195.324111	191.034222	40.499222	41.196777	41.501000
121.900000	42.676555	34.235222	32.009111	122.844888	110.821111	115.517000	114.872000	38.524666	38.089000	37.514777	28.288000	28.061777	28.466444	28.132666	28.253111	28.166000	134.193333	134.390444	129.197777	115.073222	105.600666	119.708111	108.476777	195.027111	193.423666	195.470444	191.277777	40.554999	41.214666	41.518888
122.000000	42.692555	34.222111	32.020333	123.211666	111.186666	115.879777	115.220333	38.574666	38.145111	37.614333	28.289000	28.088555	28.482888	28.139777	28.268222	28.195555	134.595111	134.868222	129.593333	115.398000	105.966555	120.081333	108.800000	195.191777	193.637000	195.605666	191.480111	40.606777	41.221000	41.530555
122.100000	42.702000	34.223666	32.028777	123.590777	111.524777	116.199555	115.563555	38.629000	38.189111	37.716555	28.310333	28.109444	28.521222	28.137999	28.295222	28.230000	134.987777	135.357555	130.016333	115.742555	106.350000	120.444444	109.174888	195.433444	193.837333	195.745888	191.654888	40.639222	41.204666	41.549333
122.200000	42.702000	34.254777	32.042555	123.958666	111.856444	116.539666	115.907888	38.684222	38.207444	37.812666	28.342555	28.128000	28.552666	28.133111	28.317555	28.275777	135.380555	135.820555	130.438777	116.102000	106.701333	120.779777	109.674333	195.656555	194.024333	195.886222	191.853666	40.656111	41.187555	41.576888
122.300000	42.692111	34.305777	32.063777	124.309444	112.187000	116.898111	116.247111	38.740222	38.203000	37.900777	28.381333	28.145222	28.577777	28.124888	28.338444	28.328444	135.771888	136.257222	130.850444	116.477777	107.020555	121.093333	110.299888	195.863444	194.203777	196.026777	192.076888	40.659777	41.172333	41.608888
122.400000	42.681888	34.334555	32.093222	124.626111	112.522555	117.259111	116.581111	38.793777	38.209333	37.971444	28.404111	28.162111	28.595444	28.123444	28.367777	28.368000	136.155333	136.663000	131.240555	116.872555	107.311000	121.423222	110.994444	196.076888	194.391666	196.176000	192.294222	40.658111	41.158777	41.620333
122.500000	42.678444	34.338111	32.126222	124.912777	112.853333	117.617333	116.926000	38.843555	38.241333	38.023000	28.406888	28.177111	28.603888	28.136333	28.404111	28.392222	136.530666	137.034777	131.629333	117.284222	107.574555	121.778666	111.716222	196.305555	194.583000	196.338777	192.484333	40.650111	41.140333	41.605888
122.600000	42.674777	34.331888	32.153111	125.212444	113.177777	117.944888	117.295000	38.890222	38.297000	38.064555	28.417222	28.178444	28.621111	28.159000	28.444111	28.409555	136.894777	137.409666	132.032000	117.722666	107.824777	122.128444	112.344333	196.527888	194.743777	196.544666	192.643666	40.629111	41.122444	41.591444
122.700000	42.682333	34.311333	32.170999	125.518444	113.508555	118.243777	117.645555	38.954111	38.360777	38.105222	28.454333	28.174555	28.663222	28.174000	28.486000	28.413222	137.266333	137.837222	132.423777	118.175555	108.067888	122.439111	112.854444	196.714777	194.897000	196.787777	192.764111	40.603555	41.108333	41.604222
122.800000	42.709666	34.273888	32.182666	125.814888	113.853555	118.553555	117.972777	39.033888	38.430222	38.146222	28.506111	28.173777	28.713111	28.184777	28.522777	28.404444	137.657777	138.306777	132.792888	118.629222	108.297222	122.714888	113.256666	196.845666	195.056555	197.044444	192.853000	40.585333	41.102444	41.635777
122.900000	42.738222	34.234000	32.190222	126.099666	114.214888	118.924222	118.306111	39.104777	38.490000	38.188777	28.545333	28.175888	28.747888	28.202888	28.542555	28.389333	138.081222	138.759444	133.155666	119.069222	108.537444	123.003666	113.597555	196.935222	195.192666	197.273777	192.977777	40.579666	41.121111	41.663444
123.000000	42.760222	34.196000	32.193222	126.378444	114.590222	119.353444	118.655000	39.161222	38.537333	38.232666	28.570000	28.177888	28.768222	28.229555	28.544888	28.369111	138.535000	139.184333	133.520555	119.497000	108.797111	123.315888	113.885111	196.994777	195.292777	197.474333	193.152444	40.583555	41.166444	41.684777
123.100000	42.781444	34.160666	32.185666	126.658555	114.954444	119.770222	119.024444	39.220555	38.588222	38.281555	28.586777	28.178111	28.788333	28.263444	28.543000	28.344777	138.987777	139.602666	133.929888	119.895666	109.094000	123.654333	114.107555	197.075444	195.377888	197.665555	193.315444	40.588555	41.207444	41.704555
123.200000	42.806222	34.127222	32.172555	126.919888	115.319888	120.174222	119.408111	39.294444	38.643333	38.337666	28.591555	28.179222	28.786555	28.307888	28.541222	28.326555	139.414111	140.016222	134.368666	120.250555	109.407111	123.997666	114.254222	197.138666	195.476111	197.853222	193.437666	40.602000	41.241666	41.719666
123.300000	42.823666	34.100333	32.160999	127.156111	115.701333	120.573222	119.781666	39.385222	38.680000	38.403777	28.590555	28.183444	28.765888	28.351444	28.541777	28.317444	139.814555	140.429333	134.806888	120.565000	109.733666	124.331777	114.388444	197.171222	195.594999	198.030111	193.551333	40.625333	41.279444	41.738777
123.400000	42.834888	34.080666	32.140555	127.400111	116.058000	120.946111	120.118222	39.460333	38.708111	38.466666	28.594111	28.189000	28.761222	28.385111	28.546000	28.311666	140.197333	140.843000	135.201000	120.860000	110.081777	124.680111	114.558555	197.264666	195.701222	198.178888	193.666444	40.649888	41.320000	41.791000
123.500000	42.836222	34.070444	32.111222	127.656222	116.386444	121.290444	120.430000	39.514444	38.731666	38.524444	28.598777	28.192666	28.769111	28.413222	28.554111	28.311444	140.557333	141.246444	135.558555	121.139666	110.450555	125.049666	114.763000	197.425333	195.786222	198.303111	193.784666	40.672888	41.362888	41.870777
123.600000	42.816444	34.081999	32.086777	127.930888	116.691444	121.621666	120.756777	39.550000	38.757555	38.573666	28.591222	28.188777	28.776444	28.446666	28.564333	28.327777	140.895444	141.597555	135.917555	121.428333	110.831555	125.450888	115.027000	197.632777	195.840888	198.394888	193.961111	40.691444	41.407777	41.930222
123.700000	42.777444	34.117666	32.075777	128.216111	116.985333	121.956555	121.092666	39.582777	38.779888	38.616555	28.571444	28.181444	28.782666	28.481333	28.575111	28.361666	141.226000	141.896888	136.282888	121.731555	111.221222	125.872555	115.371777	197.856111	195.881444	198.439888	194.227333	40.710555	41.455444	41.952666
123.800000	42.749555	34.156888	32.077888	128.502888	117.289444	122.301000	121.404777	39.628666	38.812111	38.654999	28.551555	28.182222	28.781444	28.511555	28.588333	28.404777	141.542000	142.187555	136.620888	122.044777	111.587444	126.267666	115.759333	198.045111	195.948444	198.462000	194.509777	40.738000	41.495444	41.952111
123.900000	42.736111	34.186222	32.086444	128.836777	117.653111	122.646000	121.699777	39.666555	38.862999	38.693666	28.543555	28.189777	28.757555	28.539333	28.605000	28.441555	141.790888	142.481333	136.923777	122.370666	111.931333	126.603000	116.157000	198.170444	196.015666	198.534222	194.726555	40.759222	41.522555	41.945444
124.000000	42.734333	34.206333	32.097888	129.231333	118.068000	122.991555	121.982222	39.688555	38.931777	38.731000	28.550333	28.202111	28.725555	28.562333	28.622000	28.465111	141.989888	142.776888	137.201444	122.719222	112.266888	126.892666	116.572000	198.258000	196.064444	198.652777	194.896888	40.768999	41.538555	41.935111
124.100000	42.725000	34.220222	32.098888	129.643000	118.458777	123.326444	122.268111	39.699555	39.008222	38.763222	28.572444	28.221666	28.719222	28.577666	28.637666	28.470000	142.219000	143.097111	137.473333	123.076555	112.596000	127.202222	117.003333	198.373666	196.085000	198.789555	195.051333	40.780777	41.541444	41.919777
124.200000	42.704333	34.228666	32.087555	130.055888	118.809888	123.648000	122.559888	39.703777	39.090000	38.789888	28.608888	28.249666	28.741444	28.585444	28.652666	28.457444	142.491666	143.448444	137.740555	123.435555	112.913888	127.542666	117.448000	198.523888	196.081666	198.939111	195.190222	40.799666	41.530222	41.898222
124.300000	42.675444	34.233111	32.082777	130.439666	119.181555	123.982333	122.865888	39.733333	39.153333	38.827222	28.649333	28.282666	28.755444	28.588000	28.666555	28.448777	142.812111	143.822888	138.021888	123.778444	113.203666	127.869333	117.905111	198.625555	196.105333	199.096666	195.340777	40.829111	41.517555	41.858999
124.400000	42.655000	34.232555	32.089888	130.804666	119.588333	124.329222	123.182666	39.785555	39.199222	38.877333	28.688000	28.311111	28.756222	28.586888	28.678555	28.463888	143.198555	144.205333	138.310222	124.106888	113.455111	128.164111	118.383222	198.704444	196.174888	199.236888	195.526444	40.860000	41.510888	41.820111
124.500000	42.640222	34.223666	32.095666	131.162666	120.011444	124.663555	123.519333	39.836333	39.236666	38.936333	28.725000	28.328666	28.744444	28.588666	28.691333	28.501111	143.629333	144.594777	138.598111	124.412555	113.673555	128.444000	118.850888	198.806333	196.265666	199.381666	195.699555	40.884444	41.508444	41.807222
124.600000	42.626333	34.205444	32.103666	131.508222	120.447000	124.967555	123.874000	39.873000	39.294000	38.995666	28.763555	28.347777	28.737777	28.589000	28.709000	28.518333	144.017666	144.970222	138.892666	124.713000	113.903666	128.718000	119.272111	198.860111	196.330444	199.563111	195.811888	40.905888	41.508777	41.801000
124.700000	42.614444	34.180333	32.115555	131.828444	120.883222	125.244111	124.242666	39.902222	39.369777	39.053999	28.801000	28.369444	28.740000	28.587000	28.731333	28.519222	144.377222	145.331555	139.193555	125.007111	114.143000	128.991666	119.653111	198.870333	196.379000	199.763000	195.880444	40.928777	41.512666	41.797888
124.800000	42.603666	34.154444	32.126333	132.091333	121.259333	125.496777	124.617222	39.945111	39.444888	39.104555	28.826888	28.385444	28.755222	28.590555	28.752777	28.532111	144.783888	145.698222	139.490222	125.289222	114.379000	129.322222	120.027666	198.929555	196.441666	199.923222	195.966444	40.950444	41.514777	41.806666
124.900000	42.590666	34.125666	32.128222	132.309666	121.566222	125.720444	125.002888	39.998111	39.510444	39.145888	28.841000	28.388000	28.776666	28.607000	28.770111	28.566111	145.251888	146.084000	139.776222	125.558222	114.609666	129.732555	120.401666	199.087111	196.513000	200.052888	196.065333	40.957666	41.509666	41.842555
125.000000	42.590777	34.095444	32.129888	132.542444	121.867555	125.941777	125.385444	40.046000	39.574555	39.184555	28.846222	28.377111	28.794444	28.632888	28.781555	28.615222	145.719777	146.458222	140.048222	125.841888	114.851777	130.160888	120.774555	199.299444	196.575111	200.160000	196.179222	40.938444	41.501333	41.902888
125.100000	42.609666	34.076333	32.134666	132.787111	122.181666	126.223111	125.743777	40.089444	39.634222	39.239222	28.840444	28.371888	28.813888	28.656888	28.789555	28.673888	146.145777	146.790555	140.310111	126.144111	115.100666	130.526444	121.101111	199.495111	196.625111	200.193222	196.321777	40.923000	41.488888	41.960666
125.200000	42.636111	34.069111	32.138888	133.036888	122.498888	126.564777	126.080222	40.130222	39.688444	39.308666	28.827666	28.379000	28.838666	28.678333	28.794666	28.728666	146.517666	147.091000	140.566555	126.463777	115.363222	130.841222	121.375666	199.657222	196.650444	200.169777	196.477000	40.917444	41.467111	42.003555
125.300000	42.646333	34.068000	32.142888	133.268333	122.846555	126.889666	126.385555	40.190777	39.739999	39.382888	28.816444	28.388444	28.866555	28.694777	28.805888	28.752777	146.838000	147.390333	140.831666	126.792222	115.674666	131.156888	121.650444	199.722666	196.661777	200.170444	196.579666	40.911777	41.439888	42.007555
125.400000	42.638555	34.071000	32.148000	133.478222	123.235333	127.178555	126.656555	40.276111	39.789888	39.459888	28.807444	28.395444	28.895777	28.706111	28.825333	28.744666	147.112000	147.692666	141.107333	127.127777	116.041111	131.481666	121.940555	199.682222	196.666555	200.208777	196.619666	40.901333	41.410000	41.971333
125.500000	42.618666	34.072444	32.141000	133.685444	123.630666	127.450666	126.916555	40.364222	39.818444	39.535333	28.802333	28.391888	28.914111	28.719666	28.846444	28.749666	147.397666	148.009444	141.398888	127.445333	116.400111	131.815000	122.245444	199.676333	196.684888	200.263888	196.633444	40.883333	41.384000	41.946444
125.600000	42.590999	34.066111	32.121000	133.898222	123.993444	127.733000	127.188666	40.427222	39.829444	39.593444	28.808111	28.390111	28.928555	28.733888	28.863111	28.773555	147.673444	148.327000	141.732444	127.742000	116.719555	132.152555	122.542111	199.762444	196.700666	200.331111	196.650666	40.866111	41.370777	41.955444
125.700000	42.560888	34.055000	32.100111	134.097444	124.337555	128.033111	127.464888	40.470777	39.836000	39.636555	28.825222	28.402666	28.949555	28.737555	28.880444	28.802333	147.917777	148.625000	142.117888	128.019333	117.002222	132.460000	122.821444	199.866000	196.722333	200.397000	196.678111	40.869888	41.378666	41.975222
125.800000	42.539222	34.048888	32.098333	134.284777	124.691888	128.364222	127.742333	40.537888	39.858888	39.697444	28.839000	28.430666	28.957000	28.729777	28.898111	28.827666	148.150888	148.928444	142.473111	128.303777	117.260555	132.696222	123.139888	199.912888	196.788111	200.476222	196.711333	40.890888	41.400555	41.973777
125.900000	42.525444	34.044333	32.115333	134.464777	125.055777	128.711111	128.025666	40.627111	39.899333	39.771111	28.850333	28.468888	28.948666	28.713444	28.915333	28.850666	148.379666	149.243222	142.797000	128.596222	117.496888	132.878777	123.509555	199.919222	196.897555	200.583111	196.746666	40.920333	41.436777	41.958222
126.000000	42.514555	34.039000	32.132111	134.663222	125.435222	129.000888	128.311333	40.711666	39.957444	39.830333	28.861555	28.487333	28.940666	28.704777	28.932222	28.867444	148.641111	149.577444	143.089000	128.892222	117.743666	133.116444	123.927888	199.951111	197.036333	200.719555	196.761888	40.930333	41.478777	41.952333
126.100000	42.504333	34.039999	32.136999	134.885000	125.836000	129.224555	128.584444	40.777111	40.029777	39.869111	28.872000	28.479888	28.949333	28.707000	28.950555	28.873000	148.940888	149.920666	143.352111	129.186777	118.016333	133.435000	124.361111	200.009222	197.195888	200.848888	196.751888	40.925666	41.519666	41.953555
126.200000	42.502888	34.049222	32.130777	135.146888	126.211777	129.467444	128.857444	40.809111	40.114222	39.896111	28.882222	28.469888	28.975888	28.719000	28.962777	28.875000	149.258000	150.258777	143.594222	129.486333	118.285333	133.781888	124.755333	200.123111	197.338222	200.929333	196.766000	40.923555	41.555444	41.967666
126.300000	42.515333	34.048222	32.137111	135.466333	126.534222	129.780444	129.132444	40.824666	40.215999	39.916222	28.904333	28.476888	28.998111	28.732777	28.969000	28.878111	149.586666	150.594555	143.873000	129.789777	118.525888	134.073222	125.122777	200.271222	197.422777	201.001333	196.844000	40.922000	41.612444	41.995222
126.400000	42.538777	34.041444	32.157000	135.837777	126.829444	130.145222	129.394000	40.842666	40.332333	39.940111	28.933333	28.492444	29.011222	28.749555	28.973222	28.878222	149.941333	150.937000	144.171111	130.099222	118.759444	134.312000	125.478888	200.415111	197.460555	201.068111	196.966111	40.915444	41.684666	42.020777
126.500000	42.567777	34.040555	32.175222	136.222111	127.134888	130.491777	129.677444	40.880777	40.425666	39.983777	28.948000	28.512444	29.020111	28.777333	28.976333	28.883333	150.316888	151.271777	144.461000	130.423555	118.990777	134.593444	125.818555	200.518333	197.522777	201.110555	197.102000	40.904666	41.718333	42.021888
126.600000	42.601777	34.046888	32.187888	136.611666	127.450000	130.809444	129.997333	40.936333	40.487555	40.047222	28.945111	28.538888	29.027666	28.817555	28.977222	28.896666	150.706777	151.592000	144.742222	130.764222	119.213444	134.940000	126.134666	200.586111	197.623222	201.122888	197.251444	40.891666	41.702333	41.998444
126.700000	42.633111	34.058555	32.181333	136.982777	127.759777	131.126000	130.329777	40.970000	40.522111	40.099000	28.942111	28.567777	29.058000	28.858888	28.979444	28.902777	151.079000	151.863555	145.076666	131.085444	119.437333	135.337222	126.388333	200.646222	197.723555	201.085111	197.412222	40.896444	41.662444	41.975000
126.800000	42.661444	34.083888	32.153222	137.321777	128.071222	131.495222	130.642222	40.982000	40.552888	40.139000	28.942666	28.583333	29.106888	28.894444	28.982777	28.880111	151.437666	152.093444	145.424111	131.371555	119.692888	135.736000	126.614666	200.703222	197.815888	201.002888	197.567666	40.923333	41.618444	41.963333
126.900000	42.689888	34.111888	32.121222	137.621444	128.375666	131.930444	130.956888	40.994333	40.584999	40.176222	28.947555	28.595111	29.149888	28.919222	28.984111	28.836888	151.774000	152.297555	145.780111	131.630222	119.957000	136.097333	126.864333	200.755888	197.913222	200.931222	197.726000	40.965000	41.580777	41.967666
[truncated: 2,332 more rows]

## Sheet: výběr
čas sec	DMSO 1	DMSO 2	DMSO 3	SIH 1 ?	SIH 2	SIH 3	SIH 4	rSIH 1	rSIH 2	rSIH 3	rHAPI 1	rHAPI 2	rHAPI 3	rHPPI 1	rHPPI 2	rHPPI 3	BrHAPI 1	BrHAPI 2	BrHAPI 3	BrHPPI 1	BrHPPI 2 ?	BrHPPI 3	BrHPPI 4	7HII 1	7HII 2	7HII 3	7HII 4	2API 1	2API 2	2API 3		čas sec	DMSO 1	DMSO 2	DMSO 3	SIH 1 ?	SIH 2	SIH 3	SIH 4	rSIH 1	rSIH 2	rSIH 3	rHAPI 1	rHAPI 2	rHAPI 3	rHPPI 1	rHPPI 2	rHPPI 3	BrHAPI 1
[truncated: 2,602 more rows]
[truncated: 13 more columns]

[truncated: 12 more sheets: výběr 2, DMSO, SIH, rSIH, rHAPI, rHPPI, BrHAPI, BrHPPI, 7HII, 2API, 360sec, výběr do 100]
