# Supplementary material for: Structure-Activity Relationships of Novel Salicylaldehyde Isonicotinoyl Hydrazone (SIH) Analogs: Iron Chelation, Anti-Oxidant and Cytotoxic Properties
Source: PLoS One. 2014 Nov 13;9(11):e112059. doi: 10.1371/journal.pone.0112059 (PMC4231169; doi:10.1371/journal.pone.0112059)
Supplement: Data S1 — Raw data underlying the findings in this study. (ZIP) [file pone.0112059.s001.zip › Calcein II.xlsx]

## Sheet: vše
čas sec	DMSO 1	DMSO 2	DMSO 3	SIH 1	SIH 2	SIH 3	2API 1	2API 2	2API 3	H16 1	H16 2	H16 3	H18 1	H18 2	H18 3	H21 1	H21 2	H21 3?	H22 1?	H22 2	H22 3	H22 4	H23 1	H23 2	H23 3	H24 1	H24 2	H24 3	H25 1	H25 2	H25 3	H26 1	H26 2	H26 3	H30 1	H30 2	H30 3	H31 1	H31 2	H31 3	H32 1	H32 2	H32 3	H33 1	H33 2	H33 3	H34 1	H34 2	H34 3
0.100000	4.976000	4.212999	3.911000	3.659000	3.591000	3.352000	3.435000	3.431000	3.573999	3.841000	3.821000	4.033999	4.230000	4.279000	4.473000	4.461000	4.305999	4.808000	5.327000	5.176999	5.342000	5.631999	5.724000	6.014999	6.236999	6.195999	6.413000	6.807000	6.948999	7.148000	7.438999	7.380000	7.310000	7.753999	7.380999	8.156000	7.872000	8.176999	7.887000	7.711000	8.202999	7.996999	8.113000	8.228000	8.282999	8.738999	8.930999	9.138999	9.172999
0.200000	4.959111	4.232555	3.917444	3.679222	3.594666	3.356666	3.429555	3.456000	3.583777	3.828777	3.822000	4.047222	4.215666	4.264444	4.403888	4.457333	4.335777	4.789666	5.290888	5.212777	5.366444	5.641888	5.736555	6.000777	6.232111	6.252888	6.435666	6.813333	6.961222	7.106111	7.443777	7.356666	7.336111	7.714444	7.412333	8.080000	7.877666	8.174555	7.884777	7.679555	8.136777	7.958555	8.118222	8.217555	8.298777	8.707333	8.933333	9.111222	9.186222
0.300000	4.950888	4.242555	3.928333	3.703333	3.599111	3.356777	3.425666	3.474555	3.586777	3.824444	3.820666	4.061222	4.205888	4.246111	4.352111	4.453888	4.368777	4.769666	5.265999	5.248333	5.394333	5.660111	5.745888	5.985333	6.235555	6.293444	6.466666	6.809666	6.993111	7.070555	7.450555	7.340888	7.360888	7.687666	7.444666	8.032666	7.878111	8.168444	7.883888	7.663555	8.083000	7.928666	8.135222	8.210888	8.312111	8.683444	8.930222	9.091999	9.211666
0.400000	4.944666	4.243111	3.938777	3.729333	3.605111	3.358333	3.423888	3.485111	3.584888	3.825111	3.817555	4.070666	4.199333	4.225333	4.317444	4.453000	4.400222	4.751555	5.251444	5.281999	5.420333	5.680333	5.750333	5.970666	6.247111	6.317444	6.499333	6.797000	7.035444	7.039222	7.458444	7.330555	7.383888	7.674333	7.473555	8.010000	7.871444	8.156333	7.888777	7.662666	8.039333	7.906333	8.160000	8.204555	8.324666	8.665999	8.927222	9.084111	9.246888
0.500000	4.936333	4.246222	3.951777	3.748555	3.609888	3.365888	3.420555	3.492444	3.584888	3.823555	3.813555	4.071555	4.198000	4.203888	4.290333	4.453000	4.418888	4.741888	5.238333	5.308888	5.439777	5.684222	5.747333	5.962666	6.259444	6.335333	6.526555	6.786333	7.065333	7.017111	7.465111	7.316111	7.402666	7.658999	7.492999	7.986666	7.866888	8.145999	7.900888	7.672444	8.011222	7.884666	8.181444	8.205777	8.337444	8.658111	8.935333	9.079333	9.270888
0.600000	4.927333	4.254555	3.970000	3.759666	3.612555	3.378444	3.414444	3.498222	3.587555	3.819444	3.808777	4.064777	4.202777	4.181999	4.268777	4.452888	4.423777	4.740888	5.225000	5.328444	5.453555	5.669777	5.736888	5.961777	6.271000	6.349555	6.548999	6.779777	7.080666	7.006111	7.470222	7.296111	7.416888	7.637666	7.502888	7.958222	7.867111	8.140111	7.918888	7.691666	8.000777	7.862222	8.198222	8.217333	8.350222	8.661000	8.955111	9.074666	9.279444
0.700000	4.914999	4.262777	3.985666	3.765777	3.612666	3.393888	3.408111	3.500000	3.592666	3.815555	3.804666	4.050444	4.209666	4.162999	4.255444	4.452777	4.417999	4.748111	5.211888	5.342000	5.459999	5.641222	5.721333	5.964666	6.282111	6.359333	6.562777	6.778666	7.080333	7.000111	7.470444	7.277111	7.427777	7.617333	7.505999	7.928222	7.870666	8.136777	7.942333	7.712000	8.002222	7.843444	8.206777	8.228111	8.364555	8.667333	8.977777	9.074333	9.273111
0.800000	4.895888	4.263333	3.987444	3.771444	3.609777	3.409111	3.404888	3.494666	3.599777	3.816000	3.802777	4.028888	4.212888	4.151555	4.253888	4.452999	4.406000	4.762555	5.199555	5.351444	5.456777	5.604777	5.703888	5.966555	6.292999	6.363555	6.562666	6.785000	7.062777	6.990333	7.461222	7.268555	7.436777	7.607777	7.505999	7.902111	7.875444	8.133333	7.970999	7.720888	8.006888	7.834555	8.202444	8.221888	8.382444	8.666666	8.990111	9.084444	9.252444
0.900000	4.880666	4.255999	3.983222	3.779555	3.602444	3.414777	3.403222	3.484444	3.606111	3.825666	3.801999	4.008666	4.214333	4.145555	4.264666	4.449666	4.395333	4.778444	5.189555	5.359333	5.452555	5.570111	5.687888	5.964333	6.303999	6.362333	6.559111	6.796888	7.041999	6.979555	7.444333	7.273222	7.444777	7.608000	7.509666	7.885777	7.884444	8.133333	7.997777	7.718777	8.018111	7.836666	8.191555	8.204222	8.401111	8.660666	8.983555	9.100111	9.221777
1.000000	4.876777	4.255111	3.980555	3.790000	3.598222	3.417222	3.396444	3.473888	3.607000	3.839666	3.800666	3.994444	4.220000	4.136555	4.285444	4.450666	4.388888	4.782111	5.188555	5.368666	5.452333	5.550222	5.684888	5.964444	6.319555	6.342333	6.566555	6.807666	7.042333	6.982888	7.426666	7.280111	7.446333	7.621333	7.515222	7.888222	7.888555	8.126111	8.019888	7.725666	8.035333	7.841111	8.191333	8.195555	8.408222	8.660222	8.988888	9.115222	9.202666
1.100000	4.882444	4.262666	3.978555	3.801666	3.596888	3.417444	3.384222	3.464444	3.603888	3.856333	3.799333	3.986111	4.228888	4.125555	4.312666	4.455777	4.386000	4.774111	5.194111	5.379555	5.455555	5.543111	5.695555	5.967111	6.337888	6.306999	6.583222	6.819333	7.059555	6.998888	7.407666	7.287666	7.441888	7.645111	7.522444	7.903555	7.888777	8.112444	8.036888	7.738222	8.055999	7.846222	8.199444	8.194888	8.404444	8.663555	9.007333	9.128111	9.192666
1.200000	4.890333	4.281888	3.983444	3.808888	3.593555	3.411444	3.371444	3.465000	3.601111	3.867000	3.798777	3.988000	4.237111	4.121666	4.330666	4.459222	4.387666	4.761888	5.197111	5.389666	5.460222	5.528444	5.710444	5.970222	6.351111	6.279666	6.595555	6.835666	7.065222	7.016666	7.388333	7.292444	7.436999	7.669888	7.526333	7.907111	7.895222	8.109999	8.048999	7.743333	8.075333	7.849444	8.200555	8.202777	8.398888	8.667222	9.025333	9.133111	9.181333
1.300000	4.900333	4.310111	4.001333	3.810222	3.585666	3.394555	3.362111	3.478222	3.597999	3.870000	3.798444	4.003333	4.244666	4.128777	4.338555	4.457555	4.396333	4.749333	5.197555	5.397666	5.466666	5.497222	5.721555	5.972111	6.358555	6.266999	6.599222	6.854000	7.050888	7.032444	7.369888	7.295888	7.434333	7.696111	7.524111	7.897777	7.911555	8.128444	8.056999	7.740555	8.096333	7.853666	8.190999	8.221555	8.396111	8.672888	9.031444	9.131111	9.168444
1.400000	4.906000	4.333666	4.016999	3.812222	3.577888	3.374000	3.359333	3.494888	3.591999	3.867555	3.798333	4.025222	4.248222	4.144555	4.345333	4.457555	4.412444	4.736333	5.201555	5.403999	5.470777	5.464111	5.730000	5.971666	6.366666	6.257555	6.592666	6.865444	7.028777	7.039333	7.354555	7.304888	7.435888	7.736666	7.516222	7.895000	7.925000	8.150555	8.067666	7.733111	8.109666	7.864222	8.176777	8.237111	8.397444	8.675888	9.022777	9.134888	9.168000
1.500000	4.905888	4.342222	4.010888	3.819222	3.572777	3.360111	3.357555	3.504888	3.587666	3.859111	3.797333	4.043555	4.249666	4.158888	4.353666	4.464444	4.425333	4.726000	5.206111	5.402111	5.471333	5.453999	5.742444	5.974555	6.375444	6.246444	6.581111	6.868666	7.013666	7.038444	7.348777	7.321555	7.443555	7.781777	7.507444	7.902555	7.930888	8.150888	8.086444	7.719333	8.110999	7.881222	8.163111	8.241444	8.401222	8.674555	8.996555	9.146666	9.173666
1.600000	4.902666	4.341222	3.990777	3.828111	3.570777	3.354888	3.354222	3.510777	3.585222	3.841888	3.794000	4.058333	4.253000	4.168444	4.361000	4.478111	4.431888	4.718666	5.210777	5.390666	5.469999	5.462555	5.756444	5.984000	6.384666	6.234333	6.568333	6.862333	7.006666	7.035888	7.355888	7.339222	7.456111	7.824444	7.495000	7.916888	7.930666	8.131444	8.113777	7.707666	8.106111	7.900222	8.153555	8.245666	8.405888	8.676111	8.961555	9.162222	9.184888
1.700000	4.897777	4.343222	3.980444	3.830000	3.572222	3.361444	3.351333	3.516888	3.583111	3.825888	3.787444	4.069888	4.257111	4.175000	4.363888	4.498111	4.436999	4.710666	5.217444	5.379333	5.470444	5.472444	5.768555	5.993666	6.393222	6.227333	6.562666	6.847555	7.008999	7.039444	7.366555	7.353000	7.462444	7.844555	7.483333	7.930000	7.927222	8.112222	8.132666	7.713888	8.097555	7.910222	8.153555	8.263000	8.410222	8.680555	8.949111	9.175888	9.207666
1.800000	4.890555	4.349444	3.982888	3.824111	3.577111	3.379666	3.350111	3.523555	3.580888	3.814555	3.777888	4.078333	4.260555	4.180111	4.362444	4.524666	4.442888	4.701111	5.226444	5.371111	5.472888	5.481111	5.778666	6.000777	6.400777	6.226777	6.564888	6.825222	7.020333	7.049111	7.377222	7.364000	7.460222	7.839555	7.474111	7.941444	7.920888	8.097444	8.138888	7.738555	8.084111	7.910333	8.163333	8.292888	8.414444	8.685222	8.963666	9.187777	9.243333
1.900000	4.884777	4.346333	3.992000	3.816000	3.577111	3.392000	3.355111	3.524888	3.579555	3.809000	3.767333	4.086555	4.261333	4.190333	4.358444	4.542777	4.448888	4.701777	5.233777	5.361666	5.477666	5.479888	5.776666	6.002000	6.403999	6.239222	6.568222	6.801555	7.022111	7.052333	7.384888	7.380111	7.458444	7.815555	7.469555	7.946888	7.917888	8.098555	8.138000	7.758777	8.074111	7.912888	8.170222	8.318333	8.420000	8.686666	8.964444	9.199555	9.272333
2.000000	4.886888	4.335000	4.003000	3.810444	3.572333	3.390777	3.364333	3.516555	3.576777	3.799222	3.757000	4.097444	4.263222	4.204666	4.350666	4.545999	4.451222	4.714888	5.242000	5.346666	5.484888	5.466222	5.762222	6.004666	6.403999	6.254333	6.574555	6.777222	7.009333	7.049555	7.394111	7.393888	7.461333	7.787333	7.463666	7.947666	7.911333	8.113222	8.140444	7.770444	8.074999	7.921888	8.175111	8.339777	8.413222	8.693555	8.945333	9.208888	9.293999
2.100000	4.897222	4.319777	4.006111	3.810222	3.567000	3.383666	3.371666	3.494666	3.573666	3.787777	3.747666	4.105888	4.266444	4.216777	4.341111	4.539999	4.446444	4.734111	5.251333	5.328666	5.493555	5.454000	5.747333	6.011666	6.402111	6.261777	6.590666	6.756222	6.994999	7.046666	7.402444	7.402777	7.464222	7.754222	7.460777	7.945555	7.895444	8.126777	8.145000	7.774555	8.081777	7.933000	8.183888	8.353777	8.386999	8.703333	8.924111	9.214666	9.309000
2.200000	4.895555	4.302888	3.999888	3.808000	3.560111	3.388555	3.376666	3.475666	3.568888	3.781111	3.744000	4.107222	4.262444	4.213555	4.341444	4.534777	4.434888	4.754888	5.253333	5.309444	5.501000	5.467666	5.739111	6.016222	6.396888	6.265555	6.603555	6.745888	6.990888	7.047555	7.410222	7.414999	7.455777	7.712777	7.457444	7.943333	7.875444	8.126111	8.133333	7.781555	8.086888	7.944666	8.206555	8.364111	8.366666	8.699888	8.907000	9.207999	9.311555
2.300000	4.882000	4.286333	3.988555	3.802888	3.551222	3.403000	3.381333	3.461666	3.561000	3.779444	3.746222	4.103666	4.250777	4.197666	4.351666	4.529111	4.419777	4.776444	5.249222	5.290777	5.507555	5.501111	5.735777	6.016777	6.389000	6.266444	6.611444	6.746000	6.993888	7.051222	7.415888	7.430333	7.435555	7.666444	7.452444	7.941111	7.851888	8.117111	8.104444	7.792333	8.090888	7.957222	8.241888	8.372111	8.352555	8.683222	8.894444	9.189222	9.304444
2.400000	4.871444	4.281111	3.986666	3.796333	3.545777	3.417111	3.388111	3.455888	3.551000	3.783888	3.751888	4.099111	4.238333	4.184000	4.362555	4.519777	4.415777	4.793111	5.248111	5.279222	5.512666	5.516888	5.730444	6.010333	6.380222	6.268999	6.616111	6.757444	6.989444	7.055111	7.408444	7.442333	7.406888	7.625333	7.452000	7.939777	7.832333	8.121333	8.065000	7.803777	8.091333	7.963888	8.273111	8.383555	8.345777	8.666444	8.897222	9.164999	9.299999
2.500000	4.873666	4.289444	3.993000	3.791111	3.548444	3.430888	3.394444	3.454777	3.542888	3.794444	3.758777	4.090000	4.231444	4.175555	4.368444	4.507333	4.425000	4.803666	5.252777	5.274333	5.515777	5.505555	5.723000	5.998888	6.370555	6.274666	6.622555	6.781222	6.976444	7.059444	7.384888	7.447555	7.372999	7.587111	7.463444	7.939444	7.820444	8.137666	8.022111	7.812111	8.085333	7.959555	8.291777	8.398999	8.345888	8.657999	8.920666	9.139444	9.299444
2.600000	4.886666	4.304555	3.996222	3.791222	3.556555	3.442444	3.396666	3.456111	3.538222	3.798111	3.767000	4.078555	4.233000	4.166777	4.371333	4.492333	4.436888	4.812666	5.259666	5.266000	5.517444	5.482222	5.713666	5.992777	6.359777	6.278666	6.626777	6.809444	6.957444	7.065666	7.360777	7.441222	7.345666	7.563555	7.477333	7.941111	7.813000	8.150444	7.992222	7.812888	8.082333	7.952222	8.297111	8.416222	8.348444	8.664888	8.943666	9.112666	9.297111
2.700000	4.895000	4.317555	3.997777	3.795444	3.559888	3.445444	3.399222	3.455111	3.535333	3.794555	3.778888	4.074555	4.229555	4.160555	4.379000	4.477666	4.444888	4.821555	5.264666	5.256555	5.524666	5.464777	5.701555	5.992666	6.344555	6.280555	6.624555	6.822888	6.940555	7.075000	7.345444	7.421444	7.334777	7.562777	7.486555	7.940444	7.800333	8.161888	7.976777	7.800666	8.096555	7.954888	8.288666	8.415222	8.339111	8.676777	8.950666	9.086555	9.293777
2.800000	4.894111	4.327444	4.001111	3.800222	3.558555	3.445111	3.403555	3.454666	3.536111	3.790444	3.793666	4.075888	4.218444	4.157333	4.392111	4.467999	4.451555	4.828666	5.266000	5.248888	5.537444	5.455111	5.687111	5.993444	6.323888	6.287333	6.614999	6.821000	6.929222	7.087000	7.335777	7.393444	7.337111	7.574666	7.495111	7.936777	7.787444	8.173555	7.968444	7.778666	8.122555	7.964666	8.265888	8.395999	8.327111	8.687555	8.946111	9.062555	9.289777
2.900000	4.884444	4.333888	4.004111	3.798444	3.561000	3.451444	3.406444	3.464777	3.539222	3.790000	3.802888	4.075000	4.207444	4.155222	4.406666	4.461777	4.463222	4.833222	5.257444	5.240777	5.545777	5.454333	5.686888	5.988333	6.300777	6.297888	6.592111	6.824444	6.920000	7.101777	7.330666	7.375333	7.338999	7.576444	7.512666	7.933555	7.787444	8.182111	7.949666	7.766999	8.130777	7.967222	8.242777	8.382333	8.333444	8.689444	8.939111	9.041111	9.282222
3.000000	4.867555	4.337000	4.005333	3.789555	3.569222	3.464888	3.406777	3.486666	3.543777	3.792000	3.804888	4.070888	4.199444	4.153666	4.421222	4.457111	4.480333	4.835555	5.238222	5.230555	5.547444	5.461888	5.704777	5.977444	6.276444	6.309666	6.555000	6.838444	6.910777	7.119333	7.331111	7.369777	7.338222	7.566222	7.540333	7.931999	7.801666	8.186222	7.918777	7.769333	8.115777	7.960222	8.222888	8.380222	8.359555	8.682777	8.930444	9.021777	9.270444
3.100000	4.863888	4.337888	4.003777	3.785444	3.583222	3.475000	3.404222	3.498333	3.552555	3.791888	3.799888	4.065666	4.201777	4.159111	4.426333	4.455333	4.498444	4.834777	5.223444	5.221888	5.546000	5.461444	5.730333	5.967888	6.252888	6.318000	6.527666	6.853222	6.903888	7.133222	7.333000	7.362555	7.346111	7.552555	7.577444	7.927777	7.820888	8.186444	7.898555	7.766888	8.095111	7.951444	8.198888	8.377555	8.376777	8.684111	8.924777	9.014555	9.260333
3.200000	4.873444	4.337222	4.004888	3.790555	3.598111	3.485555	3.403333	3.495777	3.566333	3.790000	3.794333	4.060222	4.212333	4.167888	4.423777	4.468111	4.515444	4.828666	5.223000	5.220555	5.543333	5.451444	5.746999	5.957555	6.230000	6.331888	6.519777	6.861222	6.907444	7.134666	7.333000	7.347333	7.366333	7.543666	7.614333	7.917222	7.844666	8.178222	7.896555	7.746888	8.087888	7.953888	8.169333	8.366000	8.386777	8.696444	8.921222	9.022111	9.251888
3.300000	4.881222	4.331666	4.011000	3.800222	3.606888	3.497111	3.408444	3.484111	3.578777	3.786000	3.791666	4.059666	4.221444	4.175222	4.422222	4.494444	4.528333	4.819666	5.232444	5.227000	5.540333	5.446333	5.754999	5.943333	6.207777	6.349111	6.523444	6.860888	6.923222	7.123222	7.335888	7.329999	7.393777	7.543333	7.640000	7.900333	7.867333	8.162888	7.901999	7.715444	8.098888	7.975666	8.146888	8.344999	8.390222	8.706999	8.911444	9.038555	9.243222
3.400000	4.875333	4.322555	4.015666	3.806222	3.606222	3.496666	3.418000	3.476111	3.584666	3.784555	3.795555	4.065444	4.217444	4.195777	4.422222	4.507222	4.531888	4.817000	5.233777	5.232111	5.535000	5.457999	5.765888	5.931888	6.193777	6.368888	6.518888	6.841444	6.938444	7.111222	7.348777	7.320777	7.423999	7.542777	7.661888	7.888666	7.884666	8.149999	7.907444	7.692111	8.105888	7.996111	8.133666	8.312777	8.388111	8.701777	8.901555	9.051888	9.249111
3.500000	4.859999	4.311666	4.017777	3.809111	3.599000	3.486111	3.430222	3.472888	3.584555	3.784555	3.805000	4.074888	4.204333	4.228555	4.421555	4.505888	4.527555	4.820666	5.228222	5.234555	5.525555	5.482444	5.779777	5.923999	6.189000	6.390888	6.507222	6.807777	6.951111	7.098111	7.370000	7.319777	7.455000	7.540444	7.681444	7.883555	7.899222	8.137999	7.913666	7.678000	8.105444	8.012111	8.129777	8.274777	8.383999	8.684333	8.894444	9.061555	9.268777
3.600000	4.853222	4.305999	4.014999	3.808222	3.597333	3.475555	3.439888	3.474444	3.581777	3.784888	3.816111	4.077222	4.202666	4.266000	4.415999	4.497777	4.523555	4.823111	5.225111	5.235777	5.516000	5.501888	5.794666	5.917111	6.198777	6.409222	6.496444	6.791000	6.959000	7.080555	7.387888	7.327111	7.477777	7.534777	7.696555	7.886999	7.921555	8.122333	7.917222	7.680000	8.097000	8.014222	8.143333	8.256222	8.388444	8.672888	8.892666	9.066555	9.288444
3.700000	4.856111	4.305222	4.008777	3.801888	3.602333	3.467555	3.447222	3.478222	3.577000	3.787111	3.828000	4.071888	4.215777	4.306222	4.407777	4.489666	4.522444	4.819777	5.227777	5.239999	5.513888	5.515000	5.808555	5.908555	6.224333	6.420555	6.489111	6.799444	6.965666	7.057111	7.398888	7.342333	7.491333	7.528111	7.702444	7.897111	7.952111	8.104222	7.914444	7.699555	8.088777	8.004222	8.179111	8.260000	8.399333	8.670777	8.890444	9.067666	9.300666
3.800000	4.861888	4.308555	4.006444	3.795000	3.605222	3.459777	3.455888	3.479222	3.574333	3.794666	3.846000	4.064000	4.231999	4.346222	4.401999	4.488000	4.521111	4.812555	5.239666	5.251444	5.524666	5.523888	5.805555	5.900000	6.256777	6.437111	6.489555	6.810444	6.977555	7.028888	7.402555	7.352777	7.504222	7.528555	7.697222	7.909000	7.981888	8.089333	7.913333	7.718666	8.099666	7.995222	8.218999	8.261888	8.409444	8.675111	8.886666	9.069111	9.310666
3.900000	4.869777	4.315666	4.011777	3.797666	3.602777	3.452000	3.461555	3.478555	3.576222	3.800333	3.864222	4.056333	4.247999	4.364111	4.399000	4.488666	4.517111	4.813999	5.259888	5.263000	5.533888	5.531444	5.783111	5.899111	6.276333	6.464666	6.499000	6.812777	6.988555	7.001222	7.408888	7.348777	7.516111	7.538333	7.686888	7.920777	7.998666	8.079444	7.918555	7.726111	8.123555	7.999888	8.247444	8.255444	8.418666	8.677888	8.887333	9.079777	9.324888
4.000000	4.879555	4.326000	4.021000	3.806777	3.598444	3.441444	3.461222	3.479111	3.581666	3.803999	3.878222	4.048111	4.265000	4.362777	4.397444	4.483777	4.512111	4.825777	5.281777	5.270666	5.540222	5.538555	5.752555	5.907222	6.283222	6.497222	6.510666	6.811555	6.993000	6.980333	7.420444	7.335000	7.524333	7.551777	7.678333	7.935111	8.002777	8.077444	7.924777	7.730666	8.147555	8.009222	8.265666	8.246666	8.425888	8.677222	8.893000	9.097666	9.343333
4.100000	4.885666	4.336222	4.026555	3.815333	3.595000	3.427222	3.453222	3.482666	3.586111	3.809111	3.885222	4.039999	4.274888	4.364222	4.394666	4.469111	4.508444	4.843666	5.291333	5.270333	5.559333	5.542222	5.732222	5.924777	6.294555	6.521000	6.512777	6.808000	6.987555	6.971333	7.427333	7.327000	7.522888	7.560444	7.680555	7.948888	8.005555	8.087555	7.921888	7.743111	8.153222	8.004555	8.276333	8.244444	8.431888	8.672222	8.907222	9.107444	9.369333
4.200000	4.887000	4.345777	4.027888	3.822888	3.591888	3.409888	3.438333	3.488777	3.588666	3.816555	3.886111	4.032333	4.275333	4.372888	4.390666	4.446444	4.506111	4.866000	5.287555	5.262444	5.595444	5.541444	5.722222	5.951222	6.314333	6.535222	6.504888	6.800444	6.973333	6.973444	7.426333	7.326777	7.511111	7.564111	7.693444	7.960555	8.009555	8.109444	7.909333	7.762888	8.140666	7.984444	8.279888	8.248888	8.437333	8.663666	8.930444	9.106000	9.403777
4.300000	4.887000	4.350777	4.032222	3.833555	3.589333	3.401000	3.424222	3.489888	3.594444	3.821000	3.881666	4.027222	4.276333	4.367999	4.391111	4.447222	4.508444	4.882111	5.286444	5.259777	5.639888	5.540111	5.712555	5.972111	6.332111	6.535888	6.503444	6.800444	6.963333	6.974888	7.419444	7.324111	7.495333	7.574111	7.702555	7.960666	8.012777	8.129777	7.889111	7.775111	8.134888	7.973222	8.282222	8.259444	8.440000	8.656888	8.945333	9.107777	9.425666
4.399999	4.887333	4.350888	4.039333	3.845555	3.589222	3.398333	3.415777	3.488444	3.608888	3.821777	3.874777	4.024777	4.284111	4.345222	4.396888	4.479111	4.516111	4.888222	5.288888	5.267000	5.675888	5.547333	5.705222	5.979111	6.343888	6.518000	6.510000	6.810555	6.956666	6.976555	7.415888	7.314222	7.482888	7.590888	7.708555	7.953000	8.011666	8.141222	7.863888	7.781666	8.135777	7.968999	8.282555	8.273333	8.437999	8.651333	8.943111	9.121888	9.428111
4.500000	4.885999	4.346777	4.047111	3.861555	3.589666	3.398333	3.412666	3.488777	3.630666	3.817000	3.866777	4.025777	4.292999	4.307777	4.404333	4.531555	4.525111	4.891555	5.289444	5.277444	5.692111	5.565555	5.703222	5.976888	6.347777	6.486666	6.520000	6.818000	6.947777	6.980555	7.421444	7.297777	7.475111	7.610444	7.718888	7.940333	8.005222	8.141999	7.839777	7.780444	8.130888	7.969111	8.273111	8.285888	8.434999	8.641777	8.932444	9.147444	9.422666
4.600000	4.884444	4.339666	4.052777	3.876555	3.593222	3.400555	3.405111	3.487333	3.640444	3.815000	3.852888	4.030777	4.295333	4.261555	4.412888	4.567888	4.526333	4.901555	5.288555	5.280444	5.694666	5.578777	5.705666	5.979000	6.336777	6.456000	6.533111	6.816444	6.941444	6.989333	7.432000	7.286777	7.476888	7.612333	7.719111	7.928333	8.000222	8.137222	7.827888	7.771666	8.111888	7.974999	8.257666	8.294333	8.430111	8.622666	8.928222	9.164888	9.427666
4.700000	4.882555	4.329666	4.055999	3.888222	3.600111	3.405000	3.394777	3.483444	3.637888	3.818000	3.835222	4.039222	4.291222	4.212444	4.422666	4.589888	4.520333	4.914777	5.286555	5.278444	5.687888	5.586555	5.712222	5.983222	6.315777	6.425222	6.549111	6.807222	6.939666	7.001222	7.444555	7.283222	7.488999	7.596555	7.707333	7.917111	7.999444	8.126777	7.827444	7.757333	8.081999	7.983777	8.239333	8.298888	8.423222	8.596111	8.928444	9.171999	9.441444
4.800000	4.881333	4.315111	4.054222	3.890111	3.606777	3.410111	3.388444	3.479111	3.629111	3.831888	3.823222	4.046444	4.279555	4.186444	4.430444	4.606555	4.510777	4.916222	5.283888	5.277888	5.690777	5.586111	5.722777	5.982999	6.305333	6.393111	6.562666	6.791111	6.941555	7.011111	7.450888	7.286333	7.501777	7.576555	7.689333	7.903555	8.017333	8.112222	7.832666	7.749333	8.057666	7.989999	8.223666	8.304777	8.414111	8.576555	8.927444	9.173888	9.447888
4.900000	4.881888	4.294666	4.047333	3.884222	3.610222	3.415333	3.386666	3.477111	3.619444	3.855000	3.817888	4.050777	4.259444	4.185666	4.433555	4.619999	4.498666	4.904666	5.279888	5.277111	5.704777	5.577222	5.738000	5.978999	6.306888	6.360888	6.570777	6.764777	6.941222	7.019222	7.452555	7.291222	7.507222	7.561333	7.673444	7.885444	8.056222	8.094555	7.841888	7.750555	8.041888	7.996888	8.206444	8.315000	8.403333	8.568444	8.926222	9.179666	9.440333
5.000000	4.888555	4.272444	4.039333	3.874333	3.614111	3.418111	3.387888	3.479888	3.612555	3.880777	3.815777	4.051888	4.242555	4.191333	4.433333	4.624777	4.486333	4.888999	5.277333	5.276333	5.709333	5.567444	5.755111	5.973333	6.304222	6.332444	6.576888	6.738444	6.935000	7.028333	7.460444	7.290111	7.507111	7.551444	7.659333	7.870555	8.099444	8.076333	7.857333	7.758777	8.032777	8.007888	8.188444	8.325888	8.388333	8.569111	8.921111	9.195333	9.418555
5.100000	4.899111	4.253888	4.037222	3.865333	3.624555	3.418888	3.395666	3.488666	3.609444	3.898777	3.817111	4.053777	4.236444	4.198000	4.431333	4.626666	4.483000	4.880111	5.272888	5.282111	5.688666	5.568111	5.770444	5.967777	6.295333	6.305888	6.585999	6.728222	6.926777	7.034999	7.468777	7.286222	7.500444	7.547777	7.643000	7.863555	8.122111	8.066888	7.877888	7.758222	8.025555	8.015999	8.176444	8.324555	8.368000	8.575999	8.908444	9.198888	9.393555
5.200000	4.912222	4.239222	4.041444	3.858555	3.639888	3.419222	3.406444	3.501666	3.606111	3.909666	3.819666	4.056333	4.236444	4.208777	4.426888	4.620777	4.488333	4.880666	5.265777	5.291111	5.654111	5.572888	5.782666	5.968222	6.282888	6.284777	6.596444	6.732333	6.917555	7.038444	7.471444	7.283000	7.482222	7.549999	7.624000	7.862111	8.126888	8.070999	7.901888	7.748000	8.020444	8.022666	8.170888	8.312777	8.343999	8.589444	8.894111	9.183888	9.370333
5.300000	4.928888	4.229777	4.046333	3.851555	3.651555	3.420444	3.409111	3.510777	3.602666	3.920999	3.818111	4.055777	4.232888	4.220333	4.417111	4.594000	4.492111	4.880999	5.262444	5.297666	5.631333	5.569888	5.795000	5.982444	6.264111	6.274444	6.601111	6.738333	6.915222	7.049666	7.469555	7.290777	7.457666	7.555666	7.601777	7.864444	8.121111	8.084333	7.915888	7.740333	8.012444	8.027888	8.172777	8.301111	8.326222	8.603777	8.884777	9.164666	9.359444
5.400000	4.949666	4.225666	4.050666	3.843666	3.657888	3.422333	3.402111	3.514777	3.600666	3.934333	3.811888	4.051444	4.225111	4.230777	4.401555	4.545111	4.492333	4.877777	5.264555	5.301666	5.622444	5.558333	5.808444	6.010111	6.237444	6.274888	6.598777	6.743888	6.921333	7.071333	7.465444	7.311000	7.430000	7.564111	7.576333	7.870777	8.105555	8.103999	7.917222	7.738555	8.000222	8.031222	8.182111	8.291222	8.316555	8.617444	8.879777	9.146888	9.361666
5.500000	4.967333	4.225333	4.057999	3.840222	3.657666	3.424777	3.397000	3.518777	3.611777	3.936111	3.808111	4.047333	4.218888	4.238555	4.383444	4.506555	4.495444	4.870777	5.265777	5.304444	5.613444	5.551777	5.820222	6.038333	6.219111	6.275333	6.589777	6.747888	6.922888	7.090999	7.463333	7.326333	7.395888	7.588444	7.569222	7.875444	8.078555	8.121666	7.908333	7.740111	7.989888	8.033333	8.189222	8.284222	8.316666	8.631666	8.869777	9.143666	9.360555
5.600000	4.975555	4.227444	4.071333	3.839111	3.654555	3.430333	3.396111	3.521333	3.625777	3.921222	3.808555	4.049222	4.216333	4.246777	4.369777	4.481333	4.500999	4.866888	5.262444	5.298444	5.603777	5.544666	5.822111	6.064555	6.224333	6.275777	6.577888	6.751333	6.913333	7.091999	7.457999	7.328555	7.356000	7.621222	7.583777	7.875999	8.048111	8.134222	7.903444	7.743888	7.990111	8.039333	8.192777	8.282111	8.324444	8.645111	8.854888	9.146222	9.347888
5.700000	4.972666	4.233888	4.090888	3.837222	3.653333	3.440222	3.398111	3.518111	3.634888	3.892222	3.811444	4.060000	4.219000	4.252000	4.364666	4.466333	4.507333	4.868333	5.255888	5.286000	5.591111	5.537555	5.813000	6.087666	6.250999	6.274222	6.568222	6.759555	6.901777	7.074222	7.446666	7.325444	7.322666	7.648666	7.606999	7.876222	8.010555	8.139666	7.905333	7.745444	7.995888	8.044333	8.199222	8.280111	8.338666	8.651000	8.834111	9.141000	9.334111
5.800000	4.970444	4.246000	4.106555	3.837333	3.651555	3.447777	3.402777	3.515555	3.640000	3.862111	3.816000	4.075444	4.224888	4.250888	4.361777	4.459111	4.515222	4.875888	5.251777	5.282666	5.570555	5.533444	5.794888	6.104888	6.269222	6.268666	6.565222	6.778111	6.904111	7.061999	7.441444	7.331333	7.304666	7.667888	7.614666	7.885666	7.964666	8.150333	7.898888	7.736000	7.986888	8.043888	8.205333	8.272222	8.354222	8.654444	8.823777	9.114444	9.333000
5.900000	4.970000	4.262222	4.116555	3.838222	3.647666	3.452777	3.408777	3.513444	3.641333	3.833444	3.821888	4.094333	4.232555	4.244000	4.360666	4.457555	4.522111	4.887111	5.251444	5.286444	5.544999	5.529555	5.768777	6.115888	6.278333	6.260000	6.567555	6.803000	6.919111	7.056222	7.444555	7.344777	7.302555	7.678777	7.607777	7.903333	7.915999	8.164000	7.884555	7.719777	7.964333	8.040333	8.209111	8.261555	8.371333	8.655999	8.824777	9.073111	9.341444
6.000000	4.968444	4.275333	4.118444	3.835777	3.637222	3.457222	3.410222	3.506777	3.640333	3.814000	3.824666	4.112555	4.236444	4.234333	4.364666	4.456111	4.517000	4.888222	5.254333	5.287666	5.527888	5.518222	5.748777	6.117222	6.279333	6.253222	6.571111	6.814555	6.940444	7.051555	7.456111	7.357333	7.314888	7.680555	7.603333	7.918999	7.882000	8.167222	7.868777	7.716666	7.944555	8.039222	8.208111	8.258999	8.387555	8.652777	8.830444	9.052777	9.350666
6.100000	4.961888	4.284222	4.114555	3.830222	3.621222	3.462777	3.406333	3.492777	3.637888	3.802666	3.822222	4.130111	4.236111	4.223111	4.376777	4.456222	4.498888	4.876444	5.257555	5.284555	5.520333	5.501111	5.741555	6.107444	6.274555	6.249444	6.576111	6.809666	6.967111	7.042000	7.470222	7.367444	7.339777	7.673333	7.609666	7.928222	7.859444	8.157333	7.854444	7.728777	7.934888	8.038888	8.205111	8.263666	8.400888	8.641999	8.834333	9.060333	9.362777
6.200000	4.952222	4.288888	4.109999	3.825000	3.607222	3.468666	3.404666	3.478555	3.628111	3.792111	3.819333	4.149444	4.235333	4.217111	4.396555	4.461222	4.477777	4.865555	5.256111	5.276888	5.513999	5.481111	5.738222	6.087555	6.271444	6.247666	6.586666	6.799444	6.990222	7.018000	7.478333	7.370222	7.365111	7.660666	7.623555	7.930777	7.846555	8.144222	7.852111	7.742666	7.938111	8.041222	8.198888	8.267777	8.404888	8.631666	8.837111	9.069333	9.372333
6.300000	4.956888	4.292444	4.103444	3.819666	3.599777	3.468777	3.411333	3.470666	3.609222	3.779222	3.824888	4.166999	4.236111	4.215000	4.414666	4.464777	4.457666	4.860222	5.257444	5.259888	5.508111	5.459777	5.723333	6.059000	6.274333	6.245555	6.599555	6.791111	7.001222	6.985111	7.483777	7.365888	7.388888	7.649444	7.633333	7.932444	7.849555	8.124111	7.863444	7.757888	7.946666	8.047222	8.185444	8.269555	8.402777	8.630444	8.834222	9.063333	9.371888
6.400000	4.980555	4.295444	4.092888	3.815666	3.596333	3.461111	3.424222	3.470000	3.588222	3.767777	3.837444	4.178888	4.236777	4.214555	4.426444	4.464444	4.438666	4.855666	5.263999	5.238888	5.503111	5.440888	5.702555	6.023777	6.272666	6.243111	6.612111	6.783666	7.004888	6.954666	7.490111	7.360111	7.410555	7.644666	7.636777	7.935000	7.862777	8.099000	7.878555	7.775222	7.954666	8.052999	8.165777	8.267888	8.395777	8.639111	8.825777	9.048111	9.367111
6.500000	5.000777	4.302999	4.076666	3.814555	3.590333	3.449333	3.439555	3.473111	3.579666	3.769555	3.850000	4.183666	4.236444	4.216444	4.425999	4.466111	4.427111	4.846777	5.277222	5.230111	5.494111	5.432333	5.694222	5.991777	6.249555	6.242666	6.618000	6.779666	7.009111	6.946111	7.491666	7.357777	7.430777	7.644111	7.635888	7.936555	7.873555	8.082333	7.884666	7.784222	7.960888	8.047777	8.147555	8.273777	8.386888	8.648333	8.827111	9.039888	9.359444
6.600000	5.010444	4.316111	4.055222	3.816444	3.581000	3.434888	3.456999	3.479000	3.584555	3.785888	3.861222	4.182333	4.235555	4.221555	4.413666	4.472000	4.424333	4.834111	5.296333	5.235555	5.480111	5.434666	5.700555	5.964555	6.204666	6.244666	6.616555	6.779888	7.013999	6.960000	7.485777	7.358333	7.449888	7.645555	7.631888	7.936111	7.880999	8.076555	7.882111	7.782222	7.967111	8.030333	8.132000	8.290444	8.376333	8.655444	8.841777	9.040333	9.347000
6.700000	5.005666	4.329888	4.042444	3.820777	3.575777	3.424999	3.470666	3.485333	3.591777	3.801999	3.871555	4.180888	4.238666	4.227444	4.403333	4.480666	4.422888	4.819333	5.310444	5.241111	5.468444	5.441333	5.715444	5.943111	6.173999	6.251444	6.609555	6.778555	7.012999	6.967222	7.465777	7.353666	7.465888	7.644000	7.640000	7.928444	7.883555	8.069777	7.884888	7.782333	7.987111	8.010111	8.128888	8.313999	8.371666	8.658444	8.849666	9.049999	9.332888
6.800000	4.999555	4.337555	4.043333	3.833666	3.577000	3.419888	3.473000	3.502222	3.593888	3.813444	3.881888	4.179666	4.247999	4.229222	4.402222	4.489333	4.414555	4.804222	5.310777	5.246666	5.464444	5.447111	5.734111	5.925666	6.168333	6.265222	6.601333	6.770777	7.010888	6.961333	7.441777	7.345777	7.477111	7.640888	7.659000	7.916000	7.881111	8.064111	7.889000	7.795333	8.016111	7.999111	8.141666	8.334666	8.377555	8.668444	8.846444	9.063222	9.331888
6.900000	4.998222	4.341444	4.053777	3.854777	3.583444	3.416555	3.465555	3.533888	3.589444	3.821999	3.895666	4.178444	4.264000	4.224888	4.405333	4.496111	4.401111	4.793333	5.302333	5.254888	5.466111	5.449444	5.745888	5.914333	6.184444	6.283777	6.591444	6.761777	7.008999	6.951888	7.422555	7.337666	7.486777	7.636333	7.676000	7.905666	7.878666	8.063777	7.889777	7.817444	8.042444	8.000111	8.165666	8.354333	8.396888	8.690222	8.841777	9.069444	9.340888
7.000000	5.004999	4.343888	4.053444	3.870555	3.592000	3.414444	3.466222	3.555888	3.585444	3.833000	3.911333	4.166666	4.277444	4.225444	4.399777	4.504111	4.401666	4.790777	5.296666	5.263999	5.465555	5.455777	5.753222	5.911111	6.195444	6.291111	6.579777	6.761111	7.005666	6.954777	7.413777	7.331777	7.492222	7.627222	7.687333	7.904666	7.876666	8.070444	7.890333	7.825222	8.054222	7.997000	8.181444	8.369777	8.412999	8.708444	8.837777	9.064333	9.339666
7.100000	5.015111	4.344111	4.043111	3.881777	3.601555	3.415111	3.473777	3.566888	3.582000	3.847000	3.926666	4.145444	4.288000	4.231666	4.388000	4.515333	4.415555	4.796111	5.291444	5.275111	5.462111	5.465999	5.759666	5.915444	6.200777	6.287999	6.567555	6.767333	7.002555	6.967777	7.413777	7.327555	7.492999	7.612000	7.696000	7.911333	7.873222	8.085777	7.890777	7.818111	8.053888	7.989777	8.190000	8.380888	8.424555	8.721333	8.836000	9.051000	9.330000
7.200000	5.006444	4.340222	4.035333	3.887777	3.608222	3.423333	3.477000	3.576777	3.579111	3.866000	3.934000	4.127666	4.295444	4.248222	4.376777	4.530777	4.433555	4.808777	5.279333	5.293444	5.455777	5.475222	5.772000	5.927555	6.205000	6.283222	6.559777	6.775777	7.002111	6.982555	7.412333	7.328444	7.492444	7.590333	7.710000	7.911222	7.866777	8.105555	7.891666	7.801444	8.056666	7.979333	8.195999	8.394888	8.438444	8.723222	8.841777	9.039111	9.317444
7.300000	4.976666	4.333222	4.036555	3.887222	3.611555	3.438111	3.471777	3.595555	3.576444	3.890111	3.933777	4.118666	4.300888	4.276000	4.364000	4.546111	4.450888	4.829333	5.261444	5.319111	5.447444	5.481000	5.785111	5.948444	6.212666	6.280888	6.556666	6.786666	7.001444	6.999111	7.406444	7.338000	7.493444	7.565888	7.726888	7.899111	7.860777	8.122777	7.892777	7.780444	8.066555	7.966777	8.199999	8.416222	8.462555	8.715222	8.855333	9.027888	9.301444
7.400000	4.955000	4.320333	4.044666	3.883555	3.614666	3.452000	3.460888	3.624666	3.570333	3.910333	3.930222	4.111888	4.303666	4.306777	4.350444	4.553444	4.461666	4.853111	5.240666	5.342888	5.442888	5.482333	5.790777	5.968777	6.226222	6.280111	6.560222	6.793888	7.001111	7.013333	7.409000	7.356666	7.493555	7.549555	7.740555	7.882888	7.859666	8.130333	7.892222	7.768222	8.074666	7.959000	8.200666	8.430666	8.490777	8.709888	8.863222	9.012111	9.289666
7.500000	4.949999	4.303555	4.056777	3.888000	3.619111	3.459888	3.449222	3.651888	3.562333	3.916000	3.921222	4.097111	4.305444	4.322222	4.342444	4.554666	4.463777	4.868333	5.220111	5.360666	5.443444	5.483333	5.793666	5.979555	6.249222	6.286000	6.569222	6.786999	7.007111	7.019222	7.429444	7.374222	7.488555	7.549333	7.746555	7.876333	7.863111	8.137999	7.888444	7.773444	8.074555	7.961888	8.215666	8.431111	8.503777	8.717444	8.868333	8.998777	9.287888
7.600000	4.952888	4.287777	4.069222	3.896333	3.623111	3.461777	3.442222	3.670444	3.557444	3.910444	3.906222	4.074222	4.304666	4.325888	4.335111	4.551555	4.462888	4.873888	5.205555	5.372666	5.445222	5.487888	5.797111	5.981999	6.274000	6.297000	6.580666	6.769666	7.016000	7.021444	7.460666	7.389333	7.479777	7.564111	7.745666	7.877444	7.871333	8.144333	7.884444	7.788888	8.069777	7.967222	8.242444	8.424333	8.498444	8.730222	8.873444	8.991777	9.286000
7.700000	4.961111	4.280222	4.072333	3.897000	3.627666	3.462000	3.442666	3.663555	3.560111	3.908111	3.888222	4.054666	4.298888	4.329444	4.328444	4.552777	4.467777	4.879555	5.209444	5.370111	5.438555	5.498555	5.802000	5.983222	6.279111	6.303555	6.587222	6.755111	7.015777	7.027444	7.485333	7.395777	7.473111	7.590000	7.736888	7.883666	7.877000	8.147777	7.890777	7.796333	8.065000	7.958333	8.263222	8.421333	8.475222	8.726777	8.872555	8.986555	9.266999
7.800000	4.977333	4.280777	4.065111	3.888666	3.633555	3.461444	3.449333	3.629444	3.569666	3.911222	3.868111	4.041333	4.287999	4.334444	4.324333	4.559555	4.478444	4.887999	5.232444	5.350777	5.422555	5.514666	5.807444	5.984555	6.262333	6.303888	6.588333	6.745222	7.004666	7.037333	7.501777	7.392666	7.469444	7.626444	7.719666	7.895000	7.878333	8.148555	7.908888	7.794222	8.060111	7.934444	8.274555	8.422222	8.435555	8.704555	8.863222	8.980444	9.230333
7.900000	4.995111	4.287222	4.065111	3.884444	3.638666	3.458888	3.448222	3.601444	3.578111	3.914999	3.849555	4.043777	4.279888	4.328666	4.326666	4.561333	4.478333	4.897222	5.258999	5.327777	5.408888	5.528666	5.805333	5.983333	6.254333	6.307666	6.586888	6.734888	6.985888	7.042444	7.510777	7.386555	7.471666	7.664555	7.689888	7.903222	7.883444	8.147111	7.926555	7.800555	8.061777	7.917777	8.290222	8.431666	8.405555	8.683666	8.857444	8.976999	9.198111
8.000000	5.004444	4.298111	4.071555	3.883888	3.637222	3.454222	3.443333	3.588222	3.585222	3.918444	3.832222	4.060555	4.272333	4.312333	4.326888	4.549222	4.469555	4.906111	5.278888	5.315000	5.404444	5.542777	5.796888	5.976666	6.263777	6.307222	6.587111	6.726222	6.960555	7.044444	7.513111	7.388000	7.477888	7.686777	7.648222	7.900333	7.899999	8.142777	7.935000	7.810777	8.072999	7.914555	8.305888	8.450555	8.395888	8.666777	8.865999	8.985444	9.175999
8.100000	5.009444	4.311999	4.074444	3.889000	3.630333	3.448888	3.441222	3.574666	3.591444	3.920999	3.815555	4.083000	4.264222	4.284000	4.327999	4.529999	4.459333	4.913666	5.290333	5.312111	5.407888	5.561000	5.789777	5.963222	6.283444	6.296111	6.588444	6.718888	6.933111	7.043333	7.513333	7.391888	7.483666	7.687333	7.598555	7.894666	7.922333	8.146333	7.934666	7.816666	8.087333	7.923333	8.320888	8.471666	8.394555	8.652444	8.888666	9.006777	9.165111
8.199999	5.009444	4.327444	4.077777	3.899222	3.626555	3.445222	3.449555	3.552111	3.596222	3.923333	3.801111	4.098666	4.265444	4.250222	4.332999	4.515666	4.451111	4.907999	5.306777	5.299888	5.402444	5.566666	5.788111	5.949222	6.292222	6.291555	6.591222	6.708666	6.917222	7.044888	7.514111	7.387777	7.482000	7.699333	7.559222	7.890555	7.939111	8.160888	7.935222	7.821777	8.091999	7.928111	8.340444	8.489111	8.376777	8.637555	8.906999	9.034111	9.164333
8.300000	5.004111	4.343333	4.082111	3.911666	3.625777	3.444333	3.466777	3.523888	3.598777	3.927888	3.789777	4.109888	4.275444	4.215222	4.339999	4.505111	4.444777	4.891999	5.327444	5.278888	5.387888	5.558333	5.790111	5.936777	6.289222	6.291888	6.596111	6.698333	6.911111	7.050555	7.513555	7.378555	7.473999	7.721333	7.530999	7.884555	7.950555	8.183333	7.936999	7.824555	8.088444	7.927777	8.359777	8.503888	8.347666	8.620222	8.919111	9.065000	9.172666
8.400000	4.999999	4.353666	4.083888	3.915111	3.624777	3.448888	3.480111	3.501000	3.595555	3.945111	3.784333	4.125666	4.286111	4.190222	4.345999	4.498444	4.440111	4.885333	5.346222	5.259555	5.374666	5.550999	5.786555	5.933444	6.277111	6.287222	6.599888	6.696222	6.907444	7.057777	7.509666	7.372777	7.470888	7.728333	7.513666	7.873333	7.959444	8.197333	7.935888	7.824111	8.088555	7.923222	8.362777	8.515222	8.329444	8.594222	8.927333	9.079000	9.183444
8.500000	5.002222	4.356777	4.079333	3.909555	3.622111	3.458222	3.484222	3.482000	3.585888	3.975888	3.784222	4.145999	4.293777	4.171333	4.353111	4.497999	4.436666	4.893222	5.360888	5.247111	5.369666	5.557444	5.775888	5.939333	6.259555	6.274555	6.599111	6.701444	6.905333	7.061666	7.505555	7.369111	7.477111	7.707888	7.504666	7.863111	7.966666	8.200111	7.928333	7.823888	8.096666	7.917666	8.351333	8.520444	8.323999	8.560666	8.937444	9.068666	9.195222
8.600000	4.998111	4.353888	4.073555	3.900555	3.615222	3.467222	3.484666	3.474111	3.574222	4.007666	3.785222	4.160888	4.298777	4.153888	4.353000	4.496333	4.435333	4.903444	5.368666	5.248888	5.374777	5.574333	5.761888	5.948444	6.248444	6.261888	6.598555	6.706555	6.909999	7.064555	7.507222	7.372777	7.487666	7.666444	7.505444	7.854888	7.978444	8.193777	7.910888	7.827333	8.110333	7.915777	8.337555	8.518222	8.327111	8.530777	8.956222	9.049333	9.210222
8.699999	4.976999	4.351222	4.069777	3.889555	3.605444	3.473888	3.485555	3.479555	3.566888	4.028222	3.785333	4.173777	4.301888	4.144333	4.339333	4.486000	4.441000	4.910222	5.371777	5.261000	5.381555	5.579777	5.745555	5.958111	6.251333	6.254000	6.604888	6.711888	6.916000	7.078666	7.511555	7.388222	7.498777	7.620000	7.513666	7.852555	7.992000	8.188222	7.894777	7.820333	8.119777	7.917888	8.317000	8.507444	8.340555	8.509888	8.972333	9.043888	9.229000
8.800000	4.945888	4.349777	4.068444	3.876777	3.597111	3.478444	3.483777	3.492222	3.564111	4.038111	3.784444	4.185666	4.304777	4.142666	4.318111	4.473111	4.452222	4.914333	5.377000	5.274000	5.385111	5.572444	5.726000	5.970333	6.262222	6.255999	6.615222	6.716111	6.922777	7.102777	7.518000	7.408000	7.512000	7.580444	7.529000	7.861555	8.001888	8.183888	7.886111	7.806111	8.122888	7.919444	8.292666	8.487555	8.356888	8.495888	8.978222	9.045999	9.247666
8.900000	4.922444	4.344888	4.069999	3.861111	3.597555	3.481000	3.480222	3.503222	3.561333	4.043000	3.782000	4.189111	4.307222	4.144111	4.300444	4.470555	4.457555	4.915000	5.387666	5.270000	5.383444	5.561444	5.707555	5.986000	6.262333	6.271333	6.621999	6.720000	6.935000	7.122555	7.522111	7.416222	7.527444	7.561222	7.548222	7.871444	8.002666	8.176666	7.877666	7.806666	8.122999	7.913222	8.267666	8.465777	8.356666	8.485111	8.969666	9.041777	9.259666
9.000000	4.908333	4.335333	4.074333	3.842000	3.607000	3.481555	3.476111	3.512333	3.557444	4.044222	3.777777	4.182111	4.308777	4.147555	4.287111	4.478999	4.454888	4.912000	5.402111	5.248000	5.377777	5.549666	5.691444	6.004777	6.249222	6.299222	6.624555	6.724222	6.953888	7.135222	7.522888	7.411777	7.544666	7.561222	7.570555	7.877888	7.995111	8.165555	7.865555	7.826222	8.121777	7.899111	8.241666	8.443999	8.337888	8.477222	8.948333	9.030222	9.264666
9.100000	4.906666	4.323555	4.070444	3.825111	3.617555	3.479888	3.469555	3.518666	3.552000	4.042888	3.773888	4.172777	4.303444	4.148111	4.279111	4.487999	4.448444	4.917555	5.407111	5.234222	5.383999	5.552666	5.680000	6.016999	6.243222	6.320555	6.623222	6.731777	6.968666	7.137444	7.522888	7.404333	7.564111	7.547777	7.581444	7.892777	7.989555	8.155222	7.848888	7.848999	8.124777	7.890000	8.214222	8.420999	8.321999	8.472888	8.931888	9.018222	9.266666
9.199999	4.917666	4.311999	4.057777	3.815555	3.629333	3.477555	3.463333	3.522777	3.542888	4.041666	3.776333	4.162666	4.298333	4.149333	4.279333	4.493777	4.442333	4.932444	5.404444	5.239111	5.402333	5.565222	5.675111	6.019222	6.249111	6.338666	6.619000	6.740777	6.979444	7.132888	7.524888	7.397666	7.580555	7.526555	7.582888	7.932666	7.989222	8.146444	7.840000	7.864888	8.127777	7.882555	8.192888	8.393444	8.315333	8.470222	8.919222	9.004666	9.268777
9.300000	4.933111	4.303666	4.042444	3.813111	3.644666	3.475444	3.465555	3.526777	3.531222	4.039222	3.785666	4.152111	4.299555	4.157333	4.284111	4.492333	4.437333	4.948111	5.397777	5.254222	5.422111	5.567666	5.678888	6.011333	6.261111	6.357777	6.616888	6.752555	6.987333	7.129555	7.523999	7.393888	7.586666	7.516777	7.578555	7.988000	7.992444	8.143222	7.844111	7.868777	8.123666	7.871333	8.174888	8.366000	8.314666	8.467888	8.901444	9.001222	9.273666
9.400000	4.936222	4.301777	4.033111	3.817000	3.660666	3.469555	3.467777	3.530888	3.528111	4.031777	3.793666	4.156888	4.297777	4.169777	4.287777	4.485222	4.432222	4.957555	5.393999	5.259333	5.430999	5.554666	5.684666	5.997777	6.268555	6.371666	6.619666	6.764444	6.986666	7.138111	7.518222	7.399000	7.578555	7.531222	7.566111	8.037222	7.982333	8.141666	7.857222	7.863555	8.108777	7.864333	8.168333	8.343777	8.319444	8.472000	8.877777	9.008666	9.269888
9.500000	4.929111	4.304777	4.029333	3.827000	3.676666	3.460444	3.469333	3.534666	3.532000	4.021888	3.800888	4.175222	4.292777	4.184555	4.291333	4.474111	4.425666	4.961555	5.392222	5.256222	5.431444	5.531999	5.692444	5.979111	6.270222	6.379666	6.625555	6.775666	6.979444	7.155222	7.508888	7.412111	7.557111	7.565777	7.546444	8.079333	7.960222	8.139111	7.876111	7.853222	8.085777	7.861444	8.175444	8.327000	8.328666	8.481555	8.851777	9.021888	9.257444
9.600000	4.927888	4.302555	4.030444	3.837888	3.688888	3.450111	3.472666	3.538777	3.534555	4.014777	3.808111	4.187666	4.288444	4.193666	4.297888	4.465666	4.418777	4.961999	5.388444	5.250333	5.432333	5.519333	5.706444	5.962888	6.264444	6.380888	6.629777	6.785777	6.977111	7.162777	7.496444	7.423666	7.535111	7.594555	7.528999	8.106111	7.942888	8.136888	7.886666	7.861555	8.073333	7.865555	8.195444	8.320777	8.331222	8.490222	8.838333	9.021777	9.247333
9.700000	4.937555	4.292888	4.037555	3.846555	3.696222	3.439000	3.480999	3.543777	3.534222	4.007555	3.815111	4.185666	4.287666	4.197333	4.306777	4.460000	4.415333	4.958333	5.382111	5.241111	5.433333	5.514666	5.729222	5.953111	6.253444	6.376555	6.633111	6.795666	6.982222	7.157111	7.478222	7.430000	7.519222	7.610888	7.517888	8.114999	7.938333	8.142333	7.888222	7.893888	8.077000	7.878333	8.222444	8.327666	8.321888	8.495888	8.837777	9.009333	9.246666
9.800000	4.947777	4.283444	4.050000	3.854444	3.697555	3.429111	3.489555	3.550111	3.535111	3.997111	3.824111	4.180444	4.290999	4.200666	4.315555	4.453777	4.420666	4.954111	5.379999	5.235111	5.431000	5.508555	5.751666	5.949666	6.246555	6.372000	6.636777	6.802888	6.989111	7.152777	7.461333	7.434888	7.507888	7.620222	7.514111	8.124666	7.942111	8.155666	7.896333	7.929111	8.084888	7.897000	8.255999	8.336111	8.311444	8.499555	8.844888	8.991555	9.255333
9.900000	4.945777	4.281777	4.063777	3.862000	3.694111	3.426555	3.497111	3.559222	3.536555	3.988333	3.839777	4.182888	4.292333	4.206333	4.323666	4.448222	4.421000	4.955555	5.383777	5.241777	5.429111	5.504666	5.758999	5.944555	6.244000	6.372000	6.632777	6.808111	6.996444	7.160111	7.459666	7.433000	7.489444	7.628888	7.512444	8.140222	7.945888	8.160333	7.912333	7.949000	8.074444	7.907777	8.290777	8.330444	8.309555	8.501555	8.863222	8.978777	9.269555
10.000000	4.931444	4.286000	4.079333	3.865555	3.685666	3.430222	3.502111	3.570777	3.539888	3.979222	3.858000	4.191777	4.286888	4.211555	4.329222	4.446000	4.413555	4.961666	5.392111	5.253888	5.427555	5.506444	5.749666	5.940333	6.242222	6.374333	6.620333	6.812444	7.004000	7.176777	7.471000	7.421555	7.467666	7.632888	7.511555	8.150777	7.947222	8.155555	7.927777	7.960666	8.048888	7.912777	8.321444	8.313222	8.311777	8.503333	8.893333	8.971666	9.286888
10.100000	4.912555	4.287999	4.094888	3.866444	3.675222	3.430777	3.495666	3.573000	3.545666	3.966333	3.862333	4.202333	4.274444	4.215000	4.327999	4.452111	4.409444	4.963333	5.399999	5.254666	5.426888	5.514111	5.739555	5.941333	6.237222	6.369444	6.611222	6.821222	7.005222	7.188777	7.479666	7.411777	7.454222	7.634111	7.507333	8.146222	7.940111	8.149222	7.934777	7.974333	8.026666	7.925999	8.342222	8.303888	8.312111	8.507999	8.916333	8.964555	9.292333
10.200000	4.891000	4.286666	4.109888	3.866333	3.663666	3.426444	3.476444	3.563333	3.553444	3.949888	3.850333	4.214000	4.256666	4.217333	4.319666	4.466777	4.412444	4.958555	5.406777	5.242555	5.427222	5.526444	5.733222	5.947888	6.229111	6.356111	6.608444	6.835333	6.998777	7.193666	7.482666	7.407333	7.450555	7.634222	7.499222	8.128111	7.924111	8.143444	7.934555	7.989888	8.011222	7.950000	8.353666	8.306444	8.310666	8.515666	8.927333	8.955888	9.282999
10.300000	4.878555	4.282444	4.121333	3.862777	3.652333	3.427333	3.462444	3.548888	3.556666	3.933888	3.838222	4.212222	4.250222	4.223888	4.311666	4.481444	4.420777	4.950888	5.410555	5.235666	5.430666	5.532777	5.736111	5.954777	6.223111	6.348111	6.608777	6.851222	6.996999	7.190333	7.482222	7.400000	7.454888	7.631666	7.492333	8.110777	7.920444	8.141111	7.931222	7.996777	8.004444	7.972222	8.348333	8.314333	8.300999	8.519333	8.931888	8.954111	9.273333
10.400000	4.875666	4.278111	4.131777	3.851555	3.636888	3.441333	3.459333	3.538333	3.561000	3.919777	3.836777	4.198777	4.260666	4.233444	4.309222	4.489666	4.429444	4.943000	5.414999	5.238444	5.432333	5.528333	5.744111	5.961222	6.216333	6.351888	6.606555	6.858666	7.008222	7.185666	7.482666	7.384666	7.465777	7.624444	7.487111	8.092666	7.936777	8.137000	7.920000	7.988777	8.010222	7.990555	8.329444	8.321555	8.275777	8.519666	8.945333	8.961555	9.265555
10.500000	4.874222	4.277555	4.139666	3.838000	3.619111	3.467444	3.461666	3.530444	3.569000	3.912222	3.846333	4.186777	4.283333	4.245888	4.313777	4.491000	4.432333	4.936111	5.420999	5.251555	5.432777	5.515999	5.752777	5.961111	6.205333	6.365333	6.600666	6.855777	7.028111	7.185333	7.488333	7.367444	7.473444	7.622888	7.476999	8.078111	7.960666	8.119888	7.902333	7.957888	8.019666	8.002666	8.305666	8.323888	8.243111	8.520222	8.966555	8.976888	9.248777
10.600000	4.871000	4.280444	4.143666	3.831777	3.607111	3.490111	3.457222	3.525555	3.573888	3.908222	3.859333	4.180777	4.300555	4.253888	4.325888	4.498111	4.427000	4.929000	5.419444	5.264555	5.434555	5.507666	5.757777	5.953888	6.199888	6.371888	6.594999	6.857222	7.034888	7.180777	7.503777	7.356666	7.472000	7.611111	7.475333	8.054444	7.975444	8.091777	7.884777	7.939111	8.016000	7.998333	8.284000	8.315888	8.237444	8.527333	8.978333	8.993555	9.226444
10.700000	4.868666	4.285222	4.144666	3.832777	3.600555	3.507444	3.445888	3.523333	3.576555	3.906333	3.874333	4.178555	4.314111	4.257000	4.345444	4.510444	4.417555	4.920222	5.410444	5.275111	5.436333	5.501333	5.762777	5.941666	6.200666	6.370444	6.591777	6.862555	7.028555	7.170222	7.525444	7.353888	7.464666	7.587888	7.483666	8.021555	7.983222	8.057111	7.867888	7.935999	8.004666	7.981222	8.266111	8.301111	8.256666	8.540888	8.979333	9.009111	9.199555
10.800000	4.874222	4.290555	4.146555	3.838666	3.600666	3.513333	3.430222	3.520333	3.579000	3.901888	3.881222	4.169444	4.329666	4.259111	4.369777	4.520444	4.420999	4.912111	5.400333	5.277333	5.438333	5.493666	5.780222	5.933666	6.206777	6.368444	6.595888	6.869000	7.019999	7.148999	7.537888	7.362222	7.462555	7.565333	7.500666	7.986999	7.986111	8.035000	7.860555	7.946111	8.008888	7.970888	8.256888	8.300333	8.274777	8.557555	8.970222	9.012555	9.171000
10.900000	4.885000	4.299555	4.149222	3.847888	3.609444	3.507666	3.411888	3.515222	3.581444	3.895999	3.876555	4.152555	4.346444	4.263777	4.397111	4.524888	4.438111	4.909888	5.393222	5.273000	5.443888	5.486888	5.809777	5.930555	6.215888	6.373444	6.604777	6.875555	7.016444	7.119000	7.539555	7.379666	7.465111	7.554777	7.521333	7.956333	7.980444	8.026555	7.866888	7.958666	8.029666	7.970777	8.255888	8.318111	8.279777	8.575222	8.954777	9.002777	9.139999
11.000000	4.894222	4.315777	4.154333	3.852777	3.623000	3.500222	3.398222	3.518111	3.585555	3.890222	3.873111	4.133222	4.358888	4.266777	4.427222	4.522777	4.454333	4.918777	5.391666	5.269333	5.449777	5.483222	5.832555	5.929333	6.224777	6.387222	6.607888	6.877000	7.022444	7.092888	7.541444	7.391888	7.466444	7.546888	7.545777	7.925666	7.970666	8.024333	7.878000	7.971555	8.051888	7.968888	8.261333	8.336555	8.276000	8.590444	8.952555	8.988444	9.118000
11.100000	4.903666	4.333111	4.159888	3.847555	3.638222	3.499444	3.394111	3.527666	3.591555	3.886333	3.882222	4.120222	4.370222	4.259444	4.454777	4.515000	4.468777	4.929222	5.393222	5.271111	5.446444	5.473333	5.839444	5.921555	6.223777	6.393333	6.610444	6.866444	7.032777	7.081444	7.539777	7.397222	7.466666	7.532777	7.566555	7.903111	7.963555	8.032111	7.875222	7.975888	8.069000	7.958222	8.272444	8.344777	8.280999	8.595222	8.967333	8.976888	9.106666
11.200000	4.913111	4.349555	4.164000	3.835444	3.657999	3.499888	3.395333	3.538000	3.595555	3.883222	3.896333	4.112333	4.376777	4.242777	4.476000	4.506222	4.484888	4.939333	5.395222	5.275111	5.437333	5.460555	5.833222	5.907888	6.214777	6.387333	6.616111	6.850888	7.041666	7.079888	7.531444	7.399222	7.466777	7.513666	7.583444	7.889666	7.954111	8.053666	7.861888	7.975888	8.078333	7.940111	8.286666	8.346888	8.299888	8.589333	8.988666	8.966333	9.104555
11.300000	4.918666	4.359666	4.160666	3.827555	3.679555	3.489555	3.394777	3.540777	3.591444	3.877111	3.903555	4.106555	4.369111	4.226666	4.485555	4.500999	4.502222	4.951777	5.390444	5.271000	5.429333	5.460444	5.828888	5.900111	6.220222	6.373777	6.620111	6.842333	7.041111	7.079000	7.522444	7.396888	7.460777	7.493999	7.610666	7.877333	7.947555	8.076777	7.851888	7.985777	8.072333	7.920666	8.298222	8.353222	8.328555	8.592444	8.991999	8.953999	9.109222
11.400000	4.919888	4.362777	4.149000	3.825222	3.701333	3.467666	3.392222	3.536333	3.579111	3.867444	3.903666	4.102666	4.346444	4.213222	4.483444	4.499000	4.519555	4.967777	5.378222	5.257444	5.423000	5.475555	5.829000	5.900777	6.244777	6.355333	6.619777	6.841222	7.031444	7.078222	7.515333	7.388999	7.446777	7.474444	7.651666	7.863999	7.947222	8.097111	7.847444	8.007444	8.050333	7.900666	8.306444	8.364666	8.363999	8.609333	8.975222	8.939888	9.120666
11.500000	4.912666	4.364999	4.132777	3.821888	3.714666	3.449555	3.393777	3.525111	3.569555	3.861111	3.900000	4.100777	4.326333	4.209333	4.474000	4.493777	4.534333	4.985444	5.371111	5.247333	5.417777	5.492999	5.829555	5.901666	6.266444	6.347777	6.614555	6.835555	7.032777	7.085555	7.508555	7.372555	7.430555	7.478333	7.683444	7.866777	7.957000	8.109666	7.849111	8.003888	8.029000	7.886666	8.309999	8.382111	8.377777	8.630111	8.961333	8.933333	9.129666
11.600000	4.893444	4.371111	4.117000	3.817555	3.717000	3.435444	3.395444	3.509222	3.566555	3.859000	3.886222	4.095555	4.312333	4.214777	4.463222	4.494666	4.544777	4.999222	5.373111	5.242999	5.415888	5.509000	5.822666	5.895888	6.270333	6.351888	6.610222	6.830555	7.046555	7.094666	7.502666	7.349777	7.421333	7.506444	7.698111	7.888000	7.969888	8.120777	7.866111	7.980000	8.016333	7.875999	8.308888	8.402888	8.370888	8.646222	8.959000	8.940000	9.138000
11.700000	4.866444	4.375999	4.101888	3.814555	3.705666	3.425444	3.394888	3.491000	3.569777	3.859444	3.867888	4.088888	4.305333	4.223999	4.453444	4.507111	4.550000	5.000888	5.377666	5.241888	5.412000	5.520444	5.809444	5.882444	6.259666	6.356111	6.610444	6.827666	7.061888	7.102888	7.500111	7.324000	7.420111	7.541222	7.703000	7.919222	7.991444	8.128888	7.892111	7.952222	8.010111	7.863000	8.303777	8.420000	8.361777	8.660777	8.962222	8.961666	9.146888
11.800000	4.845888	4.368666	4.093999	3.814555	3.691444	3.425555	3.399111	3.476999	3.571444	3.859666	3.862777	4.087777	4.301333	4.226111	4.445888	4.518666	4.552555	4.997555	5.377444	5.240333	5.408222	5.525888	5.792444	5.876333	6.250666	6.346000	6.617111	6.827222	7.071111	7.107333	7.498444	7.300777	7.419666	7.556888	7.694333	7.943000	8.005222	8.142777	7.906777	7.923888	7.993444	7.850666	8.307111	8.430888	8.374444	8.672111	8.960222	8.980777	9.153888
11.900000	4.830444	4.351333	4.094111	3.818555	3.675111	3.433888	3.406888	3.468333	3.571555	3.859000	3.868555	4.090111	4.299111	4.223222	4.442111	4.529111	4.551888	4.992333	5.373333	5.237444	5.406999	5.528111	5.772777	5.879555	6.245777	6.326111	6.627999	6.830888	7.076111	7.105777	7.499333	7.279333	7.419444	7.555444	7.674222	7.956777	8.009666	8.161000	7.914666	7.897111	7.967111	7.840111	8.318777	8.437333	8.404111	8.682333	8.953555	8.995555	9.159555
12.000000	4.821000	4.336666	4.095222	3.830777	3.656111	3.440888	3.413222	3.464333	3.571555	3.859000	3.871555	4.092333	4.296222	4.227111	4.437888	4.540777	4.543444	4.994000	5.372333	5.233777	5.408777	5.534999	5.761222	5.893000	6.250333	6.318444	6.629999	6.842111	7.078888	7.100555	7.508666	7.259444	7.412555	7.549666	7.663666	7.955444	8.010777	8.168666	7.935000	7.889222	7.941777	7.840000	8.326888	8.447999	8.421888	8.698777	8.942111	9.009888	9.169000
12.100000	4.820555	4.328111	4.091333	3.851222	3.632777	3.444888	3.417000	3.462111	3.572555	3.861666	3.868777	4.097222	4.294111	4.239666	4.426666	4.555888	4.526000	5.000666	5.376888	5.231777	5.407888	5.545000	5.761666	5.911888	6.261666	6.325222	6.620111	6.859222	7.076444	7.098888	7.525666	7.242333	7.395333	7.543333	7.671000	7.941999	8.016333	8.159888	7.968666	7.905555	7.922222	7.853222	8.323555	8.464000	8.420444	8.721000	8.925111	9.030111	9.184444
12.200000	4.829444	4.327222	4.087999	3.871111	3.612777	3.450444	3.418555	3.462777	3.575555	3.868777	3.863555	4.105444	4.296000	4.250333	4.414000	4.574777	4.506444	5.006777	5.388111	5.234888	5.404111	5.548222	5.761333	5.925111	6.259666	6.334222	6.609999	6.878444	7.069222	7.101333	7.540999	7.234111	7.377666	7.534888	7.678444	7.926555	8.012111	8.153999	8.005555	7.936000	7.912222	7.873222	8.312555	8.478000	8.413111	8.730111	8.914999	9.052777	9.203444
12.300000	4.836666	4.330555	4.093666	3.881555	3.599888	3.460666	3.414888	3.471333	3.582555	3.877888	3.864777	4.114444	4.300333	4.249555	4.420000	4.591666	4.491777	5.011111	5.397888	5.235666	5.403666	5.544888	5.750999	5.929555	6.238000	6.338111	6.606555	6.891333	7.059888	7.100777	7.555111	7.236111	7.371000	7.526222	7.670444	7.912333	7.990444	8.162333	8.039888	7.970444	7.913444	7.889000	8.299666	8.477333	8.409777	8.725444	8.925555	9.063222	9.215777
12.400000	4.844666	4.334666	4.104666	3.882555	3.595666	3.475222	3.408888	3.486444	3.590888	3.888000	3.877000	4.127999	4.304555	4.237555	4.440444	4.600111	4.483222	5.017333	5.403444	5.232333	5.404666	5.537777	5.736333	5.930111	6.206666	6.336444	6.605666	6.894333	7.047444	7.101444	7.567555	7.246777	7.368666	7.516666	7.652444	7.897444	7.956111	8.180555	8.065444	8.005555	7.920444	7.902666	8.285111	8.464000	8.409666	8.712666	8.950444	9.057777	9.220111
12.500000	4.856888	4.329888	4.112111	3.878888	3.600111	3.486777	3.414000	3.504666	3.592777	3.892666	3.895555	4.154111	4.306222	4.226666	4.450888	4.598333	4.478444	5.019555	5.409444	5.227888	5.407999	5.537444	5.732444	5.935777	6.190000	6.324999	6.605222	6.894444	7.033999	7.105666	7.573777	7.258777	7.367888	7.501222	7.632444	7.884222	7.927111	8.197333	8.070111	8.032222	7.922888	7.914666	8.274666	8.452666	8.408888	8.697666	8.958333	9.036333	9.215444
12.600000	4.873222	4.315222	4.115111	3.871777	3.612555	3.493444	3.432111	3.525555	3.587444	3.890777	3.917777	4.193444	4.305444	4.219777	4.447111	4.588333	4.476444	5.015111	5.417999	5.223666	5.414444	5.545444	5.741000	5.946888	6.190000	6.303111	6.606111	6.894555	7.020444	7.112333	7.573111	7.270888	7.370222	7.479000	7.610222	7.874000	7.906111	8.211666	8.053222	8.049333	7.920111	7.924444	8.269555	8.446222	8.406777	8.680111	8.943777	9.000444	9.202111
12.700000	4.881777	4.303444	4.108000	3.861888	3.621777	3.491555	3.449222	3.542444	3.586000	3.889333	3.929333	4.231444	4.309222	4.218333	4.434444	4.583666	4.476333	5.001333	5.429555	5.221888	5.414333	5.558333	5.753333	5.947111	6.192666	6.286111	6.604555	6.892777	7.005333	7.121222	7.571444	7.279222	7.375000	7.467777	7.597777	7.873777	7.905999	8.216222	8.029777	8.065222	7.927777	7.929777	8.254666	8.441222	8.393666	8.665555	8.922222	8.975111	9.188000
12.800000	4.882333	4.301666	4.091888	3.850111	3.629555	3.484444	3.457666	3.553777	3.593444	3.896222	3.930333	4.255555	4.321000	4.213666	4.419666	4.581333	4.481444	4.992444	5.439777	5.223000	5.401666	5.572000	5.759555	5.935555	6.198000	6.286222	6.594222	6.885666	6.985888	7.130333	7.571333	7.283444	7.370000	7.472222	7.599444	7.876444	7.916222	8.214777	7.997666	8.080888	7.945777	7.936888	8.225555	8.435666	8.372999	8.656555	8.906222	8.969444	9.179666
12.900000	4.870444	4.304333	4.076222	3.836444	3.638777	3.475222	3.459111	3.564222	3.608333	3.907888	3.925666	4.261111	4.338333	4.202111	4.412777	4.577888	4.493444	4.991222	5.444888	5.223111	5.385555	5.589000	5.753666	5.919555	6.210111	6.299222	6.580222	6.875777	6.966777	7.128888	7.573777	7.282000	7.360666	7.486777	7.602111	7.877555	7.924666	8.216333	7.955222	8.088111	7.966444	7.941444	8.194333	8.427666	8.356000	8.653555	8.896888	8.973777	9.173111
13.000000	4.854444	4.306999	4.065777	3.823777	3.648222	3.472000	3.463888	3.579333	3.615555	3.914444	3.926222	4.252555	4.348444	4.192777	4.421111	4.569333	4.508777	4.988222	5.444777	5.222333	5.385111	5.610666	5.744444	5.905444	6.227444	6.299333	6.573555	6.863111	6.962777	7.120666	7.577333	7.287444	7.364333	7.495222	7.606999	7.882444	7.935333	8.222888	7.918555	8.076333	7.976777	7.933222	8.185999	8.415777	8.347333	8.655111	8.889111	8.964888	9.157888
13.100000	4.837333	4.310666	4.058444	3.814000	3.657222	3.474111	3.472888	3.597555	3.614555	3.916555	3.929666	4.230666	4.352111	4.187333	4.439333	4.557333	4.526000	4.983555	5.441888	5.223000	5.398444	5.636111	5.733666	5.893333	6.250444	6.287777	6.572888	6.849777	6.973000	7.107444	7.581111	7.299777	7.378333	7.496777	7.616999	7.890666	7.949555	8.232666	7.888555	8.047777	7.976666	7.915000	8.199222	8.403000	8.345222	8.659777	8.879777	8.946666	9.136777
13.200000	4.831111	4.315111	4.049666	3.809888	3.662999	3.473888	3.485555	3.609222	3.611222	3.917111	3.924222	4.207222	4.353666	4.195777	4.442111	4.547999	4.538444	4.975777	5.447444	5.226666	5.408999	5.657222	5.724999	5.885222	6.273000	6.279666	6.569777	6.845888	6.987888	7.090333	7.581555	7.310555	7.394666	7.495666	7.629222	7.903333	7.967111	8.235555	7.865111	8.017999	7.972333	7.898777	8.219444	8.398666	8.350333	8.661777	8.859444	8.931999	9.120333
13.300000	4.835999	4.317333	4.041222	3.808666	3.665333	3.467777	3.499555	3.611666	3.610333	3.915888	3.907888	4.187888	4.354333	4.219666	4.426111	4.541333	4.545666	4.963888	5.463222	5.228777	5.410444	5.671000	5.716555	5.881666	6.290444	6.281777	6.561666	6.852666	7.003222	7.065111	7.578222	7.314444	7.414444	7.496222	7.633888	7.921777	7.985222	8.229666	7.845555	7.991777	7.968111	7.885777	8.240333	8.401333	8.367666	8.660222	8.829444	8.919777	9.108666
13.400000	4.849000	4.322444	4.036333	3.806888	3.667333	3.464000	3.505111	3.606666	3.615555	3.918333	3.891000	4.167444	4.353222	4.244777	4.411999	4.532111	4.550888	4.959111	5.481000	5.226888	5.401777	5.671444	5.703555	5.881666	6.297333	6.294222	6.546222	6.855888	7.015555	7.037444	7.574111	7.315555	7.428888	7.500111	7.633888	7.937888	7.993222	8.222444	7.831444	7.970444	7.966777	7.879888	8.256333	8.400888	8.395444	8.659111	8.811777	8.910222	9.102333
13.500000	4.858333	4.332222	4.033666	3.808000	3.671333	3.468111	3.499000	3.596333	3.626000	3.925555	3.872333	4.136111	4.351444	4.260333	4.411999	4.527333	4.552111	4.963222	5.501555	5.231444	5.390000	5.660222	5.692777	5.888666	6.307222	6.305000	6.527666	6.845222	7.024666	7.014888	7.565222	7.311666	7.427444	7.499111	7.640111	7.937888	7.989333	8.223666	7.818111	7.943999	7.970333	7.887888	8.266999	8.401333	8.416555	8.663222	8.810444	8.924666	9.105555
13.600000	4.864333	4.341888	4.032555	3.811000	3.675666	3.477777	3.486555	3.582111	3.638111	3.932111	3.851888	4.102555	4.346777	4.272444	4.421111	4.529222	4.546777	4.966666	5.527777	5.242111	5.379555	5.640222	5.690777	5.903222	6.319999	6.305777	6.510333	6.823333	7.032444	6.998666	7.549666	7.303111	7.418666	7.489777	7.649333	7.926555	7.980888	8.230666	7.806777	7.911555	7.978888	7.905555	8.275444	8.404111	8.428777	8.670777	8.816999	8.956888	9.113777
13.700000	4.870111	4.347777	4.035555	3.812555	3.674000	3.486111	3.479000	3.569777	3.640333	3.928444	3.841333	4.089555	4.340444	4.285555	4.422222	4.532333	4.538888	4.962666	5.552222	5.249777	5.373555	5.614888	5.698444	5.919444	6.326777	6.293111	6.498666	6.803333	7.040333	6.990111	7.531000	7.296888	7.413333	7.476666	7.657000	7.917333	7.976444	8.234666	7.811222	7.884777	7.983777	7.918333	8.284888	8.408111	8.435666	8.675888	8.823666	8.969999	9.114555
13.800000	4.876444	4.350666	4.043444	3.811999	3.665333	3.492333	3.477111	3.560222	3.631333	3.914333	3.843333	4.099444	4.333555	4.298555	4.412999	4.534666	4.530222	4.953111	5.571999	5.252555	5.371444	5.584111	5.713666	5.935777	6.325666	6.268888	6.492222	6.787555	7.047777	6.989111	7.510555	7.294444	7.411000	7.462000	7.663111	7.911777	7.975333	8.234555	7.834111	7.866666	7.983222	7.924333	8.295222	8.412444	8.439111	8.677888	8.831777	8.957222	9.106666
13.900000	4.875222	4.349666	4.055222	3.809222	3.657333	3.492444	3.471666	3.549111	3.625666	3.900111	3.847666	4.119777	4.331111	4.301555	4.399555	4.538777	4.522444	4.947777	5.587222	5.248222	5.362888	5.550000	5.724555	5.949222	6.322777	6.254999	6.486111	6.781111	7.048333	6.984000	7.493555	7.282888	7.403555	7.457222	7.656333	7.903111	7.966666	8.235111	7.852666	7.860666	7.987111	7.930666	8.292888	8.411777	8.443000	8.676666	8.842333	8.943111	9.098222
14.000000	4.871222	4.342555	4.067666	3.807999	3.657111	3.490000	3.462777	3.534555	3.624222	3.889111	3.850666	4.143222	4.323777	4.296444	4.392222	4.545555	4.511222	4.944444	5.601444	5.237222	5.352555	5.515333	5.732555	5.957666	6.320333	6.249333	6.484444	6.789111	7.049666	6.973999	7.484555	7.263444	7.398777	7.460777	7.634444	7.893111	7.951888	8.236999	7.858555	7.864111	7.997666	7.936777	8.283111	8.397666	8.448888	8.669333	8.848111	8.938666	9.088888
14.100000	4.864000	4.333666	4.077888	3.812888	3.665111	3.490333	3.454333	3.521111	3.619222	3.881444	3.855444	4.160888	4.309666	4.280666	4.396111	4.555111	4.497444	4.944444	5.612444	5.226888	5.350222	5.485333	5.740888	5.959666	6.325999	6.241444	6.491222	6.809333	7.058444	6.965777	7.484111	7.244333	7.394888	7.466000	7.612555	7.879555	7.935777	8.243111	7.855444	7.869666	8.007888	7.941000	8.275222	8.372666	8.449000	8.657555	8.847111	8.945777	9.078333
14.200000	4.852555	4.327111	4.082666	3.822888	3.670666	3.495000	3.453222	3.510666	3.613888	3.870888	3.863555	4.173888	4.300777	4.260888	4.402111	4.561555	4.488111	4.944333	5.618111	5.230333	5.355666	5.473333	5.749444	5.963777	6.340111	6.224111	6.502777	6.822333	7.063888	6.967555	7.477555	7.224777	7.390222	7.469444	7.616666	7.861111	7.917777	8.249444	7.860555	7.871333	8.018444	7.945777	8.275666	8.354777	8.431888	8.645999	8.849111	8.967000	9.075666
14.300000	4.840111	4.322555	4.082777	3.836666	3.673333	3.502777	3.459666	3.502777	3.608444	3.857555	3.875666	4.184555	4.296888	4.239111	4.408111	4.562555	4.483999	4.944222	5.617999	5.244444	5.366666	5.478555	5.755777	5.968888	6.358777	6.200777	6.517888	6.830222	7.065888	6.977555	7.465999	7.205777	7.387222	7.473555	7.643888	7.841000	7.897555	8.253666	7.875222	7.872000	8.028777	7.949444	8.284111	8.341999	8.402222	8.633444	8.854666	8.996444	9.079555
14.400000	4.839666	4.320777	4.088888	3.847666	3.674666	3.507666	3.468555	3.502000	3.597555	3.848333	3.897888	4.197222	4.295999	4.225111	4.404666	4.557111	4.482222	4.953888	5.605555	5.251111	5.374111	5.484333	5.752666	5.967555	6.366666	6.187666	6.531888	6.849222	7.066777	6.986888	7.466555	7.201555	7.393666	7.482222	7.663222	7.827888	7.882222	8.251111	7.894777	7.879888	8.033555	7.944555	8.291888	8.329222	8.381111	8.616222	8.865666	9.004111	9.084888
14.500000	4.851999	4.322555	4.106333	3.855000	3.676888	3.508333	3.475777	3.512111	3.576777	3.847777	3.931888	4.208777	4.297333	4.220000	4.390888	4.550222	4.479333	4.979111	5.578444	5.246222	5.376888	5.481777	5.740888	5.957666	6.364000	6.186777	6.544888	6.884666	7.068777	6.994111	7.487222	7.218999	7.408666	7.492111	7.661555	7.819222	7.876777	8.244222	7.912777	7.893222	8.030444	7.930555	8.294111	8.317666	8.370333	8.594888	8.882222	8.985444	9.091111
14.600000	4.872111	4.324111	4.127666	3.861666	3.683777	3.509000	3.478666	3.525111	3.556333	3.854777	3.963777	4.209888	4.296111	4.224777	4.379111	4.548777	4.469444	5.009000	5.550666	5.239333	5.379444	5.476444	5.729333	5.947888	6.361000	6.190111	6.557888	6.922111	7.072777	6.999000	7.516555	7.247111	7.431888	7.496555	7.643333	7.811444	7.883000	8.238777	7.918222	7.901333	8.029000	7.916555	8.294777	8.308444	8.362666	8.573777	8.895333	8.969111	9.102666
14.700000	4.890777	4.324222	4.137444	3.869888	3.693555	3.512444	3.479000	3.525222	3.552222	3.860000	3.983333	4.201333	4.290555	4.228111	4.378888	4.548777	4.456333	5.029111	5.533333	5.236000	5.388000	5.487000	5.720222	5.946111	6.363666	6.198444	6.568555	6.940777	7.077555	6.998444	7.531888	7.267444	7.457555	7.502888	7.625444	7.813333	7.900333	8.238555	7.911333	7.908555	8.033888	7.906888	8.304333	8.294555	8.355777	8.556888	8.888444	8.965555	9.115111
14.800000	4.904777	4.324666	4.137888	3.876888	3.701555	3.516222	3.476777	3.514000	3.563888	3.861000	3.993000	4.188333	4.287111	4.228777	4.383222	4.549444	4.443111	5.040999	5.523888	5.235777	5.399333	5.511444	5.712777	5.953666	6.370000	6.213444	6.573888	6.937222	7.077777	6.993333	7.530222	7.279111	7.480222	7.512222	7.609555	7.823333	7.927777	8.242555	7.898000	7.916555	8.043333	7.901777	8.319333	8.281777	8.348444	8.546111	8.866444	8.967333	9.128555
14.900000	4.911666	4.322888	4.134666	3.883222	3.703111	3.515777	3.473888	3.509444	3.578555	3.859666	4.005555	4.185222	4.289555	4.235888	4.383666	4.547000	4.436777	5.046444	5.519777	5.237666	5.404444	5.530444	5.708666	5.963222	6.376444	6.234555	6.575666	6.923888	7.077111	6.994111	7.522222	7.281444	7.498666	7.521333	7.602000	7.832888	7.947777	8.242222	7.890888	7.932111	8.055666	7.908000	8.328999	8.286111	8.339888	8.538666	8.851777	8.968333	9.153888
15.000000	4.912111	4.317777	4.128333	3.889888	3.698666	3.511000	3.470666	3.515222	3.593444	3.857333	4.023222	4.193666	4.296666	4.252000	4.380666	4.540555	4.437888	5.045444	5.520999	5.241666	5.402333	5.539888	5.708444	5.972555	6.382666	6.261111	6.575222	6.905222	7.078111	7.002999	7.511555	7.274777	7.514444	7.528888	7.603555	7.840555	7.956333	8.235777	7.890777	7.956222	8.070888	7.927111	8.332333	8.309111	8.330222	8.533222	8.848000	8.969777	9.193666
15.100000	4.907111	4.312888	4.122666	3.897888	3.698000	3.505333	3.462111	3.527555	3.600888	3.860555	4.042111	4.202999	4.297222	4.267444	4.383555	4.536555	4.440222	5.045666	5.524111	5.240111	5.399666	5.535555	5.711888	5.975666	6.391444	6.292666	6.576333	6.895888	7.088888	7.015444	7.507444	7.271777	7.524333	7.535000	7.596999	7.843999	7.960222	8.227666	7.882444	7.977444	8.082333	7.950666	8.327666	8.333222	8.328555	8.527888	8.840666	8.969888	9.232444
15.200000	4.897333	4.314777	4.120555	3.903444	3.699444	3.500555	3.447888	3.539888	3.601555	3.869333	4.056222	4.207888	4.294111	4.280444	4.388000	4.535888	4.444222	5.051444	5.523888	5.234444	5.396444	5.526222	5.716222	5.977111	6.400666	6.327888	6.575555	6.891111	7.099444	7.030444	7.501333	7.282111	7.522555	7.540888	7.580888	7.839333	7.964666	8.215444	7.865000	7.976999	8.088333	7.971888	8.313000	8.356666	8.338888	8.525000	8.824888	8.968555	9.261555
15.300000	4.881666	4.321888	4.113555	3.908555	3.699777	3.498888	3.434333	3.545888	3.602444	3.876777	4.063444	4.213222	4.288222	4.289000	4.395555	4.530666	4.455666	5.053777	5.524222	5.231000	5.394222	5.525222	5.720333	5.980555	6.410111	6.363333	6.572555	6.882222	7.106888	7.050333	7.480888	7.294888	7.510333	7.551888	7.575444	7.830555	7.961777	8.195000	7.848333	7.957888	8.092999	7.991999	8.296333	8.377555	8.357777	8.523777	8.800444	8.972777	9.281555
15.400000	4.866555	4.332333	4.096777	3.912333	3.695222	3.494444	3.428000	3.541000	3.609111	3.879444	4.067000	4.250999	4.284444	4.285222	4.407777	4.518444	4.465333	5.043333	5.528777	5.231555	5.400444	5.537222	5.725444	5.985666	6.416111	6.398444	6.573666	6.856555	7.113333	7.078444	7.451555	7.295777	7.489555	7.569555	7.590111	7.823333	7.957444	8.175888	7.841111	7.948111	8.094666	8.012555	8.296333	8.384555	8.365555	8.528888	8.780444	8.974555	9.290333
15.500000	4.854111	4.346333	4.073888	3.914333	3.686666	3.486555	3.428111	3.529111	3.617888	3.880000	4.068888	4.320222	4.282777	4.272444	4.422666	4.500777	4.471888	5.023666	5.535333	5.235111	5.413555	5.557333	5.731444	5.990666	6.417333	6.432444	6.579666	6.818888	7.119333	7.115444	7.418777	7.289222	7.462111	7.591111	7.620444	7.815000	7.951777	8.157444	7.842555	7.945555	8.092555	8.032888	8.310111	8.379777	8.362666	8.539222	8.768999	8.973111	9.289444
15.600000	4.848555	4.359333	4.057444	3.917000	3.680888	3.480777	3.434777	3.524222	3.615333	3.879222	4.074555	4.381444	4.281555	4.265777	4.429222	4.486222	4.479888	5.008444	5.539888	5.236111	5.426111	5.564222	5.742888	5.987444	6.413444	6.457444	6.589222	6.796000	7.126111	7.154666	7.399222	7.292888	7.440666	7.596777	7.646777	7.803333	7.946555	8.137555	7.853666	7.938777	8.091111	8.048333	8.314444	8.374222	8.358888	8.542999	8.778777	8.969333	9.286000
15.700000	4.847333	4.368333	4.046222	3.922666	3.680444	3.481888	3.449777	3.525777	3.602111	3.871333	4.082777	4.410444	4.279222	4.266999	4.424888	4.476333	4.495888	4.998222	5.545111	5.233333	5.436888	5.556222	5.762777	5.974999	6.407000	6.470111	6.600000	6.793222	7.133333	7.189555	7.390000	7.307333	7.429555	7.580111	7.667333	7.793444	7.942111	8.116555	7.876888	7.925555	8.095111	8.057444	8.301000	8.369999	8.360222	8.534777	8.808111	8.966333	9.280666
15.800000	4.847999	4.379222	4.040666	3.927000	3.682111	3.487555	3.468222	3.519111	3.590888	3.855222	4.082888	4.405666	4.280222	4.265555	4.409999	4.472666	4.514111	4.994666	5.548666	5.229555	5.449444	5.549777	5.783888	5.964444	6.398000	6.475777	6.606555	6.793444	7.130444	7.211555	7.378888	7.329777	7.421222	7.551888	7.677555	7.789555	7.951444	8.101777	7.904999	7.902555	8.102666	8.055333	8.277000	8.361999	8.363000	8.523666	8.842000	8.960333	9.263000
15.900000	4.849777	4.395888	4.051666	3.928777	3.682444	3.484333	3.478444	3.505222	3.587666	3.845555	4.066555	4.386888	4.282666	4.259333	4.392444	4.471888	4.522333	5.002777	5.545222	5.233222	5.461444	5.548111	5.789222	5.963888	6.382444	6.485555	6.608777	6.794333	7.117222	7.221888	7.374666	7.352333	7.410222	7.537000	7.673777	7.783444	7.966666	8.093111	7.925777	7.872222	8.109111	8.045222	8.249555	8.357666	8.356999	8.524000	8.877888	8.954333	9.231555
16.000000	4.852333	4.413555	4.076888	3.930666	3.682666	3.470888	3.480888	3.488555	3.592111	3.842111	4.038111	4.358222	4.284444	4.249777	4.375333	4.473444	4.520333	5.019222	5.538555	5.243333	5.472888	5.545222	5.780999	5.970222	6.361999	6.500222	6.609111	6.799444	7.100555	7.221111	7.383333	7.368444	7.400444	7.534444	7.656999	7.777555	7.984333	8.092000	7.939888	7.847222	8.116111	8.031888	8.220222	8.357999	8.339555	8.533888	8.919111	8.948666	9.192444
16.100000	4.860333	4.423444	4.098333	3.931888	3.679222	3.458111	3.489333	3.477000	3.597666	3.837999	4.012111	4.334777	4.285333	4.238111	4.363000	4.473777	4.515333	5.032000	5.535666	5.247222	5.484222	5.538777	5.775999	5.973444	6.340777	6.507444	6.611888	6.802111	7.085888	7.211111	7.400666	7.370777	7.397777	7.535777	7.635888	7.769000	8.005888	8.109222	7.955222	7.841888	8.115111	8.019555	8.198666	8.357111	8.318444	8.547555	8.963444	8.938555	9.154444
16.200000	4.874777	4.425222	4.112333	3.931222	3.670777	3.448888	3.507000	3.470888	3.603000	3.831888	3.990333	4.318666	4.286000	4.224555	4.355444	4.472222	4.508999	5.039555	5.536777	5.242111	5.495333	5.530222	5.777333	5.972333	6.319333	6.504000	6.617000	6.799555	7.072333	7.192222	7.423555	7.359888	7.402222	7.539111	7.612111	7.756000	8.032666	8.146888	7.973666	7.855111	8.103555	8.007777	8.186444	8.353444	8.296444	8.564222	9.009222	8.923111	9.117666
16.300000	4.885888	4.418555	4.121666	3.931666	3.664777	3.450111	3.524555	3.468444	3.609333	3.821777	3.969666	4.275555	4.283111	4.217222	4.351444	4.468555	4.509666	5.047888	5.539888	5.232444	5.499555	5.521777	5.780555	5.969111	6.298111	6.492777	6.617999	6.803222	7.058666	7.165666	7.443444	7.347111	7.411444	7.537222	7.590222	7.742111	8.052555	8.183666	7.989333	7.862333	8.092888	7.992555	8.168111	8.354333	8.291555	8.575999	9.042111	8.917777	9.087777
16.400000	4.890222	4.401333	4.131000	3.934777	3.669555	3.461000	3.532111	3.466000	3.619666	3.806222	3.953000	4.197888	4.277888	4.217888	4.350111	4.465888	4.511222	5.060222	5.544333	5.221333	5.496555	5.511111	5.782444	5.963777	6.272555	6.480000	6.614888	6.818999	7.048777	7.136222	7.467111	7.337777	7.424111	7.517333	7.572000	7.736666	8.064111	8.205666	7.997555	7.865777	8.093888	7.969444	8.141444	8.355777	8.303888	8.579333	9.060555	8.926333	9.068777
16.500000	4.892000	4.378666	4.142333	3.936555	3.681000	3.473888	3.527000	3.464555	3.632777	3.794111	3.942444	4.122111	4.272666	4.223888	4.355111	4.461555	4.503666	5.075555	5.545888	5.210777	5.488111	5.501111	5.778222	5.958000	6.239111	6.470777	6.611666	6.838555	7.043111	7.113777	7.499111	7.331000	7.433777	7.489666	7.560222	7.731555	8.066777	8.212555	7.994444	7.869444	8.099333	7.940777	8.119222	8.354888	8.324111	8.582888	9.067222	8.944222	9.059333
16.600000	4.893666	4.359555	4.152777	3.937555	3.682000	3.471666	3.517111	3.465999	3.638999	3.802333	3.927555	4.091222	4.263666	4.228777	4.368888	4.454888	4.487888	5.089111	5.546777	5.206999	5.475222	5.499444	5.755000	5.957777	6.212111	6.468333	6.613888	6.848666	7.032444	7.094111	7.537888	7.319888	7.430444	7.489555	7.550555	7.732000	8.059333	8.218444	7.982000	7.877333	8.088444	7.922222	8.107777	8.364333	8.326666	8.596222	9.058555	8.958777	9.064666
16.700000	4.895555	4.343000	4.159444	3.937777	3.673444	3.457888	3.505444	3.468999	3.637666	3.826666	3.910000	4.099666	4.252000	4.232222	4.389222	4.447000	4.466888	5.099777	5.548222	5.207666	5.458777	5.506333	5.717111	5.961333	6.192888	6.470000	6.621111	6.848888	7.016111	7.076333	7.580333	7.306777	7.415222	7.510888	7.543555	7.740555	8.044888	8.223666	7.963222	7.888444	8.062444	7.912222	8.105666	8.381666	8.314444	8.615999	9.034444	8.968999	9.084444
16.800000	4.900000	4.328333	4.153888	3.934555	3.662444	3.452222	3.503000	3.475333	3.631333	3.842333	3.902000	4.116555	4.244999	4.238777	4.402000	4.445000	4.451111	5.102555	5.556666	5.203555	5.442111	5.521111	5.693444	5.961777	6.182222	6.468444	6.626888	6.842111	7.004111	7.059666	7.606000	7.297333	7.401555	7.522555	7.542555	7.759666	8.034444	8.230444	7.952444	7.896777	8.034888	7.902333	8.106333	8.388222	8.310777	8.626444	8.995666	8.973555	9.107111
16.900000	4.908444	4.317111	4.137888	3.926111	3.651666	3.458333	3.509444	3.489111	3.623444	3.843888	3.907444	4.135888	4.245222	4.251555	4.403666	4.450777	4.439777	5.097555	5.572777	5.194222	5.425333	5.542777	5.692111	5.958333	6.177777	6.465777	6.627888	6.831333	7.004666	7.045999	7.609777	7.290222	7.395444	7.519888	7.547666	7.784555	8.027333	8.239000	7.951333	7.900777	8.011444	7.890333	8.109222	8.377999	8.324333	8.626111	8.943555	8.974333	9.125888
17.000000	4.914000	4.311666	4.124666	3.918000	3.646555	3.462555	3.510888	3.505777	3.619555	3.840111	3.917555	4.149222	4.250333	4.267666	4.395555	4.465777	4.426222	5.092888	5.592888	5.191555	5.409222	5.563444	5.696333	5.957000	6.176000	6.471555	6.625444	6.825333	7.017777	7.033666	7.605555	7.284333	7.394888	7.509666	7.550555	7.818888	8.017888	8.239222	7.951999	7.905888	8.001111	7.877777	8.108666	8.361444	8.340222	8.620111	8.888111	8.975666	9.142333
17.100000	4.910000	4.312888	4.111111	3.914222	3.650111	3.458222	3.502000	3.512666	3.619888	3.839777	3.929111	4.158777	4.260222	4.274000	4.383777	4.485888	4.412000	5.091555	5.609777	5.200666	5.398222	5.576000	5.692222	5.960222	6.170777	6.474000	6.628777	6.816777	7.027333	7.019666	7.600666	7.283555	7.393111	7.491777	7.544666	7.852777	8.007777	8.222555	7.949444	7.915666	8.001333	7.861444	8.109777	8.350777	8.343888	8.615333	8.841666	8.975888	9.162222
17.200000	4.899111	4.322111	4.093888	3.913555	3.656555	3.445888	3.489777	3.512333	3.622111	3.843777	3.940333	4.169888	4.273999	4.269111	4.369000	4.508777	4.401333	5.091000	5.624111	5.219333	5.392555	5.582444	5.682333	5.968222	6.165333	6.468555	6.637888	6.801555	7.030444	7.001000	7.590222	7.283999	7.391333	7.475333	7.529111	7.879666	7.998000	8.198444	7.947333	7.928444	8.004777	7.844333	8.114222	8.348777	8.335111	8.614333	8.805333	8.972222	9.182444
17.300000	4.893666	4.334444	4.080111	3.914000	3.655777	3.433555	3.483111	3.515444	3.621333	3.854000	3.942555	4.185000	4.286666	4.270111	4.358333	4.526444	4.402555	5.087222	5.634666	5.240888	5.387444	5.589999	5.672111	5.977000	6.163333	6.460888	6.650111	6.783888	7.031111	6.982777	7.574444	7.278222	7.388888	7.475777	7.512444	7.902555	7.991333	8.187222	7.952222	7.933222	7.997666	7.850888	8.118000	8.355333	8.320555	8.612666	8.768555	8.961888	9.188999
17.400000	4.895666	4.348222	4.072666	3.915333	3.647333	3.423000	3.481777	3.523555	3.617555	3.870444	3.934333	4.202888	4.297444	4.281666	4.353333	4.537666	4.416222	5.080111	5.640888	5.264444	5.381666	5.599777	5.662111	5.985666	6.164444	6.454000	6.664666	6.766111	7.031333	6.967222	7.555111	7.265888	7.385222	7.493666	7.497000	7.924444	7.988111	8.190333	7.964555	7.927999	7.979444	7.885888	8.119777	8.369444	8.301777	8.608222	8.728555	8.945222	9.179444
17.500000	4.902777	4.360777	4.074222	3.912222	3.647111	3.422777	3.478000	3.536444	3.621444	3.879111	3.929888	4.207333	4.308111	4.302000	4.350666	4.542999	4.432444	5.075555	5.641222	5.285666	5.377999	5.603444	5.661666	5.988000	6.160444	6.447000	6.674888	6.756222	7.040333	6.961888	7.536444	7.255777	7.389777	7.499333	7.487111	7.935777	7.988333	8.195555	7.977555	7.916111	7.968666	7.924444	8.123222	8.378222	8.296999	8.601333	8.698555	8.931444	9.154666
17.600000	4.911333	4.376555	4.082666	3.901222	3.657111	3.427666	3.474555	3.555888	3.635111	3.876111	3.932666	4.201777	4.313444	4.321777	4.345333	4.544444	4.447777	5.075555	5.640000	5.305555	5.379777	5.598000	5.669777	5.982111	6.163777	6.438666	6.675999	6.754111	7.057555	6.962333	7.518333	7.251222	7.407999	7.491777	7.479777	7.937555	7.990888	8.206111	7.988333	7.904999	7.968888	7.950777	8.130222	8.384555	8.304222	8.598222	8.690111	8.920111	9.124555
17.700000	4.919000	4.393333	4.094888	3.885444	3.673111	3.431666	3.471666	3.575333	3.652666	3.870333	3.936444	4.195666	4.309222	4.336111	4.343222	4.539111	4.463444	5.080111	5.635999	5.324777	5.387000	5.585111	5.673999	5.969111	6.178000	6.425888	6.673333	6.754777	7.070666	6.965999	7.508777	7.254222	7.430444	7.478666	7.474444	7.937111	7.996444	8.221777	7.993888	7.897111	7.971111	7.968444	8.141222	8.397888	8.310444	8.601666	8.701333	8.908444	9.099444
17.800000	4.915777	4.400555	4.098666	3.869333	3.685888	3.437333	3.468444	3.593000	3.662555	3.876333	3.958666	4.198555	4.302555	4.334333	4.345222	4.533555	4.478111	5.083111	5.625999	5.338444	5.392222	5.570333	5.667666	5.954888	6.183444	6.411333	6.673444	6.752999	7.068555	6.964777	7.501777	7.261777	7.447777	7.460888	7.469111	7.946444	8.005888	8.232333	7.996666	7.885555	7.973222	7.983888	8.154666	8.409444	8.307111	8.604111	8.720666	8.905777	9.089333
17.900000	4.903333	4.398111	4.095888	3.851999	3.695222	3.445666	3.465444	3.612000	3.665222	3.892111	3.999555	4.209111	4.293111	4.319999	4.349888	4.529000	4.491000	5.084111	5.611888	5.345999	5.394222	5.555111	5.653555	5.939000	6.181666	6.398888	6.673999	6.751333	7.055888	6.959444	7.496222	7.272666	7.461777	7.439000	7.464888	7.968777	8.018111	8.239555	7.997444	7.869444	7.976555	7.998222	8.168666	8.416555	8.297444	8.603777	8.745222	8.912666	9.092555
18.000000	4.890333	4.388222	4.098555	3.838222	3.704333	3.455111	3.461222	3.636333	3.665666	3.901777	4.048000	4.220222	4.283555	4.311111	4.355888	4.524888	4.499111	5.081333	5.599888	5.348999	5.393555	5.543777	5.650333	5.921777	6.183777	6.411222	6.669111	6.757111	7.051222	6.957666	7.493666	7.284000	7.475111	7.425888	7.471444	7.998444	8.026444	8.246222	7.997444	7.855888	7.979777	8.015444	8.179555	8.418888	8.298222	8.601777	8.761333	8.927333	9.091555
18.100000	4.878666	4.372666	4.109777	3.833111	3.716333	3.462111	3.453444	3.660555	3.666222	3.900000	4.095666	4.230111	4.276111	4.311000	4.366333	4.518000	4.502666	5.074555	5.589444	5.349666	5.393333	5.535444	5.662999	5.904111	6.193444	6.453444	6.660444	6.768555	7.055222	6.962333	7.497666	7.296888	7.485444	7.428666	7.491555	8.024222	8.028777	8.249999	7.995666	7.851333	7.978888	8.035777	8.189111	8.423000	8.312444	8.602888	8.767444	8.946555	9.078666
18.200000	4.861444	4.359111	4.117222	3.833777	3.730555	3.462000	3.444777	3.677666	3.668888	3.890000	4.145555	4.242666	4.273888	4.303000	4.374888	4.513888	4.501444	5.067444	5.584666	5.351222	5.399111	5.526444	5.685444	5.890777	6.209888	6.508666	6.649999	6.776555	7.060222	6.964333	7.502222	7.311333	7.494666	7.440555	7.513555	8.038222	8.026777	8.246555	7.990777	7.862777	7.978555	8.040888	8.200999	8.430111	8.330222	8.611666	8.776555	8.967777	9.067777
18.300000	4.843444	4.351000	4.115777	3.828111	3.738888	3.462000	3.441111	3.685555	3.674888	3.885666	4.188555	4.254222	4.275555	4.290888	4.380111	4.516111	4.502000	5.071888	5.594555	5.353000	5.413111	5.519555	5.701777	5.886555	6.227333	6.553888	6.635444	6.782444	7.065555	6.963555	7.509444	7.319999	7.503555	7.445000	7.529888	8.055555	8.031222	8.242444	7.983888	7.885222	7.985333	8.032111	8.206333	8.429666	8.338666	8.616888	8.794777	8.985444	9.077111
18.400000	4.827000	4.345222	4.106888	3.818555	3.739888	3.465777	3.440555	3.683111	3.682555	3.889888	4.222000	4.262333	4.284555	4.281111	4.385333	4.523111	4.506777	5.086111	5.615888	5.354444	5.432666	5.517111	5.712555	5.892666	6.237333	6.590000	6.620222	6.785999	7.071555	6.963111	7.519333	7.320444	7.508444	7.442888	7.542333	8.075444	8.042888	8.235444	7.977222	7.913555	7.996777	8.020000	8.203444	8.419777	8.339111	8.614333	8.813999	8.999777	9.099777
18.500000	4.810555	4.334777	4.096666	3.814333	3.735666	3.471333	3.434777	3.680777	3.687000	3.894444	4.255111	4.263444	4.295000	4.266444	4.391222	4.530444	4.517222	5.093111	5.629111	5.349777	5.440333	5.514444	5.719888	5.906888	6.238777	6.613444	6.612777	6.788888	7.076333	6.967555	7.525111	7.313888	7.509444	7.447222	7.554444	8.089555	8.046444	8.231999	7.965666	7.926333	8.002222	8.011111	8.201777	8.400000	8.341111	8.606000	8.824222	9.009222	9.116000
18.600000	4.793000	4.319333	4.086111	3.816555	3.727555	3.476888	3.422777	3.681555	3.687777	3.896555	4.290999	4.257666	4.304333	4.242777	4.396888	4.537555	4.532888	5.089555	5.630555	5.337888	5.432777	5.509777	5.724111	5.928000	6.234333	6.622888	6.613666	6.791444	7.079555	6.976777	7.525222	7.301444	7.507666	7.460666	7.566222	8.096222	8.037999	8.234333	7.947333	7.920222	8.000111	8.003222	8.204222	8.371111	8.346333	8.593666	8.825888	9.013222	9.123333
18.700000	4.782111	4.308222	4.082333	3.823111	3.723222	3.475444	3.408333	3.676333	3.690888	3.891888	4.307222	4.244000	4.308111	4.225777	4.408666	4.539555	4.547555	5.083555	5.627333	5.326888	5.424777	5.505000	5.726222	5.947333	6.239222	6.616666	6.617111	6.791888	7.082666	6.991888	7.530000	7.289333	7.503888	7.487888	7.579111	8.089222	8.022222	8.241888	7.929777	7.910222	7.992111	7.994222	8.210888	8.354777	8.352333	8.583222	8.829888	9.007111	9.121888
18.800000	4.776444	4.301888	4.080555	3.834666	3.723888	3.466111	3.395000	3.655333	3.693222	3.887444	4.302000	4.226444	4.313777	4.227333	4.431777	4.541555	4.548999	5.078333	5.626000	5.320444	5.427222	5.509555	5.729666	5.959777	6.243777	6.599444	6.619444	6.784555	7.083777	7.005666	7.537888	7.279888	7.494666	7.530222	7.592666	8.069999	8.005999	8.238999	7.930555	7.905555	7.986000	7.986999	8.219222	8.360666	8.356000	8.569777	8.837000	9.000444	9.116222
18.900000	4.772888	4.297666	4.075555	3.843555	3.724555	3.454333	3.386333	3.626888	3.690888	3.891777	4.287777	4.207555	4.318000	4.242333	4.461333	4.548777	4.537111	5.074333	5.627111	5.314666	5.435111	5.524777	5.726444	5.963777	6.242444	6.563555	6.617444	6.772222	7.081333	7.013111	7.543222	7.271555	7.484111	7.576666	7.602222	8.055666	7.992888	8.229444	7.951666	7.896555	7.988000	7.981333	8.226111	8.378555	8.352333	8.546333	8.850000	8.997666	9.118000
19.000000	4.778999	4.293888	4.077222	3.847111	3.715555	3.455111	3.385000	3.610222	3.687888	3.905111	4.270222	4.183000	4.319666	4.258888	4.495333	4.558000	4.529777	5.078333	5.630333	5.307111	5.441000	5.540444	5.716888	5.959111	6.234666	6.511222	6.603111	6.771999	7.083333	7.022444	7.542111	7.267888	7.471666	7.593222	7.604333	8.047333	7.981222	8.231555	7.968666	7.886888	7.988222	7.979333	8.226777	8.387333	8.338222	8.532333	8.861777	8.991999	9.129999
19.100000	4.792777	4.290000	4.086111	3.848666	3.699333	3.465777	3.389333	3.605222	3.683888	3.923777	4.252333	4.154111	4.319444	4.274555	4.533888	4.568555	4.524888	5.087222	5.633222	5.298000	5.444333	5.555444	5.704999	5.945111	6.222111	6.447444	6.577333	6.782888	7.089444	7.033000	7.533555	7.270888	7.457333	7.584222	7.600555	8.040555	7.968111	8.243111	7.981111	7.878333	7.985000	7.979333	8.224000	8.389888	8.316777	8.531333	8.871555	8.984888	9.148333
19.200000	4.805111	4.285333	4.096777	3.857555	3.688888	3.468555	3.387888	3.607888	3.675555	3.932111	4.249444	4.131888	4.314555	4.278999	4.559666	4.576000	4.519333	5.084444	5.629555	5.290222	5.441111	5.565666	5.699777	5.927777	6.226222	6.396555	6.553222	6.800111	7.095222	7.043222	7.518444	7.280222	7.449222	7.579111	7.593777	8.022111	7.944666	8.256000	7.983777	7.863555	7.983111	7.975000	8.236222	8.397222	8.301777	8.537222	8.875111	8.975999	9.159444
19.300000	4.814444	4.280333	4.104222	3.871888	3.686888	3.457777	3.376999	3.615444	3.661777	3.929222	4.264555	4.120222	4.301888	4.271000	4.561555	4.578888	4.515777	5.066999	5.620777	5.284666	5.429555	5.571000	5.697111	5.913333	6.257000	6.361222	6.537111	6.822888	7.098777	7.053444	7.499555	7.290777	7.452444	7.586555	7.582333	7.995333	7.912333	8.270222	7.974222	7.833333	7.989555	7.966222	8.268666	8.409111	8.294777	8.537222	8.871777	8.961444	9.164555
19.400000	4.824333	4.277333	4.104888	3.886333	3.689111	3.443333	3.365111	3.616333	3.646000	3.927111	4.282555	4.117999	4.294444	4.270111	4.547777	4.580222	4.512888	5.051000	5.619222	5.286000	5.425222	5.578888	5.696000	5.903333	6.294888	6.345000	6.525222	6.845777	7.101888	7.061111	7.484222	7.299222	7.459666	7.591555	7.568000	7.970444	7.886666	8.276111	7.964111	7.806777	8.007333	7.961555	8.305666	8.422111	8.287222	8.527555	8.863111	8.946333	9.175000
19.500000	4.829777	4.276444	4.098888	3.901111	3.693888	3.437222	3.364444	3.609333	3.632000	3.928111	4.291999	4.120555	4.302333	4.290888	4.534666	4.582000	4.499000	5.044444	5.617111	5.294444	5.437111	5.590555	5.696444	5.889111	6.305444	6.344111	6.516222	6.854222	7.103333	7.057111	7.475444	7.309222	7.463222	7.579888	7.559222	7.960777	7.868888	8.271111	7.969333	7.806444	8.022222	7.960000	8.327888	8.431777	8.274666	8.523777	8.860999	8.943555	9.198666
19.600000	4.831666	4.277333	4.089777	3.915666	3.700000	3.440000	3.372444	3.601333	3.621888	3.927555	4.294111	4.125333	4.320333	4.325222	4.518666	4.580666	4.482444	5.045333	5.609999	5.307222	5.457666	5.599555	5.696000	5.874222	6.295333	6.355555	6.512555	6.852222	7.104666	7.046666	7.473999	7.318888	7.465666	7.550666	7.556333	7.965333	7.854111	8.265888	7.978000	7.825666	8.029000	7.959444	8.337222	8.431222	8.259444	8.529111	8.864888	8.946555	9.232222
19.700000	4.838000	4.279111	4.087444	3.927888	3.704111	3.445222	3.378777	3.598555	3.615888	3.915000	4.284444	4.131888	4.333111	4.370555	4.501777	4.578111	4.484666	5.049333	5.610666	5.324555	5.462444	5.599777	5.699444	5.867888	6.306777	6.371222	6.519444	6.861444	7.107222	7.050555	7.474555	7.328555	7.468777	7.512111	7.551555	7.959777	7.844444	8.271222	7.971000	7.838555	8.033888	7.961888	8.334777	8.429111	8.247555	8.540222	8.860555	8.944666	9.248666
19.800000	4.850222	4.281666	4.093000	3.937444	3.705888	3.451222	3.382000	3.600333	3.613444	3.889666	4.261444	4.140999	4.338777	4.429444	4.485777	4.576111	4.507777	5.056111	5.623888	5.347555	5.448111	5.592000	5.708777	5.871111	6.347777	6.390333	6.537222	6.885666	7.110888	7.072000	7.475444	7.339000	7.472111	7.466444	7.542777	7.938777	7.842000	8.286000	7.947777	7.841111	8.040333	7.968555	8.320111	8.429888	8.239666	8.555000	8.845000	8.937555	9.242555
19.900000	4.857444	4.286777	4.090999	3.941222	3.710666	3.450666	3.383111	3.592555	3.610111	3.862333	4.234555	4.158888	4.336666	4.498222	4.465222	4.574222	4.529444	5.059444	5.644222	5.373555	5.427333	5.585444	5.713666	5.885555	6.401000	6.402555	6.567333	6.903000	7.105444	7.093555	7.478111	7.342888	7.477777	7.437777	7.533444	7.917000	7.848888	8.296444	7.928555	7.828555	8.058555	7.972999	8.304000	8.434777	8.235888	8.554888	8.832555	8.932555	9.226999
20.000000	4.857888	4.297111	4.078444	3.937888	3.716555	3.449888	3.384111	3.574555	3.608444	3.841111	4.213555	4.185666	4.327222	4.558888	4.434000	4.562555	4.543333	5.059777	5.662555	5.398888	5.412222	5.577666	5.707222	5.914555	6.445666	6.403333	6.602444	6.903888	7.088777	7.106444	7.484333	7.336666	7.484444	7.422222	7.527333	7.901444	7.862444	8.305555	7.906000	7.808555	8.083333	7.969666	8.297777	8.424222	8.236111	8.547777	8.831444	8.926222	9.213777
20.100000	4.854000	4.311444	4.063111	3.930555	3.719222	3.457666	3.390555	3.550888	3.610555	3.827666	4.193555	4.215111	4.315444	4.613444	4.409444	4.543333	4.545444	5.061777	5.676666	5.422222	5.405555	5.568777	5.695777	5.948222	6.466444	6.388444	6.632666	6.889555	7.064111	7.110222	7.489555	7.328444	7.483666	7.406333	7.526666	7.887222	7.880222	8.313333	7.883888	7.795333	8.103888	7.958888	8.293222	8.398777	8.237888	8.552888	8.842555	8.924222	9.200555
20.200000	4.846777	4.323222	4.053444	3.922555	3.717000	3.469222	3.403111	3.532111	3.612666	3.816333	4.176555	4.225999	4.314000	4.649444	4.399555	4.530777	4.547111	5.061111	5.683111	5.431333	5.406777	5.557000	5.688333	5.964777	6.469222	6.365888	6.658111	6.874666	7.066000	7.107888	7.490666	7.337888	7.480333	7.398888	7.534222	7.874666	7.894888	8.324555	7.870555	7.805222	8.108222	7.954444	8.273000	8.380888	8.245999	8.565444	8.860777	8.928888	9.193888
20.300000	4.837777	4.332666	4.048999	3.913666	3.709888	3.481888	3.419000	3.517555	3.614111	3.807444	4.164888	4.219555	4.320777	4.664000	4.400444	4.524333	4.551555	5.056555	5.684888	5.426555	5.414333	5.542666	5.684666	5.966888	6.462222	6.336777	6.678999	6.862888	7.095111	7.101777	7.487333	7.363555	7.476111	7.402888	7.547555	7.860777	7.907444	8.339333	7.862444	7.833111	8.100444	7.957111	8.241333	8.371444	8.261333	8.581000	8.882888	8.936999	9.192444
20.400000	4.835444	4.344111	4.051666	3.904888	3.702111	3.487000	3.431555	3.504555	3.617777	3.800888	4.162444	4.210000	4.323222	4.658333	4.404888	4.522444	4.558222	5.051888	5.694444	5.416111	5.413444	5.534333	5.686222	5.968777	6.471777	6.304555	6.693555	6.862888	7.130444	7.101555	7.482111	7.388555	7.468999	7.423000	7.552222	7.839333	7.925999	8.343666	7.854333	7.845000	8.096888	7.961444	8.213222	8.373999	8.279111	8.589222	8.890444	8.943222	9.179555
20.500000	4.840777	4.360222	4.063222	3.897777	3.696222	3.485666	3.443333	3.492555	3.627555	3.796222	4.166111	4.203555	4.318111	4.640333	4.417999	4.525111	4.558666	5.052444	5.712111	5.404777	5.398111	5.537222	5.694222	5.973333	6.494666	6.268222	6.700555	6.871111	7.157111	7.107555	7.477333	7.404888	7.453555	7.454666	7.544333	7.813888	7.953999	8.328333	7.852111	7.831222	8.097666	7.962000	8.187666	8.388333	8.294555	8.594555	8.879666	8.951888	9.147999
20.600000	4.847111	4.377555	4.077888	3.892555	3.693333	3.486555	3.458222	3.485666	3.643777	3.799444	4.180222	4.196444	4.313333	4.602333	4.429888	4.525444	4.548000	5.056333	5.718666	5.387888	5.385333	5.544777	5.701555	5.976888	6.498333	6.233555	6.699444	6.871444	7.177555	7.105888	7.477333	7.411222	7.434444	7.487222	7.534444	7.807555	7.980999	8.303000	7.854111	7.812555	8.090555	7.955666	8.169555	8.397333	8.306555	8.603999	8.866666	8.963111	9.123666
20.700000	4.853444	4.382111	4.092222	3.885111	3.690888	3.495333	3.466333	3.486111	3.658111	3.820888	4.199333	4.187333	4.310666	4.548111	4.428555	4.521999	4.540999	5.052555	5.709888	5.361666	5.390777	5.543888	5.711333	5.978999	6.475222	6.209111	6.693333	6.858999	7.199777	7.091777	7.473888	7.412000	7.423666	7.514444	7.532666	7.826444	7.999333	8.286666	7.848000	7.808333	8.078999	7.948222	8.172666	8.401888	8.321000	8.614777	8.865222	8.972666	9.125000
20.800000	4.861000	4.372000	4.108666	3.876222	3.690111	3.507777	3.466333	3.494222	3.668777	3.854888	4.216777	4.175999	4.309666	4.489777	4.418444	4.521666	4.541888	5.040999	5.692222	5.329111	5.406111	5.536333	5.728444	5.977222	6.439555	6.197888	6.686999	6.840333	7.225333	7.071444	7.465888	7.409999	7.421888	7.539000	7.536111	7.865888	8.010777	8.277111	7.839111	7.813222	8.066555	7.943777	8.189222	8.415222	8.337888	8.621444	8.869666	8.982999	9.143888
20.900000	4.871777	4.360111	4.123444	3.871111	3.690222	3.508777	3.465666	3.506333	3.672555	3.877888	4.233333	4.164333	4.310888	4.437111	4.411666	4.541333	4.543777	5.036111	5.682111	5.298666	5.413222	5.530333	5.759222	5.967333	6.415999	6.195888	6.686888	6.831777	7.249555	7.060000	7.460222	7.414222	7.425888	7.567222	7.545777	7.909666	8.011111	8.263333	7.836999	7.812555	8.056333	7.942444	8.199777	8.435777	8.350666	8.621111	8.867111	8.996777	9.163888
21.000000	4.885777	4.350333	4.135111	3.870444	3.690888	3.496333	3.466666	3.521444	3.669444	3.886222	4.251777	4.152777	4.314333	4.388111	4.409555	4.582666	4.543555	5.041444	5.681222	5.271333	5.410666	5.527000	5.803444	5.949333	6.405333	6.201111	6.692777	6.834777	7.270666	7.058888	7.458888	7.425777	7.434444	7.599555	7.563000	7.955777	7.998777	8.243333	7.842111	7.804777	8.047888	7.942888	8.202444	8.458222	8.358111	8.615000	8.856555	9.013666	9.183999
21.100000	4.902777	4.347333	4.144666	3.870888	3.694111	3.484000	3.469000	3.536222	3.665555	3.891222	4.262888	4.154666	4.313000	4.362555	4.415777	4.622777	4.533111	5.055777	5.689666	5.259888	5.402555	5.531666	5.843555	5.937444	6.385444	6.207666	6.696333	6.831777	7.260777	7.060666	7.460333	7.423999	7.436888	7.619222	7.579777	7.995888	7.986222	8.218888	7.851999	7.785333	8.050111	7.932111	8.208222	8.466222	8.360333	8.618444	8.843666	9.033666	9.196777
21.200000	4.921444	4.349111	4.158555	3.869555	3.704333	3.476000	3.467888	3.557111	3.662555	3.899777	4.260777	4.164444	4.310333	4.369222	4.430888	4.646888	4.521222	5.066555	5.704555	5.266222	5.391111	5.549333	5.860777	5.929777	6.347666	6.222777	6.694999	6.817222	7.226888	7.059666	7.461888	7.400111	7.432666	7.627555	7.586222	8.023333	7.982777	8.199333	7.871555	7.757444	8.068666	7.910999	8.215999	8.468666	8.366888	8.628666	8.828111	9.054666	9.202777
21.300000	4.939444	4.351555	4.173777	3.864111	3.717666	3.470777	3.458888	3.585000	3.654444	3.912444	4.250111	4.172444	4.311333	4.396333	4.446555	4.655000	4.520444	5.065444	5.724777	5.282999	5.385333	5.571888	5.853222	5.922000	6.297444	6.248111	6.691333	6.796888	7.191444	7.055444	7.459666	7.366222	7.430333	7.631333	7.588444	8.032777	7.982999	8.198999	7.891888	7.736000	8.103000	7.888222	8.227333	8.465777	8.385222	8.638777	8.815999	9.069666	9.213111
21.400000	4.951888	4.346444	4.180888	3.862444	3.725777	3.467777	3.442111	3.611333	3.645000	3.924666	4.233666	4.177777	4.306666	4.423222	4.461666	4.657444	4.532111	5.064666	5.739666	5.298444	5.396777	5.575222	5.842555	5.917333	6.260888	6.273777	6.684777	6.784555	7.157444	7.054555	7.456555	7.347222	7.431444	7.626111	7.595222	8.028666	7.971555	8.202111	7.897222	7.735777	8.135111	7.877555	8.249111	8.457222	8.399444	8.643333	8.811999	9.070333	9.229555
21.500000	4.958888	4.337777	4.180555	3.865666	3.729666	3.465666	3.420444	3.635777	3.636555	3.933888	4.213444	4.180777	4.296333	4.448222	4.478777	4.654222	4.551777	5.067222	5.749111	5.313444	5.422000	5.562777	5.827777	5.915222	6.237888	6.297666	6.674444	6.780444	7.123000	7.057333	7.455111	7.341777	7.433111	7.612888	7.604222	8.010777	7.949999	8.203888	7.890888	7.752666	8.163222	7.876999	8.277888	8.441666	8.407666	8.643666	8.813555	9.057888	9.248666
21.600000	4.959444	4.341222	4.177666	3.870222	3.728888	3.460000	3.407999	3.652000	3.637555	3.928666	4.194111	4.181999	4.289000	4.461333	4.497111	4.647999	4.562555	5.081666	5.759555	5.329000	5.436666	5.555333	5.806999	5.910888	6.217888	6.314888	6.665555	6.778888	7.091111	7.061444	7.460666	7.345000	7.425888	7.599777	7.614222	7.983999	7.930888	8.197777	7.885888	7.767555	8.181333	7.878555	8.296111	8.422222	8.412222	8.640666	8.814555	9.049111	9.251333
21.700000	4.953333	4.357777	4.173555	3.870888	3.721222	3.450555	3.406444	3.656777	3.647555	3.907777	4.173999	4.181444	4.290222	4.460111	4.509111	4.640444	4.564444	5.106222	5.775222	5.343888	5.433000	5.558222	5.782333	5.901888	6.194333	6.327444	6.663666	6.775666	7.068777	7.064444	7.470444	7.357000	7.411444	7.589222	7.629555	7.952000	7.918555	8.190999	7.882111	7.778000	8.190111	7.881666	8.301111	8.404444	8.418666	8.631777	8.817777	9.052111	9.233555
21.800000	4.942444	4.370444	4.173444	3.865555	3.710888	3.447333	3.406444	3.655666	3.663777	3.887777	4.143777	4.177444	4.298777	4.453777	4.510000	4.625111	4.571333	5.124000	5.787444	5.354555	5.420111	5.566555	5.753000	5.891000	6.165888	6.342222	6.668222	6.767333	7.060222	7.061777	7.478222	7.369333	7.395666	7.578666	7.642888	7.925111	7.917888	8.190333	7.877888	7.791333	8.192222	7.891555	8.301777	8.406999	8.431222	8.613999	8.825111	9.066888	9.203222
21.900000	4.934333	4.371000	4.172666	3.859444	3.704444	3.456777	3.407000	3.653333	3.672222	3.876222	4.105333	4.170777	4.314222	4.448000	4.502444	4.602444	4.588777	5.124111	5.788666	5.364000	5.411555	5.582999	5.715222	5.886222	6.141333	6.355222	6.674111	6.764555	7.057333	7.058444	7.491222	7.368444	7.384666	7.567111	7.644222	7.910444	7.923000	8.192999	7.875000	7.810333	8.190333	7.908888	8.303444	8.425333	8.442333	8.594333	8.827888	9.090222	9.174111
22.000000	4.929888	4.360777	4.166888	3.854333	3.698777	3.475888	3.411444	3.645444	3.671777	3.868333	4.063000	4.165333	4.334000	4.436777	4.486000	4.582666	4.610888	5.115222	5.780777	5.370666	5.405555	5.604000	5.681666	5.888888	6.126666	6.361666	6.683111	6.771111	7.055444	7.058444	7.511444	7.360444	7.378999	7.553777	7.640555	7.912555	7.927555	8.192555	7.870000	7.832555	8.180555	7.932999	8.307222	8.453555	8.445555	8.574777	8.826444	9.123555	9.145888
22.100000	4.924333	4.350111	4.155777	3.851111	3.691222	3.490888	3.419999	3.629000	3.673666	3.856777	4.024444	4.166888	4.344555	4.415444	4.467888	4.578999	4.623888	5.117555	5.765888	5.368666	5.398777	5.612666	5.671444	5.897111	6.129333	6.361222	6.689444	6.779888	7.053777	7.059777	7.523444	7.361777	7.374333	7.537666	7.648333	7.920222	7.920222	8.175222	7.865666	7.854888	8.150777	7.956555	8.315555	8.477888	8.440111	8.560555	8.826777	9.147666	9.124111
22.200000	4.916444	4.341111	4.141000	3.849333	3.682222	3.499666	3.431777	3.604666	3.680888	3.841555	3.989888	4.175555	4.343444	4.385000	4.449888	4.590888	4.626777	5.132888	5.744000	5.357222	5.391000	5.606222	5.684444	5.909777	6.149000	6.355444	6.691222	6.787777	7.053888	7.060444	7.523000	7.374111	7.369777	7.518999	7.668888	7.928888	7.900777	8.139888	7.863888	7.877444	8.099444	7.977999	8.328666	8.497222	8.428111	8.552222	8.830222	9.157111	9.110444
22.300000	4.909777	4.333222	4.129555	3.841222	3.676444	3.503777	3.443222	3.579888	3.681999	3.829444	3.959222	4.182444	4.344888	4.357888	4.427666	4.605111	4.628888	5.143111	5.729666	5.344111	5.378333	5.603222	5.699222	5.919777	6.163444	6.355444	6.694111	6.789222	7.064777	7.055222	7.511333	7.380777	7.367444	7.506555	7.694222	7.939999	7.885444	8.119222	7.872111	7.895666	8.052000	7.989333	8.342111	8.514888	8.426444	8.545777	8.833666	9.163888	9.107222
22.400000	4.903666	4.317333	4.120666	3.828666	3.671888	3.506333	3.452888	3.552666	3.671777	3.822777	3.932111	4.182666	4.351333	4.333666	4.400999	4.617333	4.633333	5.147444	5.728888	5.330111	5.362888	5.603222	5.717666	5.925888	6.173444	6.361333	6.703666	6.790666	7.082666	7.046555	7.497666	7.382333	7.365000	7.500111	7.719888	7.967555	7.880444	8.124666	7.886555	7.910444	8.019555	7.990888	8.357888	8.534777	8.429777	8.533888	8.833888	9.179444	9.109888
22.500000	4.898777	4.291888	4.111777	3.819666	3.671888	3.507777	3.458111	3.527777	3.650666	3.823333	3.910888	4.176444	4.354333	4.316000	4.380888	4.624666	4.639999	5.148555	5.734666	5.317000	5.356555	5.598000	5.736555	5.932444	6.189000	6.370111	6.711111	6.798888	7.096777	7.038444	7.486444	7.378555	7.360444	7.495777	7.739111	8.005888	7.878777	8.144777	7.907111	7.925555	8.001333	7.983666	8.380111	8.548333	8.429222	8.520444	8.826444	9.191555	9.124444
22.600000	4.901888	4.274666	4.101555	3.814777	3.680444	3.505333	3.465111	3.519000	3.627555	3.833555	3.899999	4.175999	4.349111	4.305888	4.375111	4.631888	4.637666	5.140333	5.742444	5.306222	5.361444	5.599555	5.744777	5.947111	6.205000	6.373888	6.714555	6.816666	7.102444	7.034111	7.472555	7.366111	7.366555	7.502666	7.751111	8.030888	7.867999	8.158888	7.926444	7.954222	7.990222	7.971888	8.388333	8.541444	8.425666	8.516777	8.824666	9.183777	9.142555
22.700000	4.911000	4.266888	4.091666	3.812222	3.695888	3.497888	3.473666	3.525222	3.606000	3.852222	3.898111	4.180999	4.336000	4.302555	4.382444	4.638333	4.625777	5.124999	5.753666	5.296777	5.374666	5.606777	5.743777	5.967888	6.218999	6.374333	6.715222	6.840666	7.102222	7.031666	7.453555	7.348222	7.382000	7.520777	7.758333	8.041333	7.850111	8.168444	7.944111	7.996222	7.985555	7.955888	8.381777	8.516555	8.421333	8.520777	8.831222	9.157000	9.160888
22.800000	4.914000	4.268111	4.086666	3.808777	3.709333	3.485111	3.476888	3.533888	3.596888	3.872111	3.899000	4.183444	4.320333	4.304111	4.393777	4.638111	4.615777	5.113888	5.762444	5.286888	5.382777	5.606777	5.745111	5.980444	6.226333	6.378666	6.716111	6.854444	7.108111	7.029111	7.433000	7.340444	7.397000	7.542333	7.768666	8.045999	7.837777	8.179555	7.956888	8.042777	7.979000	7.935666	8.368666	8.492777	8.421222	8.526444	8.843888	9.120555	9.177555
22.900000	4.908222	4.274999	4.085555	3.805999	3.719555	3.469444	3.471333	3.539333	3.598222	3.891222	3.901777	4.178999	4.305444	4.311444	4.405888	4.629000	4.616777	5.109333	5.761444	5.277888	5.384888	5.593666	5.753555	5.980777	6.230444	6.387555	6.715666	6.855333	7.121555	7.029444	7.419444	7.344666	7.408444	7.562111	7.781555	8.054000	7.833888	8.193111	7.964333	8.088777	7.966666	7.911000	8.356555	8.475999	8.422888	8.535222	8.854666	9.078333	9.199444
23.000000	4.899222	4.279666	4.083777	3.806333	3.725444	3.459111	3.462666	3.540111	3.597222	3.908888	3.905555	4.169555	4.299555	4.319888	4.412333	4.613333	4.631222	5.104333	5.754888	5.273333	5.384111	5.580444	5.766111	5.975111	6.233555	6.395444	6.720555	6.856333	7.135666	7.037555	7.425666	7.352111	7.420444	7.580222	7.787888	8.081888	7.841777	8.214111	7.962000	8.130333	7.958444	7.889888	8.342777	8.468333	8.418111	8.542888	8.857999	9.052111	9.216111
23.100000	4.886000	4.281888	4.085333	3.812555	3.729111	3.451888	3.456111	3.543222	3.591444	3.921555	3.912888	4.162777	4.298222	4.327000	4.416222	4.594222	4.649222	5.099777	5.756444	5.272555	5.387333	5.573666	5.772888	5.973555	6.240555	6.404555	6.726333	6.861444	7.146444	7.044000	7.436333	7.356555	7.430555	7.598111	7.776222	8.128222	7.866666	8.246666	7.960888	8.152222	7.968888	7.880333	8.322333	8.459555	8.406555	8.542333	8.852222	9.049333	9.209000
23.200000	4.868777	4.287666	4.090666	3.823111	3.731777	3.445777	3.452555	3.550222	3.584666	3.927444	3.924111	4.162111	4.299777	4.333111	4.417777	4.574666	4.668444	5.096222	5.761666	5.274777	5.392888	5.573666	5.772555	5.976999	6.250888	6.414666	6.729111	6.866000	7.156666	7.047000	7.445111	7.357777	7.440555	7.616111	7.749888	8.183555	7.904222	8.282999	7.963555	8.154111	7.990222	7.881888	8.293777	8.446999	8.391999	8.538666	8.839666	9.061999	9.181222
23.300000	4.857222	4.302555	4.095000	3.832666	3.735666	3.445777	3.453000	3.558888	3.585666	3.928777	3.935666	4.162888	4.303222	4.334666	4.415666	4.563111	4.681444	5.089777	5.758888	5.280333	5.393888	5.578555	5.769222	5.974111	6.249888	6.420777	6.731000	6.864555	7.161666	7.050444	7.449111	7.351111	7.462777	7.627000	7.725555	8.210333	7.932666	8.296111	7.960000	8.143333	8.006444	7.889888	8.252666	8.424666	8.380111	8.539000	8.834888	9.076777	9.160888
23.400000	4.853222	4.325777	4.097000	3.840444	3.740888	3.453555	3.457222	3.568333	3.595222	3.926777	3.946666	4.162888	4.308777	4.330888	4.409666	4.560444	4.687111	5.079555	5.746888	5.289444	5.389333	5.587666	5.764111	5.961666	6.234222	6.421888	6.733777	6.857555	7.159444	7.055555	7.449888	7.335666	7.499444	7.628666	7.706000	8.202999	7.948111	8.282222	7.946777	8.122111	8.016333	7.903111	8.198555	8.392111	8.370888	8.543444	8.840444	9.093111	9.153777
23.500000	4.848000	4.338555	4.098777	3.849555	3.745777	3.468222	3.455666	3.568333	3.603888	3.920888	3.954000	4.155222	4.315666	4.328222	4.401111	4.558888	4.697000	5.076333	5.729777	5.299333	5.386222	5.585444	5.762777	5.943111	6.220222	6.425000	6.731555	6.846333	7.149666	7.062777	7.456888	7.320333	7.530000	7.617666	7.687000	8.192222	7.963222	8.264666	7.930888	8.084444	8.026555	7.916444	8.161444	8.365666	8.356777	8.547111	8.834111	9.113666	9.164333
23.600000	4.838333	4.341222	4.103000	3.858000	3.750444	3.484333	3.446444	3.559222	3.610555	3.912111	3.957222	4.147555	4.323888	4.333666	4.392111	4.556444	4.711444	5.084000	5.713000	5.306555	5.386222	5.574222	5.760222	5.930888	6.214888	6.431111	6.721111	6.830888	7.135222	7.073888	7.471777	7.313555	7.545333	7.605888	7.667777	8.193000	7.984555	8.257888	7.911777	8.037333	8.037666	7.927777	8.151333	8.356555	8.336333	8.555666	8.806999	9.130000	9.181222
23.700000	4.828777	4.338666	4.111222	3.863111	3.757444	3.497777	3.435222	3.549777	3.618444	3.903888	3.958000	4.146666	4.328555	4.345333	4.387777	4.556777	4.716666	5.098666	5.708111	5.308999	5.390666	5.563000	5.748888	5.931222	6.213111	6.439000	6.704666	6.815555	7.113888	7.084333	7.481666	7.312111	7.550444	7.601555	7.649111	8.191333	8.006888	8.260555	7.890333	7.988444	8.055777	7.937777	8.156555	8.355444	8.313555	8.567000	8.770999	9.136222	9.193777
23.800000	4.819111	4.330888	4.123222	3.868111	3.762999	3.504666	3.433000	3.547333	3.626444	3.898888	3.960555	4.156111	4.326888	4.371555	4.392888	4.555000	4.705444	5.110444	5.721222	5.311888	5.403222	5.554555	5.738333	5.938777	6.209666	6.443666	6.689222	6.802444	7.096555	7.089777	7.473000	7.302222	7.548111	7.594777	7.624222	8.173111	8.019777	8.265222	7.879111	7.932666	8.074111	7.940888	8.150222	8.349333	8.300222	8.569222	8.755777	9.129444	9.200111
23.900000	4.810000	4.317555	4.137444	3.872333	3.766444	3.506222	3.438444	3.549777	3.634444	3.898000	3.963888	4.173666	4.320888	4.412666	4.406000	4.550444	4.680555	5.118666	5.748888	5.315555	5.421888	5.547666	5.731111	5.951111	6.203555	6.443999	6.676444	6.791444	7.083777	7.093000	7.451000	7.285111	7.539222	7.585111	7.595777	8.139777	8.021777	8.271222	7.874666	7.873888	8.089333	7.935555	8.133777	8.341111	8.295777	8.564111	8.761222	9.109222	9.204444
24.000000	4.811222	4.303111	4.143888	3.874555	3.768444	3.508000	3.444111	3.550888	3.644222	3.903666	3.963111	4.188666	4.315888	4.446000	4.420777	4.548888	4.657777	5.120222	5.769333	5.321444	5.438333	5.541777	5.732000	5.955777	6.194555	6.436444	6.672777	6.783888	7.073333	7.101555	7.431333	7.271222	7.532777	7.569555	7.579444	8.102555	8.011666	8.271222	7.863333	7.834000	8.095000	7.928333	8.118111	8.341222	8.295888	8.561888	8.775666	9.081222	9.218666
24.100000	4.827555	4.291666	4.139888	3.875555	3.770777	3.510888	3.448111	3.551777	3.657222	3.915111	3.957000	4.199222	4.311333	4.455666	4.436000	4.555444	4.640000	5.114888	5.777444	5.329555	5.451444	5.538888	5.737777	5.950666	6.185000	6.421222	6.678555	6.781333	7.062111	7.113111	7.411333	7.264222	7.532333	7.546888	7.578666	8.064666	7.991555	8.262666	7.844444	7.817333	8.095444	7.927888	8.107222	8.349111	8.298777	8.564555	8.791333	9.050333	9.239666
24.200000	4.847888	4.285888	4.132000	3.878666	3.772333	3.507444	3.451333	3.555333	3.669444	3.927888	3.949222	4.213444	4.307555	4.451111	4.451333	4.564666	4.630444	5.109666	5.780222	5.337777	5.464444	5.538222	5.742999	5.949444	6.186111	6.404888	6.684333	6.780666	7.059555	7.123222	7.388777	7.265888	7.527777	7.529888	7.582333	8.044888	7.976666	8.263222	7.832222	7.813555	8.095777	7.935777	8.102777	8.366111	8.304666	8.570444	8.797888	9.019888	9.245111
24.300000	4.862222	4.283222	4.125666	3.884444	3.770333	3.497666	3.455555	3.558333	3.678333	3.940777	3.939888	4.228888	4.311111	4.454444	4.459111	4.570888	4.625777	5.114888	5.785222	5.343222	5.472555	5.529555	5.748777	5.958444	6.190777	6.394666	6.683000	6.773000	7.072222	7.137222	7.377444	7.268111	7.516444	7.540444	7.592111	8.029999	7.969777	8.284555	7.831444	7.812888	8.098444	7.942666	8.102888	8.390555	8.315555	8.572333	8.796777	8.996666	9.234666
24.400000	4.872999	4.283666	4.118888	3.894444	3.764666	3.485444	3.462222	3.560555	3.684666	3.953222	3.929222	4.240444	4.322000	4.460666	4.457777	4.575333	4.625777	5.127444	5.788666	5.348444	5.474555	5.511222	5.758555	5.969111	6.194333	6.389444	6.677000	6.758444	7.097999	7.153888	7.375666	7.265111	7.504555	7.570444	7.608555	8.009888	7.966444	8.316777	7.842444	7.810666	8.103111	7.949999	8.100666	8.414888	8.332555	8.566111	8.794222	8.986444	9.216222
24.500000	4.879333	4.283666	4.108666	3.900222	3.755111	3.475888	3.470222	3.563000	3.688555	3.961222	3.923444	4.252777	4.327999	4.457333	4.451111	4.577222	4.633777	5.136111	5.788111	5.356777	5.479333	5.497000	5.769222	5.972111	6.191777	6.378666	6.673777	6.748222	7.123999	7.165666	7.375111	7.261444	7.495444	7.585333	7.618666	7.987555	7.960111	8.335222	7.860333	7.806111	8.107111	7.948111	8.095888	8.423111	8.348555	8.559333	8.796666	8.985999	9.200888
24.600000	4.879999	4.282444	4.094999	3.899222	3.741666	3.468888	3.478888	3.566111	3.689777	3.964222	3.924000	4.268888	4.326222	4.443444	4.440666	4.576000	4.650555	5.139222	5.784222	5.368111	5.489666	5.491000	5.779000	5.968222	6.183777	6.360111	6.674111	6.744777	7.147999	7.171222	7.374000	7.260222	7.487555	7.579666	7.619111	7.967444	7.951000	8.337444	7.883888	7.800555	8.109888	7.933888	8.090999	8.413999	8.361444	8.555000	8.803333	8.992555	9.188555
24.700000	4.881111	4.287666	4.078444	3.893444	3.731888	3.463111	3.479555	3.567222	3.689666	3.961111	3.925111	4.283222	4.318666	4.413222	4.428666	4.579444	4.669222	5.143111	5.778444	5.375777	5.498222	5.496333	5.776999	5.963444	6.176888	6.345666	6.671888	6.745555	7.161999	7.168444	7.378222	7.266666	7.482666	7.572111	7.619666	7.950555	7.945777	8.328333	7.902000	7.802555	8.121444	7.925000	8.097888	8.400333	8.365666	8.557000	8.795777	9.005999	9.177111
24.800000	4.886888	4.305222	4.058000	3.892666	3.729111	3.454777	3.470777	3.565333	3.685333	3.951666	3.924000	4.286888	4.309333	4.372111	4.420555	4.588555	4.682555	5.145777	5.771111	5.379555	5.498666	5.512888	5.768000	5.953333	6.177999	6.346222	6.666111	6.746000	7.172666	7.152222	7.389222	7.271000	7.482888	7.567888	7.624000	7.931111	7.943555	8.305333	7.916111	7.810000	8.140888	7.938444	8.105777	8.390000	8.366444	8.555666	8.778444	9.027666	9.170444
24.900000	4.889888	4.328888	4.038222	3.895555	3.730111	3.442666	3.455666	3.559000	3.674444	3.937111	3.922666	4.282888	4.299777	4.344222	4.417888	4.595000	4.685777	5.147777	5.770444	5.379444	5.492777	5.537555	5.757222	5.941333	6.182666	6.361555	6.656777	6.743888	7.184777	7.126333	7.410777	7.267444	7.482555	7.568333	7.626555	7.903888	7.940666	8.272777	7.927111	7.816111	8.161555	7.961222	8.108666	8.383777	8.366333	8.547222	8.763333	9.049777	9.173666
25.000000	4.887222	4.347555	4.030666	3.901666	3.725333	3.436666	3.447111	3.550777	3.663777	3.925666	3.919888	4.275888	4.297666	4.340555	4.411333	4.593444	4.685000	5.153555	5.776222	5.377777	5.481777	5.547666	5.750111	5.925888	6.175333	6.378888	6.642333	6.740777	7.193666	7.110333	7.428111	7.264555	7.486888	7.572888	7.625111	7.870444	7.938111	8.255444	7.939666	7.816666	8.180000	7.959000	8.110777	8.375666	8.372888	8.548222	8.751444	9.065333	9.179777
25.100000	4.880888	4.361999	4.034333	3.911222	3.715555	3.436111	3.444666	3.541777	3.653888	3.917222	3.915888	4.267333	4.301111	4.355666	4.402888	4.585222	4.681333	5.160777	5.787000	5.375333	5.467222	5.546333	5.745999	5.906111	6.158777	6.396555	6.624555	6.738666	7.198333	7.102222	7.437222	7.264555	7.495888	7.576333	7.618666	7.835555	7.936222	8.251222	7.953333	7.813888	8.195888	7.934777	8.112777	8.366555	8.385444	8.560444	8.741666	9.072777	9.187555
25.200000	4.877000	4.370888	4.042222	3.915777	3.710222	3.437222	3.442666	3.531444	3.647111	3.910333	3.915777	4.264555	4.300444	4.365222	4.398666	4.576000	4.675444	5.161777	5.797111	5.369111	5.460333	5.554222	5.740333	5.894444	6.149111	6.404000	6.609111	6.749444	7.192444	7.084222	7.435000	7.276888	7.500555	7.567222	7.603666	7.821555	7.938777	8.247555	7.960888	7.815111	8.197444	7.904999	8.125111	8.361444	8.390444	8.583222	8.738444	9.065777	9.193888
25.300000	4.874111	4.371555	4.052333	3.909555	3.713555	3.438555	3.438777	3.516777	3.644111	3.903999	3.922333	4.269111	4.293777	4.367444	4.397222	4.566222	4.665111	5.157999	5.806666	5.355666	5.464222	5.577444	5.732000	5.901111	6.149777	6.398222	6.596111	6.775222	7.174888	7.048999	7.429444	7.302000	7.494777	7.551111	7.580555	7.830666	7.947444	8.241333	7.958666	7.820111	8.177888	7.873666	8.153111	8.361888	8.380555	8.611666	8.747111	9.044222	9.200222
25.400000	4.875333	4.368222	4.063555	3.905555	3.723333	3.439666	3.437222	3.499222	3.644555	3.900000	3.929333	4.266888	4.292111	4.369555	4.394888	4.559777	4.647111	5.155777	5.812444	5.337666	5.466777	5.598000	5.729777	5.918222	6.156333	6.390444	6.582444	6.802999	7.156000	7.007222	7.425777	7.324888	7.486333	7.547555	7.562333	7.842666	7.959222	8.241333	7.951555	7.824333	8.144555	7.855000	8.181444	8.371222	8.368333	8.631111	8.765666	9.020888	9.207555
25.500000	4.877999	4.365111	4.071222	3.915333	3.730555	3.438222	3.442111	3.488666	3.644111	3.893555	3.933777	4.248888	4.294666	4.378888	4.397888	4.560888	4.623333	5.153999	5.812777	5.325555	5.459777	5.604222	5.738000	5.926666	6.159555	6.389222	6.570888	6.823999	7.138777	6.978777	7.420333	7.336000	7.484555	7.550777	7.549777	7.845222	7.963444	8.245666	7.939333	7.832555	8.117888	7.861777	8.186444	8.385111	8.370999	8.631555	8.777888	9.002999	9.218999
25.600000	4.878888	4.357888	4.075888	3.932111	3.732888	3.437000	3.454444	3.486000	3.644555	3.885111	3.937888	4.221444	4.298999	4.391777	4.402555	4.568888	4.598777	5.154000	5.807444	5.319555	5.448000	5.596333	5.753222	5.929888	6.154888	6.386999	6.562111	6.841333	7.118888	6.967111	7.412333	7.342111	7.487888	7.557222	7.540444	7.842333	7.961000	8.256111	7.920999	7.846444	8.098444	7.882222	8.175555	8.397888	8.384666	8.619777	8.780444	8.989666	9.231666
25.700000	4.877888	4.345333	4.084222	3.944444	3.730555	3.439222	3.467000	3.488333	3.652888	3.882222	3.947555	4.202888	4.305111	4.400333	4.404777	4.572777	4.582777	5.159555	5.802111	5.321111	5.441000	5.576555	5.767222	5.935444	6.145999	6.375111	6.550777	6.860555	7.100222	6.974444	7.397888	7.349555	7.492000	7.561555	7.535555	7.844333	7.965000	8.271666	7.910000	7.859444	8.088333	7.886888	8.171999	8.408222	8.395333	8.615333	8.788333	8.978222	9.229666
25.800000	4.875888	4.328333	4.097222	3.952111	3.724555	3.444777	3.477555	3.494444	3.669777	3.886444	3.963444	4.195111	4.313888	4.403888	4.404777	4.570333	4.575666	5.170888	5.798111	5.330444	5.439555	5.545333	5.779333	5.944000	6.135444	6.354111	6.535222	6.881777	7.085111	6.999999	7.376555	7.357333	7.496555	7.563777	7.536222	7.851999	7.978333	8.291444	7.909777	7.869555	8.088111	7.872888	8.178555	8.417666	8.400888	8.620555	8.806222	8.968444	9.210111
25.900000	4.872222	4.313111	4.106333	3.952222	3.722000	3.444222	3.478222	3.499222	3.684555	3.892555	3.984000	4.192666	4.319888	4.406000	4.410444	4.565222	4.567555	5.179888	5.799555	5.339333	5.443000	5.525777	5.785444	5.957111	6.133666	6.334666	6.524444	6.899333	7.076555	7.018222	7.369000	7.358444	7.494111	7.569666	7.539777	7.859999	7.995000	8.301111	7.910555	7.877333	8.090222	7.866555	8.188222	8.431555	8.395666	8.618111	8.835111	8.957999	9.189777
26.000000	4.868555	4.298333	4.111999	3.941333	3.722000	3.439111	3.473222	3.500444	3.693555	3.904111	4.003555	4.191888	4.325777	4.405111	4.418111	4.562222	4.557555	5.181000	5.804444	5.339444	5.450555	5.520999	5.782999	5.971555	6.137000	6.314222	6.529333	6.909888	7.067666	7.016999	7.379888	7.360555	7.486666	7.585000	7.544222	7.867666	8.010777	8.311888	7.903888	7.883555	8.085222	7.868666	8.202888	8.448111	8.379999	8.610111	8.866777	8.940666	9.178111
26.100000	4.866666	4.288666	4.117000	3.928111	3.717777	3.431444	3.466555	3.502888	3.696333	3.922555	4.017888	4.190111	4.334333	4.404333	4.429777	4.560444	4.549444	5.172555	5.812111	5.336444	5.456888	5.521000	5.774333	5.971666	6.139888	6.297333	6.549666	6.910111	7.060111	7.007444	7.396888	7.363111	7.483444	7.601333	7.548555	7.871555	8.022888	8.328333	7.895777	7.888555	8.083666	7.873333	8.214555	8.464444	8.365555	8.604333	8.892666	8.916555	9.172888
26.200000	4.871222	4.288666	4.116333	3.919222	3.712444	3.423777	3.459222	3.516000	3.695444	3.928666	4.022555	4.183111	4.336444	4.402000	4.439111	4.558666	4.547222	5.167999	5.818444	5.342444	5.460555	5.520888	5.770555	5.958444	6.144222	6.296111	6.566000	6.905222	7.053888	7.018222	7.405888	7.360777	7.480444	7.605444	7.551333	7.877999	8.019777	8.334555	7.894666	7.892444	8.103111	7.882111	8.213444	8.475777	8.369222	8.598777	8.900111	8.907555	9.165555
26.300000	4.883111	4.297333	4.111555	3.912222	3.708222	3.416777	3.450111	3.536888	3.692111	3.923888	4.018111	4.172666	4.333222	4.396222	4.444000	4.555888	4.550222	5.168111	5.823777	5.354777	5.462999	5.522555	5.770777	5.936555	6.152333	6.308777	6.577333	6.896888	7.048777	7.044555	7.408333	7.355444	7.475666	7.600444	7.553333	7.889111	8.004333	8.331999	7.901000	7.893666	8.138333	7.892333	8.205000	8.483666	8.387111	8.594999	8.893555	8.912444	9.155444
26.400000	4.902111	4.319666	4.110222	3.903333	3.705555	3.410777	3.436777	3.558000	3.692333	3.918444	4.009111	4.166777	4.329444	4.382222	4.445777	4.549777	4.553000	5.165333	5.833333	5.362888	5.469777	5.528555	5.767666	5.920777	6.165111	6.322777	6.585222	6.888444	7.051666	7.055333	7.409888	7.351666	7.469222	7.596555	7.559444	7.901666	7.994222	8.334000	7.911333	7.884666	8.162444	7.899222	8.205555	8.493000	8.394444	8.600555	8.895555	8.917222	9.137666
26.500000	4.925777	4.361222	4.114222	3.896111	3.698888	3.404666	3.419555	3.581222	3.697000	3.915555	3.997777	4.166888	4.326000	4.361222	4.450111	4.541333	4.554000	5.153000	5.849777	5.366777	5.480666	5.535555	5.758222	5.908777	6.177444	6.334111	6.592777	6.878111	7.067444	7.042777	7.410666	7.348222	7.466444	7.593111	7.570666	7.908555	7.993777	8.346333	7.922666	7.864555	8.171111	7.906222	8.212111	8.503222	8.385111	8.615555	8.909444	8.915888	9.111111
26.600000	4.949000	4.409444	4.118222	3.890666	3.686888	3.399666	3.407000	3.606333	3.700333	3.909666	3.980666	4.164222	4.320666	4.336333	4.453222	4.539777	4.550111	5.132222	5.865333	5.366000	5.492111	5.543555	5.746444	5.897555	6.182222	6.340444	6.605666	6.866555	7.082777	7.013444	7.414888	7.347555	7.467777	7.590444	7.581888	7.909111	7.989333	8.368888	7.924666	7.843333	8.166666	7.919888	8.213777	8.509000	8.370222	8.630555	8.914666	8.910222	9.088999
26.700000	4.967888	4.433000	4.122555	3.882000	3.677000	3.397888	3.400888	3.617777	3.695666	3.904777	3.955111	4.158666	4.319333	4.310444	4.444888	4.544333	4.537777	5.113666	5.872333	5.363666	5.501888	5.559777	5.734777	5.886888	6.190000	6.341222	6.623444	6.859555	7.084777	6.982888	7.429444	7.346666	7.467333	7.589333	7.591111	7.917000	7.972777	8.388333	7.931222	7.827444	8.163333	7.920222	8.214111	8.513111	8.360222	8.643777	8.902555	8.901777	9.078555
26.800000	4.981222	4.432777	4.127000	3.872777	3.669888	3.398000	3.398111	3.617222	3.685444	3.898555	3.925222	4.152777	4.320222	4.285000	4.427777	4.551444	4.517888	5.101111	5.872222	5.365666	5.510666	5.581777	5.725111	5.879111	6.203333	6.338333	6.638444	6.859555	7.078222	6.959333	7.451000	7.340333	7.463888	7.585666	7.599666	7.932777	7.946999	8.397000	7.948111	7.816111	8.167888	7.906777	8.211777	8.516555	8.355000	8.653888	8.878888	8.895111	9.073000
26.900000	4.992555	4.431444	4.128111	3.866666	3.673000	3.403222	3.392666	3.616111	3.676555	3.886333	3.906222	4.149111	4.314888	4.266111	4.413222	4.556111	4.510000	5.101777	5.867444	5.372555	5.523222	5.601888	5.720555	5.874666	6.214777	6.336888	6.643777	6.861555	7.080222	6.952999	7.465000	7.330555	7.459888	7.570222	7.603666	7.944999	7.928555	8.388444	7.962000	7.808444	8.171111	7.901666	8.208333	8.515222	8.356222	8.647666	8.851999	8.897777	9.064444
27.000000	5.003333	4.434333	4.125333	3.863777	3.688000	3.414777	3.384222	3.616555	3.669777	3.867888	3.900333	4.147222	4.302000	4.254777	4.402777	4.558111	4.518555	5.115888	5.858222	5.382444	5.540333	5.619111	5.721111	5.873000	6.221666	6.337444	6.640333	6.863333	7.093111	6.963444	7.469111	7.319555	7.456222	7.542111	7.601999	7.950666	7.920555	8.363888	7.967444	7.804444	8.168555	7.910333	8.204555	8.507888	8.364222	8.622333	8.821888	8.909999	9.053333
27.100000	5.006333	4.434222	4.125333	3.864333	3.701333	3.430222	3.374777	3.613333	3.662444	3.863333	3.904666	4.148000	4.294888	4.252777	4.400222	4.560111	4.530555	5.127333	5.850444	5.388555	5.553333	5.630444	5.718111	5.869000	6.220888	6.328111	6.643777	6.856888	7.117666	6.971222	7.473555	7.313222	7.463333	7.511000	7.599222	7.943555	7.926666	8.346333	7.966555	7.804666	8.157000	7.921222	8.202000	8.499000	8.366000	8.595555	8.798222	8.912888	9.044777
27.200000	4.996222	4.423777	4.127555	3.869555	3.704000	3.447777	3.365111	3.608222	3.655222	3.872111	3.912555	4.149555	4.296666	4.257555	4.399777	4.564333	4.529666	5.134111	5.846555	5.393444	5.552222	5.633666	5.713222	5.871666	6.215444	6.304888	6.649111	6.841333	7.153333	6.979222	7.484222	7.313111	7.481666	7.479888	7.600555	7.927333	7.938111	8.341000	7.969111	7.809888	8.147555	7.925666	8.196888	8.490555	8.356888	8.582999	8.784222	8.910222	9.035777
27.300000	4.977111	4.394666	4.129222	3.874000	3.704666	3.469555	3.354333	3.598333	3.646666	3.889222	3.920999	4.149888	4.305999	4.267444	4.392444	4.569333	4.518666	5.146444	5.842444	5.397222	5.537111	5.633888	5.711222	5.884666	6.212999	6.274111	6.651333	6.819666	7.192333	6.999888	7.500777	7.321111	7.503111	7.450000	7.603666	7.913222	7.947777	8.338888	7.980000	7.821444	8.147222	7.918666	8.194222	8.483333	8.346555	8.583999	8.774222	8.911444	9.028111
27.400000	4.962666	4.355000	4.128777	3.874555	3.710777	3.485444	3.350666	3.578222	3.640222	3.906111	3.930333	4.148444	4.315111	4.282666	4.374777	4.571444	4.512888	5.166222	5.836222	5.396777	5.519444	5.632666	5.711777	5.892000	6.225444	6.259333	6.643111	6.809777	7.219111	7.023999	7.512000	7.326555	7.508666	7.428222	7.610444	7.903111	7.951222	8.324111	7.996444	7.834222	8.159777	7.909111	8.204111	8.481777	8.335444	8.593333	8.762666	8.915333	9.032666
27.500000	4.953777	4.312444	4.126000	3.872777	3.720111	3.494777	3.354222	3.552222	3.637444	3.921111	3.940888	4.144666	4.322333	4.302555	4.349444	4.571444	4.513111	5.190555	5.829555	5.391333	5.499777	5.627888	5.714555	5.893555	6.249222	6.260444	6.625222	6.809888	7.236555	7.048000	7.516111	7.330555	7.500222	7.414222	7.621111	7.893111	7.949888	8.300444	8.013999	7.846888	8.181444	7.902888	8.224777	8.484555	8.321222	8.610555	8.750666	8.921555	9.048222
27.600000	4.946888	4.296444	4.121666	3.874222	3.723666	3.501666	3.359888	3.541333	3.638222	3.928333	3.954333	4.139444	4.325111	4.318777	4.335999	4.571777	4.518111	5.211111	5.827555	5.382555	5.485666	5.613000	5.719333	5.891444	6.265555	6.268555	6.608444	6.809444	7.253222	7.062888	7.513333	7.332888	7.494555	7.399888	7.627222	7.873444	7.953111	8.281444	8.013222	7.857777	8.190222	7.913666	8.242999	8.485999	8.309333	8.625111	8.744555	8.927888	9.065555
27.700000	4.937888	4.306111	4.116888	3.878888	3.720888	3.509888	3.364333	3.547888	3.638666	3.927888	3.970555	4.134555	4.326111	4.327333	4.340777	4.572111	4.525222	5.229666	5.829333	5.373555	5.481111	5.588666	5.726666	5.887222	6.271111	6.278000	6.598444	6.805333	7.267888	7.072333	7.507666	7.330777	7.498333	7.380555	7.622777	7.847000	7.963555	8.266555	7.992777	7.868555	8.181333	7.935222	8.254666	8.485222	8.308777	8.630666	8.745444	8.933777	9.081555
27.800000	4.923222	4.318444	4.114111	3.886333	3.707777	3.514666	3.369444	3.563222	3.636888	3.921222	3.980888	4.130777	4.329444	4.326666	4.352222	4.572666	4.518111	5.242555	5.835222	5.370222	5.477999	5.562000	5.735000	5.883888	6.277000	6.286000	6.590888	6.804111	7.271444	7.078666	7.508666	7.317777	7.507000	7.366555	7.614666	7.827444	7.968222	8.253888	7.974888	7.879333	8.175333	7.948000	8.259111	8.486222	8.314666	8.639555	8.753000	8.939333	9.093999
27.900000	4.907555	4.321333	4.111888	3.896222	3.692333	3.514555	3.376666	3.587000	3.636444	3.910222	3.985666	4.127333	4.329888	4.327111	4.354111	4.574111	4.501222	5.242333	5.849000	5.367111	5.460222	5.543777	5.740777	5.882999	6.286222	6.291777	6.584333	6.800666	7.266111	7.083444	7.517888	7.303333	7.518555	7.386000	7.608111	7.823555	7.961666	8.253444	7.966777	7.890555	8.183111	7.959555	8.266111	8.483777	8.314777	8.659777	8.766444	8.949444	9.099444
28.000000	4.894777	4.320222	4.110444	3.907444	3.680666	3.510777	3.385444	3.617777	3.636888	3.895111	3.989333	4.125777	4.325111	4.330333	4.350333	4.574666	4.485777	5.230444	5.868555	5.362333	5.434666	5.535666	5.742777	5.878444	6.296444	6.298222	6.582333	6.795666	7.252222	7.084777	7.531333	7.286333	7.532666	7.436888	7.599777	7.832888	7.950111	8.261111	7.961666	7.901555	8.197222	7.975777	8.278555	8.476666	8.312555	8.680777	8.783333	8.961111	9.100000
28.100000	4.889111	4.326777	4.109555	3.911000	3.674555	3.500888	3.399000	3.635444	3.638111	3.879666	3.996555	4.123888	4.315555	4.325555	4.349777	4.573444	4.486555	5.215333	5.879888	5.352666	5.422555	5.529000	5.745222	5.870777	6.305444	6.314111	6.580777	6.802222	7.230888	7.073444	7.533333	7.267666	7.540333	7.496222	7.588888	7.845555	7.930222	8.260666	7.948888	7.901222	8.208222	7.988111	8.291888	8.478222	8.310111	8.688999	8.799888	8.966222	9.108444
28.200000	4.890000	4.341777	4.108888	3.905222	3.672333	3.483888	3.418222	3.635666	3.640222	3.864777	4.006888	4.120777	4.302444	4.309777	4.353000	4.570666	4.503111	5.198444	5.880333	5.338000	5.426222	5.521222	5.749444	5.862222	6.313444	6.340222	6.577444	6.823111	7.202444	7.048111	7.521777	7.248000	7.539666	7.559000	7.576444	7.859888	7.898999	8.249444	7.928222	7.887222	8.216666	7.992333	8.304222	8.492111	8.306666	8.685000	8.815888	8.963777	9.127111
28.300000	4.887333	4.352111	4.107111	3.896666	3.671777	3.473888	3.432222	3.627777	3.638111	3.853333	4.015333	4.118444	4.296444	4.288222	4.360555	4.567888	4.518333	5.186777	5.876222	5.326888	5.431666	5.515222	5.754666	5.864000	6.312666	6.352000	6.579555	6.838333	7.175333	7.029777	7.513000	7.236000	7.546888	7.611333	7.560000	7.882666	7.863777	8.238555	7.912111	7.869999	8.216555	7.978222	8.310111	8.505222	8.311444	8.672666	8.833888	8.964222	9.139888
28.400000	4.882666	4.358555	4.102555	3.895444	3.672555	3.474777	3.438000	3.620333	3.631000	3.842333	4.018666	4.121000	4.303111	4.270666	4.375999	4.563777	4.528000	5.183777	5.878000	5.327222	5.434777	5.513000	5.755111	5.866000	6.301666	6.342333	6.590999	6.842555	7.146555	7.023888	7.514777	7.227111	7.565222	7.642111	7.540222	7.915777	7.835333	8.229444	7.910222	7.855777	8.198444	7.948888	8.311888	8.503888	8.329333	8.650444	8.854222	8.971555	9.138000
28.500000	4.882555	4.361999	4.093111	3.901333	3.675333	3.480444	3.441222	3.609222	3.624888	3.831999	4.017333	4.125666	4.318111	4.263222	4.389666	4.558999	4.536666	5.186777	5.886777	5.334000	5.429444	5.513444	5.749222	5.865555	6.286222	6.320222	6.603000	6.840444	7.118222	7.024555	7.520444	7.225555	7.584000	7.658777	7.526222	7.954333	7.809555	8.222777	7.924555	7.841777	8.169777	7.913666	8.316333	8.489666	8.346555	8.628333	8.874555	8.986555	9.126333
28.600000	4.889333	4.358333	4.085111	3.903333	3.680777	3.484777	3.443666	3.593666	3.626000	3.831888	4.016333	4.124333	4.322111	4.265555	4.393888	4.563777	4.545000	5.185000	5.895000	5.336222	5.416333	5.522222	5.752777	5.875333	6.269222	6.299999	6.609666	6.838222	7.105333	7.024555	7.521666	7.236999	7.590777	7.679888	7.531000	7.991222	7.797777	8.223333	7.933444	7.838555	8.151333	7.895000	8.326666	8.473888	8.349222	8.618444	8.888666	9.006555	9.113111
28.700000	4.901333	4.349222	4.079111	3.901777	3.686444	3.487777	3.445222	3.573222	3.633000	3.841666	4.014777	4.117444	4.316999	4.274666	4.392444	4.577999	4.550666	5.180444	5.901888	5.335888	5.399444	5.536555	5.766666	5.894888	6.250666	6.281777	6.611111	6.837666	7.106555	7.023666	7.518666	7.258333	7.585777	7.698555	7.553333	8.024777	7.800555	8.228111	7.936555	7.845888	8.141333	7.889444	8.340222	8.458444	8.340444	8.619444	8.896777	9.030000	9.099111
28.800000	4.907111	4.340111	4.076888	3.897444	3.687000	3.487111	3.445333	3.549000	3.638222	3.856555	4.008888	4.111000	4.318333	4.278222	4.394777	4.590888	4.553555	5.178000	5.906555	5.343666	5.392111	5.540888	5.783444	5.916222	6.229111	6.269888	6.606555	6.842444	7.110888	7.017444	7.510666	7.274333	7.574555	7.685666	7.581111	8.047111	7.809333	8.224555	7.938000	7.845111	8.128111	7.881999	8.343666	8.452555	8.330333	8.618222	8.903333	9.048999	9.092888
28.900000	4.903111	4.329777	4.078333	3.890666	3.685222	3.481222	3.444444	3.523000	3.639555	3.874222	3.998333	4.108111	4.331888	4.275888	4.397666	4.595777	4.559333	5.176000	5.910888	5.361777	5.393333	5.531333	5.795999	5.934888	6.204000	6.266888	6.595444	6.850333	7.114111	7.003666	7.496555	7.283000	7.559666	7.639999	7.609111	8.056999	7.816777	8.212000	7.941333	7.824333	8.108444	7.871555	8.335444	8.457666	8.317888	8.609777	8.910555	9.061999	9.097888
29.000000	4.893555	4.316444	4.082555	3.888777	3.686777	3.475555	3.438333	3.511666	3.636888	3.891333	3.985666	4.111222	4.351000	4.281111	4.399888	4.592888	4.565888	5.170888	5.924444	5.388222	5.393000	5.521000	5.799444	5.943333	6.177444	6.264999	6.588000	6.851111	7.118000	6.992000	7.487777	7.283666	7.548555	7.584777	7.632111	8.059666	7.833888	8.202111	7.947222	7.798333	8.083666	7.873222	8.324555	8.457888	8.307888	8.594333	8.917666	9.073666	9.102888
29.100000	4.889888	4.308444	4.084666	3.892111	3.687444	3.474666	3.425555	3.511777	3.631111	3.906333	3.973666	4.115111	4.362888	4.297444	4.408333	4.588000	4.558999	5.171888	5.943111	5.412555	5.392777	5.520111	5.796666	5.946555	6.160111	6.251444	6.590888	6.849000	7.130999	6.996333	7.492777	7.282111	7.539333	7.537444	7.645777	8.052111	7.859444	8.199666	7.955777	7.787555	8.063666	7.883444	8.316111	8.447333	8.308999	8.580888	8.920333	9.086777	9.100555
29.200000	4.890888	4.305222	4.085777	3.893777	3.687444	3.475555	3.408555	3.517555	3.622888	3.921666	3.964888	4.116999	4.363777	4.318333	4.419999	4.582222	4.541999	5.176666	5.959777	5.429333	5.395333	5.527333	5.791888	5.951555	6.152777	6.231222	6.601222	6.847777	7.155222	7.012666	7.506222	7.281444	7.529555	7.505555	7.649555	8.032999	7.885999	8.203555	7.960333	7.787444	8.055111	7.900222	8.308444	8.435222	8.317666	8.570444	8.918333	9.098222	9.097222
29.300000	4.888666	4.301000	4.087333	3.888000	3.690000	3.469444	3.394888	3.526333	3.615444	3.937555	3.962888	4.114999	4.356666	4.335555	4.428222	4.582777	4.534222	5.179444	5.969777	5.434888	5.397888	5.528888	5.795666	5.960777	6.155222	6.219222	6.613000	6.847111	7.171888	7.022222	7.504111	7.278333	7.520111	7.485333	7.649444	8.006555	7.913666	8.201999	7.947777	7.781888	8.057555	7.924333	8.294777	8.428666	8.318999	8.566666	8.920000	9.098444	9.096777
29.400000	4.881666	4.294777	4.089111	3.875555	3.695777	3.455222	3.385222	3.539222	3.609333	3.953555	3.967777	4.109666	4.343555	4.349555	4.432222	4.590888	4.539111	5.179666	5.974555	5.430222	5.399000	5.522111	5.809000	5.972555	6.167000	6.217111	6.625888	6.845444	7.175666	7.021888	7.482555	7.270999	7.512111	7.473000	7.646888	7.974555	7.944888	8.192555	7.917555	7.768666	8.068666	7.956666	8.273999	8.425888	8.310555	8.570111	8.927333	9.086222	9.098222
29.500000	4.875333	4.289555	4.084888	3.867666	3.703777	3.438666	3.382000	3.550666	3.601888	3.959333	3.971777	4.109666	4.339777	4.360888	4.431999	4.592000	4.553111	5.183333	5.979444	5.425888	5.396777	5.508333	5.811777	5.971222	6.186666	6.218555	6.637333	6.842000	7.165444	7.019777	7.456222	7.261222	7.511888	7.461888	7.634222	7.942222	7.964444	8.177888	7.897111	7.742444	8.073444	7.978666	8.248888	8.425000	8.299666	8.570333	8.938222	9.066555	9.100999
29.600000	4.875000	4.282444	4.076222	3.864555	3.712666	3.424666	3.386333	3.555333	3.592888	3.953777	3.971222	4.117888	4.343000	4.364111	4.426000	4.579666	4.568000	5.186000	5.980444	5.425333	5.395000	5.499222	5.798666	5.954888	6.211444	6.226888	6.643666	6.839777	7.160222	7.022222	7.440333	7.255666	7.520666	7.462111	7.610666	7.910888	7.970444	8.168333	7.893000	7.713222	8.073555	7.987333	8.222000	8.438222	8.289888	8.560888	8.942222	9.042333	9.111444
29.700000	4.885999	4.274777	4.063444	3.865666	3.718222	3.415777	3.397666	3.550333	3.585555	3.940111	3.967222	4.129444	4.344333	4.360333	4.419333	4.564333	4.575111	5.190111	5.974666	5.425111	5.395666	5.500555	5.780555	5.930555	6.242222	6.237777	6.646333	6.842222	7.166333	7.032555	7.436555	7.258000	7.533999	7.475555	7.584333	7.882666	7.973888	8.165222	7.899222	7.699111	8.074333	7.984555	8.196222	8.462777	8.282999	8.549666	8.935777	9.016444	9.124000
29.800000	4.900888	4.269444	4.058555	3.861888	3.717555	3.413000	3.406333	3.542777	3.582222	3.929888	3.965222	4.134222	4.334666	4.363333	4.418888	4.559111	4.568888	5.210333	5.962111	5.410444	5.405111	5.508888	5.764777	5.912888	6.270333	6.240888	6.654666	6.844666	7.177666	7.050555	7.442888	7.265555	7.535999	7.496777	7.560444	7.855222	7.976444	8.169666	7.902111	7.703555	8.079111	7.979444	8.186111	8.472666	8.281999	8.548111	8.928111	9.002222	9.129555
29.900000	4.916777	4.264111	4.063111	3.853666	3.712444	3.415111	3.412666	3.534555	3.582444	3.923111	3.964444	4.133999	4.317111	4.372888	4.422555	4.562444	4.553111	5.243777	5.944777	5.384111	5.422111	5.522000	5.750555	5.899888	6.292888	6.239333	6.667555	6.845222	7.191666	7.072888	7.457555	7.276555	7.527777	7.522444	7.539888	7.829777	7.979222	8.180888	7.901888	7.721888	8.084999	7.974111	8.190999	8.468444	8.284666	8.553777	8.920444	8.999333	9.129555
30.000000	4.925444	4.252555	4.072444	3.849555	3.707000	3.420222	3.420888	3.533111	3.586777	3.915888	3.963888	4.135000	4.304111	4.379666	4.417444	4.568333	4.545666	5.268000	5.935999	5.366555	5.437444	5.530000	5.741555	5.887333	6.304111	6.241777	6.675555	6.840555	7.192333	7.085555	7.468666	7.282222	7.521222	7.542000	7.534555	7.817888	7.980000	8.187222	7.899555	7.734333	8.086333	7.973444	8.200555	8.460111	8.283444	8.561999	8.917999	8.995555	9.134888
30.100000	4.928666	4.236555	4.080111	3.854111	3.699888	3.429444	3.433444	3.538333	3.596222	3.905444	3.964555	4.137111	4.296222	4.378111	4.400444	4.576777	4.548666	5.275222	5.939888	5.364111	5.447888	5.531666	5.742666	5.877111	6.307222	6.246000	6.675777	6.832999	7.174888	7.087888	7.472888	7.281111	7.521333	7.556777	7.549777	7.823777	7.974555	8.182444	7.895777	7.740111	8.086111	7.975555	8.210111	8.452666	8.279000	8.576000	8.921222	8.984111	9.149222
30.200000	4.937000	4.222777	4.088111	3.861333	3.689000	3.446111	3.446222	3.543777	3.608111	3.898444	3.964222	4.139555	4.286000	4.367111	4.377333	4.581111	4.547222	5.269444	5.950333	5.369999	5.459777	5.540222	5.746777	5.873444	6.303777	6.246555	6.669333	6.828555	7.163999	7.090333	7.484555	7.279999	7.522222	7.578222	7.576000	7.840333	7.957666	8.178999	7.895777	7.748666	8.092555	7.976333	8.224222	8.452666	8.278666	8.590444	8.919222	8.971222	9.172666
30.300000	4.969333	4.218666	4.103222	3.864444	3.676666	3.466222	3.459666	3.546444	3.621666	3.910555	3.955111	4.146333	4.276444	4.347222	4.359666	4.577111	4.538555	5.258111	5.964333	5.373333	5.472666	5.563333	5.744333	5.864555	6.293777	6.249333	6.652555	6.830444	7.175333	7.084777	7.500777	7.276666	7.516222	7.596111	7.600555	7.861888	7.948888	8.186999	7.906111	7.760888	8.101444	7.974111	8.243333	8.461111	8.275555	8.592888	8.902111	8.961555	9.187222
30.400000	5.021888	4.226222	4.124111	3.863111	3.663777	3.486333	3.472777	3.550222	3.637111	3.942555	3.940000	4.155111	4.268888	4.322111	4.348777	4.569444	4.528222	5.244333	5.984777	5.371444	5.483888	5.593333	5.739000	5.851777	6.279333	6.252000	6.628222	6.836333	7.196222	7.066777	7.511222	7.266444	7.502666	7.603222	7.624111	7.887333	7.949444	8.199444	7.922333	7.770000	8.111888	7.971111	8.265666	8.469444	8.267333	8.587999	8.877111	8.953222	9.188444
30.500000	5.060222	4.238777	4.141888	3.863666	3.656666	3.501222	3.479111	3.559111	3.648000	3.967777	3.932222	4.159777	4.266333	4.307333	4.341555	4.565222	4.526333	5.235888	5.997333	5.365444	5.487666	5.610777	5.746666	5.847000	6.269888	6.247000	6.614555	6.838777	7.196444	7.053888	7.511111	7.255555	7.488666	7.602444	7.643999	7.902444	7.941888	8.210555	7.924111	7.770000	8.118111	7.974222	8.297999	8.476222	8.261111	8.587555	8.863666	8.946888	9.187999
30.600000	5.077111	4.254111	4.154777	3.867555	3.656555	3.510777	3.477444	3.572888	3.652777	3.979444	3.934000	4.159555	4.268888	4.305111	4.336888	4.564333	4.533111	5.233444	5.997555	5.356222	5.483555	5.613888	5.769888	5.852444	6.267222	6.233555	6.614999	6.836777	7.173555	7.052000	7.502777	7.247222	7.476222	7.596888	7.659222	7.904111	7.921555	8.221666	7.908222	7.761888	8.119000	7.984333	8.342333	8.484222	8.259444	8.592777	8.863777	8.942999	9.190111
30.700000	5.087555	4.267111	4.155111	3.879222	3.662555	3.515777	3.476777	3.582111	3.653444	3.974666	3.937444	4.162999	4.275222	4.298111	4.333444	4.562777	4.545666	5.226444	5.991888	5.358888	5.468888	5.611000	5.800777	5.859999	6.270777	6.221777	6.617666	6.838888	7.144333	7.053000	7.488222	7.242999	7.479000	7.587999	7.670333	7.904111	7.899111	8.228888	7.893333	7.756666	8.118666	7.992888	8.373333	8.502777	8.260666	8.594555	8.864222	8.931444	9.195111
30.800000	5.097444	4.272888	4.148777	3.892333	3.673111	3.516333	3.476666	3.586333	3.653555	3.963222	3.938777	4.171888	4.278333	4.280777	4.334555	4.563777	4.560111	5.218777	5.992444	5.377111	5.447555	5.603444	5.828333	5.872777	6.266222	6.214777	6.617888	6.847222	7.118333	7.041444	7.465888	7.238222	7.497333	7.568222	7.678222	7.914444	7.882111	8.227333	7.892333	7.758111	8.123222	7.999111	8.372888	8.509555	8.265333	8.589111	8.863000	8.914444	9.195333
30.900000	5.104000	4.268555	4.145444	3.899888	3.689888	3.510777	3.473333	3.585777	3.651555	3.949777	3.936777	4.186111	4.277555	4.262111	4.345555	4.567333	4.573222	5.222333	5.992555	5.400888	5.424555	5.593555	5.844777	5.887777	6.248666	6.215777	6.620555	6.857888	7.102777	7.018999	7.441555	7.235222	7.523222	7.535555	7.674444	7.928222	7.876888	8.226666	7.904222	7.767888	8.127777	8.005888	8.348111	8.496777	8.273000	8.571777	8.859555	8.902444	9.184888
31.000000	5.108777	4.268555	4.141222	3.895777	3.709222	3.496000	3.468222	3.586111	3.651666	3.940666	3.929666	4.193555	4.278333	4.250888	4.362444	4.571222	4.586444	5.237444	5.983666	5.406555	5.406000	5.589000	5.848888	5.892777	6.239666	6.230666	6.626777	6.865333	7.095111	7.001888	7.429777	7.242222	7.539666	7.507111	7.659222	7.930444	7.886666	8.225777	7.917333	7.774444	8.122333	8.008777	8.327999	8.493888	8.278555	8.554666	8.855999	8.897222	9.163555
31.100000	5.107666	4.271222	4.134222	3.881888	3.730333	3.473666	3.460888	3.587777	3.654111	3.931888	3.919555	4.192777	4.279444	4.246777	4.382444	4.576222	4.599666	5.262333	5.966222	5.396777	5.392222	5.588333	5.842888	5.891333	6.239333	6.257111	6.637333	6.869222	7.092444	6.992777	7.432444	7.260222	7.548444	7.486333	7.635333	7.922111	7.905666	8.222555	7.929888	7.778333	8.108777	8.008000	8.312555	8.500999	8.284666	8.540999	8.854444	8.898111	9.136333
31.200000	5.086333	4.270444	4.124666	3.871999	3.750111	3.456111	3.452333	3.586555	3.653555	3.909000	3.916777	4.183999	4.279444	4.253444	4.395111	4.580333	4.607777	5.287111	5.948444	5.391999	5.380777	5.584777	5.839222	5.898888	6.243111	6.277888	6.654666	6.869333	7.084555	7.000666	7.445666	7.287555	7.558666	7.481999	7.612111	7.911999	7.914444	8.210888	7.932555	7.779333	8.099000	8.008333	8.299222	8.505999	8.298888	8.537333	8.867666	8.907888	9.123444
31.300000	5.046666	4.266333	4.117222	3.871000	3.768555	3.447777	3.444222	3.578777	3.646777	3.872555	3.923111	4.170444	4.280444	4.273888	4.400333	4.580444	4.608111	5.310000	5.934666	5.398999	5.369000	5.577333	5.840111	5.916555	6.247333	6.286666	6.678000	6.866555	7.071555	7.024111	7.462555	7.320888	7.571888	7.490555	7.588222	7.903000	7.914666	8.191666	7.923111	7.776222	8.096222	8.012222	8.286222	8.500666	8.320111	8.540333	8.898666	8.930444	9.125555
31.400000	5.016111	4.266000	4.115888	3.869777	3.779777	3.446888	3.440333	3.566888	3.641000	3.849555	3.929000	4.157111	4.280333	4.295333	4.403555	4.578000	4.600555	5.327000	5.940666	5.411555	5.360111	5.574333	5.836000	5.935333	6.246666	6.291111	6.693444	6.865111	7.066111	7.038222	7.473555	7.346555	7.579999	7.498333	7.567000	7.905777	7.923999	8.163555	7.917666	7.768888	8.102333	8.014333	8.264222	8.478222	8.336111	8.544444	8.933555	8.959999	9.126777
31.500000	4.996000	4.262222	4.109222	3.857777	3.779333	3.444888	3.436222	3.555333	3.639888	3.844555	3.933111	4.151888	4.274444	4.305111	4.407222	4.580444	4.591888	5.334111	5.962000	5.422000	5.358777	5.579333	5.828222	5.956222	6.245444	6.305333	6.699555	6.865222	7.076000	7.034222	7.480666	7.358888	7.582222	7.500888	7.547777	7.914666	7.940777	8.137000	7.928999	7.771222	8.109666	8.007888	8.231333	8.451666	8.337999	8.547555	8.950777	8.986999	9.131555
31.600000	4.982333	4.258444	4.093111	3.839444	3.768444	3.441666	3.432222	3.544666	3.641222	3.851111	3.938333	4.153333	4.267444	4.307222	4.409000	4.585333	4.584888	5.328888	5.990444	5.427777	5.362222	5.591222	5.824333	5.977000	6.253444	6.326888	6.699333	6.865111	7.094777	7.022777	7.484999	7.361111	7.578222	7.503444	7.529888	7.921444	7.959888	8.115444	7.948333	7.780666	8.113999	7.993666	8.199888	8.436111	8.325555	8.552222	8.952222	9.009888	9.145000
31.700000	4.978000	4.259888	4.078888	3.827111	3.753000	3.438444	3.433444	3.536000	3.638333	3.861222	3.943666	4.154444	4.270333	4.312888	4.408555	4.580444	4.579444	5.315444	6.010666	5.426222	5.368000	5.607444	5.819888	5.980222	6.270111	6.339444	6.698777	6.859444	7.112666	7.024444	7.483666	7.359333	7.568333	7.518222	7.522666	7.923555	7.968888	8.101333	7.957777	7.779555	8.112000	7.976888	8.192222	8.441444	8.317333	8.570222	8.959666	9.024666	9.154000
31.800000	4.984999	4.266666	4.070888	3.822111	3.734000	3.435444	3.440777	3.529333	3.630444	3.875333	3.947888	4.154000	4.283888	4.323333	4.406444	4.563777	4.574666	5.295666	6.021999	5.417444	5.376555	5.627444	5.811000	5.962444	6.291777	6.339777	6.698333	6.847444	7.129555	7.040333	7.475555	7.354111	7.552666	7.546333	7.528555	7.923111	7.966888	8.093888	7.956444	7.764666	8.104333	7.958444	8.209111	8.464666	8.317888	8.603222	8.977888	9.030999	9.153444
31.900000	4.997222	4.265222	4.075333	3.824333	3.716777	3.438000	3.448444	3.517888	3.616222	3.891222	3.953333	4.161777	4.298666	4.335999	4.406333	4.539000	4.569333	5.277555	6.033111	5.414444	5.385666	5.641888	5.800999	5.943666	6.300222	6.329555	6.696111	6.835000	7.148222	7.052333	7.452555	7.339777	7.542111	7.564000	7.537444	7.925333	7.960444	8.096222	7.954222	7.756666	8.099000	7.944111	8.225888	8.470444	8.323888	8.626555	8.997666	9.032999	9.142222
32.000000	5.010333	4.259444	4.086444	3.831333	3.701888	3.450555	3.453777	3.500333	3.601444	3.910888	3.961777	4.174777	4.310222	4.351777	4.403111	4.508444	4.566777	5.262000	6.049888	5.410666	5.396333	5.646777	5.800000	5.937777	6.304888	6.316444	6.687111	6.825444	7.161999	7.056888	7.419111	7.317999	7.535111	7.563666	7.543111	7.922111	7.957888	8.102333	7.949333	7.767444	8.097000	7.933222	8.241777	8.457666	8.323666	8.626444	9.009777	9.028999	9.123444
32.100000	5.021444	4.249000	4.097222	3.835333	3.689333	3.465777	3.454555	3.482666	3.591666	3.933444	3.970333	4.188222	4.315222	4.365888	4.396555	4.477111	4.571222	5.251888	6.065666	5.395555	5.412777	5.644000	5.804111	5.942777	6.310666	6.309888	6.672888	6.817111	7.170666	7.056333	7.386000	7.294333	7.529222	7.550444	7.547555	7.908666	7.956666	8.110666	7.945333	7.798444	8.092777	7.921777	8.260000	8.439111	8.318999	8.608333	9.009333	9.012888	9.096000
32.200000	5.020777	4.231777	4.103000	3.839333	3.677555	3.470666	3.452111	3.474111	3.585111	3.945999	3.976000	4.212111	4.316555	4.364444	4.389222	4.461666	4.570333	5.252111	6.067222	5.379000	5.432444	5.637555	5.804888	5.946000	6.312888	6.308444	6.660000	6.807333	7.177777	7.055222	7.359555	7.278555	7.525777	7.545444	7.553888	7.881555	7.952111	8.130333	7.946111	7.831666	8.088333	7.905555	8.271111	8.431999	8.315666	8.601333	8.988111	8.989999	9.080222
32.300000	5.010111	4.210222	4.107000	3.845666	3.667444	3.467444	3.448000	3.473555	3.581222	3.949333	3.978777	4.244444	4.315555	4.350222	4.380444	4.460000	4.562444	5.263333	6.057222	5.362666	5.454333	5.627000	5.801444	5.946666	6.310111	6.308777	6.647888	6.796555	7.182000	7.054444	7.338888	7.271333	7.524444	7.549111	7.562333	7.843111	7.945999	8.158222	7.949333	7.863333	8.085888	7.885999	8.275111	8.432222	8.315111	8.605777	8.951111	8.962555	9.073777
32.400000	5.001222	4.199000	4.121444	3.856333	3.664000	3.466111	3.446888	3.481777	3.582555	3.947333	3.979111	4.268000	4.315444	4.337555	4.376999	4.457999	4.555222	5.279222	6.048111	5.350777	5.472666	5.616888	5.792555	5.938111	6.293888	6.301111	6.637666	6.790444	7.181222	7.060666	7.323444	7.273111	7.518666	7.559666	7.575222	7.811222	7.942555	8.177222	7.948777	7.883333	8.087888	7.876333	8.280555	8.425111	8.328333	8.612222	8.925777	8.939999	9.064222
32.500000	4.997888	4.201111	4.145666	3.866777	3.668111	3.467666	3.448222	3.502111	3.592000	3.941222	3.977777	4.276111	4.315555	4.329222	4.383999	4.451555	4.558333	5.293666	6.042111	5.341777	5.486555	5.611333	5.779666	5.917999	6.262666	6.287555	6.631444	6.791999	7.177333	7.076222	7.315444	7.282555	7.504888	7.575000	7.592777	7.791666	7.940666	8.183999	7.946333	7.894666	8.090444	7.881111	8.293222	8.411333	8.358222	8.613888	8.917111	8.922777	9.049111
32.600000	4.989555	4.215444	4.162000	3.873333	3.674777	3.471222	3.446888	3.533333	3.610000	3.929777	3.978555	4.275777	4.311888	4.321444	4.395333	4.450666	4.572222	5.298888	6.042555	5.335777	5.495555	5.609000	5.776777	5.904222	6.234111	6.282555	6.629333	6.801666	7.169000	7.093222	7.318111	7.296666	7.486777	7.589111	7.602888	7.774000	7.946111	8.180999	7.944222	7.909111	8.090999	7.894666	8.309111	8.402111	8.382555	8.605777	8.905222	8.909777	9.044888
32.700000	4.968444	4.238666	4.164000	3.883666	3.681333	3.477333	3.441000	3.573222	3.627333	3.914888	3.978555	4.275333	4.303555	4.319333	4.398222	4.460888	4.584333	5.292888	6.051777	5.338111	5.502444	5.601111	5.783111	5.913555	6.222888	6.293666	6.637111	6.810222	7.150222	7.099444	7.327666	7.309888	7.480888	7.595111	7.596777	7.752999	7.963555	8.168444	7.932333	7.921333	8.089666	7.911111	8.328888	8.396222	8.384888	8.596444	8.884666	8.890666	9.040333
32.800000	4.937555	4.268000	4.155777	3.899333	3.687444	3.482666	3.432444	3.622999	3.640111	3.895111	3.976222	4.276999	4.293888	4.322222	4.396222	4.480777	4.592333	5.275222	6.065444	5.353111	5.506555	5.590666	5.791666	5.936333	6.222444	6.315555	6.658444	6.815222	7.125666	7.097444	7.341111	7.321222	7.488333	7.598444	7.579000	7.733999	7.987555	8.150666	7.911777	7.923222	8.085555	7.930777	8.352777	8.394666	8.373222	8.595333	8.861999	8.866444	9.033222
32.900000	4.908111	4.290444	4.145777	3.913333	3.688111	3.483888	3.429000	3.666444	3.648777	3.873888	3.970111	4.279333	4.289444	4.319444	4.399777	4.500999	4.596555	5.261111	6.069111	5.377777	5.501222	5.582666	5.793000	5.949999	6.219555	6.325111	6.676222	6.821666	7.109444	7.095222	7.365222	7.327777	7.496666	7.607555	7.563444	7.728444	8.006222	8.145111	7.901444	7.908777	8.082444	7.952333	8.358999	8.396999	8.364777	8.604222	8.842333	8.855444	9.040999
33.000000	4.881444	4.304000	4.134666	3.923444	3.682333	3.481444	3.431666	3.699333	3.654888	3.852444	3.960333	4.281444	4.290333	4.308888	4.409888	4.519666	4.597888	5.254444	6.060888	5.409999	5.485333	5.577333	5.787333	5.952555	6.213333	6.318777	6.685111	6.831555	7.103222	7.093888	7.402777	7.329444	7.502666	7.622666	7.551888	7.737111	8.018888	8.154444	7.905333	7.879555	8.081666	7.975111	8.341999	8.402888	8.360888	8.620111	8.824777	8.861777	9.068444
33.100000	4.863666	4.317333	4.122777	3.923000	3.676222	3.481444	3.434777	3.719777	3.660444	3.843111	3.952555	4.270888	4.294666	4.302444	4.420555	4.526111	4.608777	5.246111	6.056444	5.433666	5.465555	5.576555	5.781222	5.954111	6.210333	6.310111	6.686555	6.845000	7.103666	7.091888	7.444999	7.323333	7.502888	7.632000	7.540111	7.753777	8.031777	8.165444	7.913333	7.857666	8.076444	8.001777	8.321777	8.409444	8.358444	8.622000	8.816444	8.873777	9.092666
33.200000	4.852222	4.340222	4.110222	3.913888	3.676333	3.480333	3.434555	3.733111	3.661333	3.845777	3.952888	4.248888	4.306777	4.301555	4.426444	4.523999	4.625777	5.227333	6.065333	5.449555	5.444111	5.587444	5.775111	5.952444	6.208555	6.307333	6.691111	6.859333	7.111222	7.091333	7.478333	7.314666	7.496888	7.644111	7.524888	7.768555	8.049555	8.173444	7.912888	7.847111	8.065222	8.033888	8.311333	8.425333	8.359666	8.616777	8.819888	8.887999	9.110666
33.300000	4.841333	4.367333	4.098111	3.903222	3.680777	3.476888	3.432000	3.734333	3.653000	3.858777	3.959888	4.225666	4.327888	4.302222	4.419444	4.519999	4.634111	5.207666	6.083777	5.460222	5.422555	5.603777	5.766333	5.951000	6.210555	6.306999	6.695444	6.869777	7.122666	7.088333	7.499111	7.305444	7.490111	7.662111	7.505444	7.772333	8.074222	8.183777	7.900777	7.843000	8.054222	8.064111	8.301777	8.449555	8.359777	8.614666	8.827000	8.903888	9.126111
33.400000	4.831000	4.380111	4.085333	3.896888	3.683000	3.476000	3.428666	3.721888	3.642555	3.869777	3.960888	4.206666	4.344333	4.310888	4.408888	4.518777	4.632000	5.199111	6.103555	5.470555	5.406555	5.603777	5.755111	5.950222	6.212555	6.306999	6.698777	6.870000	7.138222	7.081000	7.505000	7.293555	7.493666	7.667333	7.488222	7.777666	8.081666	8.196666	7.885555	7.840666	8.051666	8.075333	8.295444	8.457444	8.347888	8.617888	8.832333	8.908888	9.131222
33.500000	4.822777	4.379222	4.072444	3.892444	3.683444	3.477333	3.424888	3.696555	3.632666	3.878222	3.957000	4.190111	4.356222	4.325777	4.397888	4.519222	4.622999	5.201555	6.124333	5.479333	5.395111	5.590222	5.742777	5.946666	6.211777	6.305999	6.699666	6.862888	7.159444	7.072000	7.497444	7.280555	7.503222	7.661222	7.475000	7.785444	8.071111	8.212222	7.870000	7.842222	8.057222	8.068999	8.292000	8.450222	8.327111	8.623666	8.835999	8.905888	9.130333
33.600000	4.821222	4.373444	4.066222	3.882777	3.685000	3.482555	3.424444	3.666333	3.629000	3.888222	3.955444	4.173666	4.366111	4.335555	4.392888	4.518333	4.623111	5.213222	6.139222	5.478888	5.382333	5.578555	5.736666	5.937222	6.204444	6.298000	6.691666	6.860888	7.182111	7.071111	7.491666	7.271777	7.501444	7.658000	7.477222	7.798222	8.054666	8.233777	7.871222	7.848555	8.065222	8.051888	8.282222	8.440444	8.317777	8.623777	8.840777	8.919111	9.141333
33.700000	4.825666	4.366555	4.069444	3.869222	3.688222	3.493333	3.428888	3.634777	3.628888	3.903999	3.958222	4.160444	4.375666	4.337333	4.390222	4.516444	4.634111	5.233000	6.144888	5.467888	5.366666	5.572666	5.738555	5.928444	6.195111	6.282111	6.674555	6.865222	7.199222	7.077666	7.494444	7.267111	7.488000	7.663000	7.498333	7.815888	8.042666	8.263111	7.893111	7.854666	8.072222	8.025444	8.261333	8.433444	8.325111	8.619222	8.848111	8.957111	9.165333
33.800000	4.829333	4.366000	4.077333	3.859999	3.695777	3.506444	3.432777	3.616000	3.627666	3.918888	3.963333	4.153888	4.384444	4.340333	4.386222	4.520777	4.649222	5.246888	6.150888	5.455444	5.355111	5.572777	5.746111	5.927333	6.187666	6.274111	6.668888	6.866444	7.204222	7.087444	7.490888	7.266333	7.475666	7.673222	7.526222	7.832888	8.036222	8.285555	7.916222	7.854555	8.074888	7.994444	8.252222	8.430777	8.341555	8.620888	8.859666	8.998111	9.181111
33.900000	4.831333	4.367888	4.081666	3.854000	3.702777	3.514555	3.432999	3.601000	3.629888	3.926888	3.965222	4.151444	4.398444	4.344555	4.386222	4.534333	4.655444	5.258555	6.162888	5.442333	5.353333	5.583222	5.753222	5.929555	6.183000	6.278111	6.673666	6.858222	7.199222	7.099666	7.464444	7.264222	7.464111	7.679888	7.541333	7.840333	8.025888	8.285777	7.927444	7.846888	8.077444	7.969666	8.261333	8.432666	8.357888	8.627999	8.866999	9.018555	9.181666
34.000000	4.833444	4.365555	4.082222	3.850000	3.704666	3.520222	3.432222	3.586111	3.638666	3.928000	3.959444	4.152444	4.414555	4.348999	4.393666	4.554111	4.655444	5.273888	6.174333	5.428111	5.359777	5.599111	5.759666	5.936555	6.182777	6.288222	6.681666	6.842444	7.183888	7.112777	7.424555	7.257222	7.453888	7.677333	7.546111	7.845111	8.008555	8.267111	7.935222	7.828666	8.081333	7.950222	8.279888	8.433111	8.372555	8.635777	8.868111	9.020999	9.168888
34.100000	4.837555	4.353444	4.080777	3.852333	3.706222	3.522222	3.430888	3.568777	3.647111	3.923555	3.950222	4.158888	4.418666	4.363000	4.406000	4.574000	4.655666	5.287777	6.174555	5.416222	5.368222	5.601555	5.757222	5.947111	6.174444	6.297333	6.688888	6.830777	7.169333	7.117777	7.401888	7.249111	7.444444	7.668000	7.552555	7.858666	7.987444	8.253444	7.946777	7.805888	8.091666	7.931555	8.293999	8.426555	8.384222	8.634666	8.873111	9.021111	9.151555
34.200000	4.843555	4.332666	4.077777	3.862444	3.710333	3.519222	3.428222	3.549666	3.652444	3.913777	3.940222	4.171555	4.408555	4.389222	4.421333	4.593555	4.656888	5.296888	6.163333	5.407555	5.377888	5.587666	5.743999	5.960555	6.154555	6.305777	6.697000	6.825444	7.158333	7.113111	7.400555	7.241999	7.435666	7.654444	7.562666	7.881444	7.964555	8.249555	7.960777	7.781000	8.109444	7.912777	8.303666	8.413666	8.392888	8.624111	8.885000	9.021999	9.131000
34.300000	4.846666	4.318777	4.076444	3.875000	3.716888	3.511777	3.426444	3.531333	3.648111	3.907888	3.935888	4.186555	4.399777	4.411444	4.425777	4.609222	4.654333	5.300999	6.149888	5.400888	5.388222	5.580555	5.727222	5.977444	6.137666	6.310888	6.705888	6.830444	7.147444	7.107888	7.413555	7.238111	7.424666	7.648111	7.568777	7.898222	7.961333	8.254888	7.970000	7.756777	8.128333	7.904111	8.301333	8.414777	8.403999	8.610777	8.899666	9.029777	9.113444
34.400000	4.845555	4.311888	4.078777	3.884666	3.718000	3.509111	3.430333	3.520000	3.639111	3.902888	3.929555	4.196777	4.394000	4.419222	4.420222	4.616999	4.652333	5.308555	6.138555	5.399222	5.404999	5.587777	5.719999	5.995555	6.137222	6.308888	6.717222	6.847000	7.134777	7.116555	7.430444	7.235777	7.418222	7.635111	7.569555	7.913333	7.972000	8.263555	7.978888	7.734888	8.145666	7.902333	8.288222	8.424555	8.414111	8.597666	8.910888	9.035777	9.093000
34.500000	4.841555	4.306222	4.080111	3.889444	3.712666	3.508777	3.437000	3.509888	3.629777	3.892444	3.918000	4.197555	4.388666	4.417555	4.410444	4.616555	4.648111	5.321444	6.134666	5.404777	5.430888	5.603000	5.719444	6.004777	6.145888	6.301444	6.731222	6.872666	7.130777	7.140333	7.440888	7.234666	7.416888	7.607000	7.560000	7.927333	7.980888	8.272555	7.981444	7.723000	8.166333	7.905666	8.272111	8.434666	8.414777	8.582666	8.916666	9.026666	9.068222
34.600000	4.834111	4.300666	4.070111	3.888111	3.710888	3.495333	3.438222	3.493999	3.626222	3.878333	3.908444	4.194111	4.388777	4.419111	4.412222	4.613222	4.636111	5.331777	6.124999	5.414111	5.444777	5.615888	5.718777	6.000777	6.151222	6.295555	6.731222	6.907999	7.127777	7.141999	7.435333	7.238666	7.414777	7.585777	7.542666	7.937444	7.982666	8.261888	7.976111	7.716333	8.183111	7.927999	8.254000	8.444111	8.413333	8.571000	8.905111	9.007777	9.048222
34.700000	4.823111	4.297000	4.050888	3.881777	3.714444	3.470888	3.434444	3.475666	3.626888	3.861777	3.902333	4.187333	4.392555	4.424444	4.423888	4.606888	4.619555	5.337555	6.108555	5.427555	5.445444	5.625222	5.719555	5.985222	6.153111	6.291000	6.718888	6.954000	7.124888	7.121444	7.417444	7.249222	7.412888	7.573666	7.522111	7.945777	7.979777	8.234888	7.965222	7.715000	8.194444	7.966444	8.233666	8.452888	8.411777	8.563777	8.878888	8.984111	9.033555
34.800000	4.811111	4.300111	4.038888	3.876888	3.719666	3.451222	3.427111	3.466111	3.624444	3.847777	3.905555	4.179555	4.392777	4.430111	4.429666	4.597333	4.611444	5.334444	6.090555	5.443666	5.441888	5.624555	5.722777	5.967888	6.156888	6.288888	6.713333	7.004111	7.127111	7.098111	7.412555	7.270888	7.416555	7.568777	7.518000	7.950666	7.981999	8.221555	7.950444	7.718444	8.202888	7.996999	8.211555	8.457444	8.412666	8.557333	8.855555	8.966777	9.027555
34.900000	4.800222	4.309333	4.039777	3.875111	3.720444	3.441888	3.416111	3.464222	3.618111	3.836333	3.918222	4.170111	4.389000	4.432555	4.423444	4.585111	4.612111	5.324444	6.076444	5.460666	5.442888	5.612666	5.725111	5.950888	6.165999	6.290333	6.722777	7.051222	7.140000	7.084888	7.427888	7.303333	7.426777	7.564333	7.531666	7.945777	7.989111	8.233111	7.926999	7.726444	8.213666	8.010777	8.188666	8.455555	8.412666	8.547111	8.840333	8.950444	9.031111
35.000000	4.792000	4.319777	4.049555	3.870333	3.709444	3.444888	3.406444	3.467888	3.618000	3.827333	3.929777	4.156000	4.388555	4.422555	4.414999	4.571888	4.617555	5.322111	6.066444	5.474111	5.450555	5.602444	5.735555	5.937444	6.191777	6.293111	6.737666	7.084888	7.151444	7.084222	7.442666	7.334444	7.444111	7.551111	7.550444	7.933777	7.991555	8.249888	7.903777	7.731888	8.221111	8.011999	8.168777	8.445555	8.410555	8.540999	8.821333	8.925777	9.035888
35.100000	4.790888	4.328777	4.058888	3.861000	3.699888	3.451111	3.405666	3.478333	3.623888	3.825333	3.936777	4.136333	4.385111	4.403555	4.412999	4.555333	4.624444	5.333888	6.058333	5.482333	5.459000	5.600666	5.760111	5.928222	6.225222	6.293555	6.745222	7.097555	7.156555	7.081000	7.438444	7.349777	7.466666	7.532555	7.557444	7.930666	7.981555	8.265222	7.895555	7.743222	8.216222	8.007000	8.163222	8.431444	8.404444	8.560333	8.799222	8.900888	9.030333
35.200000	4.797888	4.336222	4.066222	3.850888	3.697333	3.454111	3.410333	3.491111	3.632444	3.832111	3.944666	4.116333	4.377444	4.382444	4.416888	4.538555	4.629666	5.353999	6.048888	5.483222	5.464111	5.602000	5.789888	5.924666	6.257222	6.294444	6.744333	7.088555	7.156555	7.065666	7.422333	7.350666	7.489666	7.518000	7.553666	7.933222	7.962777	8.282777	7.899111	7.759444	8.200999	7.998111	8.171333	8.416888	8.396777	8.603000	8.778333	8.881666	9.018666
35.300000	4.810666	4.338666	4.070444	3.844888	3.699555	3.448333	3.416000	3.501777	3.644444	3.843222	3.954888	4.110555	4.368888	4.368111	4.424666	4.530444	4.632444	5.361555	6.038111	5.479444	5.459333	5.598111	5.806777	5.928111	6.281555	6.301000	6.734222	7.066111	7.151555	7.033333	7.409222	7.355111	7.502000	7.521333	7.558666	7.923555	7.943444	8.293111	7.904444	7.771888	8.176000	7.991777	8.176555	8.409000	8.395999	8.644222	8.759222	8.873222	9.019555
35.400000	4.828222	4.335444	4.071777	3.843000	3.704111	3.434666	3.422888	3.510666	3.661111	3.856777	3.966000	4.120555	4.360777	4.360111	4.436111	4.531888	4.633555	5.353444	6.027000	5.472222	5.444555	5.589000	5.810000	5.938222	6.299777	6.313333	6.715222	7.032777	7.141222	6.986111	7.400111	7.367222	7.502888	7.542555	7.576777	7.898222	7.923999	8.292666	7.910222	7.778888	8.140888	7.988555	8.175222	8.407999	8.403222	8.678777	8.740444	8.874444	9.035777
35.500000	4.848666	4.329555	4.080444	3.846888	3.701111	3.428777	3.430777	3.519111	3.675444	3.866777	3.972444	4.132555	4.349777	4.349666	4.438222	4.537777	4.633222	5.346333	6.031000	5.465444	5.443222	5.579999	5.804666	5.951333	6.314999	6.323666	6.704888	6.988666	7.139888	6.964777	7.400333	7.375444	7.502333	7.553777	7.594222	7.868555	7.906333	8.304222	7.915333	7.789555	8.113666	7.971666	8.174666	8.408444	8.403333	8.697999	8.738333	8.873222	9.051444
35.600000	4.867555	4.328888	4.100111	3.859111	3.691555	3.432666	3.429666	3.524444	3.682444	3.873444	3.979333	4.138333	4.340444	4.337999	4.430222	4.548777	4.626222	5.351444	6.048333	5.457666	5.455888	5.569888	5.791333	5.965555	6.320111	6.329888	6.704333	6.936777	7.147111	6.973222	7.413222	7.368888	7.505777	7.553999	7.599888	7.846888	7.900444	8.334222	7.921888	7.803111	8.105333	7.939111	8.179777	8.408777	8.393111	8.698333	8.761444	8.872222	9.058333
35.700000	4.881888	4.334555	4.122000	3.876555	3.685111	3.437555	3.420333	3.528666	3.683333	3.876666	3.986222	4.139111	4.333777	4.330666	4.421666	4.563777	4.611888	5.365666	6.069999	5.451555	5.469111	5.560555	5.774888	5.977444	6.309888	6.330555	6.700888	6.888111	7.154111	6.991666	7.427222	7.348333	7.511333	7.553666	7.591888	7.842888	7.906555	8.365222	7.937111	7.819999	8.107777	7.904666	8.189111	8.412666	8.377999	8.687111	8.801555	8.879666	9.055222
35.800000	4.889444	4.337888	4.130999	3.891111	3.692444	3.439000	3.423333	3.537555	3.683333	3.877222	3.987666	4.145333	4.326111	4.333888	4.423111	4.574555	4.594888	5.372666	6.087777	5.451666	5.470333	5.551888	5.763333	5.987555	6.290777	6.329999	6.693777	6.844444	7.154777	6.994333	7.433999	7.330111	7.518555	7.549555	7.574555	7.847111	7.905111	8.373666	7.954333	7.852666	8.100999	7.889222	8.196222	8.421333	8.357333	8.686999	8.838555	8.895777	9.043666
35.900000	4.889333	4.339666	4.129444	3.902888	3.709444	3.439777	3.437000	3.550333	3.683222	3.874000	3.983888	4.156888	4.319777	4.345888	4.432666	4.581999	4.576222	5.371777	6.102444	5.458111	5.461333	5.542777	5.755333	5.995888	6.265888	6.329111	6.685888	6.807111	7.149666	6.985666	7.437222	7.317333	7.527888	7.540111	7.551777	7.855444	7.897777	8.359999	7.969888	7.898111	8.087222	7.891444	8.198222	8.433444	8.331444	8.692777	8.871555	8.917888	9.026444
36.000000	4.884666	4.336111	4.126333	3.909444	3.714777	3.441888	3.449333	3.562000	3.686666	3.864111	3.978444	4.169444	4.321777	4.357222	4.437222	4.591999	4.561333	5.366111	6.115444	5.467555	5.455222	5.537777	5.744111	5.998777	6.249555	6.328777	6.682999	6.782333	7.144666	6.989111	7.442666	7.323111	7.532111	7.531555	7.541222	7.850888	7.894222	8.344222	7.977777	7.953111	8.078444	7.893999	8.190555	8.441444	8.309222	8.676777	8.898111	8.935333	9.020222
36.100000	4.880111	4.323666	4.121888	3.909111	3.705222	3.440111	3.457111	3.570888	3.693888	3.848666	3.973111	4.180333	4.331333	4.366000	4.432888	4.606444	4.551888	5.359444	6.125888	5.477555	5.456111	5.542111	5.728111	5.994111	6.242999	6.327666	6.681666	6.770888	7.142000	7.008666	7.444999	7.347666	7.525444	7.531666	7.544444	7.833333	7.897111	8.338222	7.982999	8.022666	8.077333	7.889111	8.177444	8.443555	8.294888	8.634444	8.919000	8.948333	9.028888
36.200000	4.877333	4.309777	4.115666	3.904888	3.692000	3.434222	3.458000	3.576000	3.697666	3.836333	3.972666	4.185333	4.343999	4.373555	4.424000	4.623222	4.544888	5.361111	6.131111	5.483444	5.461555	5.552000	5.713777	5.984444	6.238666	6.323888	6.680444	6.764666	7.145000	7.033888	7.443666	7.372666	7.513666	7.537555	7.542555	7.817222	7.904999	8.351777	7.986999	8.112555	8.085888	7.876333	8.172444	8.439888	8.283777	8.590666	8.942555	8.960666	9.039444
36.300000	4.868777	4.311555	4.109444	3.906444	3.681777	3.436555	3.445000	3.580333	3.690777	3.833555	3.973666	4.196111	4.360777	4.379111	4.422888	4.652777	4.542000	5.361999	6.135333	5.487111	5.458666	5.549777	5.707333	5.976666	6.233444	6.315666	6.676333	6.766000	7.159777	7.058777	7.453222	7.385888	7.503444	7.538555	7.528888	7.809555	7.921555	8.367777	7.975999	8.219888	8.104444	7.865444	8.171999	8.437888	8.275888	8.562555	8.979555	8.974777	9.048222
36.400000	4.857555	4.323444	4.100555	3.912111	3.673888	3.445333	3.425000	3.586000	3.676888	3.840444	3.972444	4.218222	4.378222	4.381666	4.430444	4.694555	4.546666	5.354333	6.139666	5.489444	5.446666	5.536555	5.708555	5.972222	6.232222	6.304777	6.668666	6.772777	7.186444	7.080444	7.470888	7.395111	7.491000	7.535222	7.511333	7.802111	7.939888	8.381666	7.948777	8.345222	8.125555	7.858000	8.172666	8.438555	8.273555	8.552555	9.023999	8.988777	9.060666
36.500000	4.851222	4.324555	4.091333	3.913666	3.670333	3.450444	3.417444	3.600222	3.667333	3.843111	3.968000	4.243222	4.389555	4.384222	4.439777	4.721888	4.562444	5.342222	6.147666	5.487333	5.436666	5.527333	5.714888	5.968444	6.238222	6.295555	6.662777	6.780111	7.211333	7.089666	7.477888	7.410111	7.481888	7.532000	7.506777	7.791888	7.950222	8.383111	7.922444	8.459666	8.141222	7.867555	8.176111	8.432666	8.275111	8.553666	9.039555	8.993777	9.078555
36.600000	4.850222	4.311777	4.083222	3.909777	3.671777	3.449888	3.424555	3.624222	3.663555	3.838333	3.961333	4.266999	4.394333	4.387666	4.449000	4.728555	4.588888	5.329222	6.159888	5.479777	5.431444	5.525222	5.725666	5.964333	6.250666	6.288444	6.660000	6.787444	7.231111	7.085444	7.470555	7.430666	7.478777	7.529555	7.516555	7.781222	7.952666	8.371444	7.901888	8.555999	8.152222	7.896888	8.183888	8.417666	8.279444	8.563555	9.019444	8.988555	9.100444
36.700000	4.856000	4.299555	4.079222	3.906000	3.669000	3.445333	3.423444	3.649000	3.659666	3.833111	3.957444	4.279777	4.395555	4.385444	4.453666	4.727555	4.617555	5.324888	6.177222	5.465444	5.433333	5.529222	5.734666	5.957555	6.256777	6.278666	6.653666	6.795888	7.248000	7.083888	7.452222	7.438888	7.474777	7.539888	7.532555	7.784777	7.961000	8.367999	7.897000	8.618666	8.165222	7.920555	8.198777	8.400222	8.287444	8.568555	8.990222	8.979444	9.124111
36.800000	4.870111	4.295111	4.070111	3.900777	3.655555	3.440777	3.410888	3.668777	3.653888	3.838888	3.955777	4.281777	4.391666	4.371888	4.453666	4.726333	4.643888	5.322111	6.197000	5.446444	5.440333	5.536000	5.739888	5.948444	6.252222	6.266777	6.645111	6.799777	7.264444	7.089777	7.426555	7.431888	7.460777	7.566000	7.551222	7.801000	7.966666	8.386444	7.905444	8.643000	8.167999	7.918777	8.216888	8.388555	8.294666	8.575111	8.968888	8.968555	9.150111
36.900000	4.885111	4.303888	4.055777	3.896666	3.636666	3.444444	3.392222	3.686555	3.645555	3.853666	3.953666	4.277444	4.384222	4.350444	4.455333	4.721888	4.665111	5.314666	6.220222	5.427000	5.445888	5.537222	5.744111	5.940777	6.235111	6.255111	6.639666	6.798333	7.276888	7.096333	7.402000	7.409000	7.446111	7.595666	7.569777	7.830444	7.965888	8.408666	7.919555	8.621555	8.156666	7.903444	8.231555	8.385555	8.294111	8.590111	8.954333	8.955444	9.172111
37.000000	4.892111	4.324222	4.044888	3.893666	3.629888	3.459666	3.385777	3.695444	3.637222	3.864666	3.947666	4.274000	4.372555	4.332777	4.474666	4.712888	4.681666	5.300888	6.238111	5.408333	5.439444	5.531666	5.748111	5.940222	6.224222	6.250222	6.631222	6.805333	7.284888	7.093777	7.389666	7.385777	7.453444	7.615888	7.580888	7.854444	7.958555	8.413444	7.916777	8.570777	8.149888	7.903222	8.241555	8.397333	8.297333	8.607555	8.941111	8.943333	9.179222
37.100000	4.893222	4.351888	4.036888	3.889333	3.634222	3.483000	3.393444	3.694555	3.630333	3.870777	3.939333	4.268222	4.356000	4.319000	4.508555	4.696666	4.693000	5.283888	6.249111	5.389555	5.424333	5.523666	5.750444	5.945000	6.219888	6.252666	6.620444	6.819222	7.287111	7.083111	7.385444	7.364111	7.481222	7.629444	7.585333	7.872111	7.943555	8.406222	7.901222	8.492111	8.147777	7.915222	8.248777	8.421888	8.303999	8.624222	8.926666	8.932000	9.171666
37.200000	4.898555	4.365666	4.030222	3.875777	3.641666	3.496111	3.409777	3.689444	3.627777	3.870333	3.932111	4.249333	4.337888	4.311444	4.532444	4.667333	4.691888	5.281222	6.256666	5.375222	5.413222	5.526333	5.749777	5.951222	6.219888	6.259666	6.619111	6.832777	7.279777	7.071444	7.374333	7.349666	7.513777	7.642222	7.591333	7.890333	7.929888	8.404666	7.901444	8.390555	8.143888	7.927888	8.259555	8.437333	8.307333	8.628222	8.904222	8.916444	9.155666
37.300000	4.909000	4.362666	4.024888	3.854000	3.649666	3.495888	3.426777	3.685888	3.627666	3.865333	3.925333	4.218999	4.321888	4.310888	4.538444	4.628555	4.675333	5.296111	6.266222	5.370111	5.405666	5.536777	5.748444	5.960888	6.221555	6.268444	6.633222	6.844444	7.264222	7.060555	7.356888	7.340777	7.544666	7.651333	7.602444	7.915888	7.926111	8.406666	7.926000	8.266333	8.134000	7.940333	8.273222	8.434444	8.303888	8.619666	8.875777	8.894666	9.134777
37.400000	4.920222	4.356444	4.015888	3.830777	3.655333	3.492444	3.435888	3.677444	3.624111	3.867111	3.917000	4.193444	4.310777	4.311333	4.535888	4.603000	4.648444	5.311777	6.275111	5.375111	5.392777	5.543222	5.748111	5.974888	6.226666	6.274888	6.654000	6.854444	7.253111	7.056111	7.348333	7.336666	7.562777	7.654777	7.612666	7.936777	7.928222	8.414444	7.955444	8.149777	8.114777	7.939222	8.282000	8.428111	8.298111	8.608999	8.866222	8.874333	9.117555
37.500000	4.928333	4.352222	4.006222	3.811000	3.658999	3.495333	3.438111	3.655777	3.617000	3.869777	3.914111	4.174888	4.306999	4.305555	4.533666	4.584666	4.624888	5.319111	6.279111	5.377777	5.382444	5.549999	5.747555	5.980333	6.227111	6.271111	6.671777	6.856555	7.244333	7.060222	7.351888	7.330888	7.564777	7.657333	7.620333	7.940666	7.921555	8.422555	7.984222	8.051222	8.084444	7.914555	8.280111	8.436777	8.289555	8.597888	8.871333	8.862222	9.113222
37.600000	4.932222	4.345000	4.002333	3.795555	3.665222	3.501555	3.435999	3.625333	3.607777	3.865666	3.917000	4.163222	4.311777	4.297444	4.532000	4.568444	4.607888	5.323000	6.280000	5.376555	5.375999	5.559444	5.748111	5.976888	6.225888	6.256666	6.685777	6.855000	7.236222	7.069666	7.365111	7.325333	7.557111	7.656777	7.627777	7.928777	7.911999	8.421888	8.013888	7.973999	8.051111	7.879777	8.270222	8.454666	8.281222	8.581888	8.879444	8.856888	9.121444
37.700000	4.933444	4.330777	4.005000	3.787000	3.680444	3.503666	3.441222	3.602111	3.600666	3.859111	3.916555	4.156000	4.319777	4.296222	4.530888	4.554222	4.598000	5.327777	6.275777	5.376111	5.374888	5.563222	5.747888	5.972888	6.231888	6.251111	6.689888	6.857666	7.234888	7.070555	7.381666	7.326111	7.549111	7.653555	7.633999	7.912111	7.912444	8.408666	8.031333	7.922666	8.041222	7.861888	8.264666	8.473555	8.278222	8.566666	8.877555	8.850555	9.124333
37.800000	4.932777	4.310111	4.012333	3.785777	3.704777	3.501000	3.455555	3.588444	3.596111	3.853888	3.910666	4.152666	4.329333	4.302555	4.530333	4.543444	4.594111	5.332666	6.265444	5.377777	5.379000	5.558555	5.745999	5.970111	6.246111	6.259444	6.683000	6.864999	7.242111	7.060888	7.401222	7.333888	7.540666	7.648444	7.638111	7.892888	7.923777	8.385333	8.032999	7.897111	8.058222	7.862333	8.265333	8.493444	8.280777	8.555333	8.866555	8.841999	9.117666
37.900000	4.934222	4.291333	4.019111	3.789333	3.721666	3.492888	3.460888	3.586111	3.592444	3.856111	3.905333	4.155888	4.341000	4.307555	4.516666	4.535777	4.591333	5.339777	6.261555	5.385222	5.388111	5.548000	5.745222	5.965555	6.247444	6.269444	6.682444	6.865111	7.250666	7.052555	7.422444	7.336777	7.521888	7.644222	7.644111	7.887333	7.941444	8.359555	8.039111	7.877555	8.073111	7.861444	8.266444	8.504999	8.278777	8.553444	8.852444	8.833888	9.116555
38.000000	4.937555	4.279111	4.030888	3.791444	3.728000	3.475222	3.453222	3.585444	3.591555	3.857333	3.906888	4.176444	4.353444	4.312333	4.487666	4.531444	4.585777	5.354888	6.268000	5.402111	5.392666	5.541222	5.748333	5.960111	6.234555	6.271111	6.699222	6.861777	7.252222	7.054555	7.451888	7.340555	7.502777	7.637777	7.649111	7.891888	7.962777	8.328777	8.053444	7.866333	8.074777	7.860888	8.264111	8.500888	8.280555	8.553777	8.837222	8.834666	9.132777
38.100000	4.941000	4.278222	4.047222	3.790444	3.727444	3.453111	3.444888	3.577666	3.596555	3.854555	3.916666	4.211666	4.361111	4.315666	4.455888	4.524888	4.582444	5.372666	6.276000	5.420777	5.393222	5.542777	5.751333	5.950888	6.211333	6.268999	6.724222	6.857333	7.244777	7.063555	7.488777	7.347777	7.493222	7.633999	7.647111	7.896111	7.974555	8.296111	8.062555	7.863000	8.069777	7.861888	8.259222	8.495222	8.291666	8.556444	8.818222	8.847888	9.160777
38.200000	4.936000	4.270444	4.063111	3.800222	3.725444	3.444333	3.446444	3.563666	3.602222	3.851777	3.930111	4.229111	4.366444	4.323666	4.438222	4.510444	4.589111	5.386444	6.272222	5.433000	5.408666	5.547333	5.757666	5.935777	6.185666	6.261888	6.738000	6.849222	7.241333	7.069555	7.514111	7.336000	7.485111	7.632333	7.639444	7.896777	7.976222	8.267111	8.068111	7.860666	8.072333	7.855888	8.259888	8.486333	8.291666	8.561111	8.792555	8.863000	9.171666
38.300000	4.923777	4.255222	4.077555	3.819666	3.721888	3.446777	3.456888	3.545444	3.608222	3.851333	3.945111	4.229444	4.369000	4.338111	4.433000	4.491333	4.602222	5.397666	6.257555	5.442333	5.436222	5.553000	5.767777	5.918333	6.159666	6.251666	6.742999	6.839222	7.243333	7.072333	7.528111	7.307111	7.478777	7.631333	7.626333	7.896555	7.971555	8.243222	8.070333	7.858666	8.082777	7.844888	8.267111	8.470222	8.281111	8.568000	8.762999	8.878555	9.163444
38.400000	4.909333	4.242222	4.085666	3.835999	3.717666	3.447777	3.472444	3.534555	3.613888	3.862111	3.954555	4.224666	4.364333	4.355888	4.427555	4.483333	4.608555	5.407888	6.238000	5.467888	5.461555	5.556555	5.777888	5.915555	6.147888	6.252333	6.743666	6.834222	7.243888	7.072777	7.535111	7.287444	7.477111	7.627111	7.607888	7.908555	7.969111	8.227777	8.068555	7.854777	8.097555	7.842777	8.279555	8.449555	8.268666	8.579333	8.748666	8.895888	9.141666
38.500000	4.893777	4.238888	4.087222	3.843333	3.713666	3.444333	3.492888	3.533555	3.619666	3.884000	3.958888	4.221777	4.351111	4.370888	4.418333	4.488333	4.608444	5.414666	6.215000	5.513333	5.482222	5.560777	5.784666	5.929444	6.153888	6.267888	6.737666	6.834222	7.234999	7.072111	7.537777	7.289888	7.481333	7.621000	7.584111	7.934555	7.964777	8.219222	8.061666	7.849777	8.113777	7.853666	8.293666	8.436555	8.259111	8.595888	8.754777	8.919444	9.115000
38.600000	4.876666	4.241333	4.090444	3.840888	3.709333	3.440444	3.507666	3.531111	3.624111	3.899333	3.965777	4.223111	4.337222	4.380888	4.407111	4.498444	4.605555	5.422555	6.194888	5.567333	5.497555	5.573888	5.792222	5.948777	6.169222	6.278333	6.732000	6.840444	7.212444	7.077555	7.538777	7.305555	7.490333	7.609666	7.560777	7.961777	7.956222	8.208111	8.061555	7.843888	8.118555	7.869666	8.300444	8.429111	8.251888	8.605666	8.772000	8.950888	9.100222
38.700000	4.867555	4.246777	4.096555	3.829333	3.702222	3.438222	3.507444	3.520000	3.630222	3.898222	3.969555	4.230000	4.327777	4.390000	4.399444	4.510555	4.600777	5.438666	6.185333	5.610111	5.503222	5.585777	5.802111	5.961333	6.177444	6.279111	6.736222	6.865888	7.190888	7.084111	7.538333	7.311111	7.500555	7.593333	7.543333	7.975111	7.949222	8.193999	8.058222	7.837000	8.113333	7.886444	8.295888	8.419111	8.247111	8.606666	8.779111	8.976555	9.099555
38.800000	4.866666	4.252000	4.101777	3.813111	3.694777	3.440222	3.495333	3.507111	3.636666	3.886333	3.965888	4.235111	4.323666	4.397555	4.396888	4.524333	4.596777	5.458777	6.183333	5.639222	5.505888	5.589888	5.812222	5.966555	6.179666	6.277222	6.742444	6.907777	7.175777	7.085444	7.532000	7.302555	7.505222	7.574444	7.533555	7.977333	7.945777	8.178777	8.049111	7.827444	8.105666	7.902555	8.282888	8.411555	8.239111	8.603888	8.775000	8.990444	9.104666
38.900000	4.865111	4.250666	4.102222	3.811777	3.690777	3.453333	3.487666	3.501666	3.634666	3.879111	3.959222	4.222777	4.321333	4.406444	4.395444	4.531444	4.596555	5.468444	6.179111	5.665222	5.515777	5.585333	5.819111	5.972999	6.181444	6.275999	6.740888	6.946999	7.172666	7.081444	7.510111	7.288444	7.500000	7.560444	7.534666	7.982222	7.944666	8.173444	8.045333	7.818444	8.111222	7.910777	8.270999	8.410000	8.219111	8.603444	8.777777	8.989444	9.101222
39.000000	4.860888	4.242333	4.098333	3.828555	3.690333	3.478111	3.487444	3.503444	3.622666	3.878222	3.952222	4.192000	4.319555	4.417555	4.393444	4.530111	4.599888	5.465777	6.171444	5.691555	5.532888	5.574333	5.822555	5.983000	6.183888	6.273888	6.731888	6.980111	7.180666	7.074333	7.472000	7.272222	7.486111	7.551999	7.546888	7.992111	7.945000	8.180111	8.050555	7.811444	8.131111	7.910000	8.261444	8.413777	8.187111	8.604888	8.792222	8.974777	9.088666
39.100000	4.860777	4.247000	4.094555	3.839999	3.690555	3.496666	3.487444	3.507000	3.609777	3.875888	3.949555	4.176222	4.315333	4.419333	4.385333	4.530000	4.601000	5.456222	6.169222	5.723444	5.541222	5.566444	5.820444	5.990111	6.185111	6.276555	6.722777	7.005888	7.182777	7.069777	7.438111	7.276333	7.475444	7.549555	7.559555	7.997999	7.939777	8.194666	8.052666	7.809333	8.148333	7.911888	8.247999	8.432000	8.174888	8.608111	8.813777	8.961666	9.091666
39.200000	4.863555	4.263333	4.090666	3.833777	3.691222	3.504222	3.481111	3.514111	3.599111	3.869777	3.950555	4.179111	4.312666	4.404999	4.375999	4.542444	4.598111	5.442777	6.173333	5.763444	5.544111	5.563555	5.817777	5.984777	6.190111	6.286222	6.704555	7.016111	7.174888	7.063999	7.411000	7.298555	7.464222	7.549111	7.564888	7.992555	7.930222	8.216666	8.048555	7.806666	8.152666	7.919333	8.232333	8.462000	8.193444	8.612888	8.834333	8.953777	9.109000
39.300000	4.867555	4.279555	4.087111	3.819111	3.690555	3.505888	3.468888	3.520222	3.590000	3.860222	3.954444	4.190333	4.313888	4.384222	4.370888	4.564000	4.591222	5.429555	6.181555	5.805888	5.545222	5.561333	5.820222	5.963888	6.193111	6.296222	6.681111	7.010777	7.169333	7.055000	7.386888	7.319222	7.450444	7.549111	7.563111	7.972888	7.922444	8.248888	8.039555	7.802666	8.148777	7.925555	8.219999	8.485333	8.235555	8.617666	8.845777	8.944333	9.127444
39.400000	4.884222	4.298777	4.090999	3.817666	3.690333	3.511222	3.449555	3.523666	3.586222	3.852777	3.958777	4.194111	4.320444	4.372555	4.372555	4.573111	4.585111	5.428333	6.199555	5.806111	5.544888	5.555555	5.819333	5.947333	6.178777	6.299333	6.675777	7.003999	7.182333	7.051444	7.369777	7.315888	7.444111	7.557000	7.562444	7.948888	7.916555	8.273888	8.022555	7.803444	8.151555	7.928111	8.212333	8.501333	8.267111	8.618999	8.841444	8.932888	9.142222
39.500000	4.910777	4.321444	4.102444	3.828999	3.691111	3.519555	3.425222	3.525555	3.586777	3.849222	3.965333	4.190444	4.331444	4.368777	4.379333	4.570333	4.579999	5.437333	6.225555	5.768777	5.544333	5.549555	5.815000	5.937666	6.151222	6.295555	6.686444	6.992444	7.209444	7.055222	7.359666	7.294333	7.446222	7.572555	7.561777	7.923777	7.910555	8.291333	8.001111	7.808888	8.159555	7.927666	8.209888	8.511888	8.288111	8.616777	8.826666	8.923222	9.153666
39.600000	4.922555	4.341444	4.112888	3.848333	3.690888	3.524222	3.409111	3.525777	3.583555	3.853888	3.977111	4.181333	4.340111	4.363111	4.385333	4.560444	4.575333	5.442333	6.247000	5.732777	5.543111	5.551111	5.811888	5.942222	6.134222	6.287555	6.699333	6.965111	7.229333	7.068000	7.351111	7.284777	7.456444	7.587444	7.558111	7.906666	7.902111	8.303555	7.990666	7.811111	8.168555	7.920111	8.213666	8.519333	8.305999	8.611555	8.822888	8.924222	9.161555
39.700000	4.910333	4.353666	4.116444	3.873000	3.686888	3.521777	3.404777	3.521000	3.573777	3.865333	3.991222	4.168666	4.344555	4.352444	4.390222	4.545555	4.570777	5.438111	6.260333	5.711444	5.538222	5.556999	5.813555	5.959111	6.133111	6.276888	6.710999	6.923444	7.239000	7.086666	7.340666	7.292000	7.472111	7.597222	7.552222	7.895111	7.893999	8.313222	7.992444	7.805000	8.178999	7.901111	8.223222	8.520000	8.325888	8.604333	8.830777	8.931888	9.164777
39.800000	4.887888	4.362111	4.114111	3.889000	3.680000	3.510666	3.399000	3.514111	3.565666	3.876222	3.998555	4.157777	4.348666	4.336000	4.398555	4.535222	4.567222	5.433666	6.273222	5.689444	5.530777	5.560222	5.821000	5.976888	6.141222	6.269444	6.718333	6.883444	7.242777	7.101111	7.333666	7.300111	7.485777	7.597333	7.542999	7.879444	7.887333	8.312333	7.993666	7.789555	8.184555	7.881111	8.232111	8.515222	8.347555	8.595222	8.829555	8.942333	9.165777
39.900000	4.876000	4.375666	4.115888	3.891222	3.675444	3.495333	3.385222	3.514000	3.564777	3.884333	4.003444	4.151111	4.349666	4.325000	4.406000	4.536666	4.564333	5.432444	6.293111	5.660222	5.526888	5.564111	5.835222	5.985777	6.147999	6.263777	6.714777	6.850333	7.247111	7.103777	7.338000	7.299111	7.489111	7.585777	7.528222	7.859111	7.872999	8.300444	7.998666	7.781222	8.177333	7.880111	8.235777	8.496000	8.368777	8.580111	8.811555	8.959444	9.165666
40.000000	4.875333	4.395444	4.122222	3.888222	3.673222	3.479000	3.368111	3.519333	3.569000	3.891555	4.006333	4.146000	4.344666	4.324000	4.409111	4.542222	4.563111	5.432555	6.319111	5.621999	5.523999	5.567222	5.852555	5.992222	6.150111	6.258111	6.706555	6.829555	7.254777	7.097333	7.351777	7.290666	7.484888	7.565555	7.513666	7.839555	7.849888	8.278111	8.009333	7.783666	8.164333	7.895777	8.233111	8.464222	8.381777	8.559333	8.782444	8.980444	9.165222
40.100000	4.875666	4.410333	4.125999	3.889000	3.674555	3.468444	3.359666	3.527333	3.576777	3.902111	4.005666	4.138999	4.333000	4.328777	4.408888	4.537000	4.560888	5.437777	6.344666	5.568999	5.510888	5.566222	5.859333	6.004000	6.149222	6.257222	6.712555	6.822555	7.265222	7.092888	7.363222	7.276111	7.491888	7.556777	7.511444	7.834888	7.835555	8.247111	8.012888	7.793333	8.172111	7.908555	8.230666	8.452222	8.371444	8.541444	8.761888	8.991000	9.169111
40.200000	4.874333	4.417444	4.125666	3.892555	3.679555	3.464111	3.360888	3.537888	3.588444	3.916222	4.001111	4.130111	4.315666	4.336666	4.406777	4.520333	4.556666	5.449555	6.368444	5.500666	5.485777	5.560888	5.853444	6.020555	6.146888	6.262777	6.735000	6.827555	7.277444	7.092111	7.370111	7.255111	7.513666	7.563111	7.522666	7.846555	7.834444	8.207888	8.005555	7.807777	8.204444	7.914555	8.230555	8.467222	8.336777	8.528333	8.752666	8.988666	9.177999
40.300000	4.864222	4.409333	4.116555	3.887444	3.682222	3.456999	3.372222	3.546777	3.596777	3.923777	3.995333	4.132111	4.295111	4.339333	4.401888	4.513777	4.550333	5.458666	6.380777	5.461888	5.456111	5.555000	5.846555	6.026222	6.154222	6.274111	6.748222	6.830555	7.282777	7.084888	7.372888	7.244888	7.532333	7.568222	7.535555	7.860111	7.840333	8.177777	7.997000	7.818888	8.236222	7.915777	8.230333	8.482777	8.310111	8.519444	8.748111	8.977555	9.184555
40.400000	4.853333	4.391222	4.101888	3.879777	3.677444	3.443555	3.392111	3.549666	3.597777	3.918555	3.989000	4.150555	4.274888	4.338333	4.391888	4.520000	4.549222	5.465111	6.377888	5.458111	5.429444	5.551777	5.837999	6.029888	6.170222	6.285888	6.745555	6.831888	7.280666	7.071000	7.381888	7.256333	7.538444	7.560777	7.544888	7.871666	7.837888	8.154222	7.994666	7.825222	8.247777	7.917666	8.223222	8.476555	8.295666	8.510333	8.736222	8.969444	9.184222
40.500000	4.855999	4.371555	4.090666	3.873111	3.669666	3.429222	3.414666	3.551666	3.596000	3.902555	3.986777	4.182444	4.258222	4.338555	4.377222	4.535777	4.553999	5.476666	6.365888	5.468666	5.410777	5.556222	5.822444	6.034444	6.186444	6.295222	6.732444	6.829111	7.275888	7.055888	7.402666	7.281777	7.535999	7.548111	7.549111	7.884888	7.822888	8.133111	7.996777	7.834777	8.238444	7.927111	8.210444	8.454444	8.285666	8.499555	8.715888	8.970222	9.179222
40.600000	4.869111	4.355888	4.088444	3.868222	3.674111	3.422666	3.429000	3.559777	3.597333	3.889444	3.989444	4.207222	4.248666	4.345444	4.371000	4.553222	4.550111	5.484111	6.355222	5.464111	5.403777	5.567666	5.808444	6.028111	6.195444	6.298777	6.725555	6.829333	7.272333	7.063222	7.419777	7.298333	7.529111	7.542555	7.548444	7.902111	7.827888	8.118333	8.010777	7.851999	8.225444	7.941000	8.206111	8.442777	8.271888	8.493222	8.699777	8.981777	9.164000
40.700000	4.887999	4.342000	4.092444	3.865666	3.689222	3.422666	3.436111	3.571555	3.600555	3.879444	3.995222	4.224444	4.247222	4.355888	4.374777	4.571000	4.537555	5.487111	6.344222	5.445555	5.406666	5.584444	5.795666	6.013000	6.199666	6.297444	6.726666	6.831888	7.268333	7.094222	7.431222	7.307777	7.519777	7.544333	7.543555	7.922777	7.855555	8.109333	8.034555	7.872333	8.210666	7.954555	8.211000	8.443888	8.254999	8.492222	8.688444	9.002666	9.138666
40.800000	4.903111	4.324888	4.095777	3.864888	3.704888	3.422777	3.445111	3.576222	3.605111	3.872555	3.994888	4.232888	4.253444	4.357666	4.385555	4.582777	4.525333	5.492222	6.331333	5.423999	5.406222	5.597444	5.782222	6.003333	6.203111	6.297999	6.732444	6.832333	7.254666	7.131333	7.435888	7.314555	7.518444	7.557444	7.536666	7.937555	7.892777	8.106777	8.046333	7.879333	8.206444	7.950888	8.218222	8.462888	8.240777	8.496777	8.687111	9.010555	9.115444
40.900000	4.920555	4.306555	4.100666	3.864444	3.718333	3.422222	3.459333	3.572888	3.613000	3.868222	3.986888	4.232555	4.264444	4.350888	4.397444	4.587888	4.518888	5.504333	6.319333	5.404444	5.398333	5.604555	5.767444	6.003444	6.202444	6.302666	6.736666	6.828777	7.229000	7.159555	7.437444	7.317222	7.527000	7.583666	7.527777	7.941777	7.924555	8.112222	8.037222	7.874000	8.216444	7.931555	8.221000	8.496777	8.231222	8.504333	8.697111	8.994333	9.102777
41.000000	4.946555	4.297333	4.112444	3.867777	3.728000	3.419555	3.471333	3.564000	3.620333	3.864222	3.974000	4.225222	4.277111	4.345111	4.405222	4.591333	4.520999	5.515666	6.313111	5.391111	5.393222	5.609333	5.758555	6.013111	6.193888	6.304444	6.732777	6.827555	7.198888	7.174111	7.444222	7.318333	7.531444	7.604555	7.514777	7.932555	7.937222	8.124666	8.026777	7.866777	8.222555	7.914000	8.214333	8.515333	8.230888	8.508666	8.706000	8.970333	9.093888
41.100000	4.963555	4.292111	4.124666	3.875888	3.731888	3.416000	3.472111	3.555555	3.618888	3.858666	3.958222	4.218555	4.290666	4.337222	4.410000	4.599111	4.526666	5.521111	6.311333	5.388444	5.401666	5.620444	5.752666	6.025444	6.186777	6.301555	6.731111	6.828777	7.176222	7.184222	7.455222	7.324333	7.532333	7.607888	7.505222	7.923555	7.945444	8.144555	8.032999	7.865666	8.214444	7.905888	8.207777	8.510444	8.242666	8.516222	8.707555	8.963444	9.075777
41.200000	4.966000	4.287666	4.135222	3.884555	3.733444	3.414000	3.462777	3.550666	3.611666	3.856000	3.939000	4.208555	4.302555	4.326222	4.413555	4.609222	4.531000	5.520555	6.316555	5.392555	5.418444	5.635444	5.749999	6.034222	6.181666	6.297666	6.736222	6.832222	7.161444	7.190111	7.463555	7.327555	7.536111	7.601333	7.502666	7.917444	7.959444	8.173555	8.050333	7.871888	8.205222	7.903555	8.205888	8.497222	8.263555	8.530222	8.709888	8.965666	9.052000
41.300000	4.953666	4.280111	4.140666	3.888000	3.737000	3.420555	3.451888	3.553444	3.609666	3.862333	3.922777	4.191888	4.310222	4.319333	4.421666	4.611111	4.531444	5.519888	6.326777	5.397555	5.429333	5.640444	5.751444	6.032222	6.169888	6.294666	6.748111	6.838555	7.148999	7.193111	7.453777	7.317666	7.539333	7.597333	7.501666	7.910222	7.982000	8.201777	8.063111	7.873777	8.209444	7.899777	8.207666	8.498999	8.277222	8.554666	8.728555	8.959777	9.036555
41.400000	4.928555	4.269666	4.141000	3.886444	3.742222	3.436333	3.441222	3.563777	3.614555	3.877444	3.911333	4.169222	4.314111	4.318666	4.434888	4.602888	4.529111	5.520555	6.340444	5.403666	5.432666	5.632888	5.756888	6.020000	6.149333	6.291777	6.765111	6.848000	7.137666	7.193444	7.424555	7.294666	7.538777	7.596222	7.499666	7.900222	8.010111	8.226111	8.069222	7.868222	8.225999	7.894222	8.211000	8.515777	8.280888	8.589444	8.764555	8.944555	9.031666
41.500000	4.905333	4.261666	4.139888	3.882444	3.737777	3.452333	3.436666	3.574111	3.621444	3.886888	3.904777	4.158222	4.311444	4.318999	4.439666	4.593888	4.538666	5.532777	6.353444	5.421888	5.431777	5.618333	5.756888	6.013999	6.129999	6.292444	6.773111	6.862777	7.128888	7.171333	7.404222	7.277333	7.535888	7.594777	7.496444	7.888222	8.011555	8.242222	8.063111	7.861333	8.241888	7.893222	8.207999	8.521666	8.281555	8.625222	8.797222	8.925111	9.039999
41.600000	4.887000	4.264555	4.141999	3.876777	3.725444	3.463222	3.436666	3.579111	3.628000	3.887555	3.900111	4.157111	4.300666	4.316444	4.435000	4.588777	4.559333	5.550333	6.369222	5.444888	5.431999	5.599444	5.754888	6.018111	6.123333	6.298888	6.770444	6.898666	7.125999	7.127888	7.406444	7.266777	7.534888	7.599555	7.493222	7.875111	7.990555	8.253666	8.048888	7.860777	8.263555	7.895111	8.206888	8.512444	8.284888	8.658666	8.816333	8.905777	9.055666
41.700000	4.864444	4.274999	4.143777	3.871666	3.710000	3.470444	3.435666	3.580777	3.630777	3.880111	3.899666	4.165777	4.286222	4.311111	4.429666	4.588333	4.582555	5.565222	6.383111	5.464888	5.440222	5.580000	5.752000	6.025666	6.134666	6.307222	6.766777	6.958333	7.132555	7.086111	7.425222	7.265111	7.532444	7.607777	7.489888	7.868444	7.970222	8.258222	8.040333	7.865222	8.285444	7.897999	8.217777	8.492666	8.287333	8.693999	8.819555	8.903666	9.065999
41.800000	4.831666	4.282000	4.132777	3.864888	3.696000	3.476666	3.432000	3.584555	3.625777	3.874000	3.901888	4.176555	4.276444	4.304555	4.423777	4.588111	4.595777	5.570555	6.384777	5.480666	5.458888	5.570777	5.752666	6.026444	6.150111	6.306888	6.766222	6.995000	7.146999	7.054000	7.434111	7.264555	7.521000	7.599444	7.494222	7.872111	7.969333	8.261333	8.032555	7.872888	8.290444	7.909111	8.235777	8.481333	8.288777	8.722555	8.816333	8.917555	9.069999
41.900000	4.793777	4.287666	4.111111	3.856444	3.683888	3.481333	3.427666	3.589000	3.615222	3.869666	3.906444	4.187333	4.271111	4.298222	4.416666	4.586777	4.600666	5.567444	6.375111	5.491444	5.485555	5.569555	5.758222	6.022555	6.166888	6.297888	6.765444	7.009111	7.166333	7.028888	7.433999	7.263555	7.499555	7.576999	7.504000	7.882333	7.982888	8.262666	8.021999	7.882222	8.280333	7.927444	8.257777	8.478888	8.288555	8.742222	8.807666	8.941888	9.070888
42.000000	4.772555	4.298000	4.093444	3.849000	3.673777	3.485333	3.424444	3.586000	3.609555	3.869444	3.915000	4.194111	4.266444	4.295333	4.413111	4.581888	4.607333	5.562111	6.366777	5.496666	5.504666	5.562333	5.766666	6.023888	6.172777	6.279666	6.754888	7.012666	7.180555	7.011444	7.435555	7.257999	7.474333	7.557000	7.512444	7.882555	7.988222	8.257111	8.006333	7.881888	8.266555	7.942555	8.266999	8.479999	8.287888	8.748555	8.799888	8.959444	9.081222
42.100000	4.769000	4.311999	4.083888	3.843888	3.664777	3.490111	3.418333	3.574000	3.610111	3.874000	3.929333	4.199222	4.260111	4.294111	4.417666	4.575111	4.618555	5.556222	6.366333	5.498333	5.511999	5.545555	5.773666	6.031888	6.166666	6.251888	6.736555	7.012444	7.190000	7.009222	7.443444	7.249222	7.452222	7.544555	7.520888	7.871777	7.983111	8.241777	7.993444	7.868333	8.252000	7.950111	8.260111	8.480666	8.288666	8.744222	8.794666	8.973444	9.101111
42.200000	4.778000	4.327111	4.080444	3.840444	3.657555	3.491333	3.406555	3.555333	3.609777	3.881555	3.941666	4.200444	4.253444	4.288222	4.425777	4.573222	4.627888	5.544555	6.375777	5.497000	5.516000	5.531333	5.779111	6.041888	6.160444	6.220444	6.718777	7.009555	7.200222	7.017111	7.459333	7.239777	7.443888	7.540111	7.538777	7.859333	7.979666	8.229333	7.990000	7.857666	8.242222	7.953000	8.249000	8.479777	8.299888	8.730777	8.786888	8.988555	9.117444
42.300000	4.807555	4.337777	4.074444	3.836777	3.652111	3.485111	3.403888	3.537111	3.606333	3.885000	3.947555	4.197555	4.255000	4.284222	4.432555	4.574111	4.627777	5.527888	6.381666	5.493444	5.524666	5.526999	5.784111	6.041555	6.165000	6.195444	6.709888	7.011222	7.210222	7.019888	7.471222	7.241888	7.443666	7.549222	7.563777	7.852111	7.978666	8.223777	7.992333	7.864222	8.239888	7.955555	8.251555	8.475999	8.312555	8.712111	8.769444	9.002888	9.113555
42.400000	4.855333	4.338444	4.062666	3.832222	3.647333	3.475222	3.411666	3.523000	3.601666	3.886555	3.949000	4.191555	4.265777	4.284777	4.438777	4.574222	4.618555	5.510333	6.381333	5.492777	5.534000	5.530888	5.786222	6.028111	6.172333	6.175111	6.710888	7.006777	7.217777	7.016999	7.469666	7.254777	7.448666	7.567222	7.595111	7.849222	7.977222	8.222777	7.997222	7.882444	8.240444	7.959000	8.261999	8.472666	8.322777	8.690333	8.749555	9.013444	9.093555
42.500000	4.894555	4.326888	4.049666	3.827222	3.646222	3.469222	3.414777	3.517888	3.601333	3.893000	3.952222	4.181999	4.275444	4.285333	4.444333	4.570111	4.605000	5.496222	6.377222	5.494000	5.532000	5.535111	5.785999	6.018333	6.170777	6.158555	6.712555	6.980666	7.222666	7.022444	7.456222	7.265888	7.455555	7.581555	7.621000	7.849000	7.975777	8.221222	8.006666	7.897666	8.232555	7.957666	8.263777	8.472888	8.329777	8.662555	8.745666	9.009444	9.077999
42.600000	4.919555	4.304555	4.037555	3.822000	3.649777	3.467555	3.409222	3.521666	3.606222	3.904888	3.957777	4.168555	4.280999	4.283888	4.449111	4.562111	4.588222	5.485222	6.370777	5.495333	5.517222	5.538444	5.784333	6.017222	6.160333	6.146111	6.712111	6.933111	7.225666	7.039888	7.434555	7.272444	7.464333	7.590555	7.639000	7.851222	7.975222	8.218777	8.022222	7.908111	8.215111	7.949777	8.255000	8.476222	8.334888	8.627444	8.759444	8.989444	9.070444
42.700000	4.933111	4.280444	4.038222	3.823888	3.655333	3.468000	3.398666	3.527000	3.614888	3.912555	3.965111	4.160000	4.283111	4.280888	4.459333	4.558333	4.578999	5.477666	6.371444	5.494444	5.495888	5.536555	5.778111	6.023888	6.155666	6.145555	6.714222	6.904777	7.231111	7.068555	7.428666	7.280222	7.482111	7.604333	7.648888	7.854222	7.973222	8.210888	8.048111	7.915000	8.201555	7.933888	8.248111	8.466777	8.337333	8.598777	8.775333	8.973111	9.060111
42.800000	4.939111	4.254555	4.053888	3.838333	3.661777	3.470111	3.390888	3.530111	3.622666	3.915222	3.968555	4.157555	4.290999	4.279222	4.475444	4.562777	4.582444	5.471444	6.381444	5.493666	5.474444	5.535666	5.768666	6.028222	6.153444	6.156111	6.722444	6.884333	7.239666	7.097111	7.440444	7.284000	7.511222	7.611000	7.661888	7.855111	7.971444	8.201222	8.070111	7.918555	8.192111	7.920666	8.244111	8.444666	8.338888	8.580111	8.786222	8.970888	9.042333
42.900000	4.936111	4.228999	4.077888	3.862555	3.670777	3.471333	3.392111	3.533333	3.627111	3.912111	3.964888	4.157555	4.308333	4.281222	4.490111	4.572444	4.594222	5.463888	6.390777	5.489777	5.459444	5.541222	5.762888	6.027777	6.155111	6.178333	6.733666	6.861333	7.250333	7.114000	7.462333	7.281888	7.541222	7.602555	7.676111	7.855222	7.973444	8.193999	8.076555	7.924555	8.181888	7.916777	8.248111	8.415999	8.336333	8.567444	8.789222	8.977555	9.016888
43.000000	4.933888	4.208777	4.090555	3.874777	3.674666	3.473111	3.406222	3.540555	3.630000	3.901444	3.963333	4.158111	4.325444	4.286000	4.501666	4.576444	4.594555	5.469222	6.390333	5.486111	5.446333	5.544222	5.763111	6.017888	6.160888	6.208444	6.747222	6.854000	7.256111	7.120777	7.465555	7.289777	7.552444	7.606222	7.684333	7.861999	7.961888	8.188111	8.079555	7.931111	8.173333	7.909111	8.265888	8.394333	8.328333	8.567888	8.783222	8.976888	9.000222
43.100000	4.929666	4.195222	4.094222	3.875444	3.673666	3.476444	3.428888	3.549888	3.631666	3.885333	3.964666	4.159111	4.340000	4.291222	4.511222	4.575888	4.585111	5.486777	6.384000	5.482555	5.433444	5.543444	5.769222	6.001777	6.168555	6.244000	6.761333	6.860111	7.257666	7.121444	7.453555	7.304444	7.547111	7.620444	7.687666	7.873888	7.937333	8.183333	8.080555	7.935333	8.166000	7.896666	8.293333	8.379777	8.317777	8.580222	8.769777	8.969777	8.995999
43.200000	4.910222	4.191999	4.100111	3.875666	3.675111	3.479666	3.438555	3.555222	3.633888	3.873444	3.967555	4.167222	4.344444	4.290666	4.516444	4.578777	4.579888	5.502888	6.386222	5.474666	5.422555	5.543999	5.774555	5.997111	6.176222	6.275222	6.765777	6.865333	7.261888	7.128666	7.449111	7.309222	7.536666	7.624222	7.689222	7.880000	7.917999	8.182555	8.080222	7.930444	8.152666	7.885111	8.311999	8.370666	8.309555	8.589333	8.763888	8.961888	9.011222
43.300000	4.873777	4.198111	4.109888	3.881222	3.683444	3.479666	3.432111	3.557222	3.637444	3.867111	3.969444	4.186999	4.339777	4.286000	4.513333	4.587555	4.583444	5.510222	6.396666	5.460444	5.418666	5.552333	5.775333	6.007666	6.188444	6.302000	6.758333	6.865555	7.271555	7.141111	7.458444	7.301444	7.522666	7.607666	7.688000	7.876777	7.914222	8.188222	8.075333	7.919444	8.129777	7.880333	8.320444	8.364777	8.299333	8.587888	8.771111	8.954666	9.040888
43.400000	4.845333	4.207555	4.114666	3.888888	3.692888	3.476000	3.427888	3.558333	3.638777	3.861777	3.967111	4.215888	4.339333	4.286222	4.505222	4.600333	4.590666	5.512777	6.407888	5.449111	5.425777	5.569999	5.769666	6.012111	6.203444	6.322111	6.751333	6.862888	7.282555	7.143333	7.465888	7.291111	7.507111	7.580222	7.692666	7.865444	7.919666	8.199666	8.061333	7.908444	8.106222	7.886666	8.325444	8.362444	8.286111	8.584222	8.781444	8.955888	9.068555
43.500000	4.834777	4.220111	4.113222	3.891000	3.698888	3.474888	3.435444	3.567444	3.635888	3.854000	3.959888	4.236333	4.351222	4.295666	4.500666	4.614666	4.596333	5.518999	6.412888	5.445888	5.435000	5.583999	5.763999	6.003333	6.214111	6.331666	6.752555	6.865555	7.290666	7.129777	7.467111	7.276000	7.501333	7.556111	7.697888	7.848333	7.926111	8.208333	8.042333	7.897111	8.098888	7.894444	8.322555	8.361555	8.283666	8.586555	8.785555	8.972444	9.084666
43.600000	4.839333	4.235666	4.103999	3.883999	3.702222	3.476666	3.449444	3.587444	3.632222	3.844444	3.951555	4.247222	4.369111	4.312222	4.499222	4.627555	4.597000	5.530333	6.409777	5.449333	5.441999	5.590222	5.757666	5.988111	6.223000	6.331333	6.759222	6.881444	7.295555	7.108222	7.460888	7.259555	7.503777	7.543444	7.696000	7.827777	7.932111	8.211888	8.027999	7.885111	8.107777	7.896333	8.310888	8.361888	8.290777	8.592333	8.788000	8.997000	9.092555
43.700000	4.846222	4.255222	4.091444	3.872222	3.699333	3.477666	3.458222	3.604111	3.633888	3.837222	3.950777	4.257777	4.374111	4.325888	4.500333	4.635777	4.589666	5.540444	6.398666	5.453999	5.446888	5.590777	5.746222	5.979888	6.229444	6.323777	6.765000	6.900555	7.297444	7.090555	7.442666	7.254111	7.501888	7.542666	7.686999	7.815111	7.932222	8.212999	8.027444	7.876777	8.115777	7.892444	8.298444	8.366111	8.294333	8.596777	8.801000	9.013999	9.104444
43.800000	4.853111	4.278888	4.077111	3.858111	3.689111	3.477222	3.461000	3.613222	3.641222	3.833111	3.958111	4.270555	4.364111	4.334999	4.504222	4.639555	4.574888	5.547444	6.379999	5.459111	5.451111	5.587666	5.729111	5.979555	6.232333	6.309777	6.769333	6.917777	7.296555	7.076888	7.411999	7.261333	7.493222	7.551000	7.673666	7.812222	7.925666	8.213222	8.039444	7.872999	8.119000	7.885333	8.287333	8.374888	8.291666	8.599888	8.825888	9.022222	9.121888
43.900000	4.854555	4.300888	4.074888	3.859666	3.684777	3.471888	3.457444	3.617333	3.648777	3.833888	3.962111	4.281888	4.356222	4.342222	4.504444	4.644555	4.571111	5.538888	6.357777	5.459000	5.465111	5.591888	5.710777	5.986777	6.236333	6.293888	6.768888	6.917111	7.298333	7.059666	7.389555	7.265333	7.492444	7.541888	7.658333	7.810333	7.933888	8.215222	8.044999	7.873555	8.118333	7.887666	8.276444	8.381777	8.287111	8.594777	8.855777	9.029444	9.128666
44.000000	4.858111	4.319000	4.082222	3.873444	3.692888	3.460777	3.447111	3.623111	3.653333	3.840222	3.962222	4.287000	4.358111	4.347555	4.496111	4.645444	4.580666	5.519555	6.333888	5.452888	5.491000	5.601000	5.694666	5.996444	6.246666	6.276555	6.760777	6.911777	7.301111	7.040999	7.370222	7.268444	7.501888	7.523888	7.636111	7.806111	7.959222	8.217111	8.045444	7.870444	8.122888	7.892666	8.267666	8.391666	8.288000	8.585444	8.881444	9.028444	9.125444
44.100000	4.867000	4.334888	4.096666	3.890000	3.706222	3.448777	3.435111	3.629555	3.653777	3.849555	3.962555	4.279000	4.368444	4.348666	4.485888	4.638222	4.595888	5.500999	6.308888	5.444444	5.520555	5.605111	5.686333	6.002888	6.256444	6.258222	6.748666	6.908555	7.300222	7.023111	7.344555	7.274999	7.518777	7.512000	7.608777	7.805222	7.985444	8.215111	8.045777	7.859222	8.138111	7.890888	8.263444	8.407444	8.301222	8.582999	8.894111	9.016777	9.119555
44.200000	4.869777	4.352333	4.110111	3.894777	3.713888	3.447333	3.430222	3.633111	3.652555	3.862777	3.960333	4.260000	4.372555	4.350555	4.486888	4.630333	4.633666	5.497000	6.293222	5.445222	5.540111	5.594222	5.687111	6.010111	6.248666	6.238777	6.745888	6.898888	7.300222	7.017777	7.328444	7.268999	7.532444	7.513000	7.586777	7.817444	7.993333	8.200111	8.045555	7.855555	8.161777	7.881444	8.252555	8.421222	8.325444	8.588333	8.898333	9.012333	9.110555
44.300000	4.865333	4.371000	4.122333	3.889777	3.716888	3.454555	3.430666	3.631888	3.650000	3.880666	3.955555	4.234555	4.369000	4.352666	4.496999	4.622333	4.695000	5.505444	6.288222	5.454111	5.552333	5.571999	5.694777	6.018777	6.225444	6.219111	6.751000	6.880666	7.302111	7.025222	7.322222	7.251777	7.540000	7.523444	7.571888	7.842333	7.984666	8.174555	8.043222	7.860222	8.189777	7.867333	8.236555	8.433999	8.356777	8.599444	8.896000	9.013777	9.100111
44.400000	4.855666	4.382000	4.134666	3.888222	3.717111	3.459777	3.430888	3.618111	3.645777	3.902111	3.956444	4.215999	4.359111	4.347555	4.502555	4.618888	4.782000	5.512555	6.290777	5.460888	5.560777	5.561111	5.698222	6.026222	6.202000	6.204555	6.753666	6.852555	7.303888	7.037444	7.320888	7.242555	7.535333	7.530000	7.566111	7.870888	7.976555	8.157222	8.034999	7.871222	8.202999	7.860555	8.226888	8.448444	8.374333	8.603000	8.897222	9.007222	9.096444
44.500000	4.844666	4.380555	4.148333	3.893444	3.713666	3.460555	3.431000	3.592333	3.639111	3.924777	3.968222	4.201333	4.347111	4.332222	4.500333	4.621777	4.893111	5.515222	6.295222	5.461222	5.560888	5.566666	5.695222	6.029555	6.183444	6.196000	6.750666	6.819111	7.302111	7.048000	7.320666	7.250444	7.521666	7.532222	7.565888	7.898666	7.975333	8.154555	8.021999	7.885888	8.199333	7.861444	8.226555	8.464888	8.374555	8.594666	8.903777	8.987222	9.100999
44.600000	4.840999	4.368444	4.156666	3.895000	3.712333	3.459888	3.432777	3.572111	3.629777	3.944222	3.983888	4.183000	4.342444	4.315888	4.491444	4.627666	5.025222	5.521333	6.299444	5.459333	5.549777	5.577555	5.691555	6.027333	6.173444	6.190000	6.743333	6.802000	7.297333	7.056444	7.323111	7.265777	7.509333	7.542444	7.561333	7.917000	7.982333	8.158666	8.009777	7.898555	8.198666	7.859999	8.228555	8.482222	8.370111	8.580222	8.908555	8.961555	9.104666
44.700000	4.845666	4.355555	4.158222	3.888555	3.717888	3.453888	3.429222	3.559777	3.622222	3.954777	3.988000	4.169666	4.346444	4.308444	4.479555	4.627555	5.174111	5.531333	6.304666	5.460666	5.540222	5.581000	5.697555	6.025777	6.171999	6.180444	6.726888	6.807777	7.294444	7.062555	7.324666	7.277666	7.501444	7.567333	7.554111	7.923555	7.989000	8.161444	8.000777	7.904222	8.216222	7.856333	8.238888	8.505666	8.368333	8.577555	8.903777	8.941777	9.100444
44.800000	4.853222	4.343666	4.154555	3.876555	3.725666	3.443333	3.420666	3.550555	3.618777	3.955888	3.981000	4.164666	4.354000	4.309666	4.468111	4.625111	5.338333	5.541777	6.309444	5.465444	5.530444	5.578666	5.710777	6.028444	6.175222	6.167111	6.703555	6.827333	7.294555	7.064888	7.328777	7.284888	7.496111	7.601111	7.547888	7.920666	7.993444	8.164222	7.994222	7.908555	8.245777	7.855222	8.256222	8.531999	8.364444	8.583666	8.895777	8.933000	9.087999
44.900000	4.862888	4.335666	4.143666	3.861000	3.723666	3.437111	3.419666	3.540888	3.617333	3.953555	3.971555	4.160888	4.349444	4.314111	4.462444	4.632222	5.460111	5.553222	6.320444	5.471666	5.510888	5.581666	5.722555	6.034111	6.174555	6.165555	6.688777	6.842000	7.299777	7.072777	7.349888	7.285111	7.484333	7.624888	7.546666	7.912222	7.987111	8.161777	7.983888	7.920111	8.255444	7.856777	8.263888	8.554444	8.354777	8.583222	8.894555	8.937444	9.064666
45.000000	4.876222	4.331666	4.124555	3.841666	3.710888	3.437111	3.429111	3.531444	3.616666	3.949333	3.961555	4.155444	4.331000	4.320444	4.462666	4.650333	5.525777	5.566888	6.339666	5.478777	5.479888	5.592222	5.731666	6.041333	6.169333	6.179555	6.685333	6.850555	7.310222	7.088999	7.390222	7.278555	7.464888	7.636555	7.550222	7.898444	7.968666	8.152333	7.968777	7.939000	8.239888	7.859444	8.258555	8.572555	8.340111	8.573444	8.900222	8.953888	9.029888
45.100000	4.899222	4.325222	4.108222	3.828000	3.697111	3.431666	3.439000	3.524888	3.616000	3.938888	3.957444	4.147888	4.315444	4.318888	4.455000	4.668666	5.528333	5.577555	6.354666	5.480111	5.452777	5.608222	5.737333	6.042333	6.170777	6.199111	6.679666	6.860888	7.315222	7.099222	7.424000	7.285888	7.454222	7.638888	7.554555	7.875777	7.954333	8.152111	7.956999	7.948111	8.218222	7.861777	8.254222	8.584111	8.324333	8.563777	8.903111	8.963666	8.997000
45.200000	4.921222	4.311777	4.101111	3.821444	3.687000	3.416333	3.443111	3.520555	3.618888	3.919333	3.961111	4.147222	4.307333	4.304444	4.433000	4.685555	5.489333	5.586888	6.361999	5.480000	5.439111	5.621777	5.735222	6.037222	6.177111	6.209000	6.668222	6.865666	7.310222	7.098222	7.446111	7.310000	7.463333	7.631666	7.567888	7.847888	7.954777	8.174888	7.954777	7.949111	8.210444	7.868555	8.252777	8.571111	8.305111	8.558111	8.903666	8.967555	8.977333
45.300000	4.936000	4.299000	4.101111	3.816333	3.682111	3.395222	3.441555	3.517333	3.626666	3.894666	3.964333	4.157888	4.300111	4.282222	4.402000	4.698444	5.410888	5.600333	6.370444	5.485111	5.445777	5.624444	5.729222	6.030888	6.180222	6.207555	6.656111	6.857888	7.300888	7.096000	7.462222	7.336555	7.486888	7.615777	7.595777	7.821555	7.960222	8.210555	7.960111	7.945999	8.219888	7.879000	8.249333	8.533444	8.288444	8.562888	8.899444	8.973999	8.968666
45.400000	4.944444	4.297111	4.095888	3.809666	3.681444	3.384777	3.433444	3.517888	3.634222	3.871333	3.962444	4.174000	4.294000	4.275777	4.381666	4.698555	5.314888	5.612333	6.375000	5.486666	5.458222	5.612000	5.731444	6.026222	6.181000	6.211888	6.646444	6.854333	7.294333	7.093111	7.467555	7.342555	7.494555	7.604888	7.613444	7.802444	7.959222	8.219111	7.961777	7.941555	8.219666	7.885111	8.246555	8.504666	8.289444	8.575777	8.890111	8.977777	8.955222
45.500000	4.946888	4.303333	4.085444	3.802000	3.683888	3.386111	3.421111	3.522555	3.640444	3.850444	3.959333	4.192777	4.289111	4.283000	4.371000	4.688444	5.202222	5.623444	6.375444	5.483555	5.472888	5.587333	5.739333	6.021333	6.179666	6.223444	6.640555	6.854555	7.289333	7.089444	7.463333	7.330555	7.486222	7.597888	7.619666	7.790666	7.954111	8.202333	7.959222	7.936888	8.206777	7.886333	8.242444	8.482999	8.306777	8.592222	8.877444	8.976111	8.938555
45.600000	4.944888	4.303888	4.075555	3.797666	3.682666	3.399666	3.415888	3.529666	3.644111	3.838555	3.960333	4.199222	4.282111	4.285777	4.367333	4.680111	5.071333	5.633888	6.377333	5.477444	5.477666	5.567666	5.739333	6.011777	6.176777	6.240777	6.648222	6.849111	7.279666	7.088666	7.461000	7.317777	7.474999	7.581666	7.624777	7.784555	7.950222	8.182222	7.959666	7.935666	8.185444	7.882666	8.231333	8.456999	8.324666	8.598666	8.866444	8.961666	8.925666
45.700000	4.938666	4.296444	4.069999	3.798111	3.676000	3.422555	3.420000	3.537222	3.647555	3.836777	3.959333	4.190666	4.270555	4.277888	4.371666	4.675555	4.918666	5.642777	6.385222	5.472444	5.474222	5.557000	5.729111	5.999000	6.172111	6.259555	6.672000	6.832999	7.264666	7.093111	7.465111	7.309333	7.470222	7.550444	7.638222	7.782777	7.945222	8.168666	7.968555	7.937666	8.165666	7.875555	8.214777	8.423222	8.335555	8.597999	8.856333	8.936555	8.917666
45.800000	4.923222	4.282555	4.072222	3.805111	3.671222	3.444333	3.420777	3.542000	3.655777	3.838333	3.951111	4.181222	4.262777	4.266999	4.380555	4.668555	4.804333	5.645666	6.390444	5.470888	5.472222	5.545444	5.714000	5.987666	6.167111	6.265666	6.697666	6.813111	7.247444	7.092000	7.466000	7.303444	7.477333	7.517111	7.658444	7.786000	7.945999	8.167000	7.987000	7.941777	8.164888	7.872777	8.206888	8.385222	8.337222	8.601333	8.847222	8.909111	8.918222
45.900000	4.903000	4.269888	4.079777	3.820666	3.676444	3.454222	3.413111	3.542777	3.669111	3.841888	3.944666	4.181777	4.262111	4.263555	4.382222	4.658555	4.759888	5.644222	6.390555	5.472000	5.482444	5.526777	5.695888	5.973666	6.155888	6.262555	6.716000	6.795444	7.242111	7.085222	7.459444	7.293111	7.493666	7.493777	7.676000	7.798333	7.956888	8.172666	8.000666	7.946222	8.167444	7.880666	8.208111	8.349000	8.333666	8.610111	8.841999	8.893444	8.933888
46.000000	4.885222	4.262000	4.088111	3.843888	3.688222	3.455666	3.401444	3.539888	3.685000	3.849555	3.938888	4.186111	4.265555	4.270666	4.381333	4.646444	4.770888	5.637333	6.387777	5.472777	5.498222	5.506777	5.677888	5.957000	6.139777	6.260444	6.729555	6.784666	7.252000	7.076444	7.449111	7.276444	7.511777	7.480777	7.685555	7.817111	7.970444	8.176111	8.005333	7.949666	8.160111	7.895555	8.217111	8.326666	8.326666	8.621444	8.840111	8.888888	8.956777
46.100000	4.870888	4.262666	4.089777	3.865888	3.699555	3.463333	3.399444	3.539222	3.695000	3.864333	3.937222	4.183222	4.271555	4.287444	4.387888	4.633222	4.789444	5.623000	6.385555	5.472888	5.493222	5.491111	5.672000	5.945777	6.124777	6.270555	6.740444	6.785555	7.269111	7.068666	7.436222	7.261666	7.520666	7.481999	7.674888	7.826888	7.973444	8.171555	8.005111	7.952666	8.137444	7.905777	8.236999	8.325888	8.324333	8.629555	8.837111	8.883666	8.973444
46.200000	4.857666	4.271666	4.084666	3.885111	3.709888	3.479555	3.408555	3.542222	3.698111	3.886000	3.941111	4.172777	4.280666	4.312666	4.402777	4.618888	4.809111	5.601111	6.383888	5.473333	5.463333	5.479111	5.679888	5.941888	6.111888	6.291777	6.748444	6.797555	7.290444	7.061222	7.419888	7.251555	7.520555	7.498222	7.643000	7.825000	7.965333	8.160888	8.002444	7.955666	8.102777	7.910000	8.269000	8.344333	8.327888	8.634111	8.832111	8.875222	8.983222
46.300000	4.846555	4.282111	4.083888	3.901777	3.716222	3.491000	3.423777	3.542777	3.701111	3.908000	3.946444	4.164444	4.284333	4.326555	4.413222	4.608333	4.819777	5.582888	6.390444	5.482888	5.436222	5.475555	5.690333	5.942777	6.098333	6.305444	6.752555	6.802555	7.309222	7.060222	7.415222	7.252444	7.533666	7.510111	7.623555	7.813888	7.951444	8.171000	8.007555	7.955444	8.088222	7.915333	8.301888	8.355888	8.322666	8.642777	8.830333	8.878444	8.998555
46.400000	4.845666	4.291777	4.087444	3.916888	3.711444	3.498555	3.436444	3.537222	3.705333	3.926777	3.947777	4.159444	4.276777	4.329777	4.424333	4.598222	4.836666	5.571555	6.401111	5.495111	5.424333	5.488666	5.701666	5.944666	6.088777	6.311111	6.751111	6.804666	7.320777	7.065888	7.431777	7.253444	7.552666	7.508777	7.624333	7.799000	7.932000	8.192111	8.020666	7.947777	8.098333	7.920666	8.327777	8.372111	8.304111	8.656444	8.841111	8.899111	9.016999
46.500000	4.854666	4.304333	4.089555	3.928222	3.698666	3.506222	3.443111	3.529111	3.707111	3.940666	3.954555	4.161555	4.262222	4.332222	4.434888	4.585444	4.865000	5.568222	6.408777	5.503777	5.425444	5.512111	5.717777	5.945000	6.083666	6.315777	6.739666	6.811888	7.326333	7.074555	7.461999	7.246555	7.563777	7.503444	7.630555	7.782555	7.911111	8.208888	8.033111	7.933000	8.117555	7.923555	8.344333	8.398444	8.283444	8.670888	8.865888	8.934222	9.036888
46.600000	4.861888	4.317111	4.089000	3.935111	3.699444	3.502666	3.446222	3.527333	3.708000	3.946111	3.964666	4.167111	4.256777	4.337555	4.435333	4.584222	4.894888	5.568666	6.414444	5.515777	5.421333	5.527333	5.733222	5.952111	6.086444	6.326888	6.724666	6.822777	7.337888	7.079555	7.478333	7.246555	7.569888	7.522333	7.622111	7.770666	7.899000	8.230111	8.035444	7.913777	8.121444	7.929666	8.346444	8.422444	8.280111	8.681777	8.895000	8.956777	9.058888
46.700000	4.865777	4.327999	4.086777	3.937222	3.711666	3.490333	3.446555	3.531888	3.708222	3.943222	3.975222	4.173999	4.260000	4.343444	4.428666	4.594111	4.921777	5.572000	6.418111	5.531555	5.409666	5.535555	5.747888	5.967444	6.098777	6.342555	6.707777	6.836000	7.351777	7.080222	7.481111	7.255222	7.572111	7.562777	7.601555	7.762111	7.894777	8.257444	8.031555	7.890666	8.115444	7.937777	8.334888	8.442666	8.292666	8.689333	8.927444	8.963555	9.081333
46.800000	4.866111	4.336777	4.085111	3.933444	3.720666	3.484777	3.450111	3.541111	3.704000	3.934888	3.985555	4.177666	4.265555	4.341444	4.426555	4.606222	4.920777	5.575777	6.425333	5.541444	5.394666	5.544444	5.762000	5.984555	6.121000	6.350999	6.691666	6.846555	7.348777	7.075222	7.480555	7.268444	7.577000	7.605888	7.583333	7.756111	7.895333	8.287111	8.036333	7.880777	8.121333	7.938888	8.321222	8.456333	8.309222	8.695444	8.951111	8.958777	9.094555
46.900000	4.866555	4.348333	4.083333	3.924222	3.721555	3.490000	3.459333	3.553555	3.692555	3.923000	4.002222	4.180222	4.270555	4.332111	4.429111	4.615222	4.887111	5.580222	6.439666	5.538666	5.384777	5.556111	5.776000	5.995777	6.148999	6.349555	6.673888	6.854444	7.325777	7.065555	7.481777	7.278888	7.586333	7.645444	7.570222	7.754999	7.900666	8.312666	8.049222	7.893999	8.139333	7.930777	8.310999	8.465333	8.325222	8.700222	8.960111	8.953666	9.096222
47.000000	4.874111	4.361111	4.084000	3.915888	3.716555	3.496444	3.464666	3.563333	3.679666	3.908222	4.017222	4.183222	4.273666	4.322333	4.433666	4.624444	4.850777	5.586333	6.457111	5.525222	5.393444	5.572555	5.783777	5.995444	6.178333	6.343000	6.656333	6.862000	7.297555	7.053333	7.487222	7.278222	7.596888	7.676444	7.567444	7.766888	7.911444	8.327333	8.059666	7.920333	8.156444	7.919888	8.297777	8.478444	8.335777	8.702777	8.960555	8.955333	9.089444
47.100000	4.881333	4.366333	4.092000	3.906666	3.706000	3.503222	3.456111	3.568000	3.669888	3.892777	4.019333	4.184666	4.280000	4.316777	4.442555	4.643333	4.831333	5.596000	6.461888	5.523666	5.412222	5.593111	5.788666	5.990777	6.207222	6.335777	6.641222	6.868888	7.275888	7.038111	7.492333	7.273777	7.597111	7.692222	7.580111	7.780555	7.921222	8.333777	8.064222	7.929333	8.174333	7.906777	8.275555	8.492666	8.342111	8.692888	8.961444	8.952000	9.078666
47.200000	4.882444	4.365555	4.107222	3.895888	3.695000	3.509666	3.439444	3.570555	3.662333	3.879000	4.012111	4.183888	4.293777	4.314777	4.452111	4.673999	4.818444	5.606666	6.457000	5.538222	5.432555	5.611888	5.792000	5.984444	6.232444	6.328555	6.629888	6.872000	7.263666	7.019666	7.490555	7.273000	7.592000	7.699000	7.602888	7.792444	7.929777	8.338444	8.062666	7.924222	8.189888	7.892222	8.249777	8.500222	8.347333	8.669555	8.956333	8.939555	9.065777
47.300000	4.880666	4.359555	4.122333	3.885555	3.695999	3.510555	3.429444	3.572666	3.653333	3.871666	4.003777	4.184111	4.315555	4.316000	4.457444	4.703222	4.792555	5.610888	6.456777	5.559888	5.439333	5.619111	5.790333	5.980777	6.247444	6.319888	6.623333	6.874000	7.257666	7.008444	7.475222	7.276444	7.594444	7.707222	7.611555	7.804333	7.947444	8.341444	8.052999	7.922000	8.199222	7.885999	8.231333	8.498111	8.350111	8.650777	8.941222	8.921333	9.056888
47.400000	4.878666	4.347888	4.135555	3.876222	3.710222	3.504888	3.427444	3.573777	3.642444	3.870888	3.995000	4.186444	4.343999	4.320666	4.458555	4.727111	4.752888	5.607888	6.463666	5.584777	5.431999	5.614555	5.782444	5.979666	6.251888	6.309111	6.621444	6.876333	7.256111	7.007111	7.447222	7.281555	7.605666	7.717333	7.602111	7.817777	7.976555	8.340555	8.034777	7.926000	8.202333	7.890000	8.220777	8.488444	8.348999	8.641333	8.917222	8.899555	9.052666
47.500000	4.888222	4.338333	4.142555	3.870111	3.715333	3.505222	3.428777	3.568333	3.628555	3.875000	3.994444	4.194666	4.364888	4.330222	4.463444	4.732777	4.714222	5.602222	6.472111	5.598888	5.431999	5.613888	5.773888	5.970555	6.246111	6.291777	6.617000	6.883222	7.249222	7.017555	7.430111	7.271111	7.613888	7.708666	7.592777	7.824555	8.001888	8.324666	8.013555	7.935111	8.208555	7.896333	8.218444	8.484111	8.337999	8.632222	8.891000	8.892666	9.048888
47.600000	4.909444	4.334666	4.140888	3.871666	3.708111	3.508999	3.433444	3.558111	3.615666	3.877666	4.002777	4.205444	4.377444	4.342777	4.471111	4.725333	4.678222	5.592888	6.481999	5.597333	5.446111	5.618444	5.761222	5.952666	6.235111	6.266111	6.612777	6.891111	7.239333	7.036444	7.424333	7.249444	7.619666	7.684222	7.594555	7.820111	8.013111	8.304666	7.991777	7.951222	8.210333	7.904000	8.219555	8.480888	8.326111	8.608111	8.857111	8.891333	9.042555
47.700000	4.936555	4.329111	4.131777	3.880222	3.696222	3.509555	3.437555	3.545444	3.608222	3.876000	4.009777	4.215333	4.386555	4.357555	4.481444	4.712888	4.652000	5.579444	6.488000	5.591111	5.461000	5.624444	5.743666	5.937888	6.225111	6.236666	6.612333	6.900111	7.231555	7.062555	7.421666	7.227666	7.620333	7.653000	7.602555	7.801000	8.010444	8.290555	7.970111	7.958777	8.207111	7.917111	8.215666	8.476111	8.320333	8.568666	8.824555	8.878444	9.037444
47.800000	4.955222	4.318111	4.130555	3.876666	3.688666	3.504999	3.438000	3.530888	3.608333	3.873666	4.005666	4.214555	4.394111	4.370111	4.493777	4.701444	4.648222	5.571555	6.489555	5.596555	5.465222	5.625444	5.730555	5.931333	6.202333	6.215444	6.618333	6.903333	7.233888	7.082666	7.419111	7.220999	7.604888	7.629111	7.603999	7.784666	8.010999	8.280555	7.962222	7.945222	8.210666	7.922555	8.219222	8.472111	8.316111	8.540111	8.814666	8.869000	9.042888
47.900000	4.968111	4.304111	4.135555	3.862111	3.685444	3.494888	3.437000	3.515000	3.615111	3.870000	3.993222	4.203666	4.398444	4.379444	4.507111	4.688333	4.663333	5.568555	6.490666	5.607888	5.462111	5.621666	5.720333	5.930444	6.166888	6.201555	6.630333	6.900888	7.244000	7.097111	7.417999	7.226666	7.576555	7.613888	7.597777	7.774777	8.016555	8.273333	7.968333	7.918222	8.219555	7.920666	8.231666	8.470333	8.312666	8.525111	8.825333	8.866888	9.057888
48.000000	4.983333	4.295111	4.132333	3.850555	3.685444	3.485444	3.443888	3.516222	3.620555	3.868111	3.983666	4.194111	4.391111	4.385777	4.513222	4.667333	4.674444	5.566444	6.502222	5.602222	5.455555	5.615000	5.707888	5.925666	6.134555	6.193666	6.644666	6.893666	7.251666	7.109333	7.422000	7.229444	7.553222	7.601555	7.584000	7.774333	8.028777	8.263555	7.979000	7.905555	8.229444	7.920999	8.245333	8.467777	8.309666	8.527555	8.842111	8.872666	9.075222
48.100000	4.999777	4.290333	4.114444	3.848777	3.687777	3.481666	3.459222	3.545777	3.621888	3.871333	3.977888	4.191555	4.370333	4.391222	4.508888	4.640333	4.675333	5.563666	6.521222	5.580000	5.439777	5.605888	5.693222	5.916666	6.115000	6.193111	6.660000	6.881666	7.256333	7.121111	7.430000	7.226111	7.538888	7.584444	7.565000	7.776333	8.044555	8.250888	7.987222	7.905888	8.240777	7.928777	8.252333	8.459111	8.308555	8.542999	8.860999	8.877444	9.092777
48.200000	5.006555	4.291666	4.091777	3.851444	3.687666	3.485000	3.474888	3.598222	3.622555	3.876000	3.973777	4.191999	4.343111	4.394666	4.496111	4.622111	4.672111	5.564888	6.539000	5.556111	5.421444	5.596444	5.681111	5.906222	6.108333	6.200000	6.675555	6.862222	7.264666	7.122666	7.439777	7.226999	7.527444	7.565000	7.555555	7.774222	8.052888	8.243333	7.992333	7.905777	8.250666	7.933222	8.250777	8.439777	8.313444	8.552222	8.876111	8.872777	9.105555
48.300000	5.002888	4.301222	4.075333	3.849222	3.685333	3.485777	3.482555	3.645000	3.627777	3.872666	3.972555	4.196999	4.316222	4.393555	4.482777	4.610222	4.672111	5.572555	6.559444	5.533888	5.416777	5.588222	5.671888	5.907111	6.107666	6.208333	6.685555	6.849444	7.275444	7.113888	7.453222	7.234666	7.516222	7.557444	7.553666	7.768777	8.049444	8.237222	7.984999	7.899555	8.251555	7.924555	8.244888	8.422555	8.319333	8.549999	8.883777	8.859333	9.107333
48.400000	4.988666	4.316222	4.066888	3.839111	3.683222	3.485666	3.482333	3.684777	3.634777	3.865444	3.973666	4.209111	4.290222	4.389111	4.469444	4.601333	4.673888	5.587222	6.582444	5.516444	5.421000	5.580000	5.667666	5.920111	6.109444	6.219444	6.688222	6.845666	7.287222	7.097111	7.469666	7.246333	7.504888	7.559999	7.551777	7.763555	8.041666	8.225111	7.963666	7.885888	8.248555	7.903555	8.238000	8.410444	8.320333	8.546888	8.887777	8.843777	9.100666
48.500000	4.967888	4.327777	4.066444	3.827000	3.681555	3.485555	3.478555	3.711000	3.636555	3.865111	3.973333	4.221666	4.270333	4.383333	4.454555	4.594888	4.675777	5.600888	6.598555	5.511111	5.418666	5.569000	5.674555	5.932111	6.109333	6.236000	6.687666	6.840555	7.297222	7.080999	7.488444	7.256000	7.495777	7.566666	7.548222	7.769111	8.041222	8.216888	7.954666	7.875333	8.253777	7.885888	8.239777	8.406666	8.312333	8.560777	8.904111	8.842444	9.097999
48.600000	4.941444	4.334777	4.073333	3.815555	3.679666	3.485111	3.472555	3.722333	3.632666	3.872444	3.970777	4.232222	4.257555	4.376222	4.437555	4.591666	4.677666	5.611444	6.605777	5.518222	5.408000	5.555000	5.693000	5.939888	6.107444	6.258222	6.685444	6.830999	7.305111	7.066666	7.509333	7.263000	7.489666	7.576777	7.545111	7.786666	8.048333	8.217444	7.965111	7.870888	8.267999	7.875000	8.250999	8.411000	8.296777	8.591999	8.935333	8.856999	9.101555
48.700000	4.916555	4.334222	4.074444	3.819777	3.675111	3.485888	3.464666	3.726333	3.626888	3.878333	3.969444	4.246444	4.252666	4.372333	4.419555	4.590666	4.671444	5.613222	6.603666	5.527111	5.395111	5.545222	5.710222	5.949333	6.118555	6.277333	6.681222	6.823999	7.307444	7.062222	7.523555	7.261333	7.493444	7.584333	7.548444	7.795666	8.045666	8.224222	7.970888	7.873444	8.278333	7.882111	8.251444	8.416222	8.283999	8.613000	8.953444	8.860333	9.102555
48.800000	4.888222	4.323555	4.072222	3.834444	3.670000	3.493555	3.454777	3.732888	3.623222	3.877666	3.969555	4.261555	4.255333	4.372000	4.401333	4.591444	4.656888	5.612111	6.596111	5.536000	5.384555	5.543888	5.721888	5.965222	6.138555	6.293888	6.674999	6.819555	7.306111	7.061444	7.521444	7.253444	7.503888	7.592222	7.552555	7.794666	8.032777	8.221222	7.956111	7.880222	8.283999	7.900666	8.237777	8.417999	8.275444	8.622555	8.939888	8.851222	9.098333
48.900000	4.858111	4.303777	4.076222	3.849000	3.665777	3.500222	3.442000	3.724555	3.626111	3.865333	3.969888	4.268666	4.268222	4.371555	4.388000	4.590777	4.643666	5.610444	6.588000	5.544333	5.385000	5.550333	5.728000	5.987888	6.152444	6.305666	6.668444	6.817666	7.302333	7.062000	7.504888	7.244444	7.514555	7.612000	7.553444	7.794666	8.015000	8.209444	7.931333	7.893555	8.284333	7.921888	8.222333	8.424777	8.268777	8.627444	8.900999	8.843555	9.092222
49.000000	4.840000	4.290777	4.084333	3.851777	3.659000	3.494000	3.428333	3.686222	3.631111	3.857000	3.969444	4.277000	4.280888	4.363333	4.386555	4.584222	4.636555	5.609111	6.587333	5.554111	5.394888	5.554111	5.735888	6.011222	6.160111	6.308000	6.662555	6.834333	7.284333	7.071222	7.488222	7.243333	7.517888	7.626111	7.560666	7.802666	7.999333	8.202000	7.907222	7.900666	8.278111	7.931555	8.212666	8.443666	8.252555	8.617888	8.881111	8.847333	9.084000
49.100000	4.833333	4.284111	4.093888	3.845111	3.649222	3.477777	3.415666	3.625444	3.637000	3.855111	3.967666	4.286000	4.291666	4.348222	4.394666	4.573444	4.633888	5.607444	6.592444	5.565777	5.410222	5.554666	5.745777	6.031777	6.163333	6.302888	6.658666	6.865555	7.253333	7.088222	7.470666	7.250000	7.514333	7.630777	7.575777	7.818111	7.986222	8.200333	7.886222	7.902222	8.267666	7.931666	8.207666	8.470777	8.228666	8.594111	8.880888	8.861777	9.075000
49.200000	4.829777	4.278444	4.098999	3.844666	3.642777	3.464444	3.412222	3.572444	3.640111	3.858666	3.962444	4.284777	4.302888	4.330777	4.402777	4.569888	4.630888	5.604666	6.591111	5.574555	5.419777	5.555777	5.753111	6.035222	6.171666	6.299777	6.660888	6.888111	7.228222	7.100222	7.451777	7.256777	7.508333	7.621000	7.592666	7.834333	7.976000	8.209222	7.883777	7.911000	8.263888	7.940000	8.202222	8.492111	8.210111	8.574111	8.893777	8.875666	9.077222
49.300000	4.825222	4.271222	4.101777	3.854777	3.644666	3.455111	3.418666	3.527888	3.641222	3.861111	3.953666	4.268111	4.319777	4.312444	4.409666	4.576666	4.628555	5.601444	6.579666	5.577111	5.426444	5.560777	5.754666	6.020333	6.186555	6.300444	6.668111	6.896999	7.219333	7.100444	7.432888	7.258888	7.501777	7.603222	7.603666	7.848666	7.967666	8.227666	7.903333	7.933888	8.268777	7.963111	8.196000	8.508222	8.200999	8.569444	8.913888	8.883444	9.094777
49.400000	4.815555	4.265555	4.104666	3.862777	3.655111	3.451777	3.429333	3.497444	3.642222	3.860111	3.946111	4.247222	4.336777	4.294111	4.417333	4.588222	4.625666	5.605222	6.568555	5.572555	5.438333	5.567666	5.749666	6.004222	6.206333	6.303444	6.674777	6.905333	7.223000	7.087444	7.412666	7.259666	7.491222	7.582111	7.601666	7.854777	7.960777	8.235555	7.914333	7.954444	8.277444	7.984444	8.184333	8.518888	8.197222	8.572333	8.926777	8.881666	9.114777
49.500000	4.800000	4.255666	4.108555	3.857222	3.664000	3.456222	3.438666	3.485444	3.638555	3.863111	3.946888	4.229888	4.348777	4.279000	4.424555	4.599555	4.618777	5.613000	6.562888	5.566222	5.455555	5.564111	5.744777	6.002555	6.226444	6.306888	6.683666	6.913555	7.222888	7.075666	7.385666	7.265888	7.473444	7.564666	7.593777	7.850000	7.957555	8.230666	7.903666	7.954999	8.288333	7.993444	8.166777	8.520222	8.199999	8.562222	8.914999	8.882444	9.121333
49.600000	4.782111	4.243222	4.111888	3.842000	3.669666	3.464666	3.447000	3.485111	3.627222	3.873555	3.955777	4.218000	4.356000	4.266444	4.430888	4.610888	4.608111	5.620555	6.560222	5.559333	5.475000	5.547222	5.742999	6.011888	6.249777	6.310333	6.694777	6.921666	7.217555	7.069222	7.358666	7.275666	7.450777	7.548888	7.583777	7.835222	7.958111	8.223666	7.882222	7.937333	8.302111	7.994333	8.145666	8.515333	8.207999	8.540333	8.891333	8.886666	9.116222
49.700000	4.773222	4.242111	4.109888	3.828888	3.673333	3.464444	3.455000	3.486888	3.616555	3.891555	3.963111	4.208111	4.356666	4.251111	4.435666	4.616777	4.597555	5.622777	6.563000	5.550888	5.479111	5.530444	5.746666	6.019666	6.274444	6.311666	6.701111	6.929555	7.206111	7.062666	7.349444	7.288222	7.430222	7.536222	7.576111	7.822000	7.964888	8.217777	7.870222	7.916666	8.312999	7.988111	8.137111	8.515555	8.210999	8.521555	8.889888	8.888888	9.109888
49.800000	4.774888	4.254888	4.102111	3.819222	3.675888	3.454111	3.462777	3.490777	3.609555	3.915888	3.966555	4.198777	4.350555	4.231888	4.438888	4.615888	4.587777	5.619999	6.572555	5.540333	5.464666	5.518000	5.755111	6.024000	6.299111	6.310666	6.701000	6.937222	7.189000	7.053222	7.359666	7.304222	7.412444	7.527888	7.570666	7.812777	7.978444	8.209666	7.868555	7.895888	8.319444	7.973444	8.144222	8.522222	8.207000	8.508888	8.914555	8.887666	9.104333
49.900000	4.776111	4.262444	4.097222	3.819555	3.681222	3.446111	3.470555	3.498666	3.607111	3.927666	3.969000	4.179333	4.349111	4.216666	4.440000	4.615888	4.580111	5.617444	6.580999	5.528333	5.447777	5.518444	5.758888	6.029666	6.313111	6.310222	6.698222	6.933999	7.181777	7.034555	7.374111	7.315222	7.403111	7.537111	7.556777	7.800000	7.990555	8.194888	7.874000	7.888111	8.325333	7.961666	8.154888	8.529222	8.209888	8.515555	8.919333	8.880333	9.102444
50.000000	4.779444	4.259111	4.095222	3.832222	3.688555	3.448333	3.482222	3.507888	3.600333	3.926555	3.974222	4.156111	4.351333	4.208777	4.443777	4.623888	4.574666	5.621888	6.584111	5.518777	5.441333	5.529222	5.755222	6.034555	6.314555	6.309777	6.697555	6.927666	7.188888	7.010555	7.390000	7.317777	7.405666	7.546555	7.536000	7.772777	7.995111	8.185555	7.887111	7.892111	8.335111	7.956333	8.150888	8.530444	8.225111	8.539777	8.896333	8.864888	9.105222
50.100000	4.791333	4.248555	4.092666	3.850111	3.690222	3.458666	3.496333	3.517444	3.588111	3.923000	3.982333	4.137333	4.349444	4.206000	4.451888	4.634777	4.569666	5.632555	6.587777	5.516777	5.440888	5.545222	5.749666	6.040222	6.301333	6.306444	6.700777	6.925888	7.194333	6.991555	7.405000	7.319555	7.417111	7.546555	7.520444	7.735444	7.993777	8.182777	7.902222	7.897444	8.345333	7.947444	8.132666	8.525222	8.246111	8.564000	8.854666	8.849666	9.106222
50.200000	4.802444	4.240888	4.092444	3.857333	3.687333	3.467777	3.503000	3.528777	3.582777	3.921888	3.988111	4.134666	4.339777	4.212555	4.490000	4.638333	4.565111	5.633555	6.590888	5.521444	5.438111	5.554777	5.753777	6.049666	6.288666	6.299666	6.707444	6.924444	7.186666	6.991666	7.408666	7.328222	7.445888	7.557444	7.511333	7.714888	7.997777	8.178222	7.913666	7.892555	8.347777	7.933777	8.126000	8.504555	8.260999	8.554666	8.810222	8.848555	9.091777
50.300000	4.812777	4.238000	4.094555	3.856333	3.682777	3.475333	3.503555	3.541000	3.585333	3.921111	3.989999	4.146777	4.323666	4.227333	4.558555	4.635555	4.562111	5.626555	6.592666	5.531222	5.433555	5.561222	5.765555	6.059888	6.277666	6.290111	6.716333	6.924000	7.170111	7.006888	7.402555	7.342111	7.492666	7.577555	7.506333	7.711555	8.006333	8.171333	7.923111	7.881555	8.342666	7.917222	8.130555	8.469555	8.269222	8.517111	8.766999	8.857888	9.065444
50.400000	4.826555	4.246444	4.093333	3.859555	3.682444	3.480666	3.502000	3.546888	3.595333	3.915666	3.984000	4.161222	4.310222	4.238666	4.620666	4.631111	4.566999	5.625222	6.595888	5.539777	5.424222	5.574111	5.775666	6.058999	6.264777	6.281444	6.720444	6.926444	7.162333	7.019222	7.403444	7.350888	7.538777	7.598444	7.501333	7.721111	8.014999	8.167222	7.935333	7.881222	8.333777	7.902222	8.141888	8.439888	8.269666	8.492333	8.745888	8.860333	9.045666
50.500000	4.846333	4.265999	4.085222	3.868999	3.683333	3.484111	3.498111	3.544222	3.609222	3.907777	3.971333	4.173555	4.302666	4.241222	4.650666	4.625333	4.581555	5.635111	6.604222	5.546888	5.407111	5.591333	5.782666	6.047666	6.244888	6.274888	6.718111	6.931000	7.163888	7.027111	7.418555	7.352000	7.570222	7.618999	7.499555	7.739555	8.022555	8.171111	7.949888	7.892666	8.323111	7.887333	8.157222	8.425777	8.263333	8.494111	8.750555	8.853666	9.035444
50.600000	4.865333	4.282666	4.074111	3.878666	3.682666	3.491555	3.492555	3.534333	3.615777	3.901444	3.960888	4.188666	4.301000	4.241555	4.656666	4.624111	4.599555	5.654000	6.610333	5.555111	5.396666	5.597333	5.788666	6.032777	6.224444	6.271888	6.715999	6.938444	7.174111	7.040222	7.434888	7.347000	7.586555	7.631333	7.502999	7.755555	8.027222	8.190999	7.963111	7.903333	8.319111	7.876333	8.163555	8.417777	8.259777	8.505111	8.762555	8.847111	9.027444
50.700000	4.880888	4.284000	4.065777	3.888777	3.681000	3.501444	3.489333	3.524111	3.615888	3.894222	3.953777	4.202222	4.298222	4.246333	4.670333	4.628555	4.610777	5.676000	6.608999	5.564777	5.401555	5.595777	5.794777	6.012888	6.206777	6.272888	6.714888	6.950666	7.193444	7.054111	7.431666	7.347222	7.600444	7.620333	7.514888	7.762333	8.029222	8.211222	7.976555	7.909666	8.331111	7.863555	8.157222	8.404777	8.263777	8.507666	8.766888	8.851666	9.021222
50.800000	4.891333	4.274111	4.060111	3.897555	3.678666	3.508333	3.485666	3.515444	3.615888	3.886111	3.947111	4.209999	4.295222	4.253222	4.688444	4.633555	4.615333	5.696666	6.603111	5.572999	5.412888	5.588222	5.802999	5.989666	6.193000	6.278111	6.711222	6.962222	7.218777	7.066000	7.410888	7.355333	7.609666	7.598000	7.534000	7.767333	8.032999	8.223666	7.989666	7.912444	8.356000	7.846555	8.150777	8.391111	8.271444	8.502777	8.769111	8.868777	9.016222
50.900000	4.893333	4.264222	4.062666	3.892555	3.680000	3.507888	3.476555	3.514666	3.623777	3.883999	3.937111	4.212444	4.295000	4.264666	4.701666	4.637777	4.624444	5.704777	6.600222	5.580666	5.422777	5.577555	5.808444	5.974111	6.188222	6.281444	6.708444	6.959333	7.237777	7.075111	7.398888	7.361111	7.611333	7.594666	7.553666	7.782888	8.042666	8.221777	7.995222	7.913666	8.368222	7.837555	8.157000	8.388888	8.277555	8.495555	8.773888	8.886111	9.005444
51.000000	4.886888	4.255666	4.074777	3.871333	3.685555	3.500888	3.461888	3.522555	3.639333	3.889222	3.923888	4.211444	4.298111	4.282111	4.709111	4.642666	4.640888	5.699444	6.600888	5.588888	5.432666	5.563888	5.809222	5.968333	6.193111	6.281444	6.708222	6.940555	7.248666	7.082111	7.401666	7.361111	7.605666	7.613444	7.572555	7.809333	8.057666	8.206888	7.991888	7.913444	8.362888	7.840222	8.174666	8.399444	8.281999	8.486777	8.780555	8.900111	8.987444
51.100000	4.884888	4.246222	4.087555	3.852666	3.689222	3.494444	3.449888	3.531222	3.647333	3.902111	3.914777	4.199222	4.304444	4.295111	4.683666	4.650111	4.661222	5.697111	6.605333	5.601666	5.440888	5.557111	5.803222	5.966111	6.192333	6.278000	6.705000	6.921888	7.255555	7.085444	7.420888	7.357111	7.579444	7.627333	7.592333	7.821666	8.066111	8.194888	7.985888	7.916444	8.353777	7.841888	8.182888	8.426444	8.289111	8.498999	8.784444	8.903444	8.977777
51.200000	4.886555	4.243555	4.095333	3.846777	3.690888	3.487222	3.439444	3.532333	3.645111	3.920444	3.912333	4.173888	4.315666	4.296666	4.621666	4.652888	4.681777	5.699555	6.606999	5.618555	5.436999	5.559444	5.799555	5.960888	6.187888	6.273111	6.688444	6.913000	7.262777	7.093444	7.445777	7.356111	7.528333	7.636111	7.605999	7.818888	8.065777	8.195333	7.983111	7.922333	8.351777	7.831888	8.188111	8.462888	8.294111	8.533222	8.793333	8.897666	8.985444
51.300000	4.887555	4.248111	4.103555	3.850000	3.695333	3.478444	3.430888	3.530000	3.638333	3.940777	3.914111	4.142555	4.326666	4.295333	4.561888	4.650555	4.699777	5.698333	6.600222	5.640111	5.425888	5.573888	5.800222	5.952222	6.187777	6.264777	6.661444	6.914777	7.269222	7.108555	7.465333	7.362111	7.473555	7.641888	7.608666	7.806777	8.058777	8.200333	7.984555	7.929111	8.353777	7.813000	8.194333	8.493222	8.295555	8.568444	8.801222	8.886444	9.005666
51.400000	4.890222	4.253111	4.112444	3.852222	3.698444	3.468000	3.425666	3.529111	3.640111	3.960111	3.912999	4.122555	4.328111	4.301777	4.532888	4.639444	4.697888	5.692888	6.594888	5.651666	5.430777	5.594222	5.798777	5.945555	6.189777	6.256333	6.642888	6.915666	7.273888	7.107777	7.468444	7.367666	7.451888	7.636888	7.614999	7.792777	8.052444	8.199888	7.982444	7.932777	8.354111	7.803222	8.197222	8.508111	8.291333	8.585555	8.799333	8.886222	9.010111
51.500000	4.894888	4.261222	4.120555	3.852888	3.699888	3.457000	3.422666	3.528111	3.649333	3.979333	3.909444	4.115111	4.322111	4.314444	4.526555	4.619666	4.678777	5.684555	6.592111	5.653333	5.450111	5.618444	5.795222	5.941666	6.193555	6.247888	6.633111	6.915111	7.276444	7.092999	7.460111	7.369666	7.459888	7.624777	7.624111	7.778000	8.046666	8.198666	7.976111	7.933666	8.350888	7.804333	8.196999	8.509999	8.280666	8.588333	8.790555	8.894444	8.998444
51.600000	4.893111	4.279444	4.124888	3.847333	3.704777	3.453222	3.419555	3.526111	3.656000	3.999000	3.906111	4.115888	4.316666	4.327888	4.514888	4.600444	4.661777	5.677444	6.589777	5.653777	5.468111	5.636444	5.786888	5.942555	6.198444	6.237444	6.632222	6.907777	7.279000	7.078666	7.465000	7.360666	7.474222	7.623111	7.625333	7.765777	8.038333	8.207444	7.970222	7.931777	8.339111	7.816444	8.194777	8.513444	8.272666	8.591999	8.782222	8.899222	8.985111
51.700000	4.878666	4.305888	4.126999	3.833777	3.717222	3.459555	3.417222	3.526888	3.656222	4.017333	3.904111	4.118222	4.312222	4.342111	4.500222	4.587444	4.653222	5.670666	6.584222	5.658222	5.478000	5.646555	5.772555	5.947666	6.205333	6.224111	6.639555	6.891444	7.283444	7.069555	7.486777	7.343333	7.488444	7.634111	7.614000	7.755666	8.026222	8.220888	7.969333	7.926666	8.320444	7.834999	8.191111	8.521555	8.275111	8.597000	8.772222	8.898999	8.980333
51.800000	4.855666	4.334222	4.123222	3.824000	3.731111	3.471444	3.416444	3.526444	3.652000	4.028333	3.903999	4.117777	4.307666	4.350333	4.487555	4.574333	4.643333	5.667444	6.573111	5.661666	5.476111	5.650444	5.761666	5.948666	6.211444	6.216000	6.643666	6.875444	7.295000	7.064111	7.501333	7.329111	7.501222	7.642999	7.597888	7.748111	8.011888	8.234555	7.978222	7.919555	8.311888	7.846444	8.191777	8.528888	8.285555	8.598666	8.766777	8.907999	8.986444
51.900000	4.836777	4.359333	4.119333	3.826777	3.736000	3.484666	3.415777	3.522333	3.647555	4.033111	3.907666	4.122333	4.305000	4.348555	4.478888	4.557111	4.635111	5.664111	6.559666	5.661888	5.465888	5.655888	5.762555	5.944666	6.216444	6.220000	6.630222	6.873666	7.305777	7.067666	7.500555	7.312777	7.509666	7.641222	7.588333	7.749333	7.994000	8.250999	7.991666	7.917888	8.302888	7.854555	8.198777	8.536444	8.295222	8.590333	8.777666	8.928555	8.990666
52.000000	4.822333	4.375888	4.119111	3.834777	3.732000	3.500111	3.416000	3.520222	3.645000	4.033111	3.912999	4.133111	4.302777	4.341555	4.476999	4.540888	4.631111	5.659555	6.548555	5.659000	5.454444	5.661444	5.769111	5.940000	6.219111	6.234888	6.606333	6.879333	7.312888	7.074555	7.491777	7.289666	7.516666	7.629111	7.590111	7.759888	7.974222	8.263555	8.005555	7.921666	8.285888	7.866666	8.207555	8.548888	8.307444	8.571444	8.799444	8.959444	8.986888
52.100000	4.813444	4.379111	4.114777	3.837555	3.726777	3.510666	3.416111	3.522333	3.647444	4.028555	3.915999	4.144333	4.298111	4.332666	4.478333	4.530444	4.627777	5.654000	6.556222	5.649111	5.454111	5.650222	5.765222	5.942555	6.214555	6.252111	6.601111	6.877999	7.315666	7.074555	7.482777	7.263777	7.526000	7.614777	7.599555	7.776444	7.961000	8.263333	8.012777	7.924888	8.269000	7.887666	8.223111	8.564444	8.321000	8.553888	8.811111	8.984888	8.975999
52.200000	4.810111	4.369666	4.103111	3.835222	3.722222	3.514333	3.415666	3.527222	3.654777	4.019111	3.916555	4.154111	4.290666	4.320888	4.481222	4.525333	4.623222	5.647888	6.585111	5.631333	5.465111	5.618666	5.749333	5.952444	6.202222	6.270222	6.618888	6.868333	7.315222	7.067111	7.472777	7.237888	7.537666	7.600000	7.614000	7.798000	7.955666	8.250777	8.013333	7.926222	8.256666	7.916111	8.248333	8.581000	8.334666	8.540777	8.809555	9.001222	8.960222
52.300000	4.806222	4.355666	4.091444	3.833777	3.723777	3.513555	3.415555	3.534777	3.654999	4.006333	3.920333	4.155333	4.287555	4.305555	4.483888	4.528333	4.630777	5.638666	6.616444	5.623333	5.465888	5.582444	5.733888	5.962444	6.190777	6.286555	6.641555	6.860888	7.315000	7.072000	7.467777	7.226444	7.534333	7.593000	7.618111	7.815777	7.951222	8.231777	8.017111	7.927111	8.247555	7.933999	8.280888	8.592222	8.351555	8.534222	8.802555	9.000666	8.968222
52.400000	4.800000	4.338444	4.085444	3.830555	3.728999	3.512222	3.418222	3.548111	3.644555	3.991333	3.927111	4.156222	4.290000	4.292999	4.488111	4.538222	4.647444	5.629999	6.642666	5.628888	5.454888	5.552333	5.725333	5.971111	6.181888	6.303555	6.667444	6.853111	7.319555	7.082444	7.470777	7.235777	7.523888	7.592777	7.615222	7.822222	7.946333	8.207888	8.026555	7.925666	8.234222	7.939000	8.307333	8.589777	8.374555	8.529666	8.794333	8.992222	9.004555
52.500000	4.800888	4.320777	4.082888	3.828555	3.731444	3.505666	3.421888	3.561222	3.629666	3.977111	3.935333	4.166777	4.297333	4.283111	4.490222	4.546222	4.663555	5.623333	6.669666	5.639555	5.442555	5.530444	5.725777	5.979777	6.174222	6.323000	6.697444	6.848444	7.325888	7.091111	7.476111	7.261333	7.516333	7.595555	7.612777	7.818333	7.943222	8.187111	8.034444	7.922666	8.213888	7.938111	8.327222	8.568888	8.391888	8.526444	8.788666	8.978222	9.053333
52.600000	4.817333	4.303777	4.086333	3.833333	3.723555	3.492666	3.425444	3.570888	3.631333	3.967000	3.944555	4.179555	4.301666	4.274777	4.492555	4.555444	4.682444	5.614000	6.691444	5.643666	5.435555	5.518555	5.729777	5.988777	6.168666	6.335777	6.699444	6.849444	7.317555	7.106000	7.476222	7.267777	7.509444	7.595777	7.618777	7.818222	7.944666	8.167111	8.030222	7.928333	8.194111	7.940555	8.344333	8.551333	8.392222	8.523666	8.790777	8.963888	9.082000
52.700000	4.845888	4.288333	4.093777	3.843111	3.707999	3.474111	3.429222	3.577333	3.648444	3.960444	3.954111	4.192111	4.302111	4.268888	4.494666	4.566444	4.702444	5.603333	6.707111	5.641444	5.432555	5.514444	5.735777	5.997666	6.164888	6.340444	6.676888	6.852888	7.297111	7.125555	7.471777	7.257444	7.504111	7.595222	7.630444	7.819888	7.951222	8.146888	8.015777	7.940555	8.178888	7.944111	8.358333	8.536555	8.377777	8.522777	8.797666	8.949333	9.094222
52.800000	4.870555	4.278888	4.091222	3.850333	3.699111	3.454555	3.433111	3.575888	3.661888	3.957888	3.958222	4.194111	4.302444	4.263111	4.492444	4.575888	4.721111	5.602777	6.720555	5.630888	5.430111	5.508888	5.739111	6.000777	6.162555	6.340666	6.666000	6.850888	7.288111	7.139000	7.469111	7.252666	7.500666	7.597333	7.635888	7.815888	7.961333	8.135999	8.000222	7.946666	8.182333	7.939555	8.362888	8.521000	8.354444	8.532111	8.796444	8.932666	9.105222
52.900000	4.889444	4.275555	4.074333	3.854333	3.699777	3.434666	3.436111	3.562555	3.661777	3.961333	3.954444	4.185111	4.306888	4.254222	4.483888	4.579999	4.740666	5.616555	6.736888	5.609888	5.428888	5.500888	5.740888	5.995333	6.161888	6.342333	6.682222	6.846111	7.299555	7.143333	7.471000	7.262444	7.497555	7.600666	7.633888	7.805555	7.972666	8.143111	7.985222	7.943333	8.203555	7.925777	8.354444	8.503888	8.320222	8.553111	8.786222	8.911999	9.115555
53.000000	4.903111	4.275000	4.057444	3.854444	3.701444	3.423000	3.440333	3.545777	3.649555	3.971444	3.945666	4.174333	4.315111	4.247555	4.476333	4.582666	4.765222	5.641555	6.745555	5.585666	5.426888	5.505333	5.747222	5.981888	6.166444	6.350333	6.704555	6.842888	7.322888	7.139888	7.477888	7.274888	7.498000	7.598777	7.633555	7.792000	7.980666	8.161888	7.972888	7.938777	8.221222	7.910111	8.323777	8.492444	8.284333	8.571333	8.779555	8.900333	9.118777
53.100000	4.915222	4.274777	4.047666	3.847777	3.699222	3.421777	3.446333	3.536111	3.632333	3.984444	3.938000	4.169111	4.322777	4.249333	4.470777	4.589000	4.784777	5.672666	6.742111	5.569444	5.423777	5.526444	5.756222	5.967777	6.179666	6.360000	6.719666	6.840444	7.337666	7.126555	7.481000	7.283333	7.512111	7.594555	7.632000	7.771555	7.989666	8.169888	7.966111	7.941222	8.222444	7.899000	8.276999	8.482777	8.260777	8.578444	8.777000	8.896222	9.125222
53.200000	4.926777	4.273888	4.040999	3.836333	3.694777	3.428333	3.452000	3.531111	3.612555	3.999666	3.931666	4.163777	4.329000	4.255000	4.465999	4.599555	4.801555	5.707444	6.731777	5.558333	5.420777	5.556666	5.763333	5.954111	6.200222	6.369444	6.728444	6.840555	7.340888	7.108333	7.478000	7.283222	7.534444	7.588777	7.626777	7.749555	8.000555	8.166111	7.963222	7.951888	8.212333	7.893777	8.223444	8.480444	8.247666	8.577666	8.775777	8.893222	9.131555
53.300000	4.935333	4.274777	4.039333	3.830888	3.688555	3.439333	3.453888	3.524555	3.607000	4.011777	3.925333	4.153444	4.332999	4.261000	4.469222	4.610777	4.820888	5.726000	6.723666	5.548444	5.422000	5.578333	5.768888	5.943222	6.225777	6.366888	6.726222	6.847000	7.338111	7.098888	7.478222	7.269999	7.544333	7.578222	7.624888	7.740222	8.015222	8.151777	7.957999	7.965222	8.207666	7.891555	8.179999	8.490777	8.237000	8.578222	8.777444	8.898888	9.119222
53.400000	4.940000	4.278222	4.044555	3.833222	3.680000	3.454888	3.451777	3.516111	3.618777	4.019777	3.918666	4.138888	4.334777	4.268000	4.482444	4.621444	4.843444	5.724555	6.718333	5.539666	5.428000	5.590111	5.774444	5.935333	6.256333	6.350444	6.711666	6.860222	7.331666	7.099666	7.484555	7.244222	7.538888	7.562111	7.628777	7.745222	8.033999	8.127666	7.949666	7.979333	8.210666	7.891111	8.147111	8.513000	8.227444	8.581111	8.783333	8.917333	9.084777
53.500000	4.936888	4.283222	4.046666	3.836666	3.674555	3.471444	3.447666	3.505777	3.622000	4.023999	3.910111	4.130333	4.341888	4.272777	4.494111	4.622777	4.860222	5.716333	6.723111	5.536444	5.435555	5.596888	5.780333	5.928444	6.286666	6.335444	6.719555	6.879333	7.334222	7.095333	7.493111	7.237888	7.530222	7.547000	7.632333	7.752222	8.050444	8.108555	7.942777	7.983777	8.214888	7.888444	8.121333	8.526888	8.226222	8.586333	8.788777	8.933555	9.055777
53.600000	4.923444	4.287222	4.037444	3.837000	3.674888	3.486444	3.443888	3.494333	3.603888	4.027444	3.898222	4.122333	4.354555	4.268999	4.494444	4.615000	4.872222	5.712555	6.734666	5.536222	5.439777	5.606000	5.776777	5.919444	6.312333	6.329444	6.752444	6.903222	7.343111	7.082444	7.492222	7.249999	7.523111	7.537666	7.631777	7.763666	8.057444	8.104888	7.934777	7.977222	8.224333	7.884444	8.103666	8.539111	8.238555	8.592999	8.791666	8.930999	9.039555
53.700000	4.903111	4.289666	4.023888	3.835666	3.676444	3.498888	3.442111	3.487888	3.579555	4.027111	3.887000	4.115777	4.366222	4.261777	4.486666	4.604000	4.876222	5.706333	6.745222	5.542222	5.439333	5.618666	5.762000	5.912777	6.333222	6.323222	6.786777	6.927222	7.344555	7.065777	7.477777	7.266666	7.519777	7.536000	7.629111	7.780222	8.058444	8.103111	7.923333	7.964777	8.240444	7.880888	8.099555	8.550777	8.267444	8.598555	8.793777	8.912777	9.034999
53.800000	4.888777	4.290888	4.025555	3.827777	3.675444	3.508000	3.437000	3.487000	3.571111	4.016777	3.885333	4.117777	4.371888	4.265111	4.479777	4.585999	4.864111	5.698555	6.751222	5.556555	5.443333	5.621666	5.756111	5.911222	6.352444	6.311000	6.800444	6.948777	7.329666	7.050444	7.461111	7.273555	7.522444	7.537333	7.632666	7.799444	8.069444	8.080666	7.921111	7.958444	8.251888	7.877999	8.114111	8.552333	8.298999	8.600777	8.790111	8.906666	9.039111
53.900000	4.879333	4.291333	4.041555	3.814222	3.672888	3.513777	3.428555	3.489333	3.576666	3.997777	3.891555	4.126666	4.373111	4.277333	4.473888	4.559555	4.839111	5.690111	6.753333	5.576333	5.451777	5.614888	5.760111	5.912888	6.369222	6.294222	6.795777	6.968333	7.303333	7.037222	7.444777	7.271777	7.528333	7.540444	7.643888	7.822555	8.088777	8.043222	7.927333	7.956111	8.260999	7.874444	8.145000	8.545444	8.329999	8.601222	8.781333	8.913888	9.048333
54.000000	4.868222	4.293666	4.061777	3.804555	3.671666	3.516555	3.419666	3.489666	3.585333	3.977888	3.899000	4.133888	4.368555	4.292444	4.472333	4.531777	4.816888	5.683777	6.750888	5.590111	5.460222	5.602111	5.766666	5.914222	6.374333	6.276888	6.785888	6.979777	7.292111	7.031222	7.438000	7.274555	7.524888	7.541888	7.658666	7.848555	8.096111	8.019111	7.933000	7.948111	8.278222	7.869333	8.174777	8.540777	8.352666	8.603444	8.778111	8.929111	9.047222
54.100000	4.853888	4.297999	4.082444	3.803222	3.671666	3.516777	3.412111	3.490333	3.594777	3.959222	3.907000	4.137555	4.354222	4.310111	4.476888	4.510444	4.799888	5.678333	6.741999	5.597333	5.465777	5.586333	5.768777	5.917777	6.364000	6.258000	6.773444	6.977888	7.300444	7.033666	7.440666	7.288111	7.510555	7.542444	7.670666	7.873888	8.081999	8.012222	7.934333	7.933111	8.304666	7.865333	8.197999	8.541222	8.370222	8.606555	8.785666	8.945777	9.034111
54.200000	4.839888	4.300555	4.096000	3.801222	3.674333	3.513777	3.408111	3.494666	3.593444	3.946777	3.915666	4.136000	4.332666	4.324888	4.479666	4.499555	4.783444	5.688666	6.726111	5.598333	5.466222	5.574777	5.761666	5.921666	6.342666	6.247888	6.765666	6.964999	7.314777	7.037555	7.438888	7.307666	7.498888	7.546666	7.672888	7.892888	8.050999	8.019222	7.934777	7.919444	8.329999	7.867333	8.214111	8.547333	8.386555	8.605222	8.793555	8.949111	9.024333
54.300000	4.824888	4.300888	4.100888	3.793777	3.679111	3.507444	3.413555	3.504666	3.583555	3.943777	3.920444	4.133333	4.315333	4.326555	4.483000	4.497555	4.758777	5.712999	6.706444	5.594333	5.460999	5.569666	5.751555	5.921444	6.325777	6.251444	6.768333	6.954777	7.318888	7.040666	7.424333	7.322333	7.495555	7.556999	7.675222	7.906666	8.022333	8.037222	7.933999	7.912888	8.348777	7.875555	8.233555	8.551111	8.399555	8.595999	8.783111	8.941888	9.026999
54.400000	4.810666	4.300666	4.103000	3.783888	3.684111	3.499666	3.426666	3.519666	3.573888	3.948222	3.922333	4.133333	4.302000	4.319444	4.493666	4.504444	4.725111	5.743666	6.685333	5.587222	5.453444	5.566000	5.744777	5.919333	6.316666	6.263444	6.779333	6.947888	7.314666	7.045555	7.404777	7.332888	7.497111	7.570111	7.680333	7.914000	8.000777	8.058999	7.933555	7.914111	8.358222	7.889222	8.255444	8.547888	8.405666	8.579444	8.755888	8.935444	9.036888
54.500000	4.808555	4.294777	4.111444	3.778777	3.685111	3.492222	3.434444	3.528333	3.575555	3.943222	3.927444	4.138999	4.292444	4.320222	4.505111	4.509666	4.697666	5.766555	6.672111	5.584555	5.454000	5.555666	5.753888	5.924444	6.306777	6.269555	6.784777	6.938666	7.308777	7.047777	7.396777	7.342888	7.494222	7.582777	7.674777	7.907777	7.984444	8.069999	7.947111	7.915777	8.356111	7.896444	8.275444	8.540999	8.399999	8.563111	8.731666	8.939111	9.046777
54.600000	4.820444	4.281333	4.126222	3.779000	3.681888	3.484888	3.434444	3.528333	3.588222	3.925444	3.936666	4.149555	4.286555	4.331111	4.513222	4.511000	4.680222	5.781000	6.668333	5.587333	5.463777	5.538777	5.779333	5.938111	6.292888	6.268222	6.782111	6.925777	7.302222	7.045555	7.401333	7.353000	7.486222	7.595555	7.654333	7.887000	7.971222	8.069555	7.977333	7.916000	8.342888	7.894555	8.292666	8.532666	8.382555	8.548777	8.714555	8.951222	9.056777
54.700000	4.831777	4.267555	4.131555	3.789555	3.677666	3.479111	3.435888	3.526111	3.597888	3.906666	3.941777	4.159444	4.285444	4.338111	4.515000	4.519888	4.675000	5.783333	6.669222	5.590000	5.469777	5.532333	5.793555	5.957000	6.276777	6.261444	6.780000	6.911777	7.296777	7.041222	7.407000	7.363000	7.475555	7.612555	7.622555	7.858222	7.951777	8.072222	8.002666	7.909666	8.331555	7.892777	8.304777	8.527333	8.367222	8.538333	8.709444	8.947222	9.064444
54.800000	4.837555	4.264888	4.126444	3.809444	3.675555	3.476222	3.442777	3.526000	3.602444	3.897777	3.940444	4.170222	4.289333	4.336777	4.516444	4.542000	4.676333	5.776000	6.670333	5.584111	5.467666	5.540333	5.787000	5.976222	6.265777	6.252555	6.781444	6.900333	7.295111	7.041222	7.417333	7.364555	7.466888	7.631000	7.595444	7.826111	7.932666	8.079000	8.012888	7.902222	8.323111	7.903111	8.310888	8.516111	8.350777	8.533444	8.714666	8.928888	9.062666
54.900000	4.840666	4.272333	4.117222	3.832000	3.675777	3.475555	3.452000	3.524222	3.605666	3.895222	3.933444	4.184777	4.304222	4.327888	4.514888	4.565444	4.680333	5.760888	6.674222	5.570888	5.461888	5.558333	5.770666	5.991777	6.266222	6.243555	6.782222	6.899666	7.289888	7.043111	7.432444	7.348444	7.462666	7.649555	7.582555	7.796333	7.928444	8.083777	8.014222	7.896444	8.315444	7.921222	8.319333	8.494222	8.328222	8.535777	8.722000	8.906555	9.054444
55.000000	4.839444	4.276888	4.111333	3.847999	3.677888	3.479555	3.462333	3.523666	3.609222	3.888666	3.923666	4.198222	4.324555	4.316888	4.507888	4.582555	4.682333	5.749222	6.681111	5.568000	5.464222	5.566111	5.769111	6.003444	6.270666	6.238777	6.781000	6.912999	7.274888	7.044222	7.441999	7.326666	7.468333	7.665999	7.567999	7.787888	7.932999	8.092888	8.020111	7.890666	8.303222	7.937111	8.333333	8.478666	8.302777	8.537333	8.715666	8.895888	9.055111
55.100000	4.834555	4.278555	4.108666	3.858444	3.682222	3.488111	3.472333	3.524000	3.611555	3.877555	3.912555	4.209000	4.347444	4.306333	4.494444	4.593888	4.684555	5.742444	6.690111	5.575222	5.474444	5.563222	5.780333	6.012222	6.275222	6.237111	6.776888	6.936555	7.253666	7.044666	7.447555	7.302000	7.483000	7.680111	7.548666	7.799888	7.941222	8.106999	8.030777	7.884000	8.287555	7.950999	8.350111	8.471777	8.275666	8.538777	8.700444	8.895000	9.063111
55.200000	4.830444	4.274555	4.103777	3.869333	3.688000	3.496222	3.474888	3.518777	3.607777	3.864444	3.906222	4.215333	4.365666	4.303888	4.478333	4.601000	4.700444	5.739555	6.705111	5.584777	5.489555	5.557000	5.785555	6.020888	6.270444	6.232444	6.765666	6.955222	7.236666	7.043666	7.454333	7.283777	7.503555	7.693555	7.524333	7.812999	7.944444	8.118666	8.039222	7.875777	8.269333	7.956333	8.355444	8.473555	8.256222	8.543222	8.704222	8.894000	9.064333
55.300000	4.828222	4.263111	4.093666	3.882444	3.694000	3.500444	3.469444	3.505000	3.598111	3.852444	3.905333	4.218999	4.382000	4.308666	4.464777	4.603111	4.733444	5.736555	6.731111	5.592444	5.507666	5.552555	5.777555	6.028666	6.260333	6.223000	6.747333	6.968333	7.221555	7.040222	7.462222	7.271222	7.529666	7.708444	7.502888	7.816222	7.949999	8.121777	8.040111	7.868333	8.246888	7.948444	8.347222	8.478555	8.248222	8.550999	8.733888	8.890888	9.053222
55.400000	4.820111	4.255444	4.079333	3.893444	3.701666	3.502555	3.466444	3.494555	3.585777	3.853111	3.905777	4.221777	4.396999	4.310333	4.468222	4.609777	4.765888	5.736666	6.759111	5.595444	5.522333	5.550555	5.755444	6.029333	6.255333	6.216777	6.733000	6.979555	7.208444	7.042111	7.466555	7.259777	7.562444	7.718888	7.497888	7.817666	7.962777	8.123111	8.024888	7.867000	8.221888	7.941444	8.331333	8.478333	8.249888	8.555222	8.767666	8.891222	9.033111
55.500000	4.806999	4.267111	4.067666	3.896555	3.710777	3.505333	3.467333	3.494000	3.576111	3.860444	3.909222	4.222111	4.413222	4.306444	4.485111	4.620111	4.788222	5.742222	6.776666	5.600333	5.529666	5.550666	5.726333	6.021111	6.249222	6.220222	6.724777	6.979111	7.212333	7.050333	7.468111	7.242222	7.590444	7.708555	7.498888	7.831000	7.969333	8.133444	8.000333	7.860888	8.206888	7.950111	8.317777	8.476444	8.255777	8.554222	8.785777	8.890444	9.016666
55.600000	4.792555	4.290444	4.059222	3.892444	3.719111	3.507555	3.469333	3.500444	3.570777	3.866777	3.917444	4.219111	4.430222	4.300333	4.511333	4.630222	4.804111	5.751666	6.787111	5.612777	5.532888	5.550000	5.696555	6.007444	6.236999	6.231222	6.720555	6.964444	7.231111	7.060333	7.464444	7.224111	7.610666	7.679333	7.495333	7.852888	7.965333	8.151999	7.973666	7.846555	8.201111	7.965999	8.307333	8.478888	8.267777	8.546999	8.789444	8.887333	9.008666
55.700000	4.785888	4.301555	4.055111	3.886888	3.721777	3.506555	3.466222	3.507666	3.569444	3.866333	3.923333	4.209666	4.440444	4.298111	4.533777	4.638444	4.821777	5.759444	6.794777	5.632444	5.539444	5.543444	5.683999	5.999888	6.213999	6.242222	6.719444	6.949888	7.241000	7.068333	7.456222	7.219777	7.624333	7.651333	7.483222	7.870555	7.950444	8.170666	7.963000	7.842888	8.200444	7.971333	8.295888	8.495333	8.282777	8.534222	8.786777	8.889555	9.004333
55.800000	4.787999	4.297666	4.055111	3.880888	3.718333	3.502000	3.457444	3.515222	3.571333	3.860111	3.924666	4.193333	4.442222	4.299888	4.550888	4.645444	4.841777	5.764666	6.799777	5.657222	5.549888	5.530888	5.690444	6.000000	6.181000	6.252333	6.721666	6.939666	7.236999	7.074777	7.444444	7.230555	7.633000	7.628888	7.465333	7.882333	7.926111	8.187666	7.970222	7.855777	8.204222	7.965000	8.282444	8.525777	8.299333	8.516444	8.779444	8.899222	9.000777
55.900000	4.796777	4.294333	4.054888	3.878111	3.708555	3.492444	3.447111	3.517111	3.577888	3.857333	3.926222	4.181555	4.445777	4.300000	4.561666	4.649999	4.861888	5.764333	6.804888	5.671666	5.555666	5.530555	5.694444	6.002333	6.153888	6.257777	6.725333	6.934555	7.230555	7.080555	7.437888	7.233777	7.632888	7.610111	7.465000	7.874666	7.912777	8.190777	7.977555	7.880111	8.215666	7.955111	8.268000	8.546111	8.313333	8.500777	8.780555	8.904222	8.988555
56.000000	4.804444	4.295555	4.053333	3.876888	3.691444	3.479888	3.441777	3.512111	3.590111	3.859444	3.938111	4.180888	4.452222	4.298111	4.563555	4.650777	4.875444	5.768555	6.811555	5.677777	5.557111	5.543777	5.690666	6.002555	6.139333	6.258000	6.729444	6.932777	7.235888	7.084777	7.434000	7.222888	7.624111	7.590111	7.483999	7.850555	7.917555	8.177111	7.973444	7.903888	8.232888	7.942555	8.250777	8.550444	8.327999	8.484555	8.793444	8.900333	8.973888
56.100000	4.808888	4.303777	4.055444	3.874222	3.668777	3.469222	3.442777	3.505222	3.607555	3.861666	3.959000	4.188222	4.457333	4.296111	4.548444	4.648888	4.877000	5.783888	6.812333	5.682222	5.557111	5.562444	5.690222	6.002222	6.131333	6.256333	6.733777	6.935333	7.256444	7.089000	7.432999	7.199000	7.607111	7.565666	7.510222	7.826555	7.929555	8.156333	7.966111	7.923888	8.258111	7.934888	8.234111	8.547444	8.337444	8.467222	8.807444	8.890666	8.965222
56.200000	4.814666	4.313333	4.060333	3.866333	3.656666	3.463555	3.443888	3.505333	3.621222	3.854888	3.970333	4.192333	4.452222	4.292999	4.528888	4.641999	4.870111	5.797333	6.808333	5.688222	5.552777	5.574111	5.705111	6.001111	6.112111	6.252777	6.732777	6.932333	7.282222	7.088444	7.431888	7.184444	7.593444	7.547555	7.522111	7.817333	7.932444	8.139444	7.958444	7.932111	8.290555	7.940888	8.232777	8.539222	8.329777	8.456111	8.800555	8.885777	8.958666
56.300000	4.820888	4.320555	4.066333	3.854777	3.655000	3.462000	3.445444	3.511111	3.629666	3.841555	3.971666	4.193888	4.436444	4.288888	4.506777	4.630888	4.856444	5.808555	6.802444	5.693555	5.545111	5.579111	5.733333	5.999333	6.084333	6.246111	6.726666	6.926888	7.309111	7.083222	7.430333	7.180999	7.586333	7.539888	7.523555	7.819444	7.930333	8.123777	7.947888	7.932111	8.326888	7.957444	8.244111	8.524222	8.306555	8.451222	8.776888	8.887444	8.950888
56.400000	4.827444	4.313666	4.069333	3.849666	3.656666	3.457999	3.446555	3.513666	3.635777	3.834666	3.970333	4.193666	4.411888	4.287111	4.486444	4.620666	4.844666	5.814111	6.798222	5.694666	5.537222	5.576333	5.766777	6.000222	6.065444	6.238000	6.719444	6.936444	7.319999	7.081000	7.430888	7.186999	7.580222	7.548000	7.529777	7.819333	7.938333	8.106222	7.938999	7.943444	8.352333	7.965888	8.254888	8.507888	8.281666	8.452555	8.758999	8.895222	8.932333
56.500000	4.835777	4.294000	4.071111	3.853888	3.656666	3.448999	3.446000	3.510000	3.644666	3.836222	3.973000	4.190555	4.381555	4.289444	4.465777	4.612555	4.836555	5.812777	6.790777	5.694000	5.529111	5.565000	5.805111	6.005333	6.060555	6.232666	6.713222	6.964666	7.314444	7.086111	7.436000	7.197000	7.563444	7.565111	7.541111	7.816333	7.956111	8.090999	7.940777	7.970444	8.365777	7.962222	8.262444	8.497444	8.260666	8.460111	8.750999	8.905111	8.905111
56.600000	4.843111	4.274222	4.070333	3.860666	3.656111	3.439000	3.446000	3.503333	3.657000	3.840111	3.986000	4.187888	4.353777	4.293222	4.450888	4.603000	4.829555	5.809444	6.781555	5.696666	5.519666	5.548111	5.836333	6.006444	6.065666	6.232222	6.707555	6.991444	7.314444	7.093333	7.439222	7.205333	7.536555	7.576111	7.547000	7.817000	7.977333	8.084666	7.944666	7.988555	8.371888	7.952999	8.269333	8.491000	8.249000	8.470111	8.746888	8.907999	8.884555
56.700000	4.853666	4.258666	4.062666	3.862222	3.652000	3.439333	3.448000	3.498555	3.666555	3.842000	3.998888	4.191999	4.334444	4.294888	4.439888	4.592444	4.823888	5.810888	6.775666	5.690555	5.514555	5.533666	5.844333	5.996777	6.075222	6.229666	6.708888	7.004333	7.328333	7.093111	7.431111	7.212111	7.523444	7.585111	7.549222	7.818000	8.000444	8.086666	7.945666	7.990444	8.376888	7.942999	8.267888	8.484222	8.244666	8.476777	8.746777	8.903444	8.885555
56.800000	4.872777	4.244555	4.048777	3.859666	3.645222	3.448555	3.447444	3.496444	3.672666	3.841000	4.004666	4.198222	4.322666	4.295111	4.434444	4.582111	4.824000	5.810000	6.771999	5.674222	5.513555	5.520666	5.833111	5.979666	6.084666	6.225444	6.717777	7.004666	7.346444	7.085888	7.413555	7.221777	7.524000	7.595333	7.546666	7.817444	8.020777	8.099000	7.951888	7.984333	8.381777	7.931666	8.259333	8.481222	8.245333	8.481888	8.747999	8.894555	8.903777
56.900000	4.893888	4.232777	4.038111	3.855888	3.642666	3.459333	3.439333	3.495666	3.671555	3.845333	4.002777	4.198555	4.313555	4.291444	4.436333	4.571555	4.842555	5.798444	6.773888	5.656444	5.508555	5.506666	5.821444	5.964333	6.081666	6.221222	6.714666	6.998111	7.351000	7.090555	7.398444	7.240888	7.526777	7.616555	7.535555	7.826333	8.028444	8.125666	7.969333	7.973777	8.382000	7.919444	8.255888	8.478777	8.246222	8.492444	8.738555	8.889111	8.924444
57.000000	4.913444	4.224555	4.032666	3.851444	3.645666	3.470555	3.424222	3.495666	3.662444	3.857444	3.995444	4.192555	4.306222	4.283333	4.445333	4.560444	4.881222	5.776555	6.782333	5.639888	5.497777	5.491333	5.812666	5.951777	6.064888	6.217111	6.694555	6.985777	7.341333	7.111333	7.387999	7.269333	7.529000	7.649999	7.515555	7.847888	8.022888	8.167000	7.996555	7.956777	8.376222	7.906666	8.259888	8.474777	8.246888	8.509222	8.716555	8.887777	8.945222
57.100000	4.927555	4.227111	4.032222	3.849666	3.641111	3.480222	3.411222	3.491111	3.656888	3.877333	3.997555	4.186777	4.304666	4.272333	4.449222	4.553000	4.931333	5.758111	6.786666	5.627222	5.487666	5.484555	5.804555	5.943777	6.055222	6.216888	6.673111	6.978000	7.330444	7.143111	7.383555	7.281888	7.517111	7.673333	7.502111	7.869333	8.015444	8.215666	8.034222	7.945444	8.368000	7.892555	8.258777	8.476444	8.253888	8.520222	8.702888	8.882888	8.971888
57.200000	4.938666	4.240222	4.030777	3.852333	3.632222	3.485555	3.403444	3.482777	3.658555	3.896222	4.004888	4.177111	4.306000	4.258000	4.455888	4.550444	4.990222	5.738333	6.780222	5.621111	5.480333	5.490333	5.800777	5.941555	6.062888	6.223222	6.664888	6.974333	7.319222	7.169888	7.382666	7.273444	7.487777	7.672666	7.497111	7.877666	8.009222	8.268333	8.079888	7.948888	8.358888	7.881555	8.252999	8.488999	8.264888	8.519444	8.705666	8.875888	8.998888
57.300000	4.944111	4.261777	4.025555	3.854444	3.626444	3.490555	3.402888	3.475444	3.659555	3.910444	4.007444	4.165111	4.306000	4.237111	4.468555	4.550666	5.055000	5.718999	6.770333	5.617444	5.475555	5.510111	5.801777	5.942222	6.079888	6.229666	6.666222	6.968666	7.308777	7.184888	7.380999	7.252333	7.458777	7.658555	7.499777	7.874000	8.004555	8.318000	8.119444	7.960222	8.350777	7.880222	8.246666	8.501111	8.271555	8.507000	8.717888	8.873333	9.023222
57.400000	4.947777	4.276000	4.024666	3.848666	3.625000	3.499444	3.405333	3.480333	3.657000	3.918888	3.999777	4.161777	4.303666	4.223333	4.470555	4.547666	5.086444	5.717666	6.769111	5.600777	5.475222	5.530222	5.792777	5.945000	6.091222	6.223888	6.663666	6.958333	7.301777	7.188222	7.379111	7.240111	7.456666	7.648555	7.503111	7.866777	7.999000	8.347666	8.147222	7.966777	8.346444	7.883222	8.232999	8.508777	8.279222	8.494111	8.731999	8.877888	9.049111
57.500000	4.948444	4.282777	4.029222	3.836888	3.628444	3.509444	3.410666	3.496111	3.652777	3.922555	3.985222	4.165333	4.297888	4.217777	4.462888	4.541111	5.084555	5.732666	6.775111	5.574777	5.477333	5.548666	5.777444	5.951222	6.098333	6.208111	6.655555	6.945444	7.297333	7.182444	7.379222	7.236333	7.475000	7.640333	7.505777	7.857555	7.992666	8.357888	8.163888	7.968888	8.344222	7.889777	8.214666	8.512888	8.288666	8.482222	8.747555	8.889111	9.073222
57.600000	4.939333	4.287555	4.037666	3.832111	3.636333	3.509333	3.421222	3.510777	3.651333	3.921666	3.978666	4.170444	4.289888	4.217222	4.453111	4.536888	5.064666	5.749666	6.786444	5.561333	5.473222	5.563222	5.774222	5.962555	6.107333	6.198555	6.641000	6.939111	7.289666	7.177555	7.387111	7.237333	7.484222	7.630222	7.508666	7.853111	7.986888	8.358666	8.167333	7.966000	8.334666	7.895333	8.207777	8.514666	8.298444	8.477555	8.758222	8.908333	9.079111
57.700000	4.919777	4.294888	4.046222	3.838222	3.646000	3.498888	3.438666	3.519666	3.651111	3.913888	3.981333	4.177333	4.283222	4.217444	4.444111	4.539333	5.037555	5.763444	6.805333	5.565333	5.461555	5.577444	5.785666	5.976555	6.119111	6.200444	6.623777	6.939888	7.277222	7.174111	7.401111	7.241666	7.481666	7.621222	7.515111	7.854333	7.981999	8.354999	8.154333	7.956777	8.315222	7.899222	8.217111	8.512333	8.305444	8.480666	8.761333	8.937444	9.064111
57.800000	4.904777	4.298777	4.046888	3.851222	3.653555	3.485000	3.459222	3.525666	3.655111	3.892222	3.982666	4.185555	4.278666	4.222222	4.438111	4.547333	4.999111	5.772222	6.824000	5.574666	5.450555	5.592777	5.798111	5.988666	6.139333	6.210777	6.622111	6.942333	7.265000	7.156444	7.411333	7.247444	7.479777	7.608222	7.526444	7.846555	7.981111	8.346111	8.131777	7.948555	8.294111	7.902777	8.228777	8.516333	8.308999	8.485222	8.766444	8.969333	9.040444
57.900000	4.900222	4.294555	4.037999	3.860666	3.664777	3.474555	3.474111	3.531333	3.664555	3.864555	3.977111	4.188444	4.266333	4.234444	4.440999	4.549444	4.955111	5.775333	6.830555	5.582666	5.443888	5.610444	5.807666	5.998222	6.169555	6.222444	6.632111	6.939888	7.258333	7.128555	7.413000	7.247777	7.485333	7.589555	7.541111	7.824000	7.986222	8.332777	8.105888	7.939666	8.279222	7.914888	8.227777	8.532999	8.300888	8.482333	8.778888	8.989111	9.023444
58.000000	4.904222	4.282444	4.023777	3.865222	3.677777	3.469777	3.480999	3.536222	3.676666	3.836888	3.967777	4.188888	4.248444	4.254444	4.447222	4.544555	4.907333	5.776111	6.829555	5.587777	5.440000	5.627777	5.811999	6.004444	6.202777	6.233555	6.643777	6.932888	7.256555	7.101333	7.407888	7.246222	7.500555	7.574666	7.557444	7.795777	7.995111	8.317333	8.078555	7.923888	8.269444	7.932222	8.213999	8.558333	8.282666	8.476222	8.792777	8.996000	9.016888
58.100000	4.910444	4.266333	4.020444	3.869888	3.683555	3.462666	3.479111	3.541666	3.682777	3.819333	3.957888	4.193999	4.239111	4.279000	4.444888	4.538888	4.850777	5.782222	6.835666	5.590222	5.433888	5.637888	5.799777	6.003666	6.223888	6.236000	6.651000	6.927333	7.258777	7.084222	7.406666	7.248444	7.518111	7.578222	7.567666	7.778111	8.000444	8.296666	8.053777	7.901666	8.254666	7.940111	8.198111	8.571888	8.278666	8.483000	8.796555	8.996333	9.014777
58.200000	4.917777	4.247222	4.030333	3.876333	3.680888	3.450666	3.469111	3.548111	3.681777	3.812222	3.947111	4.204555	4.241111	4.307222	4.433000	4.534444	4.783888	5.794111	6.850666	5.590777	5.424666	5.640111	5.769222	5.995222	6.231888	6.228555	6.655888	6.924555	7.264888	7.075666	7.411222	7.254666	7.535555	7.600444	7.570666	7.771555	8.001444	8.269444	8.031777	7.875555	8.232888	7.935999	8.182666	8.570111	8.294222	8.504777	8.789777	8.992222	9.014444
58.300000	4.919666	4.239333	4.040222	3.883222	3.674333	3.437111	3.458444	3.547777	3.675333	3.811111	3.937555	4.210222	4.250888	4.323222	4.428000	4.535777	4.744666	5.797555	6.863666	5.596888	5.414333	5.645444	5.741666	5.982222	6.236666	6.223777	6.667666	6.919666	7.270777	7.072111	7.418444	7.254000	7.541333	7.628333	7.575888	7.768777	8.002444	8.247999	8.007999	7.853333	8.209333	7.930333	8.177444	8.557777	8.309999	8.523333	8.780777	8.984666	9.011111
58.400000	4.914111	4.242222	4.045111	3.882555	3.665333	3.429333	3.449888	3.541111	3.668666	3.811111	3.933444	4.210999	4.265888	4.326111	4.426555	4.542777	4.734222	5.795777	6.869555	5.600333	5.408333	5.649222	5.726111	5.970000	6.238444	6.228111	6.683000	6.907666	7.273666	7.074333	7.428333	7.254111	7.540111	7.658888	7.587444	7.770333	8.005777	8.231222	7.980888	7.834333	8.194111	7.924333	8.182555	8.546777	8.313666	8.528444	8.776888	8.973333	9.007333
58.500000	4.902777	4.249000	4.050888	3.868111	3.657888	3.427555	3.440333	3.535444	3.664222	3.815333	3.932444	4.206444	4.280666	4.322555	4.424555	4.548444	4.736555	5.797111	6.865000	5.593333	5.409111	5.645999	5.718333	5.962000	6.235888	6.233222	6.696000	6.887666	7.276222	7.081444	7.443666	7.257222	7.535999	7.687444	7.599777	7.774444	8.010111	8.211333	7.955666	7.820555	8.191222	7.919000	8.190666	8.540222	8.310111	8.519333	8.782666	8.955222	9.007444
58.600000	4.898888	4.252222	4.060444	3.857111	3.652000	3.425000	3.422777	3.528666	3.657333	3.824777	3.935888	4.199555	4.280333	4.324999	4.430888	4.545111	4.737444	5.796777	6.853777	5.586666	5.412333	5.636111	5.707333	5.956555	6.230111	6.233333	6.703444	6.875222	7.285444	7.088888	7.451444	7.254000	7.534333	7.702999	7.605444	7.777555	8.019000	8.192888	7.945777	7.804666	8.201222	7.918000	8.193333	8.530333	8.296777	8.507444	8.789777	8.928666	9.021333
58.700000	4.901666	4.253111	4.073555	3.852222	3.645888	3.420333	3.399666	3.520444	3.647666	3.836777	3.944777	4.192222	4.267777	4.332555	4.443888	4.535888	4.735111	5.794777	6.838666	5.581555	5.417555	5.619333	5.693444	5.953444	6.221111	6.230444	6.707555	6.871888	7.299777	7.094444	7.452222	7.246444	7.534111	7.705777	7.605111	7.780333	8.032111	8.175444	7.950000	7.787777	8.222111	7.918777	8.193777	8.515888	8.275777	8.494666	8.797333	8.897444	9.045444
58.800000	4.901888	4.256222	4.088555	3.853888	3.640555	3.411666	3.388222	3.516111	3.637333	3.845111	3.953888	4.189222	4.262777	4.337333	4.451888	4.539000	4.724333	5.798777	6.832111	5.579444	5.420888	5.602000	5.684444	5.952222	6.212000	6.226888	6.714000	6.877333	7.309888	7.094777	7.452999	7.240111	7.527222	7.699111	7.600000	7.785888	8.044111	8.162777	7.963333	7.780777	8.238000	7.915111	8.204888	8.492666	8.261999	8.488333	8.801888	8.877222	9.055222
58.900000	4.895111	4.262111	4.104222	3.856000	3.641222	3.401444	3.394111	3.520333	3.627777	3.852555	3.957777	4.189222	4.271111	4.335888	4.451111	4.558666	4.706666	5.813444	6.835333	5.578444	5.421000	5.588777	5.684666	5.952888	6.204777	6.219777	6.721000	6.887666	7.312666	7.093000	7.456777	7.234000	7.511222	7.685111	7.589888	7.794333	8.052555	8.158111	7.985444	7.788222	8.242666	7.909222	8.226888	8.460666	8.259666	8.488000	8.803333	8.868888	9.043222
59.000000	4.884888	4.267111	4.111333	3.852333	3.651333	3.400111	3.411555	3.528555	3.622222	3.858111	3.958333	4.189777	4.280000	4.332222	4.448111	4.586444	4.691444	5.832888	6.839777	5.576222	5.422222	5.580111	5.699000	5.957111	6.203111	6.214000	6.722444	6.897000	7.310777	7.093333	7.457000	7.229111	7.499444	7.665222	7.582555	7.802555	8.061777	8.164000	8.010888	7.800333	8.247444	7.910222	8.247000	8.436444	8.248888	8.483222	8.804555	8.865555	9.024222
59.100000	4.871000	4.270555	4.110777	3.843777	3.663111	3.408555	3.427444	3.530222	3.615555	3.862777	3.960777	4.191333	4.281333	4.329000	4.452555	4.616666	4.687111	5.846000	6.841444	5.574444	5.430333	5.567666	5.718888	5.963555	6.204333	6.209111	6.725666	6.902777	7.314333	7.088666	7.458666	7.230111	7.504222	7.647111	7.586555	7.810333	8.072555	8.166444	8.024444	7.814999	8.264777	7.916555	8.256333	8.427777	8.232444	8.470444	8.803666	8.869222	9.013666
59.200000	4.854666	4.272555	4.106000	3.836111	3.675777	3.421666	3.439888	3.524888	3.604111	3.870000	3.961888	4.194222	4.276777	4.326555	4.466888	4.649444	4.693111	5.850666	6.843777	5.578666	5.441444	5.555111	5.738111	5.968333	6.208444	6.200666	6.732777	6.908777	7.325333	7.078222	7.461777	7.231777	7.522111	7.632888	7.598888	7.817111	8.083222	8.166000	8.027444	7.832666	8.287666	7.927111	8.254666	8.426555	8.218777	8.456555	8.795777	8.880111	9.010111
59.300000	4.852444	4.272888	4.101000	3.839111	3.683000	3.427111	3.451000	3.521000	3.596777	3.871111	3.960111	4.206222	4.274111	4.329777	4.484666	4.674555	4.694666	5.857111	6.853999	5.589999	5.445333	5.557777	5.754777	5.964777	6.211111	6.199333	6.736888	6.918111	7.338333	7.074666	7.456888	7.226666	7.536222	7.616333	7.611444	7.823444	8.089444	8.172666	8.030111	7.850111	8.302444	7.932111	8.250333	8.420333	8.209444	8.458333	8.779888	8.891222	9.004777
59.400000	4.867777	4.271666	4.095666	3.853000	3.683555	3.423888	3.462000	3.520777	3.597111	3.862888	3.956111	4.229111	4.274444	4.339555	4.503444	4.689444	4.688666	5.868555	6.872666	5.606666	5.441111	5.578111	5.770555	5.952666	6.211444	6.209222	6.735666	6.930222	7.351333	7.081222	7.441888	7.214666	7.543666	7.595222	7.623444	7.829666	8.090777	8.188444	8.034666	7.866444	8.308222	7.929555	8.245444	8.408888	8.201777	8.477222	8.757666	8.900888	8.996333
59.500000	4.879000	4.272333	4.089111	3.857222	3.685222	3.420666	3.475777	3.525888	3.605555	3.853444	3.946333	4.251111	4.285888	4.345555	4.511222	4.698000	4.681111	5.888666	6.890111	5.613444	5.436444	5.604000	5.794444	5.939555	6.210111	6.221666	6.732555	6.930333	7.359777	7.094555	7.430222	7.207444	7.542444	7.579666	7.637666	7.833777	8.084111	8.200333	8.030555	7.889666	8.308444	7.919666	8.240666	8.403111	8.201222	8.492555	8.743222	8.912555	8.974777
59.600000	4.872777	4.275333	4.078888	3.852555	3.695444	3.419888	3.489333	3.529111	3.614111	3.852666	3.929666	4.259777	4.303555	4.345333	4.507777	4.700888	4.675777	5.907888	6.901555	5.610999	5.434222	5.623444	5.827444	5.930555	6.210888	6.223111	6.733333	6.920666	7.364888	7.104000	7.420333	7.206000	7.533555	7.572333	7.652666	7.829333	8.071000	8.203555	8.017222	7.918888	8.305222	7.907555	8.231999	8.404777	8.207333	8.491666	8.741000	8.931444	8.935888
59.700000	4.856000	4.279666	4.066444	3.848333	3.706111	3.417888	3.493777	3.522999	3.620333	3.856333	3.914777	4.257444	4.318555	4.344555	4.499000	4.691777	4.670444	5.918888	6.905333	5.601888	5.436444	5.629222	5.862222	5.925555	6.210333	6.218222	6.741111	6.907000	7.371444	7.104777	7.407777	7.211666	7.521000	7.570444	7.669111	7.815777	8.055555	8.193333	7.995000	7.946888	8.307888	7.890222	8.219222	8.413777	8.213888	8.475222	8.751111	8.956000	8.891222
59.800000	4.844666	4.280888	4.063777	3.846444	3.700222	3.416222	3.489222	3.517777	3.622888	3.857222	3.906222	4.256666	4.327111	4.345555	4.501666	4.680111	4.673222	5.915111	6.905777	5.597222	5.439111	5.630999	5.875666	5.922999	6.204111	6.215999	6.761444	6.891222	7.379000	7.112444	7.401000	7.224777	7.505888	7.569777	7.676777	7.810666	8.040999	8.176444	7.976666	7.967444	8.316666	7.868111	8.214333	8.421444	8.221999	8.463333	8.762444	8.975888	8.869444
59.900000	4.839000	4.279111	4.069666	3.846222	3.680222	3.415111	3.478888	3.516000	3.623555	3.854777	3.903111	4.256888	4.330666	4.347888	4.513333	4.666888	4.682222	5.899555	6.903444	5.596444	5.440666	5.631000	5.870555	5.923666	6.193444	6.216888	6.791888	6.873555	7.384888	7.129333	7.398333	7.243777	7.485666	7.568333	7.673666	7.814000	8.027222	8.156666	7.966000	7.980777	8.328666	7.842222	8.218999	8.426555	8.229444	8.456333	8.775555	8.990222	8.867111
60.000000	4.837555	4.276222	4.076111	3.845777	3.661777	3.414666	3.473000	3.522111	3.629555	3.847333	3.903111	4.255888	4.338222	4.354555	4.521777	4.651222	4.684888	5.890333	6.901111	5.592777	5.439777	5.629888	5.870111	5.925000	6.181999	6.228000	6.814111	6.862888	7.381777	7.151000	7.389555	7.261777	7.458555	7.561888	7.662666	7.818000	8.013222	8.146666	7.971000	7.984888	8.335888	7.817444	8.230777	8.430111	8.232444	8.456666	8.792444	8.997000	8.861111
60.100000	4.838888	4.273444	4.080222	3.845333	3.648888	3.413888	3.470111	3.532555	3.641555	3.834777	3.907777	4.253333	4.351777	4.368555	4.524888	4.630333	4.677555	5.892000	6.899444	5.583555	5.438777	5.622333	5.882666	5.924000	6.169777	6.252777	6.822444	6.863999	7.371111	7.168888	7.372888	7.277555	7.429888	7.552777	7.650444	7.818111	7.998222	8.144777	7.987222	7.978888	8.340111	7.794333	8.243777	8.435444	8.234222	8.465000	8.812666	8.997666	8.844999
60.200000	4.829000	4.271444	4.082777	3.842777	3.646222	3.417111	3.465111	3.543444	3.646444	3.830777	3.913111	4.241888	4.365000	4.383000	4.530111	4.613999	4.674333	5.889777	6.896888	5.577222	5.442444	5.601000	5.897777	5.922333	6.161666	6.270888	6.828555	6.874666	7.360888	7.171333	7.359333	7.291000	7.411222	7.550666	7.640111	7.814222	7.985777	8.141555	8.004555	7.969222	8.344222	7.783000	8.251222	8.441555	8.243444	8.472888	8.830555	9.001111	8.827444
60.300000	4.806444	4.270777	4.082555	3.836222	3.653666	3.423555	3.456222	3.572222	3.644000	3.839444	3.914222	4.220888	4.372222	4.385888	4.532111	4.602888	4.679444	5.874777	6.894666	5.579888	5.451555	5.576777	5.900777	5.920999	6.160888	6.266222	6.840333	6.879555	7.352666	7.162444	7.356777	7.302333	7.402555	7.559444	7.628777	7.809666	7.982111	8.133111	8.015444	7.966666	8.346222	7.792000	8.257000	8.442444	8.255111	8.471777	8.846666	9.014444	8.819333
60.400000	4.780444	4.270888	4.081333	3.825222	3.665999	3.431666	3.445777	3.623888	3.639888	3.853888	3.912111	4.198888	4.376888	4.379222	4.531111	4.596444	4.690333	5.853555	6.896333	5.591111	5.464111	5.558000	5.891111	5.916555	6.164777	6.247999	6.853777	6.877222	7.345555	7.149555	7.366333	7.310777	7.403111	7.577111	7.617777	7.809000	7.986333	8.122999	8.020333	7.971777	8.344666	7.818000	8.264111	8.436777	8.269444	8.470333	8.857888	9.033777	8.823444
60.500000	4.765999	4.269222	4.082555	3.813555	3.666333	3.441333	3.436111	3.673000	3.644333	3.860888	3.908111	4.184666	4.381333	4.373333	4.533666	4.593999	4.698111	5.834666	6.900555	5.609111	5.471777	5.548888	5.872888	5.914333	6.164888	6.233222	6.865666	6.877777	7.338666	7.147222	7.381888	7.317222	7.417777	7.590222	7.610111	7.812444	7.993666	8.127777	8.024444	7.975111	8.337111	7.841111	8.271444	8.430888	8.284111	8.478999	8.856888	9.037666	8.847999
60.600000	4.763333	4.265444	4.086444	3.802222	3.652333	3.452888	3.427111	3.711555	3.657777	3.860111	3.902333	4.177555	4.384666	4.369888	4.541111	4.595555	4.701666	5.817888	6.906000	5.633666	5.473333	5.547777	5.847333	5.916888	6.160111	6.222555	6.876777	6.884222	7.331999	7.156333	7.401666	7.322111	7.448000	7.596333	7.606222	7.818555	8.003111	8.150222	8.028888	7.974111	8.323444	7.857888	8.277888	8.426777	8.298333	8.497111	8.843111	9.022111	8.894111
60.700000	4.767777	4.264888	4.084000	3.793111	3.642666	3.461555	3.414333	3.730222	3.672555	3.858111	3.900000	4.166777	4.384111	4.367333	4.542777	4.589111	4.697777	5.809333	6.907777	5.653999	5.476222	5.543111	5.833666	5.924777	6.152444	6.213111	6.880666	6.896000	7.331333	7.153888	7.413444	7.327222	7.489444	7.600777	7.614111	7.815111	8.010111	8.171444	8.023888	7.973888	8.314111	7.870777	8.276444	8.429888	8.305777	8.505888	8.824000	9.004777	8.930888
60.800000	4.789888	4.269444	4.077777	3.783111	3.647333	3.466555	3.399666	3.737333	3.677777	3.857888	3.907555	4.153222	4.378333	4.362111	4.541888	4.576666	4.695777	5.815222	6.906888	5.668222	5.483444	5.538666	5.832333	5.936222	6.141111	6.209444	6.873555	6.909888	7.340111	7.133888	7.416222	7.334222	7.534111	7.608111	7.630555	7.810222	8.008999	8.178222	8.013333	7.979555	8.315555	7.887111	8.274666	8.435444	8.304777	8.506666	8.793444	8.997666	8.944333
60.900000	4.832222	4.276999	4.072444	3.771555	3.659777	3.469333	3.385333	3.738666	3.672444	3.859666	3.922444	4.137777	4.363777	4.349555	4.542000	4.562888	4.701333	5.828000	6.902777	5.680888	5.491333	5.542777	5.830444	5.955777	6.126111	6.206000	6.864444	6.918222	7.355555	7.109333	7.413444	7.345111	7.573888	7.614555	7.645444	7.811222	8.000777	8.173444	8.004222	7.992666	8.325111	7.906111	8.281222	8.438333	8.290888	8.498444	8.752000	8.998666	8.944666
61.000000	4.867777	4.276666	4.064666	3.770111	3.669555	3.468777	3.378888	3.741222	3.671444	3.859111	3.932555	4.139666	4.346888	4.335111	4.538666	4.549777	4.707222	5.831777	6.896666	5.693333	5.497777	5.544000	5.819999	5.983666	6.111111	6.189222	6.855222	6.918666	7.369000	7.094888	7.415444	7.342111	7.606222	7.614777	7.655333	7.814666	7.995555	8.170444	8.004888	8.005333	8.331333	7.927333	8.291111	8.431777	8.275333	8.485444	8.726333	8.997666	8.954333
61.100000	4.895999	4.268444	4.054888	3.779000	3.676888	3.465555	3.380555	3.740111	3.673666	3.856111	3.939222	4.158444	4.328777	4.321555	4.534222	4.537777	4.712999	5.827888	6.888111	5.704333	5.502777	5.539111	5.804222	6.019666	6.095444	6.162444	6.844444	6.915333	7.380777	7.088555	7.420666	7.325111	7.631888	7.608444	7.661111	7.819666	7.991777	8.169555	8.016777	8.015111	8.335111	7.949111	8.302555	8.417555	8.260111	8.469555	8.715666	8.993222	8.970777
61.200000	4.916777	4.257999	4.050555	3.792777	3.678777	3.465888	3.383555	3.713111	3.672222	3.850222	3.945444	4.174777	4.311222	4.318000	4.534555	4.529555	4.718777	5.828222	6.878444	5.708444	5.506888	5.525333	5.798555	6.052444	6.086777	6.148777	6.831444	6.918000	7.390555	7.083888	7.426666	7.309222	7.650111	7.597000	7.667555	7.819333	7.984444	8.173222	8.039999	8.015666	8.336666	7.964444	8.304222	8.409333	8.252444	8.456111	8.710777	8.979333	8.984444
61.300000	4.931444	4.249222	4.055555	3.806666	3.672555	3.472222	3.383000	3.658444	3.664666	3.841888	3.950444	4.176777	4.292555	4.323000	4.538444	4.525555	4.725222	5.836666	6.869555	5.704999	5.510222	5.509666	5.804444	6.074888	6.091666	6.155444	6.819222	6.922888	7.398000	7.081444	7.435666	7.304555	7.658666	7.582222	7.675333	7.811555	7.974111	8.181666	8.071111	8.009222	8.334222	7.973000	8.292333	8.411999	8.251999	8.444111	8.706888	8.955666	8.995222
61.400000	4.940111	4.247333	4.066555	3.816444	3.670444	3.479333	3.381666	3.610111	3.649888	3.836111	3.954555	4.171555	4.275888	4.329111	4.540111	4.525666	4.736222	5.852333	6.866444	5.695666	5.517222	5.501777	5.813666	6.079222	6.110222	6.175222	6.804888	6.920555	7.403111	7.076444	7.450000	7.305666	7.652777	7.571777	7.681444	7.805111	7.963555	8.181999	8.103333	8.004555	8.329666	7.987777	8.274777	8.415111	8.259333	8.436444	8.705888	8.937666	8.998111
61.500000	4.948666	4.265555	4.074999	3.822111	3.685333	3.475888	3.387111	3.580222	3.630444	3.840000	3.960111	4.172777	4.263666	4.336111	4.539444	4.529888	4.748666	5.868999	6.866111	5.682555	5.525888	5.512222	5.813222	6.073222	6.126111	6.192888	6.786555	6.918666	7.406888	7.065444	7.450000	7.298999	7.635777	7.556222	7.680777	7.811333	7.952000	8.167111	8.127444	7.998222	8.328777	8.006111	8.262222	8.408222	8.266999	8.434777	8.705000	8.925777	8.988555
61.600000	4.950333	4.302444	4.079000	3.826000	3.710333	3.462666	3.398000	3.563222	3.613777	3.851444	3.962777	4.180000	4.256555	4.346666	4.534222	4.536444	4.756222	5.882444	6.867888	5.667111	5.534000	5.538222	5.802555	6.058000	6.139666	6.205111	6.766999	6.919666	7.407111	7.052888	7.436444	7.283444	7.613555	7.532333	7.675777	7.824666	7.943111	8.145999	8.140666	7.986777	8.327111	8.023000	8.249333	8.394777	8.276000	8.438222	8.708222	8.911777	8.976222
61.700000	4.931444	4.330444	4.079444	3.837666	3.727888	3.456555	3.409333	3.549666	3.610222	3.858333	3.958555	4.189222	4.256333	4.360888	4.521111	4.542666	4.754222	5.888555	6.871444	5.655777	5.534333	5.555000	5.793888	6.039555	6.153000	6.211777	6.757444	6.919000	7.398000	7.041222	7.427333	7.260333	7.594888	7.511777	7.669777	7.830111	7.939888	8.140111	8.142999	7.974777	8.320777	8.035666	8.231777	8.392888	8.290222	8.443555	8.728333	8.897666	8.975222
61.800000	4.891444	4.343333	4.077111	3.858666	3.736333	3.461333	3.420444	3.539222	3.619666	3.858555	3.947888	4.199999	4.263000	4.377777	4.500111	4.548222	4.743666	5.887888	6.877111	5.649333	5.525888	5.557444	5.790111	6.018777	6.166555	6.214222	6.759444	6.914777	7.378888	7.029555	7.426555	7.230555	7.579888	7.498666	7.662777	7.826000	7.941888	8.151111	8.135333	7.964555	8.310444	8.045222	8.210333	8.405666	8.310222	8.450333	8.766888	8.886777	8.985666
61.900000	4.861333	4.351888	4.077666	3.871000	3.737666	3.472333	3.425777	3.530333	3.625000	3.856888	3.938444	4.193888	4.269777	4.390222	4.480888	4.555333	4.735555	5.892111	6.887333	5.649111	5.515111	5.568444	5.788111	5.998444	6.180555	6.223666	6.771111	6.908444	7.357444	7.018333	7.426999	7.214444	7.567777	7.494333	7.653333	7.818111	7.943444	8.162555	8.117777	7.963111	8.306111	8.047333	8.194666	8.426777	8.321666	8.453999	8.789888	8.883888	8.993222
62.000000	4.844555	4.357666	4.080333	3.866111	3.725666	3.479333	3.426111	3.525111	3.624666	3.853333	3.926111	4.171555	4.279333	4.399999	4.467555	4.565888	4.730000	5.902000	6.908333	5.655000	5.511777	5.596777	5.784111	5.978555	6.200777	6.241444	6.783777	6.905777	7.334222	7.017222	7.430777	7.213666	7.561555	7.496222	7.643888	7.802777	7.949888	8.167444	8.096111	7.967777	8.308222	8.035777	8.182888	8.441555	8.324555	8.454999	8.786000	8.882999	9.000111
62.100000	4.839111	4.354444	4.079222	3.851111	3.704555	3.478000	3.428777	3.526222	3.622333	3.847555	3.912222	4.151111	4.294444	4.409000	4.461777	4.579111	4.725666	5.911222	6.936999	5.668000	5.515333	5.631777	5.775666	5.969777	6.217222	6.256333	6.792666	6.912777	7.310000	7.025222	7.434555	7.212888	7.564777	7.501111	7.633444	7.783333	7.960555	8.165333	8.075555	7.975000	8.319444	8.011111	8.180333	8.442555	8.319444	8.455000	8.762444	8.884666	9.006222
62.200000	4.841333	4.355888	4.073000	3.841888	3.697444	3.465555	3.436555	3.534000	3.631111	3.841666	3.905777	4.141555	4.306222	4.415333	4.467555	4.585222	4.714555	5.910333	6.950222	5.679222	5.514555	5.655888	5.766222	5.973111	6.224666	6.256222	6.789000	6.922111	7.298888	7.026444	7.422888	7.214444	7.567333	7.514333	7.629444	7.779333	7.966000	8.168666	8.056000	7.976999	8.332333	7.991777	8.180333	8.452999	8.297333	8.459777	8.738999	8.895111	9.004111
62.300000	4.849444	4.358666	4.063888	3.838111	3.701444	3.444777	3.447333	3.547000	3.649888	3.834000	3.906222	4.139555	4.314111	4.418666	4.484333	4.584222	4.697888	5.901333	6.949333	5.688222	5.510444	5.667222	5.758666	5.986000	6.227555	6.244888	6.773222	6.931000	7.300666	7.021666	7.401222	7.221888	7.568222	7.538888	7.633111	7.788111	7.966666	8.178666	8.039444	7.975222	8.345555	7.979555	8.180222	8.475111	8.260555	8.468777	8.716444	8.914888	8.994888
62.400000	4.861555	4.346222	4.060000	3.835333	3.702555	3.436222	3.455111	3.559333	3.666888	3.821222	3.907666	4.136777	4.320000	4.414666	4.508000	4.581999	4.683222	5.895111	6.951888	5.692111	5.507000	5.657444	5.773000	5.995111	6.234333	6.244000	6.757333	6.933222	7.304111	7.017555	7.400000	7.237444	7.568777	7.574333	7.639333	7.792666	7.968777	8.193444	8.031222	7.976666	8.356222	7.976888	8.181222	8.503444	8.235999	8.478333	8.702000	8.933999	8.990111
62.500000	4.880222	4.316000	4.061111	3.831333	3.698444	3.446222	3.460555	3.570000	3.676777	3.805555	3.907888	4.136222	4.325888	4.401444	4.536444	4.582444	4.672555	5.894333	6.966444	5.690111	5.504666	5.627000	5.814666	5.998222	6.239111	6.258111	6.747999	6.931444	7.302666	7.016333	7.424888	7.254111	7.572888	7.612888	7.641888	7.788333	7.975222	8.209111	8.029888	7.981777	8.366111	7.981333	8.190444	8.528888	8.235666	8.486666	8.698111	8.943666	8.994888
62.600000	4.906444	4.293222	4.063777	3.821444	3.695222	3.456111	3.465777	3.580666	3.681666	3.795555	3.905666	4.138666	4.330666	4.384444	4.567666	4.586555	4.661888	5.894888	6.990555	5.680444	5.507555	5.598777	5.865555	5.992444	6.242444	6.281111	6.737333	6.934000	7.300777	7.021666	7.453555	7.269222	7.580000	7.639222	7.643444	7.781333	7.986222	8.218555	8.032888	7.983111	8.371333	7.985666	8.202555	8.538666	8.251222	8.494999	8.696999	8.934333	9.005777
62.700000	4.932333	4.282888	4.067555	3.810333	3.689666	3.452333	3.467555	3.592444	3.687555	3.790777	3.905000	4.135444	4.331888	4.371666	4.593444	4.596222	4.651555	5.889444	7.016666	5.672444	5.516333	5.583888	5.902333	5.982333	6.251444	6.305222	6.721444	6.944333	7.306444	7.034777	7.460555	7.283444	7.590888	7.653555	7.654555	7.770222	7.992999	8.222666	8.043666	7.987222	8.366333	7.978888	8.208333	8.532222	8.257999	8.501333	8.692555	8.920222	9.010000
62.800000	4.955333	4.284000	4.073000	3.804000	3.686222	3.441777	3.465333	3.603444	3.695888	3.790888	3.908777	4.126222	4.327888	4.361777	4.610666	4.610111	4.641444	5.877666	7.040444	5.666111	5.524333	5.575999	5.927777	5.967888	6.262111	6.329333	6.705888	6.958555	7.319222	7.048888	7.444555	7.295444	7.603555	7.657666	7.673444	7.757333	7.991888	8.226222	8.058111	7.995777	8.350999	7.965333	8.209000	8.519555	8.256111	8.505444	8.692444	8.905333	9.005888
62.900000	4.968555	4.294555	4.077000	3.809444	3.692111	3.433555	3.462666	3.606444	3.701555	3.796333	3.918333	4.117222	4.319333	4.353777	4.619333	4.616555	4.637111	5.864333	7.047444	5.651666	5.528999	5.567555	5.953666	5.952666	6.266000	6.343888	6.697111	6.955777	7.332444	7.052888	7.425000	7.309000	7.605777	7.654333	7.692666	7.760666	7.989555	8.239333	8.066444	8.005333	8.325111	7.960222	8.201888	8.522666	8.256444	8.506333	8.703777	8.896777	9.005333
63.000000	4.971222	4.314444	4.078777	3.826222	3.707555	3.427333	3.460444	3.600333	3.703000	3.807111	3.933222	4.110111	4.306999	4.347777	4.620555	4.613111	4.640111	5.850888	7.035666	5.627111	5.532111	5.558888	5.981888	5.937444	6.262555	6.347222	6.694666	6.932555	7.344444	7.046777	7.407111	7.325444	7.595666	7.643777	7.711111	7.783555	7.988888	8.262444	8.067777	8.014444	8.288888	7.965444	8.185888	8.543222	8.261555	8.503888	8.725444	8.894666	9.011777
63.100000	4.970555	4.324111	4.077444	3.840111	3.714888	3.428555	3.459222	3.592222	3.692555	3.820555	3.940777	4.109555	4.299444	4.343333	4.613000	4.610333	4.652111	5.846111	7.027666	5.608888	5.539000	5.558777	6.009444	5.928777	6.250888	6.346222	6.703777	6.909777	7.341333	7.045444	7.400888	7.328555	7.589444	7.622000	7.716777	7.798777	7.993999	8.274333	8.065444	8.025777	8.258333	7.965666	8.177888	8.549555	8.278333	8.497999	8.741888	8.891444	9.026444
63.200000	4.973555	4.320666	4.075222	3.847000	3.717777	3.444888	3.456666	3.590222	3.674333	3.836333	3.934777	4.117888	4.294000	4.334777	4.598555	4.609777	4.665111	5.854777	7.024999	5.607444	5.541555	5.564666	6.039555	5.927444	6.231777	6.344000	6.724111	6.901555	7.323000	7.048111	7.401444	7.313000	7.592444	7.593555	7.703888	7.791666	7.997888	8.262666	8.059666	8.035444	8.243222	7.964888	8.187111	8.536777	8.303333	8.495444	8.752222	8.884444	9.039777
63.300000	4.975888	4.307777	4.072222	3.850555	3.719666	3.466555	3.451444	3.596111	3.656888	3.851000	3.918777	4.130333	4.287111	4.325000	4.580111	4.605444	4.675777	5.872444	7.014555	5.623666	5.539111	5.575888	6.064111	5.936555	6.214444	6.333333	6.744888	6.903333	7.299666	7.050555	7.399666	7.289888	7.598555	7.570555	7.682333	7.769333	7.996111	8.233555	8.053111	8.042333	8.240888	7.966777	8.202666	8.518888	8.318000	8.498777	8.752666	8.887222	9.043666
63.400000	4.964000	4.294000	4.071555	3.866444	3.715444	3.478888	3.442000	3.600555	3.647222	3.862777	3.910000	4.131111	4.285666	4.322111	4.551555	4.599777	4.696222	5.881111	6.998555	5.642333	5.542222	5.585222	6.062888	5.944888	6.204777	6.317222	6.751111	6.909222	7.285666	7.052444	7.403888	7.275222	7.607555	7.556111	7.668888	7.755444	7.990111	8.214111	8.052888	8.053111	8.242666	7.956222	8.197333	8.504999	8.308999	8.497999	8.750333	8.896777	9.040222
63.500000	4.940222	4.279666	4.073222	3.892888	3.706555	3.484444	3.429444	3.603111	3.643555	3.872333	3.907111	4.122666	4.290333	4.324000	4.515111	4.592444	4.725888	5.882777	6.978777	5.660666	5.551000	5.591000	6.041444	5.951222	6.200777	6.297333	6.743333	6.918555	7.278777	7.053555	7.419444	7.268666	7.619222	7.549333	7.660777	7.750666	7.982222	8.203222	8.057666	8.065333	8.249888	7.936111	8.173444	8.494444	8.282444	8.494000	8.746333	8.908777	9.032777
63.600000	4.917222	4.266333	4.074777	3.916777	3.697333	3.489666	3.422333	3.602444	3.641777	3.875555	3.904000	4.120777	4.299222	4.323000	4.484999	4.577333	4.759777	5.885000	6.962888	5.672222	5.559555	5.591888	6.025888	5.955111	6.193888	6.276111	6.733888	6.921777	7.269888	7.050222	7.453111	7.272000	7.630777	7.544111	7.647666	7.755888	7.981333	8.190999	8.056444	8.066222	8.262333	7.924222	8.149555	8.490333	8.265555	8.492111	8.739222	8.913333	9.033222
63.700000	4.897444	4.254111	4.075111	3.933666	3.687333	3.492666	3.423333	3.598444	3.643222	3.868222	3.899777	4.129444	4.309888	4.318888	4.464888	4.551666	4.795555	5.888333	6.951222	5.679333	5.563999	5.590888	6.019888	5.959666	6.183444	6.251000	6.729333	6.913777	7.257666	7.040444	7.495333	7.287444	7.641000	7.539222	7.630000	7.769666	7.987333	8.172888	8.044777	8.053555	8.276666	7.925555	8.132000	8.495999	8.259999	8.494000	8.725333	8.915333	9.041222
63.800000	4.883555	4.244111	4.077555	3.943777	3.677222	3.495111	3.426333	3.597111	3.652333	3.853222	3.897111	4.141666	4.319111	4.310111	4.449999	4.527333	4.824111	5.890777	6.950222	5.689666	5.558666	5.586222	6.016111	5.961777	6.174222	6.231111	6.729666	6.912222	7.248333	7.031111	7.525333	7.307333	7.656111	7.537111	7.613555	7.777777	7.988555	8.149666	8.031222	8.033777	8.293111	7.930111	8.126111	8.503222	8.254555	8.501333	8.713222	8.912777	9.044222
63.900000	4.873666	4.239444	4.081666	3.941111	3.673222	3.500000	3.424111	3.603333	3.661666	3.843000	3.896888	4.155111	4.326222	4.292777	4.437444	4.514555	4.831222	5.904777	6.955000	5.697666	5.546888	5.576555	6.015111	5.962111	6.175333	6.221555	6.727888	6.930666	7.244000	7.043555	7.541111	7.321888	7.667444	7.548333	7.603222	7.777666	7.982444	8.135111	8.033444	8.010777	8.313222	7.933000	8.136333	8.507222	8.244999	8.518333	8.719777	8.903111	9.044111
64.000000	4.863000	4.241999	4.085777	3.928666	3.672444	3.502111	3.418222	3.611555	3.668333	3.837666	3.903444	4.167888	4.333111	4.270666	4.425777	4.512111	4.822555	5.927000	6.964444	5.696333	5.534444	5.563777	6.014888	5.960111	6.186333	6.220333	6.724666	6.959333	7.244666	7.078111	7.545888	7.334888	7.671222	7.569777	7.602777	7.779222	7.973777	8.137666	8.051555	7.987666	8.330333	7.931555	8.156222	8.511444	8.233888	8.540333	8.745666	8.888111	9.047333
64.099999	4.853777	4.247444	4.091111	3.922777	3.667666	3.494111	3.417777	3.608444	3.672666	3.832222	3.912888	4.173444	4.342000	4.255555	4.412111	4.517777	4.819000	5.938888	6.977444	5.687000	5.522444	5.557777	6.001333	5.950333	6.194444	6.222111	6.720888	6.971555	7.253777	7.114666	7.552777	7.350222	7.667777	7.584000	7.610222	7.788777	7.962444	8.157333	8.075444	7.972333	8.330555	7.924666	8.163888	8.512666	8.228444	8.550444	8.768888	8.881555	9.054666
64.200000	4.848333	4.254222	4.098333	3.926222	3.658111	3.476222	3.424111	3.592888	3.675888	3.825666	3.922888	4.171111	4.352666	4.248777	4.396111	4.531444	4.823777	5.936999	6.994111	5.672444	5.509111	5.560333	5.971777	5.931555	6.196777	6.226555	6.716888	6.964444	7.272222	7.148111	7.563888	7.367333	7.658666	7.588000	7.623666	7.804222	7.946777	8.191333	8.102555	7.965555	8.312888	7.912888	8.156111	8.509000	8.229555	8.546222	8.783777	8.886111	9.064000
64.300000	4.850888	4.258222	4.103222	3.922000	3.654444	3.457444	3.434444	3.577555	3.676333	3.820000	3.922888	4.174222	4.356333	4.243666	4.387111	4.542555	4.817333	5.939555	7.004777	5.666999	5.487777	5.569333	5.944333	5.919111	6.195333	6.227666	6.720888	6.947444	7.286666	7.179333	7.559333	7.376666	7.648111	7.586444	7.635555	7.811222	7.931222	8.213111	8.125000	7.956777	8.287888	7.910444	8.158777	8.504444	8.234444	8.539444	8.786111	8.904666	9.071777
64.399999	4.851555	4.262222	4.104444	3.904888	3.661000	3.438555	3.443555	3.565555	3.673777	3.818111	3.919666	4.183555	4.353111	4.239999	4.386111	4.545000	4.792111	5.950666	7.010777	5.668000	5.464333	5.571666	5.923777	5.915555	6.193333	6.227555	6.732999	6.929666	7.289333	7.212222	7.530444	7.377333	7.647888	7.578888	7.649888	7.816222	7.928444	8.217888	8.140111	7.941222	8.260777	7.912444	8.179777	8.504777	8.237444	8.529888	8.783555	8.924444	9.083111
64.500000	4.846333	4.265888	4.104111	3.881777	3.678333	3.422888	3.446777	3.557222	3.666555	3.826666	3.914777	4.192555	4.347222	4.238333	4.386999	4.543444	4.751888	5.969666	7.011555	5.671555	5.445000	5.562666	5.904555	5.915777	6.191888	6.230222	6.743333	6.918888	7.282222	7.249999	7.491888	7.366000	7.659888	7.567222	7.666333	7.821333	7.938666	8.212999	8.154666	7.922888	8.236777	7.911111	8.209000	8.504333	8.235555	8.514555	8.782000	8.937888	9.098777
64.599999	4.841222	4.262222	4.104888	3.854888	3.696222	3.417333	3.453444	3.550111	3.655666	3.841777	3.910333	4.198777	4.342111	4.240444	4.392111	4.545111	4.717555	5.984444	7.012000	5.674000	5.434000	5.560888	5.892222	5.917777	6.197444	6.234111	6.746444	6.908666	7.276999	7.282888	7.461666	7.354444	7.659888	7.563888	7.667777	7.822777	7.945888	8.215666	8.171888	7.916777	8.218000	7.906222	8.240444	8.500666	8.226444	8.511222	8.782111	8.949222	9.109111
64.700000	4.836888	4.250555	4.107111	3.825666	3.713222	3.421333	3.465222	3.543333	3.643333	3.860111	3.906222	4.202444	4.337666	4.247111	4.401888	4.547888	4.692444	5.991444	7.013888	5.677333	5.429888	5.566666	5.886111	5.920999	6.207777	6.238222	6.744444	6.896444	7.273333	7.305666	7.439000	7.344888	7.650888	7.566000	7.653555	7.820333	7.949888	8.222111	8.187222	7.922444	8.203888	7.898777	8.273222	8.494555	8.210555	8.518777	8.779777	8.959333	9.112666
64.800000	4.840444	4.233444	4.110888	3.808444	3.719777	3.426666	3.480444	3.533777	3.640777	3.869666	3.902555	4.200222	4.338111	4.256888	4.419333	4.549666	4.682111	5.986222	7.024111	5.687444	5.425555	5.575666	5.880999	5.920222	6.214222	6.241222	6.740666	6.875666	7.268888	7.299111	7.422777	7.335222	7.645555	7.557888	7.635666	7.813111	7.956222	8.213222	8.183333	7.929000	8.192000	7.896666	8.290888	8.480777	8.197333	8.523333	8.766333	8.965222	9.107333
64.899999	4.854666	4.214444	4.115666	3.808222	3.714000	3.430000	3.494000	3.522000	3.649444	3.870888	3.899666	4.189777	4.346222	4.266444	4.445111	4.553777	4.681999	5.974777	7.042666	5.703444	5.419777	5.584444	5.874999	5.913111	6.216666	6.244222	6.732333	6.848666	7.262777	7.264777	7.414111	7.318666	7.645000	7.536444	7.624666	7.801222	7.968555	8.186111	8.160000	7.930999	8.182000	7.903000	8.285000	8.454000	8.191777	8.518666	8.746333	8.963555	9.095111
65.000000	4.867222	4.201666	4.118666	3.812222	3.702777	3.431333	3.499666	3.514222	3.662666	3.870777	3.906555	4.177000	4.358888	4.271666	4.475444	4.558111	4.680444	5.968999	7.066111	5.714222	5.418666	5.585555	5.876888	5.906888	6.224000	6.248888	6.721555	6.830666	7.251444	7.225222	7.404777	7.298333	7.645222	7.517222	7.625999	7.792777	7.991000	8.156333	8.129666	7.926111	8.179444	7.913111	8.271888	8.426444	8.189000	8.514111	8.740444	8.948333	9.085444
65.099999	4.864000	4.199333	4.120666	3.815555	3.699444	3.432222	3.498555	3.514444	3.671000	3.876888	3.922111	4.169444	4.362555	4.278777	4.491888	4.552111	4.678777	5.965666	7.083222	5.719777	5.420555	5.577444	5.880555	5.913444	6.226000	6.253444	6.717222	6.834888	7.233222	7.192222	7.393444	7.281777	7.650555	7.513111	7.631777	7.789000	8.013777	8.139444	8.104333	7.919555	8.191222	7.919999	8.268777	8.415222	8.184111	8.509444	8.745333	8.936222	9.083111
65.200000	4.851666	4.205444	4.122888	3.821777	3.700666	3.431999	3.494333	3.520222	3.674555	3.886888	3.941777	4.166444	4.357111	4.288111	4.493333	4.540111	4.682222	5.961777	7.092999	5.721777	5.421111	5.569111	5.882666	5.930777	6.220666	6.256333	6.719333	6.855000	7.213666	7.162777	7.385888	7.269555	7.652888	7.524000	7.638888	7.785333	8.028333	8.138666	8.086111	7.914555	8.213555	7.927111	8.269888	8.416111	8.181222	8.504666	8.755555	8.935999	9.084222
65.300000	4.847555	4.210444	4.125222	3.826666	3.697777	3.436555	3.490333	3.519000	3.672222	3.889666	3.955666	4.162222	4.350666	4.294555	4.494777	4.534000	4.696222	5.959111	7.102333	5.722888	5.425333	5.575555	5.880444	5.946111	6.217333	6.257111	6.723999	6.866444	7.201555	7.129111	7.382222	7.265777	7.634555	7.541666	7.647000	7.777666	8.029333	8.145000	8.072333	7.919333	8.226999	7.931222	8.262666	8.415222	8.186555	8.506444	8.764777	8.943222	9.077333
65.399999	4.853222	4.212777	4.127333	3.827888	3.689555	3.447333	3.486111	3.508666	3.663555	3.883555	3.963000	4.155555	4.345111	4.296777	4.500333	4.534777	4.720111	5.959000	7.113111	5.723333	5.435888	5.597000	5.874444	5.957111	6.218777	6.256111	6.730333	6.865555	7.197111	7.090444	7.380444	7.271222	7.594222	7.563999	7.657000	7.766444	8.018666	8.155111	8.061555	7.934777	8.228000	7.930222	8.246222	8.410555	8.200222	8.516333	8.773222	8.953888	9.061000
65.500000	4.858000	4.221444	4.127111	3.832777	3.685222	3.457000	3.471666	3.497222	3.650111	3.878111	3.965000	4.149222	4.338777	4.295888	4.501222	4.540000	4.736333	5.966666	7.120555	5.724555	5.447444	5.609444	5.861777	5.962555	6.218555	6.258555	6.734666	6.866555	7.193666	7.060777	7.379888	7.266222	7.562888	7.579222	7.679222	7.758000	8.012999	8.158222	8.054444	7.943222	8.225111	7.926666	8.221444	8.399999	8.219111	8.511888	8.781111	8.958333	9.046999
65.599999	4.858888	4.239222	4.123666	3.848444	3.682888	3.461888	3.450000	3.492444	3.637444	3.875222	3.965222	4.149444	4.330777	4.295777	4.493777	4.552666	4.746444	5.973111	7.125111	5.727000	5.452999	5.609222	5.852000	5.962111	6.215555	6.266000	6.733555	6.873444	7.196777	7.042888	7.391777	7.242666	7.548555	7.586555	7.704333	7.753666	8.013333	8.157444	8.049999	7.937666	8.228888	7.931222	8.190222	8.381666	8.237888	8.488999	8.784222	8.955777	9.037888
65.700000	4.851555	4.260444	4.117999	3.867000	3.685777	3.467444	3.429000	3.493666	3.623333	3.874444	3.963111	4.160222	4.316888	4.301555	4.476888	4.567111	4.757555	5.969111	7.126666	5.732333	5.454666	5.601777	5.847777	5.959666	6.209888	6.276333	6.731111	6.882888	7.208111	7.034666	7.413888	7.211333	7.549111	7.591000	7.716555	7.753444	8.013666	8.157666	8.048888	7.926555	8.239888	7.938777	8.165666	8.363999	8.248777	8.457444	8.775333	8.951777	9.030666
65.800000	4.836555	4.278666	4.116222	3.879111	3.695555	3.470666	3.416333	3.499666	3.602111	3.872222	3.961666	4.174333	4.296777	4.310555	4.449666	4.573777	4.762000	5.970000	7.121333	5.740000	5.452222	5.600888	5.839333	5.966333	6.195555	6.279888	6.732000	6.894111	7.229888	7.041666	7.431888	7.200222	7.554555	7.598888	7.713555	7.753555	8.001333	8.161555	8.047111	7.933222	8.254666	7.935666	8.161111	8.359666	8.252777	8.439888	8.756777	8.950222	9.025555
65.899999	4.817000	4.293222	4.117666	3.885333	3.709000	3.471333	3.411222	3.509444	3.576000	3.866888	3.962000	4.190000	4.273888	4.320666	4.417111	4.575444	4.758555	5.977555	7.111999	5.749333	5.446666	5.606555	5.829000	5.979444	6.175777	6.277222	6.733555	6.904444	7.262333	7.062111	7.445777	7.207555	7.563111	7.607555	7.697888	7.754333	7.979333	8.165888	8.042222	7.956000	8.271666	7.923666	8.172888	8.364666	8.250888	8.437111	8.731000	8.946222	9.021666
66.000000	4.809666	4.297111	4.115222	3.888555	3.720888	3.472888	3.407555	3.516222	3.555111	3.859555	3.964444	4.199444	4.262666	4.324555	4.401333	4.577666	4.755888	5.988666	7.110555	5.758999	5.448333	5.618111	5.827777	5.984666	6.168222	6.274999	6.732777	6.899777	7.296111	7.077999	7.457555	7.222666	7.569222	7.608777	7.684555	7.755000	7.965666	8.164333	8.035222	7.978777	8.277222	7.912888	8.181777	8.366000	8.250666	8.442666	8.707555	8.930333	9.020000
66.099999	4.817666	4.287666	4.105333	3.889444	3.736111	3.478666	3.403333	3.517888	3.540333	3.854888	3.967333	4.202111	4.263444	4.322444	4.404222	4.577111	4.762888	5.996888	7.117333	5.769999	5.461444	5.635333	5.836888	5.979777	6.175666	6.276000	6.733555	6.878000	7.324888	7.082222	7.468777	7.243222	7.573111	7.603555	7.677000	7.754111	7.964333	8.161111	8.033111	7.995333	8.266444	7.905444	8.184555	8.365222	8.254444	8.450666	8.686444	8.909000	9.023000
66.200000	4.831111	4.275000	4.090777	3.895777	3.754111	3.481666	3.401888	3.523333	3.535111	3.859222	3.972333	4.204999	4.268000	4.319333	4.409444	4.571333	4.784111	5.996111	7.125222	5.782333	5.473444	5.652444	5.852888	5.974000	6.183888	6.277444	6.737888	6.856000	7.349666	7.081222	7.485555	7.263666	7.579777	7.599111	7.668333	7.751666	7.968444	8.167666	8.038666	8.002777	8.257444	7.909111	8.185444	8.369777	8.260999	8.455222	8.667000	8.896555	9.035222
66.300000	4.839888	4.274000	4.076444	3.903777	3.757444	3.479333	3.409444	3.532999	3.548000	3.867333	3.975111	4.217222	4.273999	4.314111	4.411888	4.572555	4.830444	5.983666	7.137333	5.796333	5.475333	5.655222	5.870111	5.965666	6.184000	6.274777	6.740333	6.842333	7.377444	7.085222	7.500888	7.274555	7.587444	7.592777	7.645333	7.755555	7.977666	8.177777	8.042999	8.002555	8.268666	7.925222	8.184444	8.378666	8.267222	8.457777	8.651444	8.886555	9.051000
66.399999	4.846222	4.282555	4.063000	3.908333	3.747555	3.473888	3.423888	3.541555	3.575111	3.878000	3.973222	4.234333	4.282111	4.304111	4.414222	4.578777	4.900888	5.966000	7.153222	5.811777	5.472222	5.646222	5.882222	5.954999	6.176666	6.266888	6.743555	6.834333	7.404444	7.092111	7.506888	7.281666	7.590555	7.585222	7.614555	7.764666	7.991444	8.189555	8.046666	7.999666	8.292666	7.946333	8.180333	8.392999	8.276666	8.461222	8.642555	8.879666	9.068555
66.500000	4.857111	4.286222	4.056000	3.907888	3.735000	3.467555	3.438777	3.549444	3.599555	3.881111	3.973888	4.248666	4.295777	4.292555	4.414000	4.579222	4.961333	5.960333	7.165444	5.821777	5.468888	5.641888	5.883555	5.943666	6.166000	6.261000	6.750777	6.830555	7.418555	7.097111	7.495111	7.299111	7.581444	7.571444	7.597444	7.770111	7.997777	8.197555	8.049777	8.002444	8.310666	7.957000	8.182999	8.407333	8.285888	8.470777	8.645555	8.879444	9.082666
66.599999	4.873222	4.282222	4.056444	3.903777	3.722000	3.460111	3.453333	3.558555	3.618444	3.874555	3.979555	4.260111	4.315666	4.281222	4.409888	4.572222	5.004111	5.968555	7.172444	5.824888	5.465000	5.645222	5.874888	5.931777	6.152666	6.259222	6.762000	6.831555	7.418333	7.100000	7.466444	7.328111	7.560111	7.550000	7.596888	7.770333	7.994222	8.200999	8.052111	8.011222	8.321000	7.956444	8.195222	8.419777	8.292777	8.486444	8.660777	8.886333	9.092666
66.700000	4.886444	4.275222	4.054111	3.901888	3.713111	3.458444	3.463666	3.564333	3.639111	3.870333	3.981222	4.277000	4.334444	4.274555	4.409111	4.565111	5.044555	5.967888	7.180333	5.823777	5.463222	5.643000	5.868333	5.916777	6.147111	6.267555	6.776555	6.836444	7.409111	7.092444	7.438444	7.343555	7.538888	7.525777	7.602777	7.768999	7.994222	8.204555	8.056777	8.007222	8.325777	7.956777	8.206000	8.429222	8.295777	8.494333	8.675777	8.898999	9.097777
66.800000	4.890000	4.267555	4.042444	3.904777	3.714222	3.462888	3.468000	3.559444	3.665777	3.881555	3.970333	4.297666	4.345555	4.270333	4.422111	4.559222	5.087333	5.956111	7.192111	5.820222	5.465666	5.631333	5.864555	5.907333	6.155444	6.282000	6.796111	6.846222	7.400444	7.072444	7.417333	7.340222	7.522555	7.510333	7.612000	7.766333	8.004222	8.214444	8.062444	7.989333	8.322555	7.960444	8.206333	8.444777	8.301444	8.498111	8.682666	8.916555	9.100444
66.899999	4.879111	4.263555	4.027222	3.911444	3.717888	3.468333	3.469888	3.547777	3.696555	3.900666	3.950000	4.323111	4.348333	4.268222	4.445444	4.559666	5.119222	5.943000	7.206888	5.813000	5.465333	5.610888	5.861222	5.907000	6.172888	6.297888	6.814333	6.864666	7.402333	7.051444	7.400333	7.321777	7.510777	7.502111	7.619222	7.764111	8.017555	8.224111	8.058666	7.967666	8.319222	7.963666	8.201444	8.464111	8.306111	8.506888	8.680777	8.929111	9.097000
67.000000	4.869000	4.271666	4.018333	3.913444	3.703666	3.466444	3.473000	3.543888	3.723555	3.906333	3.933444	4.341222	4.352333	4.265666	4.472333	4.561333	5.147888	5.938777	7.223000	5.802000	5.461888	5.584555	5.864000	5.909111	6.184444	6.305111	6.825111	6.872777	7.403000	7.045666	7.393444	7.305444	7.503333	7.492999	7.619000	7.763444	8.028222	8.218555	8.047666	7.952222	8.321666	7.959888	8.197888	8.465999	8.309999	8.512111	8.682666	8.926777	9.085777
67.099999	4.862000	4.288444	4.014555	3.912555	3.676444	3.457777	3.476000	3.548222	3.744888	3.900555	3.922000	4.350000	4.357444	4.263222	4.502888	4.560999	5.170888	5.943555	7.239222	5.787222	5.456888	5.556222	5.874111	5.914444	6.191888	6.304888	6.830111	6.869333	7.400555	7.052666	7.398999	7.293666	7.501000	7.484333	7.614666	7.762111	8.035777	8.200222	8.031999	7.942555	8.325999	7.949333	8.196111	8.451222	8.313777	8.513111	8.687666	8.912444	9.068666
67.200000	4.857111	4.295888	4.011444	3.911333	3.661666	3.446555	3.471666	3.556444	3.754666	3.894111	3.917111	4.350777	4.358000	4.265999	4.525777	4.553777	5.163111	5.955333	7.246555	5.767333	5.450222	5.538111	5.888111	5.923888	6.199666	6.305666	6.836555	6.869333	7.390555	7.058444	7.413888	7.292111	7.503111	7.478222	7.619999	7.752555	8.036444	8.185444	8.023777	7.937111	8.323888	7.936666	8.200111	8.437888	8.309444	8.515222	8.690555	8.901666	9.050333
67.300000	4.848111	4.291111	4.009000	3.907555	3.663444	3.434777	3.459111	3.564666	3.754333	3.889222	3.916444	4.349444	4.350111	4.275444	4.532888	4.545222	5.114999	5.972000	7.242333	5.741666	5.437666	5.529000	5.900555	5.935222	6.206777	6.310111	6.845111	6.885777	7.375000	7.060333	7.430333	7.298777	7.507444	7.473222	7.635666	7.735111	8.029000	8.178666	8.024111	7.936444	8.319444	7.924222	8.211666	8.435888	8.290111	8.523777	8.689666	8.897666	9.028999
67.399999	4.834000	4.285888	4.003555	3.896333	3.671222	3.424555	3.443111	3.564777	3.755000	3.892888	3.910333	4.344444	4.334000	4.284999	4.536333	4.542000	5.063777	5.986222	7.234333	5.718111	5.424222	5.519111	5.907888	5.947111	6.212222	6.309333	6.855111	6.912555	7.361666	7.060888	7.446333	7.306777	7.514000	7.477555	7.649222	7.717666	8.024333	8.181333	8.032666	7.938000	8.319222	7.915111	8.217666	8.448777	8.268666	8.535111	8.684888	8.895666	9.010000
67.500000	4.824444	4.284222	3.998555	3.879111	3.676000	3.418666	3.428888	3.555222	3.758444	3.903333	3.899222	4.324666	4.319666	4.294222	4.559888	4.541444	5.035111	5.999000	7.227111	5.702444	5.420888	5.516111	5.909555	5.958666	6.222777	6.301444	6.863444	6.935555	7.355666	7.063111	7.464333	7.311555	7.523666	7.501777	7.657222	7.702666	8.025666	8.190666	8.044111	7.937333	8.319222	7.903444	8.209999	8.463888	8.263555	8.539666	8.679111	8.887444	9.003999
67.599999	4.824111	4.284555	3.998666	3.854333	3.673555	3.416555	3.417666	3.541222	3.761444	3.911666	3.888888	4.291444	4.311888	4.304666	4.596444	4.542333	5.025888	6.011777	7.218333	5.693444	5.426333	5.522777	5.905222	5.963777	6.234111	6.288888	6.868888	6.954111	7.350444	7.068333	7.480000	7.316999	7.532999	7.537777	7.661555	7.690111	8.028666	8.202222	8.059555	7.935222	8.321000	7.887555	8.194777	8.475111	8.270222	8.534999	8.677888	8.873888	9.009555
67.700000	4.829444	4.282444	4.010222	3.830888	3.662888	3.415666	3.408999	3.531444	3.757444	3.901222	3.891333	4.254999	4.311111	4.315000	4.618555	4.536666	5.020666	6.018888	7.207555	5.685000	5.434555	5.527888	5.900444	5.959111	6.238333	6.270555	6.874444	6.967888	7.332444	7.077888	7.489111	7.329666	7.541888	7.565333	7.661000	7.684555	8.027444	8.204555	8.071888	7.940666	8.324222	7.879444	8.194666	8.482666	8.274777	8.527888	8.684555	8.863333	9.015666
67.800000	4.837888	4.277333	4.033222	3.811555	3.645222	3.415444	3.402555	3.526222	3.746000	3.871222	3.907222	4.217444	4.316000	4.324555	4.622222	4.523000	5.016777	6.018444	7.195222	5.676000	5.444666	5.527777	5.896666	5.946111	6.235111	6.245333	6.881333	6.977222	7.300888	7.091444	7.492222	7.349777	7.551222	7.582555	7.654666	7.687111	8.022333	8.196666	8.079222	7.955444	8.328111	7.882555	8.212888	8.488888	8.275666	8.521111	8.698111	8.857444	9.020444
67.899999	4.833333	4.266222	4.056666	3.799555	3.637555	3.418444	3.397222	3.516666	3.736888	3.842111	3.921000	4.192444	4.315888	4.333444	4.613555	4.515555	4.995888	6.009000	7.183777	5.667333	5.453222	5.521555	5.883000	5.936111	6.236333	6.224111	6.891333	7.000111	7.278666	7.097222	7.484555	7.362666	7.558666	7.588777	7.649000	7.697333	8.014666	8.190555	8.080555	7.969666	8.338777	7.894333	8.237666	8.509333	8.270111	8.520111	8.705444	8.859222	9.025444
68.000000	4.819000	4.252777	4.073888	3.788444	3.642111	3.421222	3.393444	3.507555	3.734000	3.819111	3.927000	4.181222	4.309666	4.338222	4.594222	4.522888	4.955333	5.994111	7.175222	5.661444	5.460999	5.511888	5.853555	5.932999	6.241222	6.211777	6.903888	7.031999	7.272666	7.091111	7.469888	7.368555	7.560888	7.572333	7.649888	7.714333	8.003777	8.187555	8.087999	7.974333	8.366333	7.904999	8.256222	8.537888	8.257777	8.511888	8.705777	8.867666	9.033777
68.099999	4.804444	4.241555	4.084777	3.781777	3.652111	3.420666	3.392555	3.505000	3.735000	3.798333	3.929000	4.174444	4.303555	4.336333	4.576666	4.536444	4.909888	5.977111	7.173666	5.659111	5.474444	5.500666	5.816888	5.940000	6.251222	6.204222	6.918000	7.053222	7.279888	7.077777	7.460222	7.370444	7.561666	7.535888	7.655888	7.737333	7.992111	8.180777	8.099555	7.968777	8.404111	7.910555	8.265666	8.559555	8.249666	8.488222	8.702000	8.877555	9.047888
68.200000	4.802666	4.233333	4.091777	3.784666	3.660444	3.424000	3.403666	3.498000	3.736000	3.778444	3.935000	4.164777	4.305222	4.334555	4.571333	4.538888	4.881888	5.967888	7.173222	5.660333	5.490777	5.494888	5.789777	5.945888	6.264444	6.196111	6.928444	7.048999	7.297888	7.076888	7.457333	7.364000	7.559777	7.509111	7.653888	7.755111	7.985777	8.174888	8.096000	7.963444	8.417444	7.913222	8.274666	8.573222	8.264999	8.467333	8.704333	8.879444	9.059666
68.300000	4.810777	4.227777	4.093999	3.796444	3.668888	3.430444	3.425444	3.486333	3.737222	3.760555	3.944000	4.155222	4.311888	4.332333	4.572444	4.531333	4.866666	5.965555	7.173222	5.663777	5.507222	5.491666	5.771999	5.950777	6.279000	6.187555	6.936222	7.023000	7.325555	7.087777	7.460555	7.350222	7.555000	7.489555	7.644222	7.767333	7.984666	8.170666	8.078555	7.959444	8.408111	7.914777	8.284666	8.582555	8.299666	8.451777	8.711777	8.875444	9.066555
68.399999	4.816222	4.225222	4.093222	3.815888	3.681777	3.434666	3.447000	3.477111	3.736444	3.750555	3.948111	4.153111	4.309444	4.326000	4.558555	4.522555	4.845333	5.959888	7.175222	5.662888	5.519777	5.484222	5.761777	5.957666	6.286222	6.181999	6.946555	6.998111	7.352111	7.100111	7.465444	7.336333	7.552444	7.467777	7.633333	7.773777	7.990333	8.162333	8.058333	7.959444	8.391999	7.924444	8.305000	8.584555	8.325666	8.444888	8.718666	8.879555	9.062777
68.500000	4.817666	4.226666	4.093333	3.844111	3.697666	3.434888	3.464444	3.475000	3.731555	3.749888	3.944000	4.156111	4.296111	4.313888	4.530444	4.515222	4.817222	5.946111	7.181888	5.656444	5.532888	5.475222	5.757666	5.968000	6.285555	6.181777	6.960666	6.980222	7.373000	7.109111	7.471111	7.324777	7.555777	7.443555	7.624888	7.774888	8.004000	8.143888	8.039000	7.962333	8.375888	7.943555	8.338333	8.567666	8.335444	8.442555	8.723444	8.895666	9.051000
68.599999	4.824222	4.233111	4.093222	3.867000	3.712111	3.434555	3.479111	3.478777	3.726666	3.760333	3.929111	4.156222	4.279666	4.301555	4.506888	4.516666	4.791777	5.935333	7.190444	5.650777	5.548555	5.478222	5.752555	5.975888	6.279222	6.190222	6.974111	6.968111	7.391555	7.116666	7.476333	7.315222	7.559111	7.426000	7.621777	7.769111	8.020666	8.122444	8.027444	7.961111	8.363999	7.955333	8.368666	8.530777	8.337222	8.437444	8.729777	8.911777	9.040444
68.700000	4.834333	4.241333	4.087555	3.872444	3.725666	3.439222	3.488222	3.488111	3.729000	3.776444	3.905555	4.154333	4.267444	4.296222	4.499000	4.530555	4.767333	5.941444	7.199222	5.653999	5.561777	5.491222	5.742444	5.978000	6.269777	6.201888	6.987111	6.958444	7.405666	7.127444	7.483222	7.310777	7.556888	7.419111	7.620000	7.767444	8.022111	8.106222	8.019444	7.956888	8.362333	7.948000	8.384111	8.503666	8.335999	8.438888	8.735666	8.908555	9.035444
68.800000	4.845888	4.248666	4.081222	3.865111	3.737000	3.451222	3.491222	3.499555	3.735666	3.794444	3.877444	4.149666	4.260111	4.300222	4.505555	4.550999	4.745777	5.962222	7.207000	5.664333	5.572111	5.512444	5.731333	5.971888	6.257555	6.213222	6.999999	6.954444	7.410666	7.144222	7.489000	7.311222	7.551555	7.430666	7.615222	7.770444	8.008888	8.094111	8.006888	7.955888	8.363888	7.928555	8.393222	8.490555	8.331999	8.455888	8.741777	8.886666	9.033666
68.899999	4.854111	4.266111	4.080555	3.863555	3.742666	3.464777	3.494111	3.503444	3.735444	3.807888	3.855999	4.141333	4.257333	4.308555	4.509000	4.572555	4.736444	5.990222	7.214444	5.677666	5.575333	5.532777	5.724000	5.963888	6.248111	6.227888	7.016000	6.955777	7.412111	7.160666	7.489000	7.305555	7.545444	7.465666	7.608444	7.771999	7.995333	8.088555	7.993444	7.961222	8.352222	7.916444	8.408777	8.485555	8.332999	8.478333	8.748777	8.865888	9.028777
69.000000	4.858666	4.297333	4.085333	3.870777	3.742555	3.477888	3.498333	3.498777	3.726777	3.816555	3.842333	4.129666	4.258555	4.319111	4.505666	4.596111	4.741000	6.024555	7.222222	5.693777	5.570555	5.550777	5.720111	5.956333	6.242555	6.247888	7.035777	6.961111	7.413111	7.174333	7.483333	7.291222	7.538111	7.522444	7.601111	7.770333	7.984444	8.090333	7.982888	7.971444	8.325999	7.913888	8.430555	8.485444	8.340666	8.500444	8.756555	8.850999	9.020222
69.099999	4.856555	4.335999	4.090666	3.877666	3.738444	3.481333	3.492777	3.501000	3.715000	3.823555	3.831555	4.117111	4.260555	4.324222	4.499000	4.627000	4.747000	6.053555	7.233222	5.708333	5.566111	5.565000	5.710333	5.955777	6.238777	6.268444	7.055111	6.972000	7.413888	7.169888	7.475333	7.279999	7.534777	7.570555	7.598999	7.772666	7.972555	8.087666	7.990222	7.978888	8.314777	7.917777	8.443333	8.481666	8.336999	8.507888	8.756666	8.845666	9.016000
69.200000	4.853111	4.369999	4.092777	3.875222	3.728666	3.475444	3.473555	3.511111	3.704222	3.834555	3.824777	4.105222	4.263888	4.324777	4.497333	4.656111	4.755111	6.071777	7.239000	5.714222	5.563888	5.581666	5.697444	5.952333	6.229444	6.278888	7.060777	6.987888	7.414222	7.149666	7.461111	7.279999	7.537333	7.607222	7.592555	7.773777	7.961888	8.076888	8.010666	7.988555	8.316999	7.929888	8.440000	8.474888	8.313999	8.513888	8.749555	8.846333	9.013333
69.300000	4.850333	4.397888	4.085555	3.862000	3.715555	3.463000	3.447333	3.521666	3.697777	3.847444	3.827000	4.097888	4.271888	4.323333	4.499555	4.678999	4.766222	6.086555	7.235111	5.713888	5.557222	5.596666	5.683000	5.943666	6.215888	6.275777	7.050777	6.999444	7.421333	7.121444	7.441999	7.287222	7.539888	7.632888	7.576000	7.773111	7.950111	8.067222	8.038555	8.001888	8.322555	7.947777	8.416666	8.482555	8.283222	8.524555	8.737666	8.846666	9.007888
69.399999	4.840555	4.413777	4.075666	3.851777	3.712666	3.455333	3.434555	3.524666	3.689888	3.851999	3.840222	4.098666	4.277222	4.327777	4.493444	4.691888	4.777777	6.100111	7.237666	5.718555	5.542444	5.604333	5.672000	5.937444	6.205333	6.278555	7.049888	6.999111	7.431999	7.107888	7.432222	7.291777	7.536888	7.650666	7.554333	7.778333	7.925444	8.066222	8.051666	8.021555	8.328888	7.956666	8.392333	8.512888	8.265777	8.532777	8.730222	8.835777	9.011444
69.500000	4.825111	4.418777	4.064555	3.847111	3.719444	3.451111	3.436222	3.520222	3.678777	3.850000	3.863555	4.106888	4.278444	4.336111	4.477111	4.694111	4.790999	6.109333	7.246777	5.726222	5.521444	5.606222	5.665222	5.934111	6.197333	6.288999	7.057888	6.987444	7.446888	7.107777	7.430888	7.292777	7.529666	7.660222	7.529000	7.786222	7.892444	8.072111	8.051555	8.046555	8.334444	7.958888	8.369222	8.557777	8.260666	8.535555	8.727999	8.818222	9.023444
69.599999	4.810666	4.417111	4.050666	3.848333	3.722555	3.446000	3.440444	3.510777	3.665222	3.849777	3.887888	4.118666	4.275333	4.334666	4.449888	4.688777	4.809777	6.110111	7.253666	5.728444	5.500333	5.608222	5.665666	5.936888	6.186777	6.302999	7.065777	6.971333	7.464666	7.107666	7.427333	7.291444	7.525777	7.655333	7.507666	7.782999	7.876777	8.086000	8.056888	8.068333	8.335111	7.962999	8.351555	8.585555	8.256666	8.526222	8.727555	8.814666	9.031111
69.700000	4.798888	4.409000	4.029555	3.849333	3.714333	3.440444	3.437666	3.497777	3.654111	3.852444	3.909222	4.133222	4.271666	4.318888	4.415888	4.679222	4.833777	6.107555	7.252000	5.724444	5.479444	5.610666	5.673444	5.946555	6.171666	6.313555	7.068777	6.952999	7.482444	7.101999	7.416333	7.290777	7.527111	7.633555	7.491888	7.768000	7.883444	8.113111	8.075777	8.083333	8.331666	7.968888	8.336222	8.596444	8.248888	8.507999	8.724777	8.826777	9.027888
69.800000	4.790888	4.383222	4.004777	3.841111	3.698777	3.442111	3.424333	3.487666	3.651333	3.859111	3.923888	4.148111	4.268333	4.299555	4.392111	4.661444	4.855111	6.105000	7.241222	5.716444	5.462000	5.619666	5.687222	5.951777	6.149999	6.314777	7.061777	6.938222	7.490333	7.102333	7.401777	7.298666	7.534222	7.602888	7.476555	7.751555	7.897222	8.145444	8.092111	8.098444	8.329888	7.968555	8.321111	8.601111	8.232555	8.502222	8.721444	8.835999	9.020000
69.899999	4.784888	4.348999	3.988555	3.832999	3.686222	3.447888	3.410555	3.488222	3.653000	3.870111	3.937000	4.154999	4.263888	4.287888	4.386222	4.632222	4.867888	6.101444	7.228111	5.706444	5.448111	5.635888	5.696888	5.946444	6.131111	6.315333	7.033888	6.932666	7.495111	7.115555	7.394333	7.307222	7.546111	7.569888	7.467444	7.748555	7.908777	8.165999	8.099888	8.118222	8.329555	7.966333	8.298555	8.597888	8.215888	8.508222	8.723777	8.839777	9.019333
70.000000	4.777222	4.314777	3.983222	3.831111	3.677777	3.457888	3.399111	3.498666	3.656222	3.881333	3.947777	4.152888	4.257777	4.283222	4.392555	4.598111	4.871777	6.100555	7.218444	5.699555	5.436333	5.654888	5.700555	5.937444	6.120000	6.322666	6.993888	6.936444	7.497111	7.139888	7.396555	7.311000	7.561000	7.536777	7.471111	7.762555	7.917000	8.177444	8.102111	8.139444	8.331666	7.960888	8.273222	8.586666	8.204666	8.516777	8.731666	8.840555	9.027777
70.099999	4.765000	4.281555	3.985000	3.841222	3.673888	3.472222	3.395888	3.505000	3.653666	3.884444	3.952444	4.154666	4.252222	4.278000	4.396222	4.571666	4.867222	6.097444	7.218222	5.702888	5.429111	5.666888	5.707111	5.936777	6.113444	6.347111	6.962000	6.932444	7.482111	7.159111	7.404555	7.311000	7.571777	7.516888	7.489777	7.778888	7.917888	8.194333	8.103000	8.148444	8.331666	7.944777	8.251000	8.573999	8.196666	8.515333	8.736555	8.843999	9.043333
70.200000	4.748777	4.246555	3.992111	3.862222	3.674444	3.491000	3.401222	3.504000	3.644444	3.879000	3.950555	4.164000	4.247888	4.270555	4.395777	4.553777	4.854666	6.089444	7.227222	5.716444	5.427444	5.671444	5.719333	5.945000	6.109000	6.388555	6.939777	6.916222	7.446777	7.169777	7.416555	7.309444	7.577333	7.512444	7.521444	7.792555	7.911000	8.219222	8.102333	8.143111	8.328222	7.916888	8.231555	8.561444	8.189444	8.504111	8.736555	8.850555	9.065000
70.300000	4.738777	4.218000	3.997111	3.875444	3.667222	3.502444	3.398111	3.503111	3.640111	3.875555	3.944555	4.174666	4.250999	4.258444	4.400666	4.546444	4.838333	6.087000	7.227222	5.727333	5.429222	5.675222	5.727888	5.953222	6.104444	6.420000	6.908111	6.896777	7.409555	7.163444	7.422333	7.313555	7.579555	7.513888	7.552777	7.800777	7.909888	8.241555	8.115333	8.124111	8.317666	7.891111	8.203222	8.549333	8.174111	8.497222	8.729888	8.861777	9.073666
70.399999	4.736888	4.200666	4.004444	3.875333	3.652222	3.503000	3.385555	3.508222	3.645888	3.876444	3.936000	4.179555	4.257222	4.247000	4.407555	4.551111	4.819777	6.101444	7.219111	5.731777	5.432222	5.683555	5.724777	5.962444	6.105888	6.433777	6.876888	6.884666	7.386111	7.154111	7.426555	7.323000	7.578555	7.511444	7.577111	7.811222	7.918777	8.248333	8.137333	8.094777	8.300888	7.868111	8.181111	8.532999	8.157555	8.498666	8.725111	8.869777	9.062777
70.500000	4.740333	4.194000	4.020999	3.871111	3.641111	3.492000	3.378444	3.516777	3.654333	3.879444	3.931111	4.179666	4.260888	4.243333	4.410111	4.562333	4.799555	6.124888	7.212888	5.731222	5.436222	5.696000	5.709777	5.971333	6.116333	6.440777	6.853777	6.876111	7.380666	7.150777	7.437333	7.333111	7.571444	7.509333	7.591666	7.825444	7.929777	8.231333	8.155777	8.060777	8.276777	7.847777	8.169555	8.512222	8.147444	8.503000	8.728555	8.871555	9.042777
70.599999	4.746222	4.208222	4.041111	3.874666	3.639222	3.479333	3.387222	3.521444	3.656777	3.876777	3.929222	4.176444	4.267111	4.244999	4.419888	4.571777	4.777222	6.131555	7.217666	5.735111	5.440666	5.701444	5.700333	5.978333	6.126888	6.456000	6.830111	6.882999	7.371999	7.136777	7.446999	7.323999	7.569666	7.521666	7.606777	7.841222	7.927000	8.203666	8.158333	8.036111	8.263111	7.845666	8.153555	8.506222	8.151888	8.503999	8.732555	8.879666	9.042555
70.700000	4.754999	4.240000	4.061555	3.882777	3.643888	3.466333	3.408888	3.520777	3.654444	3.868444	3.928555	4.172000	4.276444	4.249555	4.435777	4.580333	4.754111	6.122111	7.231444	5.742777	5.445888	5.700222	5.698888	5.984555	6.134666	6.476666	6.808444	6.904333	7.357555	7.111000	7.452777	7.298666	7.573666	7.547000	7.620555	7.855111	7.912222	8.169444	8.145555	8.019777	8.260444	7.859999	8.135222	8.516222	8.168222	8.503333	8.735444	8.893666	9.059111
70.800000	4.767333	4.270111	4.072666	3.883555	3.646222	3.456444	3.428000	3.514555	3.651111	3.859777	3.925777	4.175666	4.291444	4.251888	4.453777	4.586777	4.738333	6.107222	7.243888	5.747555	5.451444	5.693555	5.708888	5.997777	6.137666	6.481888	6.801333	6.917666	7.333444	7.079777	7.449555	7.280444	7.577444	7.570666	7.629777	7.853666	7.897777	8.152111	8.124777	8.002666	8.262666	7.870333	8.130666	8.531888	8.179444	8.506333	8.731777	8.905444	9.066111
70.899999	4.782333	4.294222	4.076000	3.877111	3.646888	3.448666	3.442222	3.507000	3.645777	3.854000	3.922555	4.188111	4.312444	4.254777	4.474000	4.588444	4.732222	6.092555	7.253444	5.746111	5.456666	5.681777	5.725999	6.020555	6.141222	6.465222	6.810222	6.911444	7.303666	7.050222	7.440888	7.277777	7.576222	7.586111	7.637000	7.836777	7.887666	8.156444	8.099444	7.980888	8.264555	7.867666	8.145222	8.543333	8.180999	8.512444	8.721888	8.911111	9.053777
71.000000	4.797666	4.320333	4.078888	3.866111	3.646999	3.441999	3.451111	3.508222	3.643222	3.853222	3.923444	4.194111	4.334777	4.262888	4.499111	4.583999	4.732222	6.087333	7.262444	5.740555	5.456777	5.670222	5.739666	6.047888	6.153000	6.431111	6.825666	6.905222	7.284000	7.035888	7.434555	7.279888	7.576999	7.586999	7.647777	7.825555	7.882888	8.166666	8.071888	7.962666	8.269444	7.860888	8.174888	8.546444	8.184666	8.520222	8.713444	8.908222	9.029777
71.099999	4.813888	4.338555	4.082111	3.850222	3.646444	3.434555	3.459111	3.510666	3.649111	3.856333	3.936444	4.187111	4.350666	4.269888	4.516222	4.580555	4.728444	6.089777	7.271333	5.738333	5.449222	5.665111	5.750999	6.068222	6.164777	6.395333	6.837444	6.911222	7.282666	7.039222	7.432333	7.278555	7.587666	7.585999	7.657222	7.829444	7.881222	8.161222	8.049222	7.947888	8.268888	7.863888	8.199888	8.551222	8.198111	8.525666	8.706555	8.895111	9.006888
71.200000	4.829666	4.345444	4.082666	3.833333	3.645333	3.428555	3.466666	3.510333	3.659777	3.861444	3.960333	4.172222	4.363111	4.272000	4.527444	4.577222	4.719888	6.092000	7.279555	5.742222	5.435555	5.662777	5.765555	6.081333	6.172111	6.363222	6.838666	6.922111	7.288888	7.050777	7.430999	7.274000	7.608111	7.589777	7.670111	7.843000	7.879666	8.149222	8.034777	7.934444	8.262333	7.876222	8.210333	8.560666	8.216666	8.525888	8.695333	8.877222	8.989777
71.300000	4.842999	4.349444	4.076666	3.825111	3.639444	3.430000	3.474555	3.508555	3.667444	3.868888	3.972888	4.156777	4.376888	4.271333	4.539555	4.569666	4.711666	6.086777	7.301555	5.749000	5.424888	5.653777	5.781999	6.087888	6.171666	6.339444	6.827444	6.932333	7.281111	7.053555	7.424444	7.260333	7.632333	7.604333	7.686000	7.842888	7.878000	8.151555	8.028888	7.930000	8.266333	7.890777	8.214777	8.574444	8.234555	8.522666	8.682111	8.880777	8.979666
71.399999	4.853888	4.353777	4.064111	3.826333	3.627777	3.439333	3.482777	3.507000	3.671444	3.879444	3.969111	4.140555	4.391999	4.269555	4.553444	4.557333	4.705111	6.074999	7.340888	5.756888	5.419000	5.637444	5.797999	6.088333	6.164111	6.323111	6.805666	6.943111	7.258222	7.046777	7.412444	7.236222	7.659000	7.628444	7.703222	7.825333	7.877111	8.170222	8.030333	7.937222	8.285111	7.906111	8.219111	8.591444	8.251999	8.517444	8.669444	8.910333	8.975444
71.500000	4.862333	4.347444	4.057444	3.830444	3.615888	3.445444	3.488444	3.510111	3.672333	3.897888	3.960333	4.127111	4.398222	4.270222	4.555111	4.545222	4.700333	6.072555	7.386999	5.759777	5.417666	5.623111	5.801111	6.086222	6.161000	6.306222	6.787000	6.937111	7.247000	7.052111	7.408666	7.225333	7.672222	7.643666	7.717333	7.803444	7.887111	8.184888	8.040444	7.943444	8.296888	7.906666	8.238555	8.593666	8.260666	8.511222	8.667111	8.939111	8.959333
71.599999	4.866888	4.329666	4.059666	3.836333	3.608000	3.447666	3.488888	3.515777	3.665555	3.921111	3.956222	4.122333	4.393555	4.268777	4.547222	4.532777	4.696333	6.072888	7.428666	5.760999	5.420444	5.608444	5.798888	6.085666	6.163222	6.288666	6.771777	6.910111	7.251222	7.069111	7.413444	7.237444	7.668222	7.640111	7.739000	7.792000	7.906777	8.192888	8.055000	7.945444	8.296999	7.892555	8.268777	8.582888	8.253222	8.501444	8.672222	8.949111	8.937777
71.700000	4.868888	4.306888	4.068333	3.843444	3.602777	3.447666	3.488111	3.517555	3.652888	3.943777	3.953888	4.124777	4.377444	4.261111	4.529777	4.523777	4.689333	6.067333	7.468888	5.765555	5.428444	5.593000	5.798111	6.082555	6.162444	6.280555	6.757555	6.880111	7.265000	7.087000	7.421111	7.259555	7.654444	7.627555	7.764222	7.791333	7.930000	8.187111	8.069000	7.949000	8.293111	7.877666	8.301444	8.574111	8.236666	8.489222	8.683888	8.946444	8.925777
71.800000	4.868333	4.280222	4.068666	3.845444	3.604222	3.443777	3.487666	3.515222	3.647444	3.965111	3.949333	4.121666	4.358444	4.254444	4.509333	4.520333	4.682222	6.062888	7.507777	5.775555	5.428555	5.586888	5.803111	6.069555	6.151888	6.278111	6.748666	6.866444	7.279777	7.105888	7.424333	7.268111	7.640000	7.629333	7.774333	7.793666	7.951111	8.172222	8.082111	7.951555	8.291444	7.874888	8.305888	8.570333	8.233111	8.481888	8.693333	8.942888	8.928777
71.899999	4.865222	4.253000	4.061000	3.842888	3.612444	3.436666	3.486111	3.511666	3.647777	3.985666	3.940666	4.113777	4.338444	4.250888	4.489555	4.520333	4.677444	6.060555	7.545333	5.788777	5.421222	5.588222	5.812777	6.049555	6.134444	6.277222	6.747333	6.867000	7.294222	7.126111	7.423111	7.264666	7.623111	7.641333	7.771000	7.797666	7.970888	8.153111	8.092555	7.953666	8.294555	7.880888	8.287444	8.568555	8.240999	8.480222	8.701111	8.938666	8.943666
72.000000	4.860222	4.251111	4.052888	3.841111	3.619888	3.433111	3.481444	3.511000	3.646111	3.997222	3.922777	4.110222	4.319555	4.253777	4.490222	4.518555	4.682777	6.063666	7.574333	5.798111	5.417333	5.590555	5.821777	6.035444	6.123555	6.272444	6.751555	6.873333	7.302000	7.137333	7.424666	7.258888	7.600444	7.645333	7.765222	7.797222	7.988333	8.142999	8.097000	7.959555	8.309222	7.877777	8.282888	8.566555	8.246666	8.489444	8.710666	8.943111	8.952777
72.099999	4.854222	4.283111	4.048444	3.842333	3.621444	3.436111	3.475555	3.508777	3.640666	3.993555	3.897333	4.114666	4.298555	4.260333	4.514777	4.516888	4.697000	6.071555	7.590000	5.803777	5.422777	5.593222	5.829333	6.028222	6.121111	6.270555	6.754222	6.884999	7.302222	7.132222	7.433666	7.252999	7.574222	7.639444	7.759444	7.791555	8.001222	8.138222	8.097666	7.970666	8.333444	7.862222	8.303111	8.570333	8.244666	8.510444	8.723222	8.961333	8.952555
72.200000	4.848333	4.330444	4.047000	3.844000	3.622555	3.442333	3.467111	3.501000	3.633777	3.974888	3.883888	4.125111	4.276999	4.263777	4.553888	4.517222	4.713333	6.078333	7.580111	5.811777	5.428999	5.599222	5.843222	6.024666	6.123777	6.273333	6.749777	6.896666	7.304111	7.116777	7.448333	7.252777	7.549333	7.626777	7.759444	7.796666	8.007222	8.131111	8.096777	7.974777	8.350666	7.843222	8.321333	8.581000	8.236777	8.532222	8.728111	8.971000	8.952444
72.300000	4.846555	4.369555	4.048777	3.851111	3.628333	3.447777	3.450888	3.499000	3.625222	3.951444	3.883666	4.134666	4.262666	4.264333	4.584333	4.517555	4.729333	6.076999	7.552000	5.819666	5.429111	5.605111	5.860222	6.017888	6.128333	6.277333	6.745555	6.905888	7.321888	7.102222	7.456333	7.257888	7.523888	7.606222	7.762444	7.816666	8.011888	8.121222	8.087999	7.964333	8.359222	7.831444	8.319111	8.584777	8.233777	8.534444	8.724111	8.952666	8.969666
72.399999	4.850000	4.401111	4.051333	3.864333	3.635666	3.453333	3.429000	3.504111	3.618333	3.925111	3.889888	4.139111	4.257000	4.265444	4.604444	4.517999	4.745555	6.072333	7.513333	5.825000	5.423555	5.612444	5.875222	6.005111	6.134000	6.282444	6.741333	6.915888	7.352666	7.089111	7.457000	7.261555	7.500555	7.584777	7.760999	7.841333	8.015999	8.110666	8.074222	7.941555	8.362222	7.826888	8.299444	8.580222	8.240777	8.519111	8.713222	8.918888	8.999777
72.500000	4.850111	4.419444	4.050000	3.875000	3.643555	3.457333	3.413555	3.508888	3.618444	3.902555	3.893666	4.132555	4.257555	4.273111	4.614888	4.520888	4.766222	6.076444	7.487777	5.821111	5.416111	5.621333	5.885999	5.997222	6.138777	6.282333	6.740888	6.928555	7.378555	7.078555	7.459222	7.261666	7.487777	7.576555	7.759222	7.849000	8.019333	8.109999	8.066888	7.925333	8.359666	7.825000	8.277222	8.573111	8.245444	8.514666	8.701111	8.895000	9.021555
72.599999	4.844555	4.422888	4.044555	3.880777	3.652777	3.459444	3.406666	3.511111	3.625777	3.884555	3.895000	4.115333	4.263111	4.287555	4.616333	4.526444	4.791888	6.090333	7.478222	5.807222	5.407666	5.630999	5.893777	5.997777	6.142666	6.275555	6.745444	6.943555	7.396000	7.070555	7.465222	7.260111	7.486666	7.582444	7.760666	7.838222	8.021555	8.120888	8.067666	7.919555	8.350555	7.824777	8.255111	8.565333	8.242999	8.527333	8.688333	8.882888	9.031444
72.700000	4.836888	4.419000	4.047333	3.886777	3.656444	3.462000	3.408111	3.509555	3.628555	3.867444	3.897777	4.102222	4.267333	4.297777	4.608444	4.532999	4.815888	6.099222	7.474000	5.791222	5.410333	5.631666	5.899999	6.006111	6.148555	6.274333	6.747333	6.953444	7.407222	7.056888	7.476111	7.263999	7.488222	7.586666	7.774999	7.820222	8.024333	8.127111	8.072888	7.925000	8.338444	7.823333	8.252999	8.562333	8.224555	8.544777	8.680555	8.877333	9.037111
72.800000	4.831111	4.414444	4.057333	3.891111	3.651666	3.464222	3.416333	3.507888	3.627111	3.849444	3.903777	4.097111	4.273666	4.302555	4.600444	4.537777	4.836111	6.100222	7.457222	5.782999	5.421888	5.624000	5.906777	6.014333	6.158333	6.281888	6.743888	6.958777	7.408666	7.036111	7.488000	7.261888	7.486000	7.590999	7.793000	7.800222	8.028111	8.118666	8.081444	7.933777	8.329999	7.821888	8.263000	8.562444	8.202888	8.558666	8.673666	8.882333	9.043444
72.899999	4.825555	4.395888	4.068000	3.889888	3.646222	3.461222	3.428333	3.512777	3.624444	3.840222	3.910555	4.093888	4.287111	4.306444	4.586888	4.538000	4.854333	6.094333	7.435000	5.782111	5.432999	5.608888	5.915666	6.020666	6.169000	6.287888	6.745666	6.960111	7.401777	7.019444	7.493666	7.250111	7.476666	7.598666	7.810444	7.779777	8.036555	8.101444	8.089777	7.944000	8.328111	7.825555	8.268333	8.556444	8.186333	8.567666	8.665999	8.889666	9.056333
73.000000	4.828111	4.359222	4.074888	3.890000	3.650000	3.452444	3.443666	3.522888	3.629000	3.845000	3.914888	4.086222	4.297444	4.308555	4.561111	4.535777	4.859333	6.092555	7.427999	5.783555	5.433666	5.589444	5.915333	6.023222	6.174555	6.287666	6.749777	6.960111	7.411777	7.023666	7.490000	7.248222	7.477888	7.611333	7.801777	7.766555	8.035555	8.088444	8.094111	7.958888	8.328999	7.832222	8.262888	8.544555	8.185222	8.554888	8.671999	8.885555	9.071555
73.099999	4.837777	4.309555	4.078111	3.890000	3.661777	3.438888	3.463777	3.535000	3.641000	3.860666	3.917777	4.076000	4.302666	4.308333	4.528888	4.532000	4.851222	6.096555	7.433222	5.788222	5.425555	5.566888	5.907444	6.023777	6.175666	6.282333	6.753888	6.959111	7.435333	7.045777	7.480222	7.256555	7.490444	7.629555	7.768333	7.760111	8.023333	8.079333	8.096555	7.979666	8.331888	7.839333	8.249888	8.530555	8.196666	8.525555	8.691333	8.874000	9.085111
73.200000	4.837222	4.268333	4.080333	3.881333	3.673222	3.427333	3.489777	3.542777	3.654666	3.874555	3.922555	4.068666	4.304333	4.308555	4.509111	4.530888	4.837999	6.102000	7.437111	5.791444	5.421777	5.549555	5.897333	6.031000	6.171888	6.275666	6.757111	6.954555	7.445777	7.068444	7.473777	7.267222	7.506555	7.650888	7.733222	7.757222	8.001555	8.073777	8.099888	8.004555	8.332555	7.847666	8.247222	8.525333	8.199333	8.512888	8.712444	8.864666	9.077999
73.300000	4.817555	4.236000	4.083111	3.862333	3.681666	3.419888	3.518888	3.550555	3.665888	3.885666	3.929000	4.063555	4.308555	4.312000	4.499555	4.533333	4.824333	6.102111	7.438222	5.787444	5.427333	5.540000	5.885000	6.046111	6.161333	6.267444	6.764777	6.944222	7.434333	7.087222	7.468666	7.274222	7.518888	7.672333	7.708777	7.756000	7.975444	8.072555	8.100999	8.029555	8.330333	7.863444	8.257888	8.526444	8.186333	8.526222	8.728444	8.853888	9.048333
73.399999	4.793666	4.220666	4.086666	3.843777	3.685333	3.417111	3.541777	3.565555	3.674333	3.890000	3.935111	4.061444	4.317222	4.316555	4.497111	4.536444	4.807111	6.094333	7.424888	5.783555	5.436888	5.538333	5.868777	6.053666	6.147000	6.262333	6.773000	6.929888	7.418555	7.102444	7.457222	7.271888	7.525444	7.693222	7.678555	7.762666	7.949444	8.068444	8.097444	8.042555	8.331222	7.886666	8.268222	8.527222	8.179111	8.536000	8.736222	8.837888	9.013999
73.500000	4.786888	4.230555	4.086111	3.831000	3.688555	3.413000	3.556666	3.581333	3.680777	3.884444	3.936555	4.065555	4.321555	4.318888	4.501111	4.536555	4.786777	6.089222	7.396666	5.795444	5.442222	5.537111	5.861555	6.047888	6.135333	6.255888	6.781777	6.909444	7.415333	7.117666	7.443555	7.266111	7.534555	7.725999	7.633111	7.776666	7.935111	8.062222	8.106777	8.053777	8.341444	7.900777	8.264666	8.528555	8.188444	8.521444	8.733777	8.827555	8.990333
73.599999	4.794333	4.261333	4.082333	3.825222	3.693555	3.407888	3.564777	3.595333	3.685000	3.870333	3.931888	4.073222	4.318999	4.319999	4.505333	4.535777	4.764777	6.088999	7.365666	5.816444	5.444999	5.535888	5.861777	6.034111	6.124888	6.246111	6.792888	6.882777	7.427000	7.133888	7.430333	7.264777	7.550888	7.769444	7.578888	7.794888	7.932333	8.060666	8.129555	8.068777	8.356555	7.904777	8.252666	8.531666	8.205666	8.488111	8.724000	8.820111	8.974000
73.700000	4.803666	4.287888	4.077111	3.826888	3.695000	3.413888	3.569999	3.599666	3.686222	3.858555	3.925888	4.081666	4.306888	4.320111	4.503333	4.536777	4.743444	6.092666	7.349555	5.830555	5.448222	5.536888	5.849777	6.017111	6.109777	6.242333	6.800222	6.862222	7.438666	7.148777	7.413222	7.269888	7.567555	7.794777	7.532999	7.814000	7.930444	8.065333	8.149666	8.080777	8.362333	7.906555	8.244444	8.524666	8.222999	8.449999	8.720666	8.808000	8.959666
73.800000	4.813000	4.305888	4.070444	3.835555	3.690888	3.433666	3.572888	3.593333	3.684444	3.851444	3.919888	4.091111	4.285444	4.319111	4.495777	4.539444	4.722777	6.099222	7.348111	5.836111	5.452111	5.540666	5.821333	5.996000	6.089222	6.247666	6.801666	6.850777	7.445999	7.161444	7.390222	7.279444	7.581333	7.795444	7.497222	7.834333	7.926888	8.074111	8.162888	8.086111	8.357222	7.908222	8.241111	8.504222	8.241888	8.408555	8.726222	8.790444	8.947111
73.899999	4.815222	4.316222	4.064222	3.842777	3.680777	3.457333	3.568888	3.586111	3.676333	3.846111	3.913111	4.098222	4.272444	4.321555	4.486333	4.540777	4.712777	6.100888	7.344444	5.836777	5.460333	5.545222	5.795888	5.975444	6.073444	6.258666	6.806999	6.843888	7.435777	7.165666	7.365111	7.275222	7.576666	7.780555	7.489666	7.849666	7.938111	8.077666	8.168777	8.079777	8.350222	7.914222	8.242333	8.478333	8.253888	8.387222	8.726222	8.776999	8.941777
74.000000	4.812333	4.326777	4.060555	3.849777	3.670777	3.474111	3.553555	3.583888	3.666666	3.836999	3.902111	4.094333	4.274111	4.328333	4.476000	4.541777	4.709999	6.101444	7.337333	5.831222	5.472000	5.550555	5.783777	5.961000	6.071000	6.273666	6.816000	6.837888	7.423999	7.166333	7.345222	7.262666	7.559666	7.763222	7.503333	7.860777	7.964333	8.075888	8.164222	8.061777	8.346000	7.923222	8.254666	8.467888	8.254111	8.396777	8.722999	8.769222	8.940333
74.099999	4.817777	4.336444	4.056444	3.859111	3.665000	3.480888	3.531222	3.580111	3.662111	3.826000	3.887444	4.081000	4.280999	4.334666	4.468111	4.540777	4.707555	6.111333	7.329555	5.828222	5.479222	5.552555	5.785111	5.950444	6.084777	6.292999	6.820444	6.836555	7.424333	7.170222	7.333666	7.251222	7.541333	7.748000	7.519555	7.870555	7.997555	8.067555	8.154000	8.038888	8.346000	7.925333	8.272777	8.476666	8.253000	8.422888	8.726777	8.772333	8.945666
74.200000	4.831222	4.342444	4.047888	3.865555	3.662888	3.477888	3.512444	3.568555	3.658444	3.822777	3.876333	4.072777	4.276555	4.339666	4.462777	4.535888	4.705666	6.129444	7.321777	5.833111	5.481111	5.553888	5.790888	5.936888	6.100666	6.299222	6.822555	6.840333	7.418222	7.168333	7.320888	7.246333	7.526444	7.737000	7.531000	7.868111	8.029222	8.060000	8.158333	8.031333	8.343000	7.921555	8.284999	8.481222	8.258444	8.443555	8.725777	8.788666	8.958777
74.300000	4.847888	4.343222	4.036333	3.868222	3.662777	3.467000	3.497000	3.551333	3.655333	3.827777	3.870000	4.068777	4.263555	4.343999	4.460000	4.528222	4.703999	6.152888	7.313222	5.842000	5.479555	5.556444	5.797555	5.920999	6.116777	6.294111	6.821888	6.849666	7.402333	7.159666	7.305333	7.245777	7.512444	7.726666	7.539222	7.854222	8.056222	8.052555	8.172222	8.035444	8.335666	7.916333	8.294333	8.480666	8.268666	8.462555	8.720333	8.814666	8.976555
74.399999	4.853000	4.330555	4.029444	3.867111	3.658777	3.460666	3.483555	3.538444	3.655777	3.838888	3.869333	4.067111	4.258111	4.349666	4.457888	4.521333	4.707444	6.169666	7.307000	5.844777	5.476555	5.566111	5.796444	5.907333	6.127666	6.292000	6.818333	6.864111	7.370666	7.152000	7.295000	7.236333	7.492333	7.705888	7.547888	7.842333	8.066666	8.044555	8.168666	8.027888	8.321999	7.919666	8.308000	8.476444	8.276888	8.490555	8.726888	8.838333	8.981888
74.500000	4.849444	4.303222	4.028666	3.864000	3.650666	3.462777	3.471555	3.530666	3.662111	3.853222	3.872000	4.068888	4.264222	4.355888	4.455222	4.515333	4.720222	6.179666	7.306666	5.844555	5.468666	5.581222	5.790777	5.897222	6.133777	6.298222	6.812555	6.881777	7.328111	7.152888	7.299222	7.214555	7.467444	7.676444	7.555777	7.839888	8.060111	8.037111	8.142666	8.002555	8.303888	7.926666	8.323777	8.471222	8.282333	8.525222	8.754999	8.860222	8.971222
74.599999	4.845333	4.280222	4.032666	3.860444	3.646666	3.460666	3.458888	3.531222	3.674222	3.863000	3.873000	4.072000	4.278666	4.363444	4.450111	4.509444	4.737555	6.185555	7.311333	5.844333	5.457222	5.598777	5.794777	5.893000	6.140111	6.301222	6.811444	6.891333	7.295666	7.162111	7.319333	7.194333	7.452222	7.664000	7.555777	7.842222	8.049333	8.036999	8.114444	7.976333	8.290888	7.930666	8.337777	8.479888	8.279555	8.562111	8.789222	8.880111	8.948666
74.700000	4.842444	4.268444	4.039555	3.857777	3.648777	3.446333	3.445444	3.537777	3.689777	3.870111	3.876444	4.072888	4.291888	4.372111	4.445222	4.500111	4.742111	6.183444	7.316777	5.833333	5.450222	5.617222	5.800333	5.893000	6.150888	6.302000	6.809888	6.894777	7.287555	7.165777	7.330666	7.195444	7.454555	7.670666	7.548666	7.838444	8.046444	8.039555	8.099666	7.961111	8.291333	7.938444	8.351111	8.511666	8.265000	8.604333	8.804888	8.883999	8.928666
74.800000	4.839111	4.262555	4.047666	3.855222	3.652777	3.427222	3.434333	3.546222	3.705333	3.878444	3.884777	4.077333	4.299555	4.381000	4.440111	4.486444	4.736333	6.170777	7.323888	5.812888	5.447888	5.636111	5.800333	5.893333	6.160000	6.301777	6.808000	6.894333	7.292777	7.160666	7.328111	7.214222	7.470222	7.687666	7.539333	7.828000	8.051222	8.044666	8.100333	7.957000	8.301888	7.950999	8.359222	8.552222	8.242333	8.644222	8.800888	8.871000	8.913444
74.899999	4.832888	4.256888	4.055888	3.847777	3.654777	3.414000	3.430222	3.551444	3.714222	3.886555	3.894888	4.091000	4.300111	4.381111	4.435000	4.476666	4.734888	6.155555	7.335333	5.796555	5.451444	5.651000	5.795222	5.897000	6.162333	6.297000	6.815000	6.894444	7.291222	7.151000	7.330333	7.230666	7.486000	7.685333	7.536666	7.804444	8.047444	8.057333	8.109555	7.957222	8.299666	7.960999	8.353111	8.574999	8.228333	8.668888	8.790777	8.860111	8.907222
75.000000	4.823555	4.252000	4.064444	3.834888	3.655444	3.406555	3.432888	3.553777	3.716000	3.892555	3.905111	4.113222	4.294444	4.370555	4.430444	4.472888	4.740111	6.140666	7.351444	5.787111	5.460777	5.660777	5.787666	5.906000	6.158999	6.286666	6.832888	6.895333	7.281777	7.139111	7.343777	7.241333	7.500222	7.659666	7.541000	7.766333	8.031333	8.078777	8.124888	7.960111	8.280444	7.966444	8.332444	8.578777	8.225888	8.677777	8.778555	8.856333	8.910111
75.099999	4.819666	4.248222	4.071555	3.824777	3.656000	3.405444	3.434555	3.555111	3.719222	3.892444	3.913111	4.128888	4.294111	4.354333	4.425666	4.474666	4.747777	6.131222	7.369777	5.784555	5.466666	5.662222	5.784888	5.924555	6.163666	6.287111	6.846555	6.898555	7.287888	7.135222	7.371999	7.252333	7.518555	7.628444	7.546666	7.738333	8.014111	8.098111	8.132444	7.954111	8.263222	7.960777	8.308222	8.585222	8.227111	8.680222	8.780333	8.855111	8.916333
75.200000	4.820333	4.242666	4.071333	3.819333	3.654222	3.414666	3.435333	3.555333	3.723888	3.892777	3.925444	4.136222	4.300444	4.342555	4.416777	4.480000	4.758555	6.123111	7.385555	5.788333	5.461666	5.658333	5.784555	5.950222	6.172888	6.296333	6.845111	6.904000	7.303666	7.134999	7.403444	7.271666	7.545666	7.617000	7.552555	7.737888	8.007333	8.111888	8.136999	7.946222	8.264333	7.944999	8.283999	8.588666	8.222000	8.671555	8.792555	8.848222	8.915888
75.300000	4.821444	4.237111	4.061333	3.815666	3.650888	3.428111	3.436222	3.553111	3.726000	3.897888	3.945555	4.133777	4.307111	4.336222	4.405777	4.488666	4.766333	6.116666	7.393111	5.793666	5.451222	5.651222	5.781333	5.980666	6.185555	6.306111	6.827555	6.914555	7.321777	7.127222	7.423999	7.304888	7.579000	7.623000	7.560888	7.753555	8.011666	8.118333	8.146222	7.945666	8.280666	7.926666	8.263444	8.585000	8.211444	8.655555	8.800333	8.834777	8.914222
75.399999	4.817888	4.237888	4.056888	3.815222	3.648444	3.438000	3.435888	3.545000	3.724333	3.900444	3.960555	4.129555	4.303111	4.324666	4.415999	4.506222	4.766444	6.109444	7.397000	5.789111	5.456888	5.638666	5.779333	6.004444	6.197777	6.313111	6.813000	6.926000	7.341777	7.107777	7.420777	7.342777	7.604222	7.609777	7.579444	7.753888	8.013999	8.124777	8.154888	7.949111	8.299999	7.913777	8.255666	8.587000	8.213111	8.637777	8.794111	8.812444	8.918999
75.500000	4.809888	4.244222	4.058444	3.817777	3.646888	3.445666	3.434222	3.532111	3.719444	3.899111	3.968888	4.124444	4.290999	4.308222	4.446666	4.533555	4.763333	6.102777	7.398222	5.778000	5.476555	5.620888	5.781777	6.022333	6.208444	6.316444	6.803333	6.936888	7.361111	7.080777	7.400666	7.380999	7.620222	7.578666	7.607444	7.741888	8.011888	8.132999	8.160111	7.954333	8.320444	7.904000	8.260111	8.593222	8.227333	8.617111	8.779555	8.785111	8.926777
75.599999	4.805888	4.250555	4.061222	3.820333	3.647777	3.448888	3.437222	3.534000	3.713222	3.893888	3.969444	4.119555	4.284777	4.294555	4.474777	4.566999	4.768666	6.109999	7.396777	5.777444	5.492555	5.605555	5.795777	6.039888	6.215666	6.312555	6.802555	6.948666	7.369222	7.064444	7.401888	7.399666	7.632888	7.545111	7.635333	7.733444	7.996111	8.143888	8.155111	7.957999	8.333222	7.891111	8.272888	8.594888	8.250111	8.590888	8.776555	8.777111	8.932777
75.700000	4.811222	4.255000	4.061000	3.821666	3.652111	3.442888	3.449111	3.561333	3.705666	3.887333	3.965000	4.113333	4.287333	4.288333	4.487555	4.601888	4.778999	6.136333	7.390111	5.790111	5.498888	5.597000	5.818000	6.059111	6.220444	6.301888	6.808444	6.965444	7.365555	7.060999	7.432000	7.397555	7.649222	7.516111	7.659000	7.731888	7.966888	8.153888	8.142777	7.963333	8.337222	7.876666	8.292999	8.590444	8.277444	8.560666	8.783777	8.794444	8.943333
75.800000	4.823000	4.254888	4.057111	3.824888	3.657333	3.431555	3.467000	3.607333	3.699333	3.886444	3.962555	4.108111	4.292111	4.295666	4.488000	4.628555	4.784888	6.166888	7.380222	5.802555	5.495444	5.596555	5.837444	6.071777	6.217000	6.289000	6.810777	6.982555	7.355555	7.059777	7.461444	7.391333	7.670666	7.509444	7.676444	7.741888	7.942777	8.160777	8.132444	7.974888	8.350999	7.868222	8.320888	8.584777	8.295888	8.529111	8.785888	8.814555	8.955444
75.899999	4.828444	4.246888	4.050999	3.828444	3.662111	3.429333	3.480444	3.648777	3.696444	3.891777	3.964777	4.102666	4.291888	4.311555	4.491777	4.642777	4.789888	6.186444	7.380333	5.807444	5.483333	5.594333	5.851555	6.076444	6.195333	6.271444	6.803777	6.984444	7.344333	7.052666	7.470777	7.391666	7.676222	7.534111	7.687777	7.761333	7.937444	8.173000	8.124777	7.985888	8.379999	7.863333	8.349888	8.577333	8.295333	8.499444	8.780333	8.824666	8.960999
76.000000	4.828222	4.233000	4.046888	3.831000	3.668333	3.433333	3.489333	3.685777	3.696666	3.898666	3.967000	4.098222	4.285555	4.329111	4.501777	4.645999	4.793444	6.197777	7.393777	5.805111	5.467666	5.588222	5.862111	6.074555	6.157888	6.250666	6.795111	6.971333	7.335777	7.043000	7.468000	7.392999	7.662777	7.573111	7.693666	7.778555	7.943000	8.193222	8.116555	7.991666	8.413222	7.861444	8.377666	8.572333	8.282777	8.474888	8.769666	8.830555	8.966666
76.099999	4.830222	4.228111	4.051000	3.832888	3.671555	3.431555	3.490666	3.709777	3.701222	3.892555	3.962222	4.097777	4.281000	4.339333	4.513444	4.645111	4.790666	6.205111	7.412222	5.796777	5.462444	5.587333	5.869777	6.068777	6.129000	6.241111	6.796222	6.954111	7.329333	7.034333	7.466444	7.381000	7.641666	7.599666	7.699444	7.777555	7.943777	8.213333	8.107444	7.990555	8.433111	7.862444	8.402111	8.573111	8.272000	8.457444	8.760888	8.840222	8.973222
76.200000	4.836111	4.234888	4.063444	3.834555	3.670333	3.422111	3.483555	3.718444	3.710111	3.871666	3.950444	4.101444	4.280555	4.342666	4.524777	4.641444	4.780555	6.208555	7.432666	5.782555	5.469222	5.594666	5.874222	6.059111	6.113777	6.245666	6.807222	6.935111	7.323555	7.026222	7.466444	7.354222	7.616777	7.613444	7.706111	7.758888	7.938888	8.230444	8.098444	7.983888	8.439444	7.866666	8.423777	8.579000	8.263888	8.446555	8.754777	8.853555	8.978333
76.300000	4.846222	4.247444	4.068555	3.834444	3.666444	3.410555	3.476555	3.720444	3.716888	3.851777	3.945111	4.103444	4.286666	4.348777	4.514777	4.629888	4.766888	6.212000	7.447555	5.772222	5.468555	5.606777	5.868222	6.051888	6.107888	6.259444	6.811777	6.924000	7.318000	7.019666	7.473555	7.329444	7.598555	7.647888	7.702888	7.748444	7.941444	8.235888	8.099222	7.980444	8.441666	7.872000	8.436777	8.575777	8.246777	8.437777	8.747111	8.868555	8.987666
76.399999	4.857888	4.264666	4.067777	3.835000	3.665555	3.399000	3.479222	3.725000	3.713777	3.841000	3.944333	4.108444	4.292666	4.354777	4.485333	4.611333	4.754333	6.217222	7.457777	5.767222	5.458555	5.613333	5.851888	6.041555	6.100000	6.278333	6.814555	6.926222	7.318111	7.020777	7.490333	7.312444	7.583333	7.700444	7.683777	7.748888	7.951111	8.229555	8.108666	7.979666	8.438333	7.879555	8.442555	8.565111	8.228444	8.429222	8.731999	8.879777	9.015444
76.500000	4.862888	4.289555	4.067555	3.838111	3.666111	3.394888	3.485222	3.716000	3.701222	3.835222	3.943888	4.118666	4.294000	4.353444	4.456222	4.593000	4.748444	6.215777	7.467666	5.762888	5.448555	5.607555	5.830555	6.025111	6.088777	6.301666	6.818777	6.935333	7.324444	7.026000	7.505000	7.305333	7.560444	7.760111	7.655777	7.754888	7.967555	8.217333	8.122111	7.976555	8.431666	7.886666	8.442666	8.549888	8.215000	8.419111	8.711888	8.877777	9.052111
76.599999	4.856666	4.305555	4.065777	3.838555	3.670222	3.401888	3.480222	3.686888	3.694444	3.829000	3.938111	4.120555	4.290444	4.346555	4.441777	4.581111	4.748888	6.209222	7.480333	5.761333	5.441222	5.599000	5.812666	6.019888	6.076222	6.327777	6.815000	6.929555	7.334555	7.028888	7.499666	7.302444	7.531999	7.806222	7.636222	7.754333	7.979999	8.197888	8.133555	7.968666	8.427888	7.895666	8.428888	8.529444	8.201666	8.419888	8.692111	8.874222	9.064222
76.700000	4.842555	4.313222	4.062222	3.837000	3.678222	3.416111	3.467000	3.643555	3.692777	3.822333	3.926666	4.114777	4.283888	4.336000	4.438000	4.576222	4.753888	6.200666	7.492333	5.763888	5.436333	5.590666	5.798333	6.025333	6.064666	6.357444	6.804444	6.912777	7.346999	7.031111	7.477888	7.301888	7.503777	7.837666	7.625111	7.748444	7.985888	8.168666	8.143777	7.958222	8.426666	7.907666	8.403222	8.504555	8.190111	8.430888	8.672222	8.870888	9.053888
76.800000	4.835333	4.323777	4.058666	3.833333	3.685888	3.425444	3.456888	3.604666	3.691777	3.815111	3.915444	4.111444	4.284111	4.329111	4.432333	4.577555	4.755555	6.194999	7.489666	5.769777	5.434333	5.587444	5.787222	6.030666	6.064111	6.386444	6.798333	6.909666	7.359333	7.039666	7.457111	7.294555	7.492444	7.852222	7.615666	7.749000	7.982222	8.132999	8.151222	7.954888	8.421222	7.917222	8.381666	8.482999	8.185111	8.436999	8.655222	8.870888	9.039555
76.900000	4.835999	4.342555	4.056999	3.825888	3.690222	3.431333	3.450333	3.567888	3.689666	3.806555	3.908888	4.115555	4.293222	4.326111	4.426888	4.583444	4.752888	6.187444	7.472222	5.775555	5.436444	5.585444	5.779333	6.029111	6.075333	6.409888	6.801444	6.926333	7.372666	7.055333	7.440333	7.279111	7.494222	7.851555	7.604000	7.760999	7.973444	8.099444	8.153777	7.959444	8.407888	7.918000	8.369666	8.468555	8.184888	8.430111	8.643777	8.870999	9.027999
77.000000	4.836222	4.355555	4.056555	3.814555	3.698777	3.440666	3.452333	3.542222	3.683777	3.805111	3.905666	4.123777	4.300222	4.323888	4.427444	4.589000	4.751888	6.180222	7.454555	5.780999	5.436999	5.575666	5.776111	6.022666	6.077222	6.418777	6.810888	6.949333	7.392444	7.076999	7.426777	7.265222	7.495222	7.840000	7.588888	7.779333	7.966333	8.075555	8.147444	7.967000	8.390333	7.912111	8.365666	8.462444	8.186999	8.415777	8.634333	8.869888	9.025888
77.099999	4.830444	4.353111	4.055777	3.807555	3.715555	3.451222	3.471111	3.531444	3.668555	3.814444	3.899777	4.127888	4.296555	4.314666	4.426111	4.593888	4.759444	6.182666	7.445111	5.787222	5.437111	5.566111	5.777333	6.020444	6.064111	6.423333	6.817555	6.966555	7.417111	7.097999	7.420111	7.266999	7.499666	7.828222	7.580111	7.790111	7.972444	8.048555	8.133333	7.977222	8.377888	7.909888	8.368888	8.461444	8.195111	8.404888	8.626555	8.861111	9.025222
77.200000	4.820666	4.336111	4.053555	3.803222	3.736555	3.461333	3.499888	3.529444	3.649222	3.828777	3.892888	4.124555	4.286777	4.300333	4.421666	4.597555	4.772111	6.193333	7.443333	5.792666	5.438111	5.563888	5.782888	6.026111	6.043777	6.426444	6.818222	6.974333	7.442555	7.114111	7.418444	7.280333	7.510111	7.817777	7.581888	7.791444	7.992222	8.018777	8.112111	7.990777	8.371222	7.910333	8.378222	8.464444	8.203888	8.398666	8.624555	8.848666	9.016222
77.300000	4.815999	4.312555	4.046222	3.796777	3.753555	3.468666	3.514333	3.529777	3.640000	3.840666	3.889111	4.115666	4.287444	4.293666	4.416555	4.609888	4.778444	6.211222	7.440222	5.798666	5.435999	5.565888	5.793333	6.035888	6.033111	6.428555	6.814333	6.977666	7.456333	7.121777	7.409555	7.289111	7.523999	7.796555	7.589222	7.786222	8.005999	7.999888	8.086666	8.000444	8.366555	7.907666	8.378444	8.467555	8.200777	8.401888	8.632666	8.845666	8.991777
77.400000	4.817666	4.284000	4.033444	3.787666	3.766111	3.473111	3.510999	3.532888	3.642444	3.850222	3.888777	4.102555	4.300777	4.297000	4.411777	4.633666	4.777111	6.236333	7.433888	5.805888	5.429777	5.568888	5.808666	6.047444	6.033222	6.428777	6.807333	6.978888	7.457000	7.121777	7.391333	7.290999	7.540111	7.761111	7.599555	7.776000	8.009222	7.995111	8.057333	8.004333	8.362555	7.900777	8.366333	8.470222	8.184888	8.415111	8.650555	8.853999	8.953555
77.500000	4.824777	4.267222	4.022222	3.782333	3.768444	3.474777	3.504666	3.531666	3.641777	3.857444	3.895999	4.101666	4.317444	4.301000	4.406666	4.662666	4.774111	6.256444	7.424333	5.806111	5.426111	5.565444	5.820333	6.046222	6.041222	6.426777	6.803777	6.989666	7.451222	7.117333	7.378111	7.292000	7.547999	7.729555	7.600333	7.768666	8.016444	8.006333	8.032222	8.006777	8.354666	7.888333	8.353222	8.475555	8.168555	8.420777	8.672222	8.852999	8.932888
77.599999	4.836888	4.260222	4.013777	3.781000	3.756777	3.472000	3.501888	3.521888	3.638444	3.858444	3.912888	4.114888	4.327777	4.301888	4.401888	4.690111	4.772777	6.263555	7.411999	5.794777	5.429777	5.564888	5.823777	6.039333	6.057222	6.420111	6.796444	7.001333	7.444222	7.107000	7.375888	7.290333	7.545555	7.708111	7.592333	7.762888	8.033666	8.028999	8.018222	8.014777	8.343333	7.873777	8.342111	8.484555	8.157000	8.413777	8.695333	8.838888	8.936000
77.700000	4.852111	4.254666	4.004888	3.785888	3.736222	3.462444	3.501888	3.507777	3.635111	3.854555	3.932444	4.133999	4.328444	4.299333	4.393888	4.718888	4.774999	6.265222	7.397333	5.777222	5.439111	5.573333	5.819333	6.037111	6.080222	6.416666	6.777888	7.004666	7.434444	7.089666	7.380222	7.288111	7.538777	7.694000	7.581888	7.750444	8.053888	8.049999	8.018555	8.026999	8.334333	7.866888	8.324222	8.491444	8.152555	8.406777	8.715555	8.816333	8.952222
77.800000	4.857111	4.251444	3.997444	3.795111	3.720555	3.450000	3.500111	3.502111	3.635555	3.859222	3.946222	4.143000	4.319444	4.291111	4.386666	4.732888	4.779555	6.273666	7.389222	5.766111	5.448666	5.584666	5.821555	6.040999	6.104888	6.439444	6.764777	7.000333	7.423222	7.070222	7.374777	7.288444	7.540111	7.701222	7.584000	7.734777	8.061777	8.055444	8.018666	8.032555	8.330000	7.871999	8.298555	8.489555	8.154222	8.411999	8.729999	8.798111	8.947999
77.900000	4.853111	4.252444	3.991666	3.806444	3.709000	3.435666	3.494555	3.504555	3.641222	3.871888	3.956000	4.143999	4.302444	4.279333	4.382666	4.732111	4.784777	6.286333	7.386111	5.760999	5.457666	5.595888	5.830555	6.048777	6.131333	6.485000	6.759555	6.991222	7.411444	7.050444	7.358444	7.288222	7.547444	7.727000	7.595666	7.719333	8.054666	8.049555	8.018222	8.031111	8.327999	7.886111	8.265333	8.479999	8.160666	8.426444	8.738888	8.785888	8.925888
78.000000	4.849777	4.262555	3.991000	3.814444	3.695333	3.424444	3.479777	3.506666	3.651222	3.884333	3.962888	4.149111	4.290444	4.276000	4.383777	4.727222	4.783333	6.292666	7.379555	5.760666	5.462444	5.596555	5.837222	6.048999	6.151444	6.527111	6.762666	6.987222	7.402111	7.036333	7.336777	7.280222	7.550555	7.744000	7.596777	7.716555	8.030222	8.053111	8.016666	8.023999	8.325444	7.894555	8.227555	8.469777	8.162999	8.438888	8.747333	8.785222	8.907000
78.099999	4.850888	4.280222	3.996777	3.820888	3.677333	3.417000	3.456888	3.504000	3.661555	3.892555	3.963888	4.160888	4.287666	4.284111	4.385000	4.725888	4.774222	6.292333	7.367777	5.765111	5.462444	5.587222	5.835444	6.040333	6.159444	6.557222	6.768555	6.988333	7.395222	7.027222	7.315888	7.267888	7.547888	7.741111	7.581333	7.725666	7.993666	8.069333	8.015111	8.012666	8.326444	7.894888	8.186999	8.460555	8.158777	8.448777	8.758666	8.795333	8.898333
78.200000	4.850444	4.297222	4.010444	3.828333	3.658444	3.412333	3.440000	3.495666	3.666777	3.897555	3.958888	4.171333	4.283222	4.292777	4.383999	4.715222	4.765888	6.285333	7.360222	5.769777	5.463555	5.582666	5.825777	6.033666	6.153888	6.578222	6.771999	6.983777	7.395666	7.021333	7.304888	7.259111	7.545000	7.736444	7.561444	7.740333	7.964777	8.083444	8.013333	8.004666	8.331777	7.893444	8.156222	8.455333	8.156000	8.454777	8.772555	8.806444	8.894111
78.300000	4.849444	4.306222	4.029000	3.837888	3.642111	3.405888	3.431000	3.488333	3.669333	3.905111	3.954888	4.173888	4.271888	4.296333	4.387666	4.685111	4.765555	6.274111	7.362999	5.768111	5.466666	5.590333	5.812666	6.037333	6.149000	6.588111	6.773666	6.970777	7.396555	7.021888	7.303888	7.248111	7.541111	7.746555	7.544222	7.756777	7.947888	8.087555	8.016666	8.001111	8.325333	7.897777	8.134111	8.457111	8.167333	8.461777	8.781888	8.808777	8.898999
78.400000	4.848111	4.308999	4.051666	3.849555	3.630777	3.398666	3.425333	3.485000	3.668888	3.918111	3.950555	4.167333	4.260333	4.297666	4.395000	4.640222	4.770888	6.264111	7.375555	5.763444	5.468555	5.603777	5.799555	6.046555	6.144666	6.588666	6.778666	6.955555	7.394222	7.029888	7.308777	7.235888	7.537666	7.766888	7.529222	7.775888	7.938888	8.084666	8.020111	7.997000	8.306777	7.905222	8.118555	8.465111	8.189000	8.473333	8.788666	8.805333	8.908777
78.500000	4.841888	4.311111	4.070555	3.858444	3.630111	3.399000	3.421777	3.493666	3.667333	3.935333	3.943222	4.157777	4.251333	4.299777	4.398444	4.598222	4.771000	6.256777	7.394111	5.771888	5.471222	5.607777	5.798555	6.052888	6.136333	6.586000	6.791333	6.948444	7.391666	7.047222	7.304333	7.229888	7.534000	7.786666	7.521222	7.800222	7.931777	8.084111	8.018111	7.991777	8.309111	7.902777	8.114222	8.466222	8.199222	8.490222	8.794555	8.809666	8.905222
78.599999	4.829777	4.313555	4.084000	3.863777	3.640333	3.408444	3.421333	3.515333	3.665111	3.955666	3.932777	4.147111	4.243333	4.302666	4.396555	4.561666	4.764222	6.250555	7.417666	5.796222	5.476333	5.601222	5.811333	6.056111	6.123000	6.581000	6.811000	6.949666	7.390777	7.073888	7.288444	7.231111	7.529444	7.805111	7.521555	7.830222	7.926555	8.087000	8.010999	7.987111	8.340444	7.888111	8.122888	8.457555	8.193999	8.511111	8.799333	8.824111	8.885666
78.700000	4.821333	4.308888	4.091111	3.868555	3.649111	3.419555	3.424555	3.532222	3.661666	3.967888	3.922888	4.143888	4.238222	4.308777	4.388555	4.542999	4.755000	6.244444	7.437444	5.817777	5.485222	5.593555	5.818222	6.056555	6.109333	6.556777	6.815666	6.951000	7.388777	7.095777	7.278666	7.235666	7.520777	7.803999	7.515111	7.852888	7.930333	8.094999	8.014222	7.990666	8.384777	7.869666	8.134888	8.447444	8.186999	8.532333	8.803555	8.834999	8.879888
78.800000	4.812555	4.295444	4.095888	3.871666	3.654333	3.429444	3.426333	3.533888	3.659333	3.973888	3.913000	4.145333	4.241888	4.318555	4.382222	4.534222	4.746444	6.248000	7.453777	5.822666	5.493888	5.584111	5.812222	6.047000	6.095777	6.515000	6.804333	6.950666	7.385000	7.100888	7.281222	7.240555	7.516333	7.779444	7.496444	7.861999	7.937444	8.102777	8.025999	7.998999	8.415999	7.857222	8.142666	8.443666	8.194111	8.554666	8.807666	8.836222	8.891999
78.900000	4.797555	4.275222	4.096222	3.870000	3.659777	3.437222	3.424888	3.527222	3.664333	3.980111	3.907888	4.147333	4.247555	4.327333	4.385333	4.523666	4.740111	6.262222	7.469666	5.810888	5.503444	5.572555	5.803000	6.029888	6.091111	6.468777	6.785666	6.948666	7.379333	7.090222	7.286444	7.240444	7.518222	7.748555	7.474888	7.858555	7.939555	8.105111	8.044777	8.009777	8.427999	7.854777	8.143555	8.443000	8.219555	8.578888	8.806222	8.828888	8.911000
79.000000	4.789222	4.256888	4.092111	3.866222	3.667000	3.439000	3.428555	3.530000	3.671222	3.981333	3.905666	4.149888	4.249555	4.336333	4.395555	4.521999	4.736000	6.272000	7.488555	5.810555	5.514777	5.560999	5.806111	6.028222	6.099777	6.427333	6.775666	6.947444	7.372555	7.078444	7.296444	7.235555	7.521777	7.738000	7.470444	7.860666	7.937666	8.105444	8.058666	8.015777	8.432888	7.858444	8.151666	8.450999	8.244555	8.598777	8.793555	8.818888	8.933555
79.099999	4.786888	4.241777	4.084222	3.860111	3.675111	3.436111	3.437777	3.540222	3.679111	3.976000	3.904222	4.154555	4.248666	4.346333	4.410777	4.531222	4.732666	6.276555	7.509111	5.823222	5.527888	5.548111	5.820333	6.040444	6.117777	6.391333	6.773444	6.947333	7.366777	7.064666	7.311555	7.228111	7.527555	7.744333	7.481888	7.869000	7.932111	8.104888	8.066111	8.017333	8.434999	7.866444	8.168111	8.466999	8.266000	8.612777	8.771555	8.808111	8.958222
79.200000	4.781999	4.235444	4.071555	3.851444	3.682666	3.433555	3.450444	3.548222	3.683666	3.964777	3.901222	4.162666	4.247111	4.355444	4.416333	4.562777	4.729777	6.276666	7.522444	5.845444	5.537888	5.531000	5.832777	6.047444	6.125333	6.361888	6.774000	6.951777	7.367888	7.045444	7.319888	7.226000	7.540555	7.742000	7.500000	7.875555	7.925111	8.099666	8.071666	8.019666	8.453111	7.865222	8.192555	8.479666	8.275444	8.618777	8.749333	8.806888	8.974777
79.300000	4.770555	4.237666	4.051555	3.840444	3.690555	3.431666	3.464222	3.552777	3.684666	3.951777	3.899777	4.171666	4.244555	4.360555	4.408111	4.619111	4.731000	6.274333	7.525666	5.871222	5.541555	5.510333	5.838111	6.040777	6.119777	6.337666	6.775444	6.962444	7.374555	7.020999	7.312111	7.228888	7.562555	7.722888	7.521333	7.873888	7.917777	8.084444	8.082111	8.025555	8.488111	7.850444	8.221666	8.483444	8.275111	8.619000	8.728000	8.816555	8.981000
79.400000	4.759888	4.244555	4.032888	3.831222	3.696444	3.425777	3.472999	3.549111	3.681222	3.940888	3.900777	4.174888	4.246888	4.362444	4.396888	4.683111	4.741333	6.277222	7.524888	5.887888	5.533000	5.492444	5.831111	6.023333	6.109000	6.316333	6.779888	6.974333	7.380000	6.992111	7.301777	7.231777	7.593999	7.695000	7.537333	7.864000	7.910333	8.060111	8.093888	8.029222	8.506555	7.837222	8.248444	8.491666	8.280777	8.614888	8.709000	8.824222	8.989444
79.500000	4.760222	4.254444	4.025333	3.822666	3.698666	3.421222	3.472444	3.532888	3.678555	3.928111	3.905444	4.174888	4.252000	4.361000	4.399888	4.727999	4.752444	6.289999	7.531222	5.888333	5.513777	5.480555	5.819111	6.000555	6.107444	6.301333	6.785777	6.973777	7.387555	6.963333	7.307333	7.236111	7.626555	7.672777	7.535222	7.850888	7.903666	8.048333	8.098888	8.031111	8.500444	7.849555	8.273444	8.511333	8.292555	8.596444	8.694888	8.815444	9.004666
79.599999	4.774333	4.268333	4.026000	3.815444	3.698888	3.420111	3.466111	3.511444	3.675222	3.912000	3.914111	4.173888	4.255999	4.355888	4.411666	4.759000	4.762111	6.305999	7.544555	5.882000	5.486888	5.475111	5.807111	5.977444	6.114999	6.291333	6.793666	6.962222	7.397666	6.943000	7.324555	7.244000	7.654666	7.658777	7.519000	7.839111	7.901555	8.052777	8.098333	8.033555	8.487111	7.880888	8.301777	8.536888	8.299444	8.563444	8.685222	8.794333	9.023666
79.700000	4.798777	4.283111	4.026666	3.813888	3.702222	3.424000	3.463222	3.502000	3.665222	3.895444	3.917888	4.170999	4.258888	4.351222	4.419000	4.786000	4.765777	6.311222	7.552000	5.891333	5.464111	5.480777	5.802666	5.967888	6.117999	6.289666	6.804444	6.952222	7.412444	6.939444	7.339555	7.251888	7.673222	7.657777	7.513444	7.834000	7.900111	8.062222	8.091999	8.029000	8.478999	7.896000	8.326444	8.554555	8.289777	8.532222	8.680000	8.783555	9.035111
79.800000	4.831888	4.297888	4.026444	3.818555	3.709333	3.432333	3.464444	3.506111	3.647888	3.879555	3.914777	4.165555	4.262111	4.348222	4.420555	4.809555	4.763222	6.304666	7.550444	5.918333	5.446999	5.498333	5.805888	5.973444	6.113222	6.297444	6.817888	6.946222	7.432333	6.951666	7.350555	7.258222	7.682999	7.669888	7.523222	7.835444	7.897000	8.072555	8.079666	8.014777	8.472777	7.888777	8.343999	8.563111	8.264444	8.507000	8.679333	8.786888	9.037444
79.900000	4.853000	4.307444	4.023333	3.821777	3.718888	3.444666	3.461777	3.508555	3.634333	3.871555	3.913111	4.156000	4.264777	4.343777	4.422222	4.814222	4.759000	6.302888	7.543444	5.931222	5.434666	5.519666	5.803000	5.968777	6.106888	6.305333	6.824555	6.944777	7.452666	6.965444	7.351777	7.263000	7.692555	7.673222	7.532000	7.828111	7.896111	8.080888	8.072666	8.005666	8.457333	7.871333	8.343555	8.559333	8.244999	8.489111	8.683999	8.791222	9.031555
80.000000	4.856222	4.314777	4.016333	3.819111	3.728333	3.455666	3.457444	3.506888	3.626555	3.868666	3.917777	4.143888	4.263777	4.339666	4.422111	4.804222	4.758000	6.306777	7.538444	5.924444	5.426333	5.536777	5.787999	5.948555	6.105555	6.300555	6.825666	6.952666	7.467777	6.980555	7.346777	7.271444	7.704999	7.658333	7.536444	7.814888	7.911888	8.092555	8.071666	8.014444	8.440111	7.852444	8.332888	8.548888	8.231777	8.470555	8.691999	8.785222	9.023777
80.099999	4.847888	4.319999	4.009888	3.810333	3.736222	3.464999	3.455111	3.503555	3.624888	3.864333	3.923555	4.133111	4.259888	4.340999	4.427111	4.775666	4.754666	6.313111	7.540111	5.907444	5.427111	5.548333	5.769333	5.925888	6.113555	6.284999	6.824111	6.966888	7.480333	6.996444	7.349444	7.283666	7.717333	7.637777	7.541222	7.806000	7.942444	8.115888	8.066444	8.036666	8.419777	7.839333	8.316777	8.540444	8.221444	8.447888	8.701666	8.766444	9.018111
80.200000	4.836333	4.320888	4.011222	3.805111	3.739555	3.471111	3.444777	3.499333	3.624444	3.858000	3.929666	4.122666	4.262111	4.339000	4.448111	4.732666	4.747222	6.320111	7.549777	5.889333	5.431555	5.559555	5.757555	5.916222	6.134333	6.286555	6.825111	6.975666	7.484777	7.020222	7.355333	7.293333	7.724666	7.638111	7.552888	7.807222	7.969333	8.154777	8.064444	8.046555	8.405333	7.846000	8.299111	8.530333	8.218444	8.427000	8.708222	8.745444	9.010222
80.300000	4.819333	4.317777	4.018222	3.804000	3.738777	3.472111	3.427333	3.495222	3.623888	3.850888	3.935666	4.111333	4.271222	4.333777	4.481111	4.681444	4.738111	6.326555	7.564555	5.871333	5.438777	5.569999	5.750444	5.918111	6.164333	6.303777	6.829333	6.982222	7.479777	7.050666	7.360222	7.299666	7.729222	7.655777	7.574444	7.817222	7.992333	8.203333	8.067666	8.043555	8.396666	7.866888	8.279222	8.517444	8.223444	8.410777	8.710888	8.725444	8.999444
80.400000	4.796111	4.312777	4.018888	3.806777	3.740111	3.467111	3.415222	3.492444	3.617111	3.845888	3.936444	4.096444	4.283666	4.327999	4.502666	4.642777	4.736333	6.327444	7.571222	5.858111	5.450333	5.580444	5.743111	5.930000	6.187444	6.324666	6.832222	6.993777	7.471111	7.075333	7.356666	7.298666	7.727888	7.673111	7.607666	7.824888	8.003222	8.234888	8.075999	8.036888	8.388111	7.875555	8.256888	8.496444	8.232111	8.408555	8.705000	8.722222	8.986999
80.500000	4.771888	4.306666	4.011000	3.811888	3.746222	3.459777	3.414222	3.489666	3.603888	3.841666	3.929444	4.079444	4.294777	4.323555	4.508000	4.614666	4.741333	6.321777	7.568000	5.849888	5.468999	5.592888	5.738111	5.954444	6.201777	6.344222	6.829555	7.006555	7.465666	7.089333	7.350444	7.289333	7.712777	7.687333	7.646333	7.826444	7.997111	8.246999	8.084111	8.034111	8.376111	7.868888	8.233555	8.466666	8.238888	8.419333	8.689000	8.738444	8.974555
80.599999	4.753777	4.304333	4.000333	3.815111	3.751888	3.450222	3.419444	3.481999	3.590111	3.833666	3.924666	4.065555	4.299444	4.316555	4.503777	4.596222	4.752777	6.315111	7.568888	5.839888	5.485555	5.600222	5.736111	5.981333	6.218888	6.357222	6.824666	7.013555	7.462111	7.098888	7.346666	7.280222	7.688444	7.695666	7.671666	7.825888	7.987222	8.256000	8.092555	8.044000	8.374777	7.871000	8.223999	8.437888	8.241333	8.427666	8.664777	8.756333	8.968666
80.700000	4.741555	4.307222	3.993000	3.812555	3.747777	3.434777	3.426888	3.474666	3.584444	3.820888	3.926111	4.060555	4.299444	4.308666	4.495555	4.590333	4.765111	6.311333	7.581888	5.832333	5.493111	5.589777	5.741555	5.996888	6.234777	6.361888	6.829777	7.027333	7.459666	7.114666	7.337333	7.280888	7.684555	7.690888	7.680777	7.834888	7.990222	8.265444	8.095333	8.060555	8.389222	7.883333	8.232777	8.425888	8.244666	8.435111	8.641000	8.767888	8.968888
80.800000	4.739222	4.313333	3.989666	3.807555	3.736000	3.417111	3.435111	3.469555	3.585222	3.805444	3.930333	4.063444	4.297111	4.298777	4.484888	4.593999	4.774888	6.309444	7.601777	5.831000	5.492222	5.567111	5.758777	6.005000	6.244555	6.366888	6.843777	7.044888	7.462333	7.136777	7.320000	7.287666	7.698666	7.679444	7.676111	7.851333	7.995888	8.271444	8.091777	8.074777	8.414444	7.900111	8.254888	8.426666	8.248666	8.447111	8.619222	8.781000	8.970777
80.900000	4.744888	4.315777	3.988999	3.809333	3.726444	3.406888	3.437555	3.470222	3.582111	3.794444	3.931888	4.067444	4.302555	4.285111	4.477888	4.599777	4.781555	6.310111	7.622444	5.835444	5.485666	5.555333	5.776222	6.021333	6.250555	6.383777	6.858222	7.055444	7.460555	7.153666	7.306000	7.288777	7.703777	7.674111	7.670000	7.858888	7.989777	8.262111	8.099777	8.075777	8.433888	7.916777	8.283777	8.422777	8.250333	8.464888	8.603000	8.806999	8.970333
81.000000	4.756555	4.313777	3.990555	3.818777	3.720777	3.405222	3.433222	3.477000	3.573222	3.788888	3.930777	4.071444	4.317111	4.267666	4.475444	4.606999	4.786111	6.313666	7.644222	5.843999	5.473888	5.558111	5.789444	6.048333	6.254777	6.412333	6.871444	7.057444	7.450666	7.162555	7.299000	7.282777	7.694222	7.675666	7.664555	7.854333	7.971888	8.235555	8.123888	8.064000	8.445111	7.934222	8.319888	8.411555	8.249333	8.487000	8.592444	8.845777	8.967888
81.099999	4.772333	4.309000	3.991333	3.823666	3.719111	3.412111	3.435111	3.485333	3.564111	3.786888	3.924777	4.079333	4.326888	4.260666	4.467888	4.609777	4.788444	6.316777	7.661999	5.856333	5.467666	5.565666	5.798222	6.074222	6.256777	6.427555	6.876222	7.061111	7.447444	7.158888	7.307888	7.278555	7.674666	7.667777	7.655444	7.840444	7.960000	8.203666	8.142111	8.058222	8.443777	7.936999	8.357333	8.401444	8.239666	8.505444	8.587888	8.885555	8.967666
81.200000	4.795444	4.300666	3.993111	3.820888	3.718888	3.425777	3.443888	3.488111	3.555555	3.790888	3.914111	4.091444	4.324555	4.267777	4.451222	4.609111	4.791111	6.315333	7.666111	5.875999	5.469666	5.572444	5.810111	6.092222	6.257111	6.431777	6.866777	7.067111	7.462333	7.146444	7.325444	7.279000	7.648000	7.653111	7.641222	7.820555	7.954444	8.181888	8.143222	8.052333	8.437888	7.916333	8.388333	8.391000	8.222444	8.520333	8.584777	8.926666	8.966222
81.300000	4.817555	4.287333	3.999666	3.812666	3.715222	3.440111	3.450555	3.487555	3.548111	3.803000	3.902777	4.105888	4.317333	4.286333	4.433222	4.608555	4.795000	6.311111	7.659666	5.902555	5.475111	5.575666	5.820777	6.098777	6.258333	6.432555	6.849777	7.081444	7.484333	7.133222	7.342777	7.285444	7.626444	7.635666	7.631444	7.800333	7.962555	8.174111	8.135333	8.035000	8.432777	7.877000	8.410777	8.381444	8.206000	8.533666	8.585444	8.965444	8.960555
81.400000	4.832888	4.276444	4.006111	3.801888	3.707777	3.454888	3.453333	3.491555	3.551333	3.813333	3.902222	4.116888	4.313000	4.301222	4.426444	4.605555	4.790999	6.311777	7.659111	5.927666	5.474777	5.573888	5.830444	6.093666	6.252888	6.432222	6.836444	7.096000	7.491555	7.127333	7.361555	7.288222	7.626111	7.620000	7.629777	7.787111	7.979555	8.169222	8.133111	8.013888	8.423000	7.850666	8.419000	8.386444	8.198222	8.535222	8.595888	8.982666	8.950777
81.500000	4.841666	4.267777	4.011111	3.789666	3.698777	3.471444	3.453000	3.498222	3.563000	3.821888	3.911777	4.122999	4.310777	4.311666	4.429777	4.599111	4.780888	6.316222	7.662999	5.949555	5.470222	5.570222	5.837888	6.080222	6.242555	6.430999	6.823666	7.106888	7.483888	7.126333	7.384222	7.285333	7.639222	7.607888	7.635777	7.777888	8.001777	8.167222	8.138000	7.991222	8.407999	7.838666	8.412666	8.402111	8.197222	8.523555	8.613666	8.979555	8.937555
81.599999	4.848666	4.259888	4.010111	3.784333	3.696888	3.484777	3.451444	3.502111	3.572000	3.830555	3.921111	4.123333	4.308555	4.321555	4.436666	4.586666	4.773222	6.320444	7.665111	5.963999	5.465888	5.574444	5.829777	6.073111	6.235333	6.434111	6.807444	7.102666	7.467333	7.120888	7.406666	7.274666	7.629444	7.602111	7.641222	7.761444	8.011777	8.166666	8.150555	7.976000	8.392666	7.837111	8.399555	8.411333	8.194888	8.500666	8.627666	8.969666	8.926666
81.700000	4.855777	4.252222	4.003444	3.788888	3.702000	3.488888	3.447555	3.504000	3.576111	3.840666	3.924888	4.120555	4.307111	4.335222	4.445444	4.568777	4.769888	6.323666	7.664444	5.972222	5.461222	5.585222	5.800444	6.073777	6.231888	6.444555	6.793000	7.085777	7.445222	7.111222	7.419777	7.260111	7.593111	7.599888	7.641888	7.738000	8.007333	8.166333	8.167333	7.968222	8.381111	7.840111	8.385555	8.412333	8.190111	8.471555	8.636777	8.959111	8.920222
81.800000	4.869111	4.247666	3.996000	3.797555	3.706111	3.483111	3.445888	3.501555	3.581888	3.847666	3.924111	4.119888	4.299222	4.350888	4.452000	4.549777	4.765777	6.323666	7.659666	5.979111	5.455333	5.589222	5.770555	6.070444	6.224777	6.460555	6.784777	7.063777	7.431555	7.105555	7.413222	7.248444	7.555444	7.600111	7.632222	7.721444	7.992888	8.174111	8.170333	7.963888	8.380111	7.844888	8.368333	8.415888	8.185444	8.443777	8.639666	8.946666	8.915555
81.900000	4.883777	4.244111	3.996555	3.804555	3.705000	3.480666	3.447777	3.489777	3.584888	3.849888	3.920666	4.122333	4.282333	4.361888	4.455777	4.533111	4.757777	6.318222	7.649666	5.982111	5.451444	5.589222	5.755555	6.055888	6.218111	6.470666	6.774000	7.043444	7.425000	7.092999	7.400888	7.242555	7.527111	7.610111	7.623000	7.716444	7.985444	8.196222	8.157777	7.954666	8.382666	7.856111	8.343111	8.421111	8.180777	8.422222	8.636888	8.927888	8.910888
82.000000	4.897333	4.242222	4.003555	3.812222	3.700777	3.482777	3.452555	3.473777	3.584666	3.845777	3.914666	4.127444	4.261777	4.366000	4.459666	4.518111	4.744222	6.310555	7.641111	5.978555	5.447444	5.589111	5.750222	6.034888	6.211555	6.473222	6.764555	7.024555	7.417666	7.070888	7.387666	7.240222	7.506555	7.627777	7.615333	7.720888	7.984666	8.222222	8.137555	7.944777	8.383111	7.879666	8.315333	8.428888	8.175666	8.406777	8.631777	8.902555	8.908666
82.099999	4.900111	4.241888	4.007555	3.817000	3.693666	3.477000	3.454333	3.466888	3.590666	3.840777	3.911666	4.133222	4.243111	4.361111	4.464666	4.498555	4.732000	6.307111	7.644777	5.966555	5.436111	5.584111	5.746111	6.023888	6.196777	6.467888	6.760777	7.003333	7.406444	7.062000	7.375333	7.236111	7.501111	7.638444	7.606888	7.731777	7.976222	8.228888	8.124888	7.940333	8.383111	7.920111	8.294555	8.445333	8.172444	8.394111	8.630888	8.871555	8.904999
82.200000	4.890444	4.242999	4.007000	3.817222	3.683000	3.460222	3.452000	3.470333	3.605222	3.836777	3.912888	4.139333	4.225888	4.347777	4.470000	4.473222	4.723333	6.308222	7.660888	5.946666	5.416666	5.571777	5.743111	6.025111	6.172000	6.455111	6.762333	6.979222	7.393222	7.072777	7.362888	7.229777	7.512888	7.639444	7.596888	7.749222	7.956777	8.214444	8.120555	7.941444	8.385111	7.976555	8.280888	8.471444	8.171777	8.383222	8.634666	8.835222	8.898333
82.300000	4.876777	4.241222	4.010111	3.816444	3.670888	3.435000	3.445444	3.475333	3.616111	3.838555	3.907000	4.145000	4.212000	4.340777	4.476888	4.451777	4.724777	6.308555	7.674555	5.929222	5.401111	5.556000	5.739444	6.027777	6.150333	6.437888	6.766111	6.964888	7.389444	7.090777	7.344444	7.231888	7.526444	7.631333	7.588444	7.767222	7.943555	8.194888	8.113222	7.937777	8.396222	8.017999	8.277666	8.493555	8.172777	8.386333	8.638888	8.810111	8.892666
82.400000	4.870444	4.242111	4.018333	3.821555	3.663666	3.410000	3.440444	3.479000	3.618888	3.836555	3.890555	4.142888	4.208888	4.342222	4.498000	4.441000	4.731777	6.309666	7.685555	5.917333	5.397444	5.543111	5.736666	6.019555	6.136666	6.416333	6.777555	6.961000	7.390333	7.102444	7.322333	7.242333	7.530888	7.617888	7.582444	7.782777	7.947333	8.174111	8.100111	7.936333	8.413666	8.041555	8.283999	8.510666	8.177666	8.404999	8.644222	8.796222	8.896444
82.500000	4.868555	4.246444	4.031111	3.827333	3.661222	3.394333	3.438333	3.480000	3.616888	3.828777	3.872111	4.128777	4.215555	4.345444	4.535777	4.440000	4.741555	6.312777	7.695111	5.908888	5.406333	5.534999	5.743555	5.998000	6.130222	6.385888	6.788444	6.963777	7.390333	7.107444	7.310333	7.255111	7.532333	7.603555	7.585333	7.795555	7.971111	8.154111	8.087111	7.936888	8.430555	8.055888	8.290888	8.525444	8.188444	8.431444	8.652888	8.784222	8.905999
82.599999	4.858888	4.254666	4.048000	3.827111	3.654888	3.391666	3.435000	3.480333	3.609777	3.827111	3.866000	4.118111	4.221444	4.338000	4.568666	4.446666	4.750777	6.312777	7.705222	5.900777	5.417444	5.538666	5.753000	5.984000	6.128666	6.353555	6.791666	6.972333	7.390222	7.104555	7.312888	7.262000	7.546333	7.608444	7.604000	7.808555	7.994444	8.151999	8.083111	7.940000	8.436000	8.065888	8.285222	8.523222	8.197111	8.452333	8.662777	8.778555	8.911666
82.700000	4.843333	4.267777	4.066555	3.821888	3.645444	3.398222	3.430333	3.481111	3.599222	3.831555	3.871666	4.110888	4.226888	4.321888	4.596666	4.459888	4.760222	6.310333	7.716000	5.894222	5.429666	5.552333	5.762000	5.978999	6.130333	6.322222	6.790111	6.984999	7.391222	7.097444	7.325666	7.262888	7.571555	7.630333	7.635000	7.821333	8.012777	8.166444	8.087444	7.947555	8.432555	8.070222	8.268222	8.504999	8.203888	8.466888	8.673777	8.780555	8.913777
82.800000	4.830222	4.278666	4.072666	3.821666	3.636666	3.397444	3.422888	3.485888	3.595333	3.834444	3.882888	4.101333	4.230111	4.308444	4.614666	4.477111	4.771222	6.305000	7.722888	5.890444	5.439999	5.560888	5.766666	5.980555	6.131555	6.295000	6.795777	6.988777	7.400333	7.097222	7.328222	7.261222	7.598666	7.648555	7.656444	7.831777	8.013888	8.181222	8.096555	7.955555	8.428888	8.063222	8.254777	8.491111	8.211333	8.471777	8.684888	8.782222	8.912888
82.900000	4.820333	4.280666	4.062666	3.830000	3.629444	3.387999	3.411777	3.493888	3.600333	3.830555	3.896777	4.085777	4.229000	4.300444	4.619777	4.498444	4.783111	6.294999	7.722555	5.887666	5.448888	5.558666	5.771555	5.984111	6.133888	6.266444	6.809777	6.978777	7.418888	7.102222	7.318555	7.260000	7.625000	7.654999	7.662666	7.839555	8.000999	8.188666	8.109888	7.956444	8.424666	8.044888	8.251444	8.492444	8.220555	8.466999	8.695777	8.775444	8.908555
83.000000	4.822000	4.277444	4.047000	3.851444	3.626666	3.385222	3.403555	3.499222	3.603111	3.814888	3.907777	4.066777	4.226888	4.296555	4.616555	4.526111	4.787999	6.281000	7.714555	5.886888	5.461333	5.557555	5.778111	5.981333	6.142555	6.236444	6.831333	6.961000	7.436666	7.089666	7.304666	7.259777	7.639888	7.661333	7.659111	7.843222	7.991777	8.198333	8.122444	7.953444	8.414333	8.018666	8.254666	8.500333	8.227222	8.459111	8.705111	8.763333	8.910666
83.099999	4.845222	4.279999	4.037888	3.880222	3.630777	3.396888	3.404555	3.500777	3.598666	3.796444	3.914555	4.048666	4.229444	4.297888	4.611777	4.549777	4.789444	6.273000	7.700333	5.897888	5.479888	5.565222	5.788888	5.974222	6.149222	6.211666	6.853000	6.946888	7.444555	7.067333	7.297555	7.253666	7.638888	7.668777	7.653666	7.838555	8.003888	8.218222	8.129999	7.959111	8.411333	7.982555	8.256888	8.498888	8.226333	8.461444	8.714444	8.761999	8.930777
83.200000	4.882000	4.284444	4.034111	3.911333	3.637222	3.416888	3.410888	3.500666	3.590111	3.781555	3.919666	4.036555	4.231444	4.302777	4.596555	4.564444	4.790444	6.269666	7.680222	5.918444	5.498777	5.577333	5.802999	5.971222	6.150333	6.192000	6.871000	6.935666	7.446111	7.044444	7.295666	7.241777	7.629222	7.674888	7.645888	7.827999	8.029777	8.245888	8.134555	7.968555	8.417555	7.938999	8.258888	8.488999	8.216444	8.472888	8.723555	8.771333	8.962999
83.300000	4.909000	4.281666	4.028666	3.932666	3.637222	3.428888	3.420777	3.502000	3.581222	3.776222	3.928333	4.037666	4.226111	4.301333	4.565888	4.576333	4.793444	6.265777	7.658555	5.927666	5.504444	5.586111	5.807555	5.983000	6.153222	6.179111	6.882888	6.927222	7.454444	7.029555	7.290555	7.232666	7.626111	7.684444	7.640222	7.820666	8.037777	8.267999	8.138999	7.975666	8.420888	7.896666	8.259000	8.480333	8.202000	8.473666	8.722666	8.781444	8.985999
83.400000	4.923444	4.271000	4.020333	3.943111	3.630333	3.431222	3.435111	3.504777	3.571666	3.779444	3.940777	4.051888	4.213555	4.291888	4.521555	4.588555	4.797888	6.260444	7.636333	5.921333	5.495777	5.591444	5.799888	6.009111	6.160777	6.173222	6.889444	6.921666	7.471666	7.021333	7.281000	7.228333	7.630444	7.699222	7.637777	7.817999	8.022888	8.282111	8.143222	7.980666	8.417888	7.857000	8.256666	8.474888	8.184666	8.459444	8.709666	8.789888	8.996666
83.500000	4.934222	4.254000	4.013111	3.949666	3.626666	3.428888	3.449888	3.505666	3.566777	3.778777	3.947000	4.057666	4.202444	4.284999	4.483555	4.598666	4.803777	6.257555	7.613555	5.906222	5.489333	5.586777	5.797222	6.026000	6.170555	6.166333	6.895111	6.913777	7.489555	7.017888	7.274222	7.230000	7.630999	7.698777	7.630000	7.813999	8.012444	8.276000	8.144666	7.982666	8.416222	7.824111	8.261222	8.485111	8.175666	8.442333	8.693888	8.792222	9.001222
83.599999	4.939222	4.232555	4.012555	3.957444	3.627888	3.425333	3.451444	3.504333	3.570444	3.775444	3.946000	4.049777	4.191666	4.284000	4.447555	4.600777	4.809222	6.254666	7.591888	5.889666	5.493333	5.570777	5.805888	6.032333	6.176888	6.161666	6.903222	6.898333	7.502555	7.015000	7.273555	7.233444	7.628666	7.679222	7.608777	7.804555	8.012888	8.255222	8.147111	7.981333	8.417000	7.802000	8.275222	8.505333	8.178222	8.427777	8.683999	8.797333	8.997777
83.700000	4.936888	4.216666	4.024444	3.961333	3.632666	3.422777	3.440888	3.502000	3.578777	3.777666	3.942222	4.034222	4.184111	4.284111	4.418333	4.594666	4.815111	6.254222	7.576555	5.874666	5.507111	5.552111	5.818555	6.035222	6.177444	6.167666	6.912222	6.883222	7.508555	7.015444	7.281999	7.233888	7.627777	7.652999	7.583111	7.790444	8.019444	8.231666	8.151222	7.988444	8.420888	7.790666	8.288111	8.518888	8.190222	8.415666	8.680222	8.817666	8.987222
83.800000	4.932666	4.220888	4.041555	3.949666	3.644666	3.427666	3.439444	3.500333	3.583333	3.789222	3.936777	4.029777	4.186555	4.284111	4.402222	4.580444	4.820888	6.264111	7.573222	5.870333	5.520888	5.550666	5.820666	6.045333	6.177444	6.183333	6.907999	6.884444	7.502000	7.030111	7.290777	7.235666	7.625222	7.636444	7.571888	7.782666	8.027444	8.218222	8.144000	8.013999	8.425555	7.786555	8.297444	8.507111	8.197222	8.414555	8.681888	8.841333	8.986888
83.900000	4.924666	4.242333	4.061222	3.924666	3.663333	3.438777	3.445555	3.498888	3.584888	3.807333	3.929666	4.035333	4.197444	4.283555	4.397555	4.561222	4.825111	6.281333	7.581333	5.873888	5.534222	5.564888	5.811666	6.061333	6.179333	6.206777	6.892777	6.899111	7.484777	7.055111	7.297222	7.240555	7.621555	7.629777	7.573444	7.782333	8.033333	8.213222	8.126666	8.054666	8.427000	7.790333	8.305000	8.473888	8.200222	8.421111	8.688222	8.864111	8.994222
84.000000	4.904000	4.260222	4.072222	3.900000	3.681333	3.446888	3.447000	3.501666	3.588222	3.820111	3.925666	4.043000	4.209666	4.280444	4.399111	4.554555	4.828444	6.295444	7.597999	5.866666	5.545888	5.581222	5.797000	6.067000	6.190444	6.223777	6.876777	6.913555	7.465777	7.071000	7.298666	7.257888	7.623777	7.633777	7.578777	7.791666	8.018777	8.205888	8.112666	8.093888	8.418777	7.805333	8.316444	8.443888	8.205666	8.415555	8.688999	8.871111	8.991111
84.099999	4.870444	4.268111	4.074333	3.879777	3.695333	3.449111	3.439333	3.511444	3.594333	3.827111	3.927555	4.050333	4.222111	4.274444	4.407444	4.564111	4.834999	6.306444	7.622555	5.843333	5.556111	5.594333	5.781666	6.054444	6.208888	6.229666	6.861555	6.926000	7.445888	7.074666	7.300000	7.288777	7.634777	7.647888	7.586555	7.809222	7.980888	8.193444	8.108444	8.129333	8.406888	7.831777	8.330777	8.423444	8.215000	8.393222	8.678777	8.863666	8.972333
84.200000	4.837777	4.270444	4.075111	3.867444	3.707888	3.452666	3.421222	3.524333	3.603777	3.832555	3.931666	4.056666	4.232555	4.273222	4.414444	4.575000	4.844111	6.316555	7.649222	5.823555	5.570333	5.605999	5.775555	6.028666	6.221777	6.226222	6.845888	6.936777	7.420444	7.071222	7.307111	7.320888	7.647111	7.664222	7.590555	7.827777	7.942666	8.186444	8.110222	8.159333	8.404555	7.861000	8.348444	8.405111	8.221777	8.375444	8.667555	8.853222	8.951111
84.300000	4.815333	4.270888	4.083888	3.858888	3.720555	3.457555	3.401444	3.525555	3.616111	3.839888	3.930666	4.060222	4.234999	4.278222	4.417111	4.577222	4.845888	6.321111	7.671000	5.818666	5.590222	5.617333	5.775666	6.002555	6.223444	6.226777	6.835777	6.949666	7.401111	7.062444	7.320555	7.337444	7.647999	7.683333	7.587222	7.841333	7.917444	8.191333	8.103222	8.180222	8.408888	7.880000	8.362444	8.391444	8.224333	8.378888	8.660888	8.848111	8.931888
84.400000	4.804444	4.268111	4.096666	3.850777	3.731888	3.461111	3.389222	3.515666	3.628444	3.848333	3.925555	4.064444	4.230555	4.286888	4.418444	4.574888	4.841777	6.322111	7.686888	5.823777	5.610111	5.629333	5.777666	5.977222	6.218111	6.229333	6.828555	6.968222	7.392111	7.051222	7.337777	7.341555	7.636888	7.708111	7.582333	7.852777	7.900555	8.204444	8.084666	8.192333	8.419000	7.885777	8.370777	8.386333	8.220555	8.399777	8.652666	8.842111	8.915888
84.500000	4.801222	4.266666	4.096777	3.842777	3.741888	3.462777	3.392000	3.512000	3.637777	3.853666	3.919888	4.073111	4.231777	4.292111	4.419555	4.576777	4.836333	6.323444	7.699555	5.829555	5.619666	5.643222	5.776333	5.961111	6.212555	6.226444	6.820222	6.989111	7.385111	7.051222	7.353333	7.345444	7.622888	7.722111	7.584888	7.861444	7.880222	8.224888	8.067888	8.199333	8.429111	7.883555	8.370222	8.395777	8.219222	8.420333	8.642777	8.826333	8.908777
84.599999	4.804333	4.268111	4.081444	3.836000	3.750777	3.463333	3.408333	3.518444	3.644444	3.855444	3.914333	4.085888	4.241222	4.293222	4.419666	4.583333	4.830222	6.325333	7.710111	5.835555	5.618555	5.659000	5.771888	5.956111	6.206888	6.216999	6.810444	7.010111	7.376777	7.064666	7.366666	7.351111	7.608444	7.720333	7.595000	7.866111	7.855333	8.253777	8.057111	8.202111	8.438333	7.875666	8.360555	8.420000	8.223333	8.437777	8.633444	8.800888	8.911333
84.700000	4.807555	4.261000	4.063000	3.838111	3.751777	3.458888	3.415444	3.527222	3.649000	3.853777	3.912000	4.091444	4.251555	4.290555	4.416222	4.591111	4.823444	6.322555	7.718333	5.837111	5.614888	5.662111	5.775555	5.949666	6.200444	6.206777	6.810000	7.023666	7.374444	7.076111	7.382888	7.351333	7.599888	7.706000	7.598777	7.862111	7.836333	8.276777	8.059111	8.196666	8.452555	7.865444	8.343222	8.459222	8.238555	8.445333	8.625999	8.784333	8.904666
84.800000	4.810555	4.240555	4.043222	3.848222	3.741555	3.450888	3.409777	3.528555	3.643222	3.846888	3.914444	4.095000	4.258777	4.286888	4.410333	4.595555	4.813999	6.316444	7.726999	5.838111	5.606888	5.652222	5.788888	5.932444	6.202000	6.195222	6.815555	7.034999	7.382333	7.076777	7.393666	7.346444	7.598333	7.695777	7.595111	7.858111	7.836444	8.280666	8.064333	8.180666	8.476555	7.852777	8.326444	8.502444	8.253999	8.445444	8.621555	8.774666	8.885999
84.900000	4.813888	4.216777	4.022777	3.860000	3.725666	3.444000	3.398333	3.518222	3.624888	3.835999	3.917000	4.100555	4.264666	4.282666	4.401111	4.590777	4.795666	6.307111	7.737222	5.847000	5.594222	5.637555	5.803999	5.916333	6.214333	6.189444	6.824666	7.046888	7.398777	7.071888	7.391666	7.334555	7.599000	7.690333	7.586111	7.856000	7.859777	8.270111	8.062666	8.158111	8.500888	7.837222	8.311888	8.539888	8.267555	8.445555	8.628222	8.770444	8.863444
85.000000	4.823555	4.202777	4.012333	3.865666	3.716666	3.441222	3.392666	3.504111	3.610000	3.833111	3.913888	4.096888	4.269000	4.280222	4.396666	4.584444	4.774777	6.302777	7.739888	5.861222	5.577333	5.624777	5.818111	5.927222	6.226444	6.201222	6.844222	7.047333	7.423999	7.071111	7.387666	7.314888	7.595777	7.677111	7.583222	7.849555	7.881222	8.274444	8.057777	8.139777	8.507999	7.814111	8.291888	8.566555	8.276777	8.451666	8.640666	8.764888	8.851444
85.099999	4.837888	4.197777	4.009777	3.866888	3.714333	3.443000	3.390111	3.490000	3.598555	3.837444	3.907222	4.084777	4.273444	4.279555	4.397333	4.578222	4.754000	6.305000	7.736777	5.878888	5.556222	5.613555	5.832666	5.961777	6.238999	6.226999	6.872222	7.035444	7.454222	7.074222	7.382000	7.291222	7.591777	7.655666	7.587333	7.839888	7.898777	8.292555	8.053222	8.126444	8.499555	7.786555	8.268555	8.581333	8.281666	8.460555	8.657999	8.756444	8.849666
85.200000	4.845555	4.194666	4.003333	3.869888	3.713222	3.447555	3.387333	3.489333	3.586333	3.840000	3.905333	4.073777	4.285111	4.279555	4.396333	4.576777	4.746666	6.309555	7.732000	5.887000	5.533333	5.605777	5.843111	5.996666	6.254333	6.245111	6.893666	7.011555	7.470444	7.080555	7.386444	7.281000	7.594888	7.630999	7.593666	7.832777	7.907777	8.318000	8.056555	8.121666	8.484888	7.773222	8.250222	8.584333	8.290777	8.464777	8.677888	8.750333	8.854222
85.300000	4.843666	4.190888	3.990777	3.875111	3.710666	3.452666	3.388555	3.501111	3.570444	3.836555	3.908888	4.068777	4.304555	4.279333	4.388777	4.578555	4.754666	6.310111	7.724222	5.881666	5.510333	5.602888	5.842666	6.024888	6.272111	6.250555	6.903333	6.978444	7.469333	7.090000	7.408333	7.286000	7.602666	7.608111	7.597555	7.828555	7.910666	8.349000	8.063111	8.125444	8.465777	7.778444	8.237555	8.578444	8.309555	8.467666	8.701222	8.753888	8.863333
85.400000	4.839111	4.182555	3.983333	3.877888	3.706111	3.456666	3.395444	3.507555	3.550444	3.832555	3.915000	4.072222	4.320222	4.284111	4.381111	4.579777	4.771555	6.308333	7.713000	5.868222	5.490111	5.605333	5.833333	6.040222	6.290111	6.249888	6.903666	6.946222	7.465555	7.093000	7.441111	7.297555	7.606555	7.605777	7.600000	7.832222	7.915000	8.378444	8.058555	8.132444	8.448888	7.791222	8.231999	8.563222	8.322888	8.478333	8.717333	8.765111	8.872444
85.500000	4.836444	4.176888	3.984666	3.877000	3.703444	3.463000	3.391555	3.501555	3.528000	3.837222	3.921666	4.088333	4.328999	4.300888	4.386222	4.576777	4.782333	6.315222	7.712111	5.859888	5.476000	5.614888	5.826444	6.044444	6.303333	6.252222	6.901888	6.922222	7.465777	7.087000	7.452222	7.311222	7.609333	7.623333	7.607111	7.846000	7.930111	8.395000	8.049555	8.133444	8.442444	7.803000	8.235777	8.537888	8.316222	8.487888	8.715555	8.776555	8.878333
85.599999	4.835555	4.177444	3.993222	3.872888	3.704888	3.470333	3.379333	3.490000	3.508888	3.851777	3.927444	4.113333	4.333444	4.327666	4.403222	4.572888	4.788222	6.329777	7.719555	5.853888	5.469222	5.631777	5.820888	6.043888	6.305777	6.258222	6.900111	6.902777	7.466888	7.078000	7.447444	7.326888	7.610333	7.649333	7.619444	7.863777	7.947000	8.407777	8.042777	8.130111	8.443111	7.814000	8.243222	8.509777	8.297222	8.494666	8.695444	8.789555	8.882999
85.700000	4.841111	4.182777	4.009444	3.863333	3.711111	3.475222	3.375222	3.491333	3.506444	3.866666	3.930444	4.124888	4.334333	4.351111	4.428222	4.572333	4.800111	6.344444	7.727555	5.836888	5.465000	5.640555	5.816666	6.046333	6.300444	6.259666	6.898666	6.886333	7.474666	7.075222	7.450444	7.334222	7.614444	7.668555	7.641444	7.868222	7.942111	8.427666	8.048888	8.138000	8.442111	7.825555	8.246888	8.488555	8.283555	8.503888	8.675777	8.799999	8.896888
85.800000	4.854333	4.191444	4.033777	3.847888	3.721666	3.477444	3.382222	3.507666	3.521666	3.879222	3.930666	4.118777	4.331000	4.368666	4.460555	4.575111	4.820000	6.357777	7.734666	5.806666	5.461666	5.637333	5.814333	6.051333	6.290222	6.254555	6.896888	6.873888	7.491444	7.078444	7.465111	7.330888	7.623222	7.681444	7.673888	7.857222	7.913111	8.453999	8.068222	8.160111	8.438444	7.838000	8.247000	8.473888	8.276666	8.517333	8.661444	8.806555	8.921777
85.900000	4.863666	4.198444	4.053555	3.832111	3.724222	3.473555	3.391000	3.522555	3.534666	3.882888	3.930444	4.119444	4.327666	4.378000	4.485666	4.572333	4.835222	6.365444	7.747777	5.777111	5.459555	5.629777	5.810111	6.044000	6.286111	6.241222	6.889000	6.877444	7.508666	7.080555	7.474000	7.320222	7.630777	7.701555	7.702333	7.840555	7.897888	8.461222	8.084999	8.180999	8.440999	7.855888	8.249333	8.463111	8.279777	8.529999	8.656222	8.817666	8.943333
86.000000	4.860777	4.206000	4.065666	3.818666	3.714333	3.458555	3.398666	3.527444	3.541666	3.884555	3.929111	4.142666	4.328111	4.378555	4.495444	4.567333	4.842888	6.372666	7.762777	5.756666	5.459666	5.631333	5.801777	6.028666	6.285444	6.227555	6.878888	6.894333	7.515555	7.081111	7.474444	7.307666	7.623777	7.728999	7.720777	7.821333	7.910888	8.451111	8.091111	8.190222	8.446000	7.879444	8.249666	8.454555	8.296222	8.536666	8.649888	8.837333	8.953777
86.099999	4.850555	4.218222	4.073777	3.806555	3.696444	3.436111	3.399000	3.523777	3.547555	3.890777	3.925333	4.180777	4.331111	4.371777	4.498000	4.562333	4.840222	6.389111	7.781666	5.751333	5.459222	5.639111	5.799444	6.016222	6.288555	6.221444	6.874888	6.920444	7.517444	7.080444	7.455444	7.290666	7.606222	7.756333	7.736555	7.798444	7.948444	8.426222	8.093777	8.187666	8.450666	7.901444	8.247333	8.443666	8.317333	8.532666	8.641333	8.854222	8.955777
86.200000	4.844222	4.229444	4.073222	3.802111	3.683777	3.423666	3.393666	3.526666	3.555888	3.897444	3.919222	4.204666	4.328666	4.369888	4.507888	4.558999	4.828222	6.403555	7.802777	5.758222	5.461111	5.641666	5.799444	6.006444	6.285000	6.222666	6.878111	6.948000	7.529000	7.077888	7.417222	7.275333	7.602555	7.760333	7.749666	7.781888	7.985555	8.389333	8.104777	8.185666	8.448555	7.911666	8.252999	8.436666	8.327444	8.520777	8.628333	8.870444	8.957111
86.300000	4.840777	4.237333	4.064000	3.805222	3.675000	3.420000	3.387222	3.537000	3.566222	3.902333	3.911222	4.213444	4.321000	4.371222	4.521777	4.558222	4.810555	6.412888	7.822333	5.773888	5.464444	5.638666	5.798777	5.998555	6.276000	6.229000	6.886666	6.975555	7.549333	7.073555	7.368333	7.262222	7.611222	7.742555	7.758444	7.771333	8.020000	8.343111	8.121222	8.186222	8.437666	7.911888	8.265777	8.433666	8.329666	8.504111	8.612888	8.887888	8.958555
86.400000	4.836666	4.237555	4.055333	3.812111	3.668111	3.420555	3.391888	3.549444	3.581222	3.897111	3.905888	4.208888	4.311555	4.361555	4.537999	4.558111	4.800111	6.413444	7.829555	5.788666	5.461888	5.628333	5.795999	5.991222	6.270888	6.233000	6.895999	6.994555	7.567333	7.069333	7.341777	7.249777	7.623333	7.722111	7.765000	7.759777	8.045111	8.300999	8.134888	8.191444	8.424222	7.912999	8.275777	8.433333	8.336666	8.491222	8.611111	8.902666	8.967555
86.500000	4.832000	4.232777	4.053777	3.820111	3.664555	3.425222	3.404111	3.558444	3.603555	3.882000	3.905111	4.194777	4.301888	4.335777	4.563555	4.555444	4.796222	6.409888	7.826777	5.804666	5.450777	5.610999	5.797555	5.986000	6.272777	6.234888	6.907555	7.002888	7.577888	7.066333	7.337222	7.235555	7.636333	7.707666	7.774666	7.743444	8.062000	8.264777	8.147444	8.197333	8.417111	7.917888	8.277999	8.434666	8.349111	8.480333	8.627999	8.907666	8.987444
86.599999	4.822888	4.229777	4.053888	3.830000	3.664333	3.432222	3.413666	3.557222	3.624555	3.868111	3.907888	4.188111	4.297666	4.307444	4.593666	4.552444	4.789888	6.408777	7.817777	5.828111	5.439666	5.601888	5.800666	5.983777	6.270000	6.242888	6.921333	6.997555	7.570666	7.064555	7.339555	7.230000	7.642111	7.698333	7.781555	7.732777	8.081444	8.237777	8.154999	8.192777	8.416777	7.923666	8.273777	8.437888	8.359111	8.466444	8.641888	8.911777	9.007333
86.700000	4.809444	4.231888	4.043222	3.833888	3.658111	3.427666	3.426666	3.550444	3.629333	3.857555	3.909888	4.192222	4.309000	4.290222	4.598888	4.556333	4.778666	6.412222	7.799777	5.848555	5.438222	5.603222	5.799999	5.982888	6.260111	6.256777	6.926666	6.979777	7.542111	7.065555	7.345444	7.236222	7.631666	7.695666	7.774333	7.736444	8.107999	8.224666	8.147333	8.182222	8.410444	7.923555	8.270222	8.439888	8.360777	8.457777	8.640666	8.927222	9.013111
86.800000	4.797444	4.237555	4.024111	3.829999	3.649111	3.415000	3.445333	3.544000	3.620666	3.845555	3.911555	4.196444	4.333111	4.284333	4.585111	4.564555	4.764888	6.416444	7.775666	5.859999	5.445555	5.606000	5.797000	5.980333	6.244888	6.270999	6.920777	6.951444	7.499555	7.069777	7.356666	7.250333	7.614111	7.699222	7.757333	7.752222	8.131666	8.224444	8.130111	8.172777	8.400777	7.917444	8.270333	8.441888	8.351999	8.457999	8.631444	8.950999	9.010000
86.900000	4.785222	4.241444	4.003555	3.829555	3.650333	3.412777	3.469555	3.544333	3.612555	3.829777	3.911222	4.185222	4.347222	4.284222	4.575333	4.567444	4.752222	6.411666	7.756222	5.863444	5.456555	5.600666	5.795333	5.977111	6.225333	6.282444	6.919111	6.928666	7.468555	7.078666	7.370555	7.268333	7.610888	7.692777	7.742555	7.769777	8.129777	8.222555	8.124444	8.168333	8.393444	7.908555	8.274555	8.448444	8.326000	8.461111	8.620888	8.973777	9.009888
87.000000	4.770333	4.242777	3.982666	3.835999	3.663666	3.424111	3.498444	3.550999	3.607333	3.811333	3.908222	4.158555	4.346888	4.288333	4.573222	4.563555	4.740555	6.396999	7.742777	5.861222	5.470222	5.588333	5.795333	5.974333	6.201111	6.292333	6.926444	6.914666	7.452555	7.092222	7.385888	7.290555	7.623888	7.672444	7.731111	7.787111	8.100555	8.215888	8.133444	8.167444	8.388888	7.897777	8.281888	8.460000	8.282000	8.464333	8.608000	8.994666	9.013777
87.099999	4.756555	4.252555	3.972333	3.838222	3.677777	3.432111	3.519444	3.547888	3.602666	3.795555	3.908999	4.140222	4.344777	4.286111	4.567888	4.555555	4.729666	6.390000	7.736111	5.857222	5.479666	5.579888	5.802777	5.974333	6.184555	6.300111	6.937999	6.907333	7.436333	7.106333	7.399222	7.306333	7.627888	7.664333	7.726111	7.796333	8.072777	8.204111	8.142111	8.157555	8.393888	7.892777	8.278333	8.471444	8.239666	8.462111	8.600333	9.001111	9.013777
87.200000	4.761555	4.275111	3.977888	3.830444	3.691555	3.434444	3.523000	3.531777	3.596222	3.778111	3.923777	4.129333	4.348222	4.278555	4.557666	4.547333	4.722999	6.390555	7.732888	5.847444	5.481888	5.576777	5.811111	5.970000	6.177888	6.297444	6.940666	6.896111	7.414666	7.113888	7.416555	7.312222	7.618555	7.680000	7.725444	7.800999	8.055111	8.188111	8.139333	8.138333	8.411222	7.896222	8.260000	8.488666	8.212666	8.455222	8.606666	8.988444	9.007111
87.300000	4.785555	4.306111	3.989222	3.816555	3.702888	3.431333	3.514777	3.511111	3.583555	3.758666	3.949222	4.120111	4.354333	4.273666	4.532000	4.543888	4.721888	6.390999	7.729222	5.828666	5.481333	5.579000	5.810333	5.959111	6.176555	6.283888	6.932222	6.884444	7.395444	7.113333	7.437888	7.312222	7.599666	7.705888	7.720777	7.807000	8.046000	8.164777	8.122666	8.116111	8.427222	7.903333	8.234777	8.513555	8.199999	8.446888	8.619333	8.967999	8.988777
87.400000	4.802333	4.336222	3.994333	3.804111	3.700555	3.424333	3.508666	3.498555	3.564222	3.746777	3.957777	4.114111	4.351444	4.280888	4.489222	4.545888	4.722111	6.384777	7.730000	5.820666	5.482777	5.579333	5.812222	5.951555	6.178000	6.270222	6.915000	6.878888	7.382333	7.119555	7.445555	7.303888	7.573777	7.712888	7.699444	7.819111	8.036333	8.151444	8.102333	8.102111	8.428333	7.901555	8.223333	8.526333	8.186222	8.449333	8.624222	8.956777	8.960000
87.500000	4.811444	4.364888	3.996222	3.795333	3.687222	3.417222	3.502111	3.492222	3.541777	3.742666	3.950666	4.111444	4.337222	4.297222	4.436888	4.551222	4.723777	6.371777	7.736444	5.826555	5.484111	5.578333	5.817777	5.947888	6.182111	6.257111	6.892111	6.879000	7.375777	7.132111	7.439444	7.287000	7.543111	7.700666	7.664000	7.835555	8.025555	8.146999	8.080888	8.094333	8.418222	7.892666	8.223555	8.528111	8.172555	8.459888	8.623333	8.951888	8.924111
87.599999	4.814888	4.386000	4.004222	3.796555	3.680444	3.420222	3.489666	3.483333	3.527111	3.744111	3.942999	4.109111	4.311888	4.306333	4.406888	4.552888	4.726666	6.360333	7.749666	5.842222	5.485222	5.579888	5.823000	5.947888	6.182333	6.247000	6.883888	6.888999	7.378777	7.138111	7.428000	7.267222	7.522444	7.674777	7.630333	7.851000	8.011444	8.136999	8.069555	8.086222	8.416666	7.887111	8.227555	8.528666	8.162999	8.458444	8.621000	8.943999	8.896000
87.700000	4.814888	4.397111	4.016888	3.806666	3.684888	3.431111	3.473555	3.470666	3.518444	3.749222	3.941777	4.104666	4.281666	4.305111	4.400444	4.551222	4.730555	6.356222	7.767555	5.856888	5.491333	5.585222	5.822111	5.949888	6.174777	6.240222	6.896222	6.912888	7.392444	7.130222	7.417000	7.248888	7.516444	7.640111	7.601999	7.866333	7.994111	8.114888	8.069111	8.078555	8.427222	7.887333	8.234999	8.532000	8.157111	8.438555	8.615222	8.934333	8.877111
[truncated: 2,724 more rows]
[truncated: 9 more columns]

## Sheet: výběr
čas sec	DMSO 1	DMSO 2	DMSO 3	SIH 1	SIH 2	SIH 3	2API 1	2API 2	2API 3	H16 1	H16 2	H16 3	H18 1	H18 2	H18 3	H21 1	H21 2	H21 3?	H22 1?	H22 2	H22 3	H22 4	H23 1	H23 2	H23 3	H24 1	H24 2	H24 3	H25 1	H25 2	H25 3	H26 1	H26 2	H26 3	H30 1	H30 2	H30 3	H31 1	H31 2	H31 3	H32 1	H32 2	H32 3	H33 1	H33 2	H33 3	H34 1	H34 2	H34 3
[truncated: 2,602 more rows]
[truncated: 68 more columns]

[truncated: 7 more sheets: výběr 2, DMSO, SIH, H16, H18, 360. sec, výběr pod 100]
