# Supplementary material for: Structure-Activity Relationships of Novel Salicylaldehyde Isonicotinoyl Hydrazone (SIH) Analogs: Iron Chelation, Anti-Oxidant and Cytotoxic Properties
Source: PLoS One. 2014 Nov 13;9(11):e112059. doi: 10.1371/journal.pone.0112059 (PMC4231169; doi:10.1371/journal.pone.0112059)
Supplement: Data S1 — Raw data underlying the findings in this study. (ZIP) [file pone.0112059.s001.zip › Calcein III.xlsx]

## Sheet: vše
čas	SIH 1	SIH 2	SIH 3	H17 1	H17 2	H17 3	H28 1	H28 2	H28 3	DMSO 1	DMSO 2	DMSO 3
0.1	4.013	4.065	4.277	4.342	4.633	4.688	4.947	5.174	5.378	5.537	5.898	6.231
0.2	4.011	4.05667	4.25522	4.34633	4.62056	4.70811	4.93922	5.17789	5.396	5.54289	5.931	6.20133
0.3	4.00755	4.05933	4.249	4.35289	4.61089	4.71889	4.92433	5.188	5.398	5.54089	5.94889	6.16433
0.4	4.00411	4.06678	4.25444	4.35989	4.60344	4.72089	4.90567	5.2	5.38878	5.53311	5.95489	6.12778
0.5	4.007	4.07322	4.25111	4.36211	4.59633	4.72678	4.88944	5.20367	5.386	5.52767	5.95544	6.10489
0.6	4.01722	4.07956	4.23567	4.35911	4.58967	4.73933	4.87578	5.19833	5.39211	5.52567	5.951	6.096
0.7	4.03133	4.08078	4.21433	4.35422	4.58455	4.75344	4.86433	5.18789	5.40344	5.52756	5.94411	6.09867
0.8	4.04444	4.06967	4.19611	4.35233	4.58256	4.76156	4.85456	5.178	5.415	5.53411	5.93811	6.10944
0.9	4.05411	4.05578	4.18733	4.35622	4.58455	4.76289	4.84122	5.17544	5.41944	5.54167	5.928	6.11644
1	4.06022	4.057	4.19778	4.35956	4.58133	4.75689	4.83178	5.18011	5.41478	5.53944	5.91744	6.12022
1.1	4.06311	4.07089	4.22422	4.36189	4.57233	4.74556	4.82778	5.19067	5.40422	5.52922	5.90944	6.12222
1.2	4.06378	4.08344	4.24355	4.36367	4.56144	4.744	4.82655	5.19456	5.39833	5.52578	5.90678	6.12955
1.3	4.06211	4.09111	4.249	4.36589	4.55233	4.75722	4.82267	5.187	5.39544	5.53467	5.90367	6.14333
1.4	4.05478	4.09144	4.25533	4.37178	4.54467	4.77089	4.81811	5.17378	5.387	5.55089	5.901	6.15922
1.5	4.04278	4.08822	4.26844	4.38422	4.53344	4.77311	4.824	5.16489	5.37689	5.57089	5.90744	6.166
1.6	4.02956	4.08633	4.28222	4.39989	4.51755	4.76911	4.84067	5.15633	5.36878	5.59422	5.92044	6.16622
1.7	4.01689	4.08955	4.28922	4.40411	4.50644	4.77067	4.85833	5.14967	5.35844	5.61156	5.93022	6.17089
1.8	4.00422	4.09722	4.28978	4.39456	4.50289	4.77867	4.87455	5.14678	5.34356	5.62089	5.93544	6.18178
1.9	3.99456	4.09678	4.27789	4.38267	4.51189	4.789	4.88333	5.14711	5.32822	5.63222	5.93156	6.19078
2	3.994	4.08678	4.25356	4.373	4.52667	4.79578	4.89144	5.14356	5.32222	5.64778	5.92155	6.19867
2.1	4.00267	4.07267	4.22767	4.36344	4.54133	4.79122	4.907	5.14389	5.32778	5.65889	5.91456	6.20411
2.2	4.00733	4.06855	4.21344	4.358	4.55822	4.77867	4.91444	5.15133	5.33589	5.65489	5.91422	6.19555
2.3	4.00755	4.07311	4.21011	4.35589	4.57855	4.76056	4.91089	5.16344	5.34489	5.63644	5.91822	6.17611
2.4	4.00367	4.07511	4.21233	4.35344	4.60055	4.74844	4.89689	5.171	5.35322	5.613	5.92111	6.16344
2.5	3.99722	4.07055	4.21789	4.35	4.61989	4.74389	4.88022	5.17411	5.36378	5.589	5.92511	6.16167
2.6	3.993	4.06344	4.22489	4.35322	4.62789	4.74155	4.871	5.16544	5.383	5.57178	5.934	6.16233
2.7	3.998	4.05744	4.23167	4.35767	4.63011	4.73656	4.87078	5.143	5.40233	5.55856	5.93967	6.161
2.8	4.00778	4.05356	4.23822	4.36	4.63122	4.733	4.87478	5.11178	5.41511	5.548	5.93989	6.15733
2.9	4.01044	4.05578	4.24267	4.36678	4.62722	4.73733	4.87267	5.08778	5.42011	5.54056	5.94011	6.154
3	4.00455	4.06478	4.24444	4.38078	4.61555	4.74944	4.86367	5.073	5.41944	5.53678	5.94244	6.15178
3.1	4.00122	4.06878	4.23978	4.39367	4.59656	4.75844	4.867	5.06789	5.42022	5.53944	5.94644	6.15622
3.2	3.997	4.06644	4.232	4.40078	4.57944	4.76078	4.88022	5.07089	5.41756	5.54522	5.94844	6.16
3.3	3.98978	4.06422	4.22389	4.40344	4.57089	4.75411	4.89167	5.08189	5.40678	5.54711	5.94489	6.15655
3.4	3.98611	4.07167	4.21644	4.404	4.57222	4.75011	4.89844	5.08767	5.40189	5.54789	5.92667	6.14811
3.5	3.98411	4.08822	4.20989	4.40456	4.58111	4.74989	4.90067	5.08844	5.40567	5.54878	5.89656	6.13556
3.6	3.97778	4.11744	4.20978	4.40811	4.58444	4.74889	4.90156	5.09167	5.41744	5.55411	5.87533	6.12678
3.7	3.96733	4.16367	4.219	4.41178	4.57944	4.74167	4.90267	5.102	5.42989	5.56356	5.87011	6.12511
3.8	3.95767	4.22233	4.23711	4.408	4.57822	4.73078	4.90733	5.11078	5.43489	5.57322	5.871	6.12556
3.9	3.94644	4.28489	4.25633	4.40844	4.58811	4.72833	4.91589	5.11667	5.43178	5.57867	5.86978	6.12189
4	3.93589	4.35233	4.27411	4.41644	4.60278	4.73689	4.93	5.12089	5.42411	5.58222	5.869	6.11911
4.1	3.93622	4.39922	4.28611	4.41467	4.61478	4.75689	4.95155	5.12044	5.42278	5.59444	5.86633	6.12467
4.2	3.94889	4.41911	4.29211	4.39755	4.62455	4.78733	4.98055	5.11433	5.429	5.61711	5.86044	6.13844
4.3	3.96389	4.41944	4.29311	4.37389	4.63289	4.80889	5.01111	5.115	5.42311	5.63644	5.86322	6.15089
4.4	3.97856	4.41922	4.28922	4.35922	4.637	4.81267	5.04189	5.121	5.40111	5.64278	5.88178	6.15756
4.5	3.99233	4.41189	4.27622	4.35822	4.64167	4.80711	5.07044	5.12511	5.37444	5.63656	5.90489	6.15333
4.6	4.00022	4.38333	4.26467	4.364	4.64555	4.80878	5.08678	5.129	5.36022	5.62867	5.91911	6.15378
4.7	4.00322	4.33567	4.25689	4.373	4.64733	4.81444	5.09122	5.13244	5.358	5.62022	5.926	6.16055
4.8	4.00356	4.27822	4.25422	4.37067	4.64767	4.81255	5.08822	5.13255	5.36144	5.61733	5.92678	6.16833
4.9	4.00011	4.21189	4.25233	4.35689	4.65011	4.80344	5.08033	5.12789	5.36756	5.62144	5.91844	6.17022
5	3.98911	4.16444	4.25044	4.354	4.65156	4.78911	5.067	5.12389	5.37033	5.62322	5.90878	6.16778
5.1	3.98067	4.14522	4.24111	4.36767	4.64567	4.76589	5.044	5.12444	5.36889	5.61278	5.90689	6.16756
5.2	3.97655	4.14144	4.22455	4.38744	4.63478	4.73978	5.01233	5.13022	5.366	5.59667	5.90778	6.17256
5.3	3.97655	4.12955	4.21978	4.39378	4.62655	4.72811	4.98278	5.13267	5.36933	5.588	5.90467	6.17978
5.4	3.98	4.10855	4.23144	4.386	4.622	4.73278	4.95767	5.12944	5.37955	5.58756	5.89778	6.18744
5.5	3.98667	4.08967	4.24178	4.376	4.62455	4.74178	4.94311	5.12089	5.38455	5.58633	5.89378	6.18311
5.6	3.98889	4.07478	4.24444	4.36644	4.63289	4.75356	4.93555	5.11667	5.38122	5.58633	5.89333	6.17622
5.7	3.98833	4.06255	4.24622	4.35733	4.64144	4.76755	4.93111	5.11878	5.37455	5.58533	5.90133	6.17755
5.8	4.00089	4.05856	4.25978	4.35911	4.63644	4.77244	4.92633	5.127	5.37444	5.58089	5.91389	6.17511
5.9	4.02344	4.06167	4.28689	4.37133	4.61944	4.76956	4.92233	5.14044	5.38078	5.575	5.92922	6.16711
6	4.03922	4.06322	4.32344	4.38578	4.60644	4.76844	4.92256	5.14967	5.39178	5.57711	5.94533	6.15867
6.1	4.04511	4.05922	4.36167	4.39733	4.604	4.77211	4.92667	5.15078	5.40633	5.58822	5.966	6.15756
6.2	4.04355	4.05567	4.38367	4.41067	4.60533	4.77133	4.92733	5.158	5.41867	5.60344	5.98767	6.16878
6.3	4.033	4.05844	4.389	4.42889	4.60278	4.76156	4.93	5.19022	5.42	5.617	5.99822	6.18611
6.4	4.01856	4.06611	4.38211	4.44989	4.59711	4.74378	4.937	5.24078	5.41256	5.62733	5.99733	6.20311
6.5	4.01444	4.07644	4.37422	4.46511	4.58444	4.72989	4.94311	5.27511	5.40789	5.63511	5.98678	6.207
6.6	4.022	4.08922	4.36633	4.47344	4.56333	4.72244	4.94622	5.28733	5.40789	5.64078	5.96722	6.19678
6.7	4.02678	4.09767	4.34844	4.47	4.54889	4.72622	4.94744	5.28622	5.40622	5.646	5.94933	6.19444
6.8	4.02933	4.101	4.31811	4.46278	4.54767	4.73189	4.947	5.282	5.404	5.65167	5.93844	6.20456
6.9	4.03467	4.105	4.28722	4.45978	4.54955	4.73456	4.94567	5.28122	5.40244	5.65633	5.92867	6.21544
7	4.03233	4.10944	4.27222	4.45778	4.545	4.73889	4.94678	5.28122	5.40267	5.65089	5.91089	6.21167
7.1	4.02289	4.11289	4.272	4.45611	4.53578	4.74567	4.94822	5.27767	5.40667	5.63689	5.88822	6.19555
7.2	4.016	4.11522	4.27489	4.45011	4.52889	4.75567	4.941	5.25867	5.42056	5.62289	5.87389	6.178
7.3	4.01644	4.11922	4.27622	4.43833	4.52444	4.76767	4.92444	5.22722	5.443	5.61122	5.86855	6.161
7.4	4.01755	4.12422	4.27211	4.42711	4.527	4.77144	4.90867	5.20722	5.46533	5.60011	5.87422	6.14867
7.5	4.01755	4.12678	4.26589	4.41967	4.53555	4.76478	4.90122	5.20078	5.48511	5.59122	5.90778	6.14511
7.6	4.01611	4.12733	4.25933	4.41067	4.54533	4.75389	4.90178	5.20067	5.50167	5.58378	5.96544	6.14711
7.7	4.00867	4.134	4.25178	4.39911	4.55333	4.75556	4.90244	5.20556	5.51078	5.57411	6.02878	6.14656
7.8	3.99456	4.14855	4.24244	4.38656	4.56033	4.77144	4.90133	5.21755	5.51167	5.56178	6.09455	6.14278
7.9	3.98789	4.17567	4.22489	4.38022	4.56844	4.78967	4.89878	5.23322	5.50455	5.55856	6.177	6.14044
8	3.98933	4.21622	4.20211	4.37856	4.57667	4.804	4.89956	5.23756	5.48978	5.56944	6.28944	6.13478
8.1	3.99155	4.26533	4.18144	4.38389	4.58455	4.81644	4.90489	5.226	5.46944	5.59078	6.43044	6.12278
8.2	3.99633	4.336	4.17167	4.38789	4.58611	4.83155	4.91567	5.21033	5.45611	5.61022	6.58311	6.11778
8.3	4.00356	4.42911	4.17178	4.39	4.582	4.84922	4.93033	5.19167	5.44989	5.62711	6.743	6.119
8.4	4.01	4.52167	4.17689	4.39167	4.57956	4.86522	4.93889	5.17856	5.44533	5.63978	6.88089	6.11644
8.5	4.01367	4.59611	4.18667	4.395	4.58178	4.87722	4.93878	5.174	5.43878	5.64878	6.98911	6.10567
8.6	4.01922	4.64611	4.20233	4.39389	4.58344	4.87722	4.93889	5.16644	5.434	5.65555	7.06933	6.09078
8.7	4.02956	4.67367	4.21755	4.38944	4.57811	4.86222	4.94589	5.14367	5.43378	5.65511	7.07978	6.07422
8.8	4.04422	4.67822	4.23011	4.38278	4.56656	4.83644	4.95644	5.11589	5.43778	5.64378	7.01167	6.05922
8.9	4.05755	4.66611	4.24211	4.375	4.55522	4.80933	4.96522	5.10733	5.44255	5.63022	6.90711	6.05611
9	4.06855	4.63922	4.25478	4.366	4.54533	4.78155	4.97211	5.12011	5.44722	5.61767	6.77989	6.066
9.1	4.06911	4.58155	4.26289	4.36244	4.54033	4.75178	4.97356	5.13978	5.44255	5.61378	6.64378	6.07244
9.2	4.05711	4.49289	4.26544	4.36022	4.53667	4.72322	4.96478	5.16667	5.43133	5.61478	6.49533	6.07367
9.3	4.03611	4.39978	4.26322	4.35589	4.52956	4.69989	4.95044	5.19611	5.41933	5.62022	6.34633	6.07644
9.4	4.02189	4.32944	4.25922	4.35233	4.51956	4.67344	4.95155	5.21455	5.41444	5.62389	6.20278	6.08167
9.5	4.01367	4.281	4.25533	4.34878	4.50822	4.64444	4.96667	5.22478	5.41611	5.62722	6.07611	6.08878
9.6	4.00233	4.24422	4.25778	4.34444	4.50155	4.62689	4.97922	5.23589	5.41344	5.63789	6.00922	6.09444
9.7	3.98355	4.21511	4.26589	4.34033	4.49989	4.62889	4.98167	5.24722	5.401	5.65689	6.00056	6.09755
9.8	3.96455	4.18878	4.27389	4.33411	4.49855	4.64344	4.97544	5.25167	5.385	5.66978	5.99678	6.09489
9.9	3.95478	4.17244	4.27911	4.316	4.49944	4.65467	4.96444	5.25522	5.37767	5.67089	5.99256	6.09467
10	3.95567	4.16633	4.28256	4.28911	4.505	4.66055	4.95211	5.25744	5.37689	5.66267	5.99022	6.09789
10.1	3.96055	4.16278	4.28089	4.27644	4.50989	4.66367	4.95344	5.25233	5.382	5.65322	5.98578	6.09933
10.2	3.96744	4.15989	4.27289	4.28256	4.51189	4.66533	4.97067	5.23878	5.39367	5.64344	5.97744	6.09744
10.3	3.96378	4.15256	4.26	4.29489	4.51333	4.67544	4.97644	5.22933	5.40555	5.641	5.96811	6.09878
10.4	3.95178	4.14711	4.24844	4.30267	4.523	4.69311	4.95778	5.22656	5.41467	5.64855	5.95933	6.10733
10.5	3.93856	4.15	4.23889	4.30411	4.54056	4.70556	4.92633	5.23144	5.43	5.66389	5.95333	6.12455
10.6	3.93389	4.15233	4.23089	4.29944	4.555	4.70689	4.90678	5.23811	5.44978	5.674	5.94889	6.142
10.7	3.93544	4.15178	4.225	4.29155	4.56567	4.70089	4.89822	5.24456	5.47111	5.67955	5.94389	6.15744
10.8	3.93367	4.14344	4.22167	4.29822	4.57367	4.70144	4.894	5.24155	5.48689	5.68533	5.93722	6.16655
10.9	3.928	4.13022	4.22	4.32433	4.58144	4.70767	4.89233	5.22867	5.5	5.69278	5.93333	6.17256
11	3.927	4.11956	4.22411	4.34844	4.59556	4.71289	4.88422	5.21333	5.50622	5.69722	5.937	6.18122
11.1	3.93155	4.11167	4.23467	4.35578	4.61	4.712	4.87133	5.20344	5.49744	5.69767	5.93933	6.18956
11.2	3.94044	4.10211	4.24756	4.35389	4.61878	4.70589	4.86256	5.19689	5.47578	5.69222	5.93911	6.19478
11.3	3.95111	4.08944	4.26078	4.35544	4.619	4.70533	4.861	5.19	5.45811	5.68056	5.93933	6.18811
11.4	3.96355	4.07478	4.27533	4.36067	4.61189	4.71267	4.86433	5.18244	5.44767	5.66322	5.94078	6.16855
11.5	3.97356	4.07011	4.28855	4.36944	4.60711	4.72511	4.86467	5.18167	5.44911	5.64967	5.94789	6.14956
11.6	3.98278	4.07411	4.29544	4.383	4.60344	4.74189	4.87556	5.18922	5.45811	5.63644	5.963	6.13667
11.7	3.99222	4.08267	4.29722	4.39333	4.59689	4.76422	4.89989	5.20611	5.47033	5.62133	5.97889	6.12489
11.8	3.99767	4.08789	4.29756	4.39356	4.59244	4.774	4.91933	5.24111	5.47178	5.61222	5.97622	6.11256
11.9	3.99955	4.09033	4.29678	4.38622	4.59233	4.77233	4.93278	5.29233	5.46478	5.60933	5.95767	6.10078
12	3.99833	4.09955	4.29844	4.37878	4.59567	4.77	4.938	5.34344	5.46167	5.60944	5.94533	6.09
12.1	3.99356	4.12044	4.30422	4.36933	4.59689	4.77167	4.93622	5.38833	5.46567	5.61055	5.94667	6.07767
12.2	3.98622	4.14656	4.30822	4.35889	4.592	4.76878	4.93922	5.42589	5.46322	5.60989	5.95644	6.07055
12.3	3.97844	4.17	4.30333	4.358	4.58655	4.76433	4.95589	5.44733	5.452	5.60633	5.97133	6.07733
12.4	3.96911	4.19167	4.29333	4.36544	4.58155	4.75889	4.977	5.45178	5.43467	5.60244	5.98956	6.094
12.5	3.96055	4.22044	4.27933	4.37367	4.57933	4.74855	4.98156	5.44833	5.41144	5.60255	6.00478	6.11389
12.6	3.95367	4.25822	4.26033	4.38111	4.58	4.73233	4.96789	5.43956	5.38167	5.60667	6.016	6.13678
12.7	3.95111	4.31011	4.24411	4.39333	4.57789	4.72589	4.95944	5.41456	5.36267	5.60478	6.03589	6.15744
12.8	3.94989	4.37611	4.246	4.41544	4.57578	4.72478	4.961	5.36911	5.36344	5.59589	6.06144	6.17067
12.9	3.95067	4.44822	4.26278	4.45022	4.58267	4.722	4.97067	5.31289	5.37922	5.58333	6.08122	6.18067
13	3.95411	4.47844	4.27067	4.47567	4.586	4.72889	4.98522	5.26233	5.39433	5.57489	6.10889	6.19567
13.1	3.95978	4.46833	4.27144	4.48889	4.584	4.74389	5.00278	5.21944	5.40844	5.57089	6.14489	6.21356
13.2	3.96989	4.44744	4.27211	4.485	4.57878	4.74978	5.01056	5.19344	5.41944	5.56489	6.216	6.22178
13.3	3.98689	4.43056	4.27289	4.46822	4.57611	4.73867	5.00467	5.18422	5.42667	5.55222	6.33822	6.21711
13.4	4.00489	4.40889	4.27922	4.44667	4.575	4.71889	4.99344	5.18044	5.43389	5.53578	6.50944	6.20389
13.5	4.01578	4.37611	4.29711	4.42867	4.57567	4.70578	4.982	5.17744	5.44089	5.52967	6.70589	6.19511
13.6	4.02189	4.33211	4.31589	4.41055	4.57633	4.70244	4.967	5.17778	5.44156	5.53444	6.92978	6.19456
13.7	4.02578	4.27944	4.32033	4.388	4.57011	4.70544	4.95011	5.18411	5.43533	5.54233	7.15555	6.19633
13.8	4.02756	4.21856	4.31067	4.36111	4.55611	4.71311	4.93289	5.196	5.42422	5.55111	7.37622	6.19778
13.9	4.02944	4.19355	4.30567	4.34967	4.55222	4.71233	4.91633	5.20344	5.41833	5.555	7.54289	6.19511
14	4.03478	4.20578	4.30078	4.34778	4.55767	4.70733	4.89922	5.20678	5.41433	5.554	7.61411	6.19111
14.1	4.039	4.23255	4.29522	4.34955	4.56367	4.71	4.88767	5.20589	5.41344	5.55522	7.56555	6.19067
14.2	4.033	4.24711	4.29122	4.36244	4.567	4.72167	4.88778	5.20233	5.41655	5.57233	7.44633	6.19567
14.3	4.01878	4.25067	4.28744	4.38444	4.56744	4.73867	4.89867	5.19667	5.42389	5.60156	7.26267	6.20289
14.4	4.006	4.252	4.28178	4.39956	4.56789	4.75133	4.91422	5.19078	5.43733	5.62256	7.043	6.19678
14.5	3.996	4.25389	4.27633	4.40189	4.57044	4.76267	4.93278	5.18467	5.45744	5.63144	6.78989	6.17556
14.6	3.98855	4.253	4.26956	4.394	4.57733	4.77678	4.94867	5.18033	5.47489	5.63633	6.53533	6.15322
14.7	3.98133	4.24722	4.25655	4.38889	4.58244	4.78111	4.96244	5.17989	5.48522	5.63656	6.30011	6.14311
14.8	3.972	4.23555	4.24055	4.39044	4.586	4.77278	4.97522	5.18311	5.49078	5.63211	6.11189	6.14322
14.9	3.96611	4.21455	4.22733	4.39278	4.59233	4.76289	4.98289	5.18544	5.50133	5.62722	6.00244	6.14744
15	3.96589	4.18367	4.21733	4.393	4.602	4.75511	4.98433	5.186	5.51844	5.62289	5.96933	6.15511
15.1	3.97433	4.15944	4.21033	4.38467	4.61133	4.75567	4.98033	5.18567	5.53655	5.61389	5.94633	6.16355
15.2	3.98656	4.14844	4.20922	4.375	4.619	4.764	4.97522	5.18789	5.54822	5.60544	5.93144	6.167
15.3	4.00022	4.14622	4.21089	4.37333	4.62167	4.77544	4.97178	5.19289	5.55244	5.60367	5.92111	6.16822
15.4	4.00811	4.14289	4.20689	4.37455	4.62022	4.77133	4.96856	5.20122	5.55244	5.59467	5.92233	6.18067
15.5	4.01078	4.13911	4.19855	4.37533	4.61655	4.75544	4.96489	5.21233	5.54911	5.57922	5.93156	6.20155
15.6	4.01433	4.13656	4.19378	4.36756	4.60956	4.74878	4.95867	5.22167	5.54222	5.56933	5.93489	6.21689
15.7	4.021	4.135	4.19456	4.35444	4.59411	4.75567	4.95	5.22767	5.52989	5.571	5.93255	6.22455
15.8	4.02333	4.13589	4.19878	4.34755	4.57055	4.76278	4.94389	5.23633	5.50711	5.57967	5.93378	6.22922
15.9	4.025	4.13678	4.203	4.34856	4.55344	4.77378	4.94022	5.25467	5.47755	5.59278	5.93911	6.23644
16	4.02956	4.13311	4.205	4.35233	4.54389	4.789	4.936	5.28022	5.44656	5.60656	5.94967	6.25022
16.1	4.03144	4.12267	4.20756	4.352	4.53789	4.79344	4.92789	5.29556	5.42655	5.61244	5.961	6.26867
16.2	4.02811	4.10644	4.21211	4.34755	4.53411	4.78322	4.91611	5.29744	5.41867	5.60989	5.97156	6.29
16.3	4.02578	4.09289	4.21889	4.35	4.52855	4.77789	4.90611	5.29056	5.416	5.61489	5.97633	6.30255
16.4	4.02533	4.08411	4.21889	4.359	4.52011	4.78244	4.90089	5.28256	5.414	5.62467	5.98167	6.30611
16.5	4.02289	4.08011	4.20911	4.36956	4.51689	4.79	4.90055	5.27622	5.41533	5.63011	5.98756	6.304
16.6	4.02311	4.07756	4.20644	4.373	4.52855	4.80155	4.89778	5.25989	5.41833	5.63722	5.99133	6.30011
16.7	4.02433	4.07711	4.21178	4.36956	4.55111	4.81522	4.893	5.23189	5.42167	5.64633	5.99344	6.29333
16.8	4.01967	4.07633	4.22122	4.36933	4.56611	4.81489	4.89089	5.19989	5.42689	5.65144	5.99344	6.27411
16.9	4.00844	4.07178	4.23033	4.37811	4.57156	4.795	4.89344	5.17267	5.43833	5.64778	5.99	6.23944
17	4.00067	4.06289	4.234	4.393	4.57378	4.774	4.90022	5.16155	5.44922	5.64111	5.98933	6.20044
17.1	3.99811	4.06278	4.23289	4.40456	4.57667	4.76711	4.91267	5.15967	5.45211	5.64122	5.99233	6.17244
17.2	4.00033	4.07	4.23311	4.41289	4.58111	4.77055	4.92833	5.16178	5.45011	5.64978	5.99444	6.15533
17.3	4.00422	4.07778	4.24189	4.41911	4.58811	4.77978	4.938	5.159	5.45111	5.65933	5.99322	6.14356
17.4	4.00933	4.08511	4.25878	4.42333	4.59767	4.795	4.94033	5.151	5.456	5.66744	5.98956	6.13567
17.5	4.00944	4.09567	4.26622	4.43022	4.60444	4.80444	4.94433	5.15389	5.46544	5.66722	5.98311	6.13078
17.6	4.00578	4.10989	4.266	4.43811	4.60778	4.79889	4.95233	5.17167	5.47544	5.66578	5.97	6.13033
17.7	3.99955	4.13311	4.26489	4.43811	4.61089	4.78711	4.96089	5.19055	5.47922	5.67056	5.95256	6.139
17.8	3.996	4.15844	4.26733	4.42678	4.61622	4.78289	4.96789	5.19667	5.48	5.67478	5.943	6.148
17.9	3.99544	4.18222	4.27267	4.40689	4.62289	4.78344	4.97278	5.19267	5.47944	5.676	5.94144	6.15389
18	3.99744	4.19689	4.27756	4.38844	4.62633	4.78311	4.97689	5.19	5.47944	5.67222	5.94411	6.15133
18.1	4.00111	4.20678	4.28144	4.37189	4.62533	4.78555	4.98222	5.18933	5.47733	5.668	5.94811	6.14567
18.2	4.00755	4.21467	4.28544	4.35667	4.62367	4.78744	4.992	5.19167	5.47167	5.67211	5.94944	6.14378
18.3	4.01378	4.21478	4.28722	4.34289	4.63478	4.77889	4.99678	5.19656	5.46833	5.68233	5.946	6.151
18.4	4.019	4.20689	4.28555	4.33133	4.65944	4.76622	4.99478	5.20111	5.47022	5.69367	5.94067	6.16644
18.5	4.01933	4.195	4.28211	4.32611	4.68922	4.76144	4.99311	5.20144	5.478	5.69367	5.94344	6.17022
18.6	4.014	4.18022	4.27789	4.32767	4.72189	4.76522	4.99411	5.19744	5.49078	5.68122	5.95567	6.15811
18.7	4.00556	4.17267	4.27156	4.334	4.75122	4.77222	4.99589	5.19522	5.497	5.67356	5.96556	6.14878
18.8	4.00433	4.172	4.26189	4.34567	4.76911	4.78611	4.996	5.19589	5.491	5.67889	5.97167	6.15211
18.9	4.01156	4.17178	4.25033	4.36211	4.77756	4.80122	4.99155	5.19811	5.47722	5.69	5.97822	6.15978
19	4.00589	4.16533	4.237	4.37833	4.78433	4.81444	4.98444	5.19855	5.46833	5.68744	5.98311	6.16844
19.1	3.98855	4.15467	4.22267	4.39411	4.78589	4.82855	4.97744	5.19767	5.46222	5.67267	5.98667	6.17689
19.2	3.97344	4.14633	4.21433	4.40289	4.77289	4.84711	4.97856	5.19244	5.45411	5.66011	5.99322	6.17778
19.3	3.96733	4.14022	4.21478	4.40044	4.74778	4.86622	4.986	5.18056	5.44522	5.656	6.00467	6.16911
19.4	3.97067	4.13356	4.21989	4.38744	4.71767	4.88122	4.98878	5.16544	5.43956	5.66344	6.01356	6.16789
19.5	3.97533	4.13211	4.22644	4.37522	4.677	4.88378	4.97811	5.16089	5.44133	5.67533	6.01389	6.17378
19.6	3.97422	4.136	4.23567	4.36344	4.63155	4.871	4.956	5.16589	5.45456	5.68611	6.00644	6.17989
19.7	3.96367	4.13667	4.24578	4.35278	4.60089	4.85156	4.94344	5.17167	5.47144	5.68711	5.99456	6.18667
19.8	3.945	4.13222	4.25611	4.34356	4.58767	4.82855	4.94489	5.17622	5.48878	5.67833	5.97889	6.19678
19.9	3.93867	4.12833	4.26789	4.33767	4.58178	4.80155	4.95122	5.183	5.50078	5.67367	5.96678	6.20533
20	3.94222	4.12967	4.28189	4.33155	4.57778	4.77078	4.95467	5.19278	5.51356	5.67122	5.96122	6.20844
20.1	3.94522	4.13644	4.29378	4.33155	4.57167	4.74244	4.95811	5.20933	5.525	5.66133	5.95911	6.20967
20.2	3.94833	4.149	4.29389	4.34178	4.559	4.71867	4.96111	5.23022	5.51956	5.65033	5.95111	6.21367
20.3	3.95378	4.16556	4.28289	4.35911	4.54178	4.70133	4.96522	5.252	5.49655	5.64033	5.93878	6.22178
20.4	3.96455	4.173	4.26956	4.37422	4.53	4.69789	4.97811	5.26322	5.46778	5.63267	5.93244	6.23511
20.5	3.97689	4.16767	4.25789	4.38867	4.52511	4.70822	5.00067	5.26533	5.44322	5.62267	5.93578	6.25155
20.6	3.98544	4.15933	4.25022	4.39922	4.51656	4.72078	5.014	5.26567	5.43322	5.61233	5.94367	6.26067
20.7	3.99333	4.15444	4.24444	4.39922	4.50422	4.73678	5.01178	5.26567	5.42867	5.60744	5.94311	6.25955
20.8	4.00233	4.14978	4.23989	4.39144	4.49178	4.75611	4.99944	5.26467	5.42544	5.609	5.93189	6.25133
20.9	4.01033	4.14711	4.23667	4.38444	4.48144	4.77367	4.99233	5.26122	5.41622	5.61867	5.92244	6.23911
21	4.01644	4.14811	4.23511	4.37944	4.47255	4.78855	4.992	5.25533	5.40089	5.63622	5.91867	6.22267
21.1	4.01656	4.15222	4.24211	4.37644	4.46933	4.80144	4.99378	5.25267	5.39989	5.64811	5.92678	6.204
21.2	4.01567	4.15933	4.25789	4.37511	4.47489	4.81089	4.98767	5.25389	5.42189	5.65311	5.94489	6.19
21.3	4.01944	4.17578	4.276	4.37289	4.48689	4.81711	4.97267	5.25678	5.45178	5.65811	5.96733	6.18411
21.4	4.01989	4.19278	4.28511	4.369	4.49811	4.81878	4.96311	5.26733	5.46211	5.66633	5.97755	6.17433
21.5	4.01589	4.20933	4.286	4.36522	4.50767	4.81511	4.95944	5.28589	5.45622	5.67633	5.97889	6.16078
21.6	4.008	4.222	4.28522	4.36511	4.51255	4.80333	4.961	5.30155	5.452	5.682	5.98956	6.14722
21.7	3.99911	4.23167	4.285	4.36667	4.51233	4.78467	4.96611	5.307	5.45267	5.68333	6.01311	6.136
21.8	3.99411	4.23355	4.28533	4.36633	4.51211	4.76544	4.96711	5.30633	5.45967	5.68144	6.03333	6.12922
21.9	3.99511	4.23267	4.28967	4.368	4.51911	4.75189	4.96155	5.31311	5.47356	5.67989	6.04411	6.13167
22	3.99867	4.22933	4.29778	4.37189	4.53111	4.74511	4.95622	5.32655	5.48811	5.67955	6.04678	6.13856
22.1	3.99733	4.21955	4.30067	4.37511	4.54556	4.74067	4.96033	5.33455	5.48456	5.67256	6.041	6.13678
22.2	3.99067	4.20244	4.29622	4.37689	4.56255	4.73733	4.97367	5.33444	5.46044	5.65689	6.02622	6.125
22.3	3.98967	4.18878	4.29355	4.37655	4.58122	4.73589	4.98044	5.31967	5.44	5.641	6.01689	6.11822
22.4	3.99311	4.17589	4.29533	4.37433	4.59167	4.73522	4.97989	5.29144	5.43311	5.63489	6.01478	6.11744
22.5	3.996	4.16267	4.29778	4.373	4.59433	4.73378	4.97455	5.26133	5.43411	5.639	6.014	6.11933
22.6	3.99978	4.15589	4.30289	4.37611	4.603	4.74355	4.96633	5.24533	5.43078	5.63889	6.01356	6.13044
22.7	4.00389	4.15378	4.30967	4.38211	4.61555	4.763	4.95556	5.23989	5.42311	5.63356	6.01411	6.14944
22.8	4.00522	4.14522	4.309	4.38489	4.62056	4.77522	4.94933	5.22633	5.41367	5.625	6.01489	6.16811
22.9	4.00278	4.12756	4.29778	4.384	4.61511	4.77267	4.95178	5.20155	5.40422	5.61655	6.01378	6.18411
23	3.99922	4.11033	4.28533	4.38255	4.601	4.76289	4.96078	5.17833	5.40489	5.61589	6.01278	6.20133
23.1	3.99589	4.11467	4.27622	4.38133	4.587	4.75344	4.96511	5.16478	5.41867	5.61978	6.01133	6.21189
23.2	3.99356	4.14233	4.26867	4.38022	4.57967	4.74489	4.96544	5.15989	5.43867	5.62111	6.008	6.21489
23.3	3.99622	4.18989	4.26844	4.37844	4.58367	4.739	4.97056	5.15478	5.45256	5.61611	6.00689	6.21889
23.4	4.00444	4.25567	4.27744	4.376	4.59767	4.73611	4.982	5.14755	5.45989	5.60622	6.00955	6.226
23.5	4.01144	4.32333	4.28633	4.37344	4.60522	4.72944	4.99811	5.13511	5.46822	5.60356	6.00722	6.22555
23.6	4.01367	4.37989	4.28767	4.374	4.60222	4.72856	5.01656	5.12544	5.47555	5.60467	5.991	6.21533
23.7	4.01311	4.43	4.28689	4.37856	4.59344	4.74489	5.031	5.12355	5.479	5.60411	5.96411	6.19889
23.8	4.00955	4.47533	4.28333	4.38178	4.58811	4.76178	5.02978	5.12589	5.48189	5.60322	5.94767	6.17844
23.9	4.00289	4.51067	4.27644	4.38389	4.58389	4.77756	5.01589	5.131	5.484	5.60356	5.94178	6.15644
24	3.99689	4.51733	4.26744	4.38789	4.57433	4.78878	5.00633	5.13233	5.48233	5.60444	5.94311	6.14456
24.1	3.99444	4.49622	4.25867	4.39567	4.56089	4.79756	5.00455	5.12933	5.47544	5.60211	5.94878	6.144
24.2	3.99255	4.45333	4.243	4.40644	4.54856	4.80522	5.00122	5.13089	5.46778	5.59367	5.952	6.14689
24.3	3.98989	4.38967	4.22378	4.41478	4.53811	4.81933	4.98956	5.14267	5.46789	5.59089	5.94911	6.158
24.4	3.98889	4.31389	4.206	4.41844	4.53267	4.83333	4.971	5.15911	5.47711	5.59611	5.94633	6.17889
24.5	3.98689	4.25167	4.19467	4.41655	4.53067	4.83367	4.95033	5.17467	5.48567	5.60667	5.95633	6.19678
24.6	3.98244	4.206	4.189	4.40978	4.53089	4.81956	4.92822	5.19011	5.49089	5.621	5.97978	6.20789
24.7	3.97978	4.17189	4.19367	4.40611	4.53244	4.81189	4.91433	5.20756	5.49133	5.63255	5.99378	6.21467
24.8	3.98289	4.14055	4.20978	4.40833	4.54289	4.80611	4.91144	5.22056	5.492	5.63867	5.99278	6.22011
24.9	3.98711	4.11055	4.23367	4.41333	4.55989	4.79944	4.91378	5.23033	5.49533	5.64533	5.98122	6.22189
25	3.98844	4.08955	4.25378	4.40922	4.57355	4.80089	4.91589	5.24067	5.50033	5.65667	5.97744	6.22733
25.1	3.98689	4.07756	4.26867	4.39755	4.58422	4.80822	4.91911	5.25033	5.505	5.66933	5.98222	6.23467
25.2	3.98256	4.08067	4.27822	4.39167	4.59033	4.81	4.92544	5.25144	5.50078	5.67278	5.998	6.22822
25.3	3.97511	4.10244	4.28589	4.39644	4.59056	4.80411	4.93278	5.24144	5.48733	5.66855	6.02489	6.20278
25.4	3.97067	4.127	4.29367	4.40767	4.59056	4.79622	4.93944	5.22133	5.47522	5.66189	6.05489	6.17567
25.5	3.96933	4.13822	4.30078	4.41756	4.591	4.79311	4.94711	5.20367	5.46278	5.65156	6.07144	6.15944
25.6	3.96822	4.14211	4.30633	4.42389	4.58644	4.798	4.95378	5.19289	5.44644	5.63944	6.07844	6.15178
25.7	3.97	4.14967	4.30133	4.42478	4.579	4.80244	4.95456	5.18856	5.43467	5.63078	6.08467	6.14744
25.8	3.97622	4.16144	4.28389	4.42067	4.57089	4.80311	4.94911	5.18878	5.43067	5.62611	6.091	6.146
25.9	3.983	4.16944	4.26889	4.41933	4.56633	4.79533	4.94456	5.18789	5.431	5.62433	6.088	6.14222
26	3.983	4.17444	4.26444	4.41733	4.55922	4.78833	4.94822	5.18255	5.427	5.62478	6.08422	6.14067
26.1	3.977	4.171	4.26533	4.40678	4.55167	4.78555	4.96311	5.17689	5.41933	5.62478	6.07933	6.14989
26.2	3.98344	4.17933	4.26455	4.39178	4.54655	4.78667	4.97122	5.18244	5.41511	5.61855	6.05822	6.15722
26.3	4.00256	4.20256	4.26255	4.37433	4.54411	4.79	4.97178	5.19578	5.41533	5.60711	6.02511	6.16055
26.4	4.02289	4.23889	4.25944	4.36156	4.54933	4.78655	4.96967	5.20222	5.42067	5.59544	5.99955	6.16011
26.5	4.03633	4.27878	4.25478	4.35322	4.565	4.77456	4.96944	5.20078	5.42878	5.58511	5.984	6.16167
26.6	4.03744	4.31511	4.25678	4.34767	4.57978	4.76667	4.97322	5.19678	5.42811	5.57555	5.97678	6.16689
26.7	4.02967	4.32867	4.26822	4.34244	4.58544	4.76433	4.98167	5.18644	5.42122	5.574	5.98233	6.17444
26.8	4.018	4.319	4.28333	4.33978	4.58633	4.76122	4.98944	5.17244	5.414	5.58122	5.99456	6.18089
26.9	4.019	4.30467	4.29444	4.34011	4.59344	4.75189	4.98989	5.16778	5.41433	5.58478	5.99556	6.17867
27	4.03478	4.29044	4.30155	4.34267	4.60778	4.73733	4.98311	5.17467	5.42189	5.58155	5.98311	6.16733
27.1	4.04222	4.25411	4.30822	4.34289	4.62089	4.72244	4.98244	5.18244	5.42689	5.58011	5.97267	6.16355
27.2	4.03411	4.19778	4.31433	4.34689	4.62244	4.71056	4.978	5.18878	5.42556	5.58644	5.96478	6.16522
27.3	4.02322	4.13622	4.32111	4.35478	4.60811	4.70467	4.96256	5.19511	5.42155	5.59822	5.95578	6.16333
27.4	4.02089	4.08333	4.32933	4.36355	4.59478	4.69944	4.95256	5.19567	5.43	5.61333	5.94822	6.16878
27.5	4.026	4.04389	4.33856	4.37389	4.584	4.69533	4.94778	5.192	5.44911	5.62967	5.94055	6.18189
27.6	4.03267	4.03178	4.34356	4.38333	4.57711	4.69278	4.94378	5.20011	5.46444	5.63633	5.92667	6.19244
27.7	4.04022	4.04411	4.34189	4.38922	4.57111	4.691	4.93789	5.22656	5.47078	5.63144	5.90655	6.19255
27.8	4.04033	4.06222	4.33511	4.39433	4.56167	4.68733	4.929	5.25755	5.47	5.62822	5.89111	6.18722
27.9	4.03355	4.08278	4.331	4.39944	4.54955	4.68455	4.91567	5.27433	5.46733	5.63089	5.88867	6.18389
28	4.02489	4.10422	4.32967	4.40011	4.54167	4.68022	4.90456	5.27867	5.46567	5.63522	5.89855	6.18389
28.1	4.01811	4.12067	4.326	4.40467	4.54189	4.67655	4.90889	5.27811	5.46711	5.64233	5.91322	6.18978
28.2	4.01244	4.13122	4.319	4.41644	4.54867	4.67489	4.92933	5.27411	5.47156	5.654	5.93089	6.20155
28.3	4.00644	4.13322	4.31033	4.43	4.54711	4.68167	4.94355	5.27233	5.46633	5.66389	5.94478	6.204
28.4	4.00222	4.12889	4.30233	4.43255	4.544	4.69533	4.95	5.27144	5.45189	5.66233	5.95244	6.19933
28.5	4.00067	4.12278	4.29933	4.42878	4.544	4.71711	4.95289	5.26111	5.43689	5.65256	5.95478	6.19956
28.6	4.00167	4.114	4.30056	4.42333	4.55411	4.73967	4.94744	5.24078	5.42311	5.64844	5.96211	6.19589
28.7	4.00433	4.102	4.304	4.41633	4.57355	4.762	4.93422	5.21444	5.40933	5.64978	5.97278	6.18633
28.8	4.00333	4.09033	4.29867	4.41244	4.59056	4.78044	4.92267	5.19433	5.39589	5.65178	5.976	6.175
28.9	3.997	4.08222	4.28233	4.41444	4.59878	4.79522	4.918	5.17789	5.386	5.65233	5.969	6.169
29	3.99067	4.08033	4.26289	4.40989	4.60533	4.80089	4.91578	5.16055	5.38211	5.64522	5.95922	6.16722
29.1	3.99155	4.08155	4.25133	4.40333	4.61444	4.796	4.91155	5.14356	5.38644	5.63244	5.95033	6.16789
29.2	3.99778	4.08422	4.24567	4.40333	4.62144	4.78133	4.90667	5.128	5.39889	5.62078	5.94411	6.16967
29.3	4.004	4.09111	4.24122	4.405	4.62467	4.76133	4.90055	5.11967	5.41578	5.61789	5.94389	6.17167
29.4	4.00955	4.10333	4.23744	4.404	4.62533	4.73667	4.89267	5.11933	5.43633	5.62344	5.94967	6.17411
29.5	4.01278	4.12389	4.23711	4.40178	4.615	4.71733	4.89344	5.11967	5.46222	5.62733	5.95311	6.19
29.6	4.01078	4.15144	4.23944	4.40367	4.58778	4.70589	4.90644	5.119	5.49067	5.63233	5.95711	6.21422
29.7	4.00611	4.181	4.24756	4.405	4.55378	4.70222	4.92356	5.12144	5.51633	5.64211	5.96633	6.23578
29.8	4.00378	4.19611	4.261	4.40644	4.53911	4.70489	4.93544	5.13422	5.53	5.64689	5.97255	6.24211
29.9	4.002	4.198	4.27722	4.40589	4.54289	4.71378	4.94311	5.15655	5.53111	5.64567	5.97544	6.23378
30	3.99989	4.19789	4.28622	4.39544	4.56422	4.72822	4.94733	5.18233	5.522	5.64289	5.978	6.22167
30.1	4.00122	4.20022	4.28789	4.37511	4.60411	4.74744	4.94644	5.20933	5.50556	5.64378	5.98333	6.21178
30.2	4.006	4.19989	4.285	4.36144	4.65267	4.76811	4.94422	5.23011	5.48611	5.64855	5.989	6.20111
30.3	4.00278	4.19533	4.279	4.35444	4.68978	4.78844	4.94656	5.23233	5.46778	5.65	5.98922	6.18322
30.4	3.99411	4.18733	4.27055	4.35078	4.72	4.80656	4.95055	5.21733	5.45244	5.64622	5.98211	6.162
30.5	3.98811	4.17211	4.26255	4.35022	4.74855	4.81144	4.95444	5.20833	5.44522	5.64133	5.96667	6.14511
30.6	3.986	4.14867	4.25556	4.354	4.77511	4.80122	4.95889	5.21056	5.44656	5.637	5.94355	6.133
30.7	3.98667	4.13344	4.24967	4.35755	4.781	4.78422	4.96444	5.21033	5.45789	5.63967	5.92878	6.13044
30.8	3.99322	4.131	4.24111	4.35967	4.76789	4.77078	4.966	5.19467	5.47222	5.64178	5.92911	6.13678
30.9	4	4.13411	4.23	4.36022	4.734	4.76178	4.96667	5.16711	5.48511	5.63533	5.93944	6.143
31	3.99567	4.12744	4.22833	4.36622	4.69222	4.75333	4.97455	5.14456	5.49433	5.63556	5.94211	6.14378
31.1	3.98333	4.11122	4.23578	4.37867	4.64733	4.74567	4.98811	5.12989	5.49889	5.64433	5.93878	6.14089
31.2	3.97889	4.09667	4.24589	4.39667	4.61089	4.73367	4.99789	5.13311	5.49978	5.65767	5.94044	6.14456
31.3	3.98433	4.09067	4.255	4.41678	4.57811	4.71333	5.00133	5.15289	5.49967	5.668	5.95055	6.15733
31.4	3.99378	4.09522	4.26122	4.43356	4.55144	4.69733	4.99811	5.16767	5.495	5.66955	5.96533	6.17489
31.5	4.00289	4.09989	4.26455	4.44456	4.53678	4.70378	4.99333	5.17178	5.48055	5.66467	5.97667	6.19033
31.6	4.00944	4.10156	4.26755	4.45089	4.533	4.72567	4.99055	5.17411	5.46111	5.65878	5.97967	6.20444
31.7	4.00778	4.09978	4.27333	4.45233	4.534	4.74722	4.98822	5.18555	5.45233	5.65633	5.97056	6.21522
31.8	3.99722	4.09544	4.28167	4.44867	4.53867	4.767	4.98467	5.20578	5.45622	5.65644	5.95022	6.22189
31.9	3.987	4.09989	4.28322	4.43555	4.53367	4.78367	4.97667	5.22089	5.47033	5.64522	5.93833	6.22911
32	3.97955	4.11378	4.28144	4.41633	4.52	4.78867	4.96878	5.232	5.49211	5.632	5.94233	6.24456
32.1	3.97122	4.12644	4.28189	4.39611	4.50511	4.78844	4.96511	5.24044	5.51722	5.62811	5.95689	6.26422
32.2	3.96767	4.12389	4.28122	4.386	4.49655	4.80222	4.96033	5.256	5.52711	5.62778	5.96178	6.26911
32.3	3.96967	4.10922	4.27922	4.38633	4.49267	4.82567	4.953	5.27878	5.52311	5.62989	5.959	6.261
32.4	3.97267	4.104	4.28222	4.39111	4.48822	4.83444	4.94322	5.29667	5.51711	5.63	5.96167	6.25511
32.5	3.97178	4.11444	4.29433	4.39578	4.48344	4.82333	4.93455	5.30144	5.51378	5.62778	5.97333	6.257
32.6	3.97	4.13211	4.31278	4.40189	4.48278	4.79989	4.93156	5.29789	5.50511	5.62756	5.99078	6.26489
32.7	3.97022	4.13911	4.32489	4.40956	4.487	4.77278	4.92755	5.29567	5.49155	5.634	6.01333	6.26222
32.8	3.97089	4.135	4.32822	4.41622	4.49544	4.74789	4.91944	5.294	5.47478	5.64067	6.03578	6.24378
32.9	3.97333	4.13344	4.326	4.42267	4.50389	4.73644	4.91322	5.29278	5.449	5.63644	6.04067	6.21489
33	3.97822	4.138	4.31978	4.42989	4.51167	4.739	4.91144	5.29233	5.41233	5.621	6.02555	6.17856
33.1	3.97667	4.14922	4.31555	4.43022	4.51722	4.739	4.92155	5.28355	5.38767	5.60833	6.01367	6.15389
33.2	3.96744	4.15767	4.31222	4.42389	4.52244	4.73456	4.94289	5.26578	5.385	5.599	6.01422	6.14533
33.3	3.95822	4.15322	4.303	4.41811	4.52678	4.73389	4.96955	5.25155	5.39711	5.59344	6.02156	6.144
33.4	3.963	4.13822	4.28567	4.41178	4.52944	4.74333	4.98189	5.24456	5.41278	5.59244	6.01789	6.134
33.5	3.98111	4.11689	4.26356	4.405	4.53055	4.76089	4.98211	5.24222	5.43111	5.59467	6.00333	6.11978
33.6	3.998	4.10422	4.25011	4.39867	4.53078	4.77555	4.986	5.24022	5.44367	5.59755	5.98067	6.12144
33.7	4.00556	4.09911	4.24567	4.39344	4.53033	4.78533	4.99833	5.24189	5.44667	5.602	5.95167	6.14067
33.8	4.00433	4.089	4.24322	4.387	4.53278	4.78644	5.00767	5.24556	5.45133	5.60822	5.92789	6.16144
33.9	4.01089	4.07722	4.24033	4.385	4.53933	4.77378	5.00833	5.24811	5.47111	5.61144	5.91711	6.16944
34	4.02622	4.07011	4.238	4.38722	4.54856	4.74867	5.00089	5.25	5.499	5.61111	5.91289	6.16189
34.1	4.04056	4.06967	4.24111	4.39055	4.55789	4.73111	4.98778	5.24822	5.50833	5.60744	5.90589	6.15
34.2	4.05133	4.07422	4.25033	4.39422	4.56733	4.72544	4.96933	5.24222	5.49522	5.60067	5.89611	6.13767
34.3	4.05122	4.07744	4.26133	4.39889	4.576	4.72389	4.96089	5.24211	5.47489	5.59289	5.89555	6.13255
34.4	4.04278	4.08289	4.27067	4.39722	4.58233	4.71678	4.96133	5.256	5.46	5.58778	5.90089	6.13089
34.5	4.03822	4.09255	4.27778	4.38867	4.586	4.708	4.96322	5.27867	5.45655	5.584	5.90922	6.12967
34.6	4.044	4.10078	4.279	4.38611	4.58622	4.698	4.95789	5.29133	5.45989	5.57655	5.91967	6.13089
34.7	4.05589	4.10578	4.27467	4.38789	4.58278	4.688	4.94633	5.29478	5.467	5.567	5.93067	6.13744
34.8	4.05578	4.10578	4.27211	4.39555	4.57744	4.688	4.935	5.30033	5.46478	5.565	5.934	6.15611
34.9	4.04322	4.10411	4.27533	4.41456	4.57178	4.70144	4.92589	5.31356	5.45222	5.573	5.92789	6.184
35	4.02889	4.10744	4.27855	4.44411	4.56567	4.70855	4.91711	5.33622	5.44744	5.589	5.91522	6.20522
35.1	4.014	4.11467	4.27322	4.47056	4.55667	4.698	4.90855	5.36178	5.45989	5.60811	5.90722	6.21478
35.2	3.99678	4.12333	4.26189	4.499	4.54633	4.67655	4.90089	5.38478	5.48067	5.62767	5.906	6.21522
35.3	3.98455	4.128	4.25222	4.52767	4.541	4.66655	4.89222	5.40289	5.48911	5.63722	5.90467	6.21189
35.4	3.97978	4.12833	4.245	4.55433	4.54155	4.67078	4.882	5.41756	5.48344	5.63522	5.90078	6.20533
35.5	3.97889	4.134	4.24655	4.56833	4.54478	4.68378	4.87589	5.43956	5.47722	5.62989	5.89733	6.19156
35.6	3.97444	4.14911	4.26144	4.57422	4.54522	4.69533	4.87644	5.46211	5.47789	5.62722	5.89967	6.17033
35.7	3.96733	4.16844	4.28311	4.56378	4.54044	4.7	4.88022	5.47689	5.487	5.62267	5.91067	6.14622
35.8	3.96733	4.17911	4.30011	4.537	4.53289	4.70111	4.88567	5.48811	5.49489	5.613	5.92767	6.12955
35.9	3.97478	4.182	4.31444	4.49756	4.52344	4.70033	4.89278	5.49756	5.50011	5.59944	5.94789	6.12056
36	3.98322	4.17767	4.32611	4.45833	4.51744	4.70756	4.89522	5.51867	5.498	5.58678	5.96256	6.11367
36.1	3.98767	4.16478	4.32978	4.41855	4.51633	4.72444	4.88922	5.55533	5.48922	5.57533	5.97344	6.10478
36.2	3.98211	4.14855	4.32533	4.38822	4.51633	4.73611	4.87989	5.59611	5.48133	5.57078	5.98855	6.09511
36.3	3.97867	4.14122	4.32789	4.37278	4.52055	4.73156	4.87589	5.61756	5.47378	5.57067	6.00233	6.09455
36.4	3.98256	4.13978	4.33433	4.36922	4.53278	4.71789	4.87522	5.62433	5.46155	5.571	6.01089	6.10333
36.5	3.99189	4.13356	4.33611	4.37378	4.54411	4.71467	4.88011	5.61911	5.44067	5.57211	6.01189	6.11989
36.6	4.00467	4.12111	4.33222	4.38656	4.55122	4.72411	4.89189	5.60078	5.41211	5.57544	6.00611	6.14389
36.7	4.01167	4.11144	4.32689	4.40011	4.55678	4.73344	4.902	5.56789	5.389	5.57989	5.99911	6.16189
36.8	4.01289	4.10344	4.31544	4.41144	4.57011	4.73411	4.89867	5.53256	5.37455	5.58311	5.99211	6.16544
36.9	4.01611	4.09944	4.30578	4.42211	4.58833	4.72333	4.88822	5.48855	5.368	5.58511	5.98267	6.16144
37	4.02944	4.10467	4.31	4.43289	4.60444	4.715	4.88667	5.42544	5.36	5.59067	5.97233	6.16756
37.1	4.049	4.11578	4.324	4.44289	4.61744	4.71122	4.89178	5.34889	5.35122	5.601	5.96333	6.18089
37.2	4.05533	4.11411	4.32744	4.44933	4.62011	4.71333	4.895	5.28867	5.34967	5.61244	5.95733	6.18444
37.3	4.04544	4.09522	4.31778	4.45289	4.61067	4.717	4.89611	5.24944	5.35911	5.62	5.95033	6.17411
37.4	4.03089	4.06944	4.30056	4.45144	4.60411	4.71522	4.89055	5.23211	5.37411	5.62067	5.94156	6.15411
37.5	4.02289	4.05333	4.28211	4.43978	4.60656	4.71433	4.87822	5.22522	5.387	5.62589	5.93878	6.13378
37.6	4.02144	4.04756	4.26567	4.42	4.61144	4.72033	4.86711	5.22056	5.39533	5.63744	5.94089	6.11911
37.7	4.016	4.04978	4.25344	4.40167	4.61256	4.732	4.86689	5.21444	5.40389	5.64233	5.93978	6.10744
37.8	4.004	4.05922	4.24489	4.38611	4.61067	4.747	4.87711	5.20889	5.41444	5.63667	5.93389	6.096
37.9	3.98844	4.06667	4.23355	4.37422	4.60811	4.75422	4.88689	5.20789	5.43011	5.62155	5.92444	6.08111
38	3.97833	4.06422	4.21989	4.36711	4.60055	4.76022	4.898	5.20811	5.44244	5.60578	5.91778	6.07767
38.1	3.97856	4.05878	4.20844	4.36411	4.59122	4.77167	4.91078	5.20189	5.44578	5.597	5.92011	6.09222
38.2	3.98022	4.06211	4.19722	4.36178	4.57911	4.78822	4.91978	5.18755	5.44689	5.60589	5.92856	6.10456
38.3	3.981	4.07044	4.18478	4.36144	4.56356	4.80744	4.92478	5.16833	5.44767	5.629	5.94089	6.11233
38.4	3.97744	4.072	4.17333	4.36644	4.55478	4.81555	4.92844	5.15355	5.45556	5.64467	5.94367	6.11533
38.5	3.97322	4.06889	4.16756	4.37589	4.561	4.80922	4.93322	5.141	5.471	5.64711	5.93389	6.11922
38.6	3.97867	4.06344	4.16911	4.38444	4.57555	4.80056	4.94055	5.12589	5.48222	5.65133	5.91955	6.13278
38.7	3.99522	4.053	4.17522	4.39589	4.58433	4.79978	4.94867	5.11989	5.47333	5.65989	5.90733	6.14967
38.8	4.01678	4.04311	4.18533	4.40922	4.59044	4.80233	4.95633	5.12544	5.45011	5.66667	5.89289	6.16011
38.9	4.03111	4.04333	4.196	4.42211	4.594	4.80378	4.95933	5.13	5.43233	5.67267	5.877	6.16022
39	4.03767	4.05389	4.20644	4.43444	4.59389	4.80467	4.95733	5.12967	5.42267	5.68022	5.86133	6.15278
39.1	4.04811	4.06522	4.22178	4.44389	4.59711	4.80255	4.95711	5.12778	5.41289	5.68233	5.85222	6.15678
39.2	4.06211	4.074	4.24233	4.443	4.60944	4.78744	4.95978	5.13356	5.40644	5.67722	5.84867	6.16456
39.3	4.074	4.07711	4.26056	4.43367	4.61789	4.76455	4.96155	5.15011	5.40244	5.67367	5.85544	6.16744
39.4	4.07122	4.077	4.27411	4.42567	4.61378	4.74944	4.962	5.16944	5.38978	5.66955	5.86355	6.17067
39.5	4.05411	4.07467	4.28378	4.41778	4.60044	4.73978	4.96178	5.188	5.37211	5.66533	5.872	6.17655
39.6	4.03211	4.075	4.28778	4.40722	4.58533	4.72967	4.96056	5.19189	5.36678	5.66622	5.88489	6.19089
39.7	4.01044	4.079	4.28322	4.39544	4.56478	4.72044	4.95689	5.18089	5.37578	5.67455	5.90811	6.21133
39.8	3.99255	4.08433	4.27444	4.38222	4.54533	4.71	4.95267	5.17167	5.38678	5.68044	5.93233	6.22589
39.9	3.97922	4.088	4.267	4.36378	4.53711	4.69744	4.94611	5.17111	5.39489	5.68156	5.94822	6.22811
40	3.97067	4.09222	4.26044	4.34533	4.53578	4.68978	4.93622	5.17278	5.39778	5.67911	5.95644	6.22333
40.1	3.96122	4.09967	4.25467	4.33878	4.53533	4.69	4.92755	5.16833	5.39367	5.67089	5.96133	6.22389
40.2	3.94933	4.11011	4.24978	4.34489	4.53567	4.69644	4.92144	5.15789	5.383	5.65622	5.96378	6.23055
40.3	3.94689	4.11744	4.24144	4.35222	4.53655	4.70122	4.91367	5.15433	5.37867	5.64622	5.97311	6.22889
40.4	3.95811	4.11922	4.22711	4.35733	4.53711	4.71067	4.90122	5.16155	5.384	5.64544	5.98544	6.21378
40.5	3.97456	4.11389	4.21189	4.358	4.54322	4.72255	4.88656	5.17978	5.39567	5.64978	5.99178	6.18856
40.6	3.98378	4.11222	4.20355	4.36044	4.55089	4.73767	4.883	5.18944	5.40355	5.65133	5.98878	6.16678
40.7	3.98578	4.11489	4.20067	4.366	4.55789	4.75611	4.89111	5.18978	5.40867	5.65033	5.97867	6.14944
40.8	3.98578	4.11578	4.20256	4.374	4.561	4.77467	4.90778	5.18656	5.41667	5.64644	5.96933	6.139
40.9	3.98711	4.10956	4.212	4.38144	4.56389	4.79111	4.92955	5.18544	5.42967	5.63933	5.96078	6.13467
41	3.99333	4.099	4.22555	4.38455	4.56533	4.81211	4.95022	5.18411	5.44389	5.63389	5.95022	6.13344
41.1	3.99678	4.09289	4.23144	4.38489	4.56033	4.83811	4.96744	5.17733	5.45033	5.63333	5.93911	6.14156
41.2	3.99444	4.09267	4.23156	4.385	4.54955	4.86489	4.98355	5.16256	5.44678	5.63444	5.93	6.16244
41.3	3.98989	4.10144	4.23289	4.38578	4.53422	4.888	4.993	5.14133	5.44522	5.63211	5.92011	6.18589
41.4	3.985	4.11944	4.23667	4.38678	4.51444	4.908	4.99355	5.11489	5.44944	5.62622	5.90778	6.20822
41.5	3.98811	4.13189	4.23889	4.38356	4.502	4.92411	4.97944	5.10122	5.45789	5.62067	5.89211	6.22289
41.6	4.00078	4.13489	4.24055	4.381	4.50244	4.93833	4.95922	5.09778	5.45644	5.61289	5.876	6.23711
41.7	4.01755	4.13733	4.23733	4.38367	4.50978	4.95422	4.93811	5.09578	5.44167	5.60333	5.85944	6.25211
41.8	4.022	4.14833	4.23	4.38878	4.52067	4.95722	4.91633	5.09911	5.42678	5.60022	5.84578	6.26622
41.9	4.01656	4.16556	4.22167	4.39578	4.53655	4.94778	4.89433	5.10911	5.41389	5.60267	5.83433	6.27767
42	4.01911	4.17611	4.21789	4.40144	4.55255	4.93089	4.87811	5.12489	5.41067	5.60511	5.82722	6.27956
42.1	4.03522	4.17733	4.21478	4.40533	4.56233	4.909	4.87067	5.14255	5.41633	5.60567	5.82756	6.27222
42.2	4.05433	4.16944	4.21122	4.41078	4.56667	4.881	4.87867	5.15711	5.41644	5.60367	5.83933	6.26911
42.3	4.064	4.156	4.21867	4.42044	4.56956	4.84922	4.89722	5.16889	5.41033	5.595	5.85511	6.26678
42.4	4.06322	4.13989	4.23622	4.43111	4.567	4.81233	4.92033	5.17967	5.40756	5.58133	5.87311	6.26056
42.5	4.05356	4.13078	4.25178	4.43211	4.56311	4.77189	4.94367	5.19144	5.41667	5.57367	5.88822	6.25289
42.6	4.03589	4.12978	4.26278	4.42233	4.56022	4.72878	4.96811	5.204	5.43656	5.574	5.89989	6.24622
42.7	4.02611	4.13289	4.26678	4.41133	4.55322	4.69878	4.99211	5.205	5.45078	5.57655	5.90589	6.23889
42.8	4.02811	4.13967	4.26567	4.40422	4.53489	4.68078	5.00878	5.18989	5.45778	5.585	5.90822	6.22511
42.9	4.03311	4.15422	4.26578	4.40167	4.51533	4.67089	5.01322	5.16478	5.45867	5.60233	5.90256	6.20478
43	4.02789	4.16756	4.27078	4.395	4.50944	4.67422	5.007	5.15267	5.45767	5.61355	5.89778	6.18578
43.1	4.01511	4.17889	4.27733	4.38344	4.51611	4.69	4.99211	5.15311	5.45389	5.61989	5.89644	6.17
43.2	4.00867	4.18956	4.27555	4.37122	4.532	4.70756	4.97789	5.15867	5.44444	5.62567	5.90011	6.16278
43.3	4.01033	4.20289	4.26722	4.36267	4.55722	4.72167	4.96556	5.16556	5.42933	5.63089	5.90411	6.163
43.4	4.01555	4.21233	4.26267	4.36178	4.57944	4.73022	4.95211	5.17178	5.41544	5.62922	5.91022	6.16233
43.5	4.01867	4.214	4.26167	4.36344	4.58667	4.73722	4.94178	5.16822	5.40855	5.62767	5.917	6.162
43.6	4.01689	4.20833	4.26311	4.36389	4.58378	4.74378	4.93933	5.15778	5.40978	5.624	5.92322	6.166
43.7	4.00822	4.19922	4.26811	4.36344	4.58578	4.74433	4.93856	5.15722	5.41767	5.61	5.92955	6.17267
43.8	3.99322	4.18755	4.27711	4.36355	4.59444	4.73744	4.93622	5.16911	5.43111	5.58478	5.93667	6.18
43.9	3.98067	4.18455	4.28922	4.37122	4.60144	4.72067	4.92944	5.17455	5.44633	5.56522	5.93789	6.182
44	3.97211	4.18933	4.30267	4.38367	4.60711	4.70189	4.92089	5.174	5.46267	5.55133	5.94067	6.18156
44.1	3.96433	4.19667	4.31456	4.39433	4.61078	4.68889	4.90844	5.17322	5.48	5.54322	5.95233	6.18033
44.2	3.96033	4.20567	4.31456	4.39822	4.60489	4.686	4.90078	5.16189	5.49	5.54322	5.95544	6.18455
44.3	3.96144	4.21722	4.30356	4.39722	4.59211	4.69167	4.89667	5.14267	5.49122	5.54911	5.95055	6.193
44.4	3.96956	4.24189	4.29444	4.39855	4.58922	4.69722	4.88911	5.139	5.488	5.55867	5.952	6.19867
44.5	3.98278	4.28478	4.29344	4.40289	4.60078	4.70033	4.87689	5.15989	5.486	5.57655	5.96778	6.19956
44.6	3.99756	4.33733	4.29722	4.40478	4.61633	4.70722	4.87144	5.18867	5.48756	5.60333	5.99233	6.20256
44.7	4.00755	4.37911	4.303	4.40389	4.62433	4.71744	4.86944	5.20444	5.49044	5.62422	6.01389	6.20689
44.8	4.01178	4.41067	4.31189	4.40222	4.62455	4.72567	4.86922	5.20689	5.49489	5.63922	6.02722	6.21056
44.9	4.01356	4.42667	4.32144	4.40233	4.628	4.73367	4.87455	5.20511	5.49244	5.65322	6.02389	6.21267
45	4.01422	4.42578	4.33089	4.40411	4.63733	4.74378	4.88689	5.20144	5.481	5.66744	6.00389	6.21367
45.1	4.00856	4.41155	4.34689	4.40511	4.65	4.75011	4.89656	5.20933	5.47122	5.67655	5.99178	6.21033
45.2	3.996	4.39289	4.36644	4.40111	4.65133	4.74289	4.90378	5.22755	5.46644	5.67622	5.99067	6.20511
45.3	3.97967	4.36189	4.37955	4.39122	4.63433	4.72611	4.91033	5.242	5.45778	5.65956	5.98811	6.20133
45.4	3.96511	4.31633	4.38044	4.37856	4.61711	4.71311	4.91411	5.24055	5.445	5.63667	5.97156	6.19444
45.5	3.954	4.26144	4.36944	4.363	4.60233	4.70433	4.91689	5.22778	5.42889	5.61167	5.944	6.18522
45.6	3.95444	4.21411	4.348	4.35211	4.59556	4.70055	4.92378	5.22144	5.41422	5.59578	5.92311	6.179
45.7	3.96767	4.17256	4.31567	4.35144	4.59422	4.70111	4.93378	5.22111	5.40211	5.58633	5.91311	6.17722
45.8	3.98722	4.14244	4.27922	4.35778	4.58655	4.697	4.94067	5.217	5.40067	5.578	5.913	6.17844
45.9	4.00578	4.12333	4.24955	4.35767	4.56867	4.68789	4.94367	5.20655	5.40789	5.56778	5.91478	6.18455
46	4.02367	4.10922	4.22856	4.35433	4.55044	4.68056	4.94244	5.19044	5.42144	5.55878	5.916	6.19355
46.1	4.04022	4.102	4.21356	4.358	4.54622	4.68144	4.93622	5.17567	5.43289	5.56344	5.91567	6.19489
46.2	4.055	4.10411	4.20333	4.37011	4.55589	4.68978	4.92489	5.16355	5.441	5.58355	5.91444	6.18689
46.3	4.06378	4.10622	4.19667	4.38356	4.56011	4.69433	4.913	5.15411	5.44511	5.60278	5.91667	6.17833
46.4	4.06578	4.099	4.19244	4.394	4.56356	4.69489	4.90222	5.143	5.45189	5.61867	5.92222	6.17222
46.5	4.05867	4.08522	4.19156	4.39289	4.57022	4.69255	4.89378	5.13067	5.45978	5.63578	5.92467	6.16589
46.6	4.04789	4.08311	4.19411	4.38522	4.56778	4.69222	4.89044	5.12633	5.45811	5.63722	5.92333	6.16311
46.7	4.035	4.093	4.19767	4.37444	4.55689	4.69333	4.89178	5.13022	5.44789	5.62333	5.92022	6.16333
46.8	4.02233	4.10822	4.19533	4.37067	4.548	4.69644	4.89378	5.136	5.43833	5.61578	5.92122	6.16233
46.9	4.00789	4.12333	4.18911	4.37167	4.54689	4.70311	4.89433	5.13955	5.43278	5.62744	5.92489	6.15889
47	3.99311	4.127	4.18633	4.37111	4.55155	4.71356	4.89467	5.13689	5.43478	5.64611	5.92811	6.15878
47.1	3.97933	4.11478	4.19533	4.36622	4.55322	4.71578	4.897	5.134	5.44011	5.65467	5.92667	6.15511
47.2	3.96711	4.093	4.21689	4.36044	4.54867	4.71	4.90011	5.134	5.444	5.65478	5.92078	6.14578
47.3	3.96455	4.07967	4.23811	4.36256	4.53855	4.70978	4.90244	5.13944	5.44378	5.64878	5.91944	6.13967
47.4	3.97322	4.07678	4.25556	4.37344	4.52411	4.71822	4.904	5.14989	5.44022	5.63667	5.92444	6.13955
47.5	3.97978	4.06844	4.26933	4.38322	4.51978	4.72656	4.90478	5.15733	5.44055	5.63922	5.93156	6.13822
47.6	3.97478	4.05556	4.27889	4.39278	4.52489	4.728	4.90767	5.16289	5.44156	5.658	5.93956	6.13278
47.7	3.962	4.04655	4.28111	4.40544	4.53011	4.72022	4.91589	5.17322	5.43822	5.673	5.95067	6.125
47.8	3.95889	4.035	4.28655	4.40878	4.52944	4.70944	4.92411	5.18322	5.434	5.67333	5.97311	6.11644
47.9	3.96511	4.02144	4.29355	4.403	4.525	4.69878	4.93167	5.19111	5.43033	5.66311	6.00778	6.10933
48	3.97422	4.02144	4.28689	4.39544	4.526	4.69744	4.93933	5.19533	5.43267	5.65233	6.062	6.11344
48.1	3.983	4.04389	4.26122	4.38989	4.53256	4.70333	4.94867	5.19956	5.441	5.63778	6.13844	6.12944
48.2	3.98411	4.07589	4.23267	4.38322	4.54022	4.70389	4.95822	5.20433	5.45044	5.62455	6.21811	6.14378
48.3	3.97589	4.09944	4.212	4.37922	4.55178	4.69867	4.96389	5.20578	5.45778	5.63233	6.25989	6.14844
48.4	3.965	4.11411	4.19944	4.37733	4.56767	4.69233	4.96389	5.20322	5.46544	5.65978	6.26444	6.14544
48.5	3.96589	4.125	4.20067	4.37178	4.57722	4.69756	4.95978	5.20244	5.47311	5.672	6.264	6.14022
48.6	3.97955	4.13367	4.21689	4.36167	4.57789	4.71556	4.95244	5.205	5.47989	5.66078	6.26611	6.13356
48.7	3.98867	4.15044	4.22856	4.36011	4.57678	4.731	4.94689	5.21533	5.48444	5.63767	6.25722	6.12722
48.8	3.991	4.17367	4.22522	4.36511	4.58411	4.73278	4.93978	5.22656	5.49467	5.62278	6.22744	6.124
48.9	3.99211	4.18989	4.21511	4.37078	4.59955	4.72433	4.92844	5.23289	5.51044	5.62133	6.17311	6.12278
49	3.99767	4.19022	4.21333	4.38078	4.62889	4.72356	4.92067	5.23055	5.51322	5.62911	6.10522	6.12244
49.1	4.00755	4.17889	4.21778	4.39367	4.67122	4.72956	4.91756	5.22089	5.504	5.64111	6.03367	6.12444
49.2	4.01844	4.17211	4.22378	4.39855	4.71233	4.73433	4.923	5.21378	5.49378	5.63522	5.99133	6.13444
49.3	4.02811	4.16989	4.23322	4.39144	4.74567	4.73467	4.93656	5.21267	5.48811	5.61011	5.97411	6.15267
49.4	4.032	4.16778	4.24044	4.37889	4.782	4.72589	4.951	5.21011	5.48844	5.59878	5.952	6.175
49.5	4.03078	4.16955	4.24222	4.36789	4.82167	4.71078	4.95411	5.20256	5.48778	5.60844	5.92111	6.19544
49.6	4.02644	4.17678	4.24556	4.35989	4.85789	4.69678	4.94833	5.19478	5.48078	5.62544	5.88822	6.21189
49.7	4.02078	4.19033	4.25422	4.35167	4.87022	4.69389	4.94789	5.187	5.464	5.63689	5.86778	6.22589
49.8	4.01356	4.20989	4.26644	4.34189	4.85611	4.70167	4.95522	5.17778	5.43844	5.64444	5.86089	6.23833
49.9	4.005	4.23033	4.27389	4.32811	4.81833	4.70767	4.957	5.17378	5.42567	5.65167	5.85478	6.24589
50	3.99878	4.24444	4.27855	4.31744	4.76944	4.71678	4.94756	5.18444	5.42989	5.65333	5.851	6.24322
50.1	3.99833	4.252	4.27778	4.31611	4.71978	4.73433	4.92733	5.20422	5.44255	5.65189	5.85578	6.23
50.2	3.99744	4.26356	4.27511	4.32122	4.675	4.74578	4.90544	5.21178	5.43856	5.64622	5.85933	6.21911
50.3	3.99567	4.27767	4.27089	4.331	4.63556	4.75	4.88478	5.20767	5.42011	5.63667	5.86067	6.21211
50.4	3.99333	4.27944	4.26644	4.33867	4.59978	4.74422	4.87244	5.20044	5.40667	5.63244	5.86911	6.20667
50.5	3.99167	4.26267	4.26133	4.34389	4.565	4.72956	4.86589	5.19422	5.40578	5.63889	5.89289	6.19789
50.6	3.99244	4.23089	4.25989	4.353	4.542	4.71056	4.85544	5.19522	5.41055	5.64555	5.92678	6.18356
50.7	3.99978	4.19478	4.25478	4.37033	4.53489	4.701	4.84344	5.20389	5.41033	5.63922	5.966	6.17022
50.8	4.011	4.15933	4.24456	4.39078	4.535	4.69744	4.83389	5.21367	5.40211	5.62389	6.00967	6.16155
50.9	4.01478	4.13744	4.23567	4.40222	4.53011	4.68533	4.83744	5.21333	5.39	5.61522	6.03489	6.15756
51	4.00933	4.13056	4.23	4.40355	4.52022	4.66233	4.85533	5.20244	5.37578	5.61589	6.03655	6.157
51.1	4.00444	4.12389	4.22244	4.39989	4.513	4.65033	4.87578	5.19678	5.37978	5.62278	6.038	6.148
51.2	4.00222	4.11189	4.21378	4.38856	4.51822	4.65511	4.89433	5.19322	5.40289	5.62789	6.05311	6.13278
51.3	4.00056	4.10433	4.20456	4.37044	4.53989	4.67522	4.91511	5.18522	5.43344	5.62311	6.06889	6.11911
51.4	4.00489	4.10922	4.19311	4.35222	4.55767	4.70367	4.93633	5.17878	5.44733	5.61789	6.062	6.10889
51.5	4.014	4.12378	4.18178	4.33278	4.57111	4.737	4.95689	5.17422	5.44711	5.61544	6.03311	6.10022
51.6	4.01644	4.13789	4.18	4.31356	4.58455	4.75744	4.97311	5.16778	5.44633	5.61722	5.99367	6.09089
51.7	4.00744	4.15167	4.18789	4.29744	4.60144	4.76233	4.98578	5.15644	5.44756	5.61667	5.94867	6.08444
51.8	3.99733	4.15855	4.19778	4.288	4.62233	4.76233	4.99022	5.14344	5.44467	5.60622	5.91933	6.08556
51.9	3.99778	4.15433	4.21089	4.28055	4.65089	4.763	4.98522	5.13489	5.44489	5.59411	5.90956	6.09267
52	4.00733	4.14322	4.22678	4.277	4.68022	4.76033	4.97389	5.13278	5.44733	5.58589	5.90989	6.10444
52.1	4.012	4.13489	4.23956	4.27656	4.68967	4.75155	4.96378	5.14222	5.44578	5.58144	5.90678	6.11222
52.2	4.00911	4.13011	4.24811	4.27822	4.67655	4.73733	4.95567	5.16367	5.43889	5.57867	5.90022	6.11433
52.3	3.99467	4.12655	4.251	4.27967	4.66667	4.72244	4.95278	5.18444	5.43989	5.56755	5.902	6.12
52.4	3.97278	4.12333	4.24267	4.28678	4.66456	4.70544	4.95344	5.201	5.44411	5.55511	5.90744	6.138
52.5	3.951	4.12	4.22267	4.295	4.66433	4.69089	4.95644	5.21811	5.44778	5.55144	5.90867	6.16311
52.6	3.93722	4.11878	4.20744	4.30711	4.65956	4.68078	4.951	5.22778	5.44956	5.56033	5.91	6.18211
52.7	3.92889	4.12044	4.19622	4.32456	4.64933	4.67433	4.937	5.22856	5.44711	5.57878	5.91167	6.19589
52.8	3.91744	4.12333	4.18467	4.33955	4.63711	4.674	4.92478	5.22578	5.43744	5.58978	5.91122	6.20944
52.9	3.90378	4.12478	4.17211	4.34322	4.62744	4.68311	4.92089	5.22656	5.42444	5.58944	5.90622	6.224
53	3.89767	4.12289	4.16422	4.34278	4.62778	4.69611	4.91989	5.22722	5.41267	5.58722	5.89789	6.24444
53.1	3.89411	4.125	4.16355	4.35344	4.62722	4.70355	4.91267	5.22089	5.40067	5.59044	5.89189	6.26689
53.2	3.89044	4.13167	4.17378	4.37111	4.62289	4.70667	4.90033	5.21022	5.39167	5.59444	5.89144	6.28522
53.3	3.89778	4.14144	4.19456	4.38955	4.61533	4.71444	4.88556	5.19778	5.39189	5.597	5.90244	6.29511
53.4	3.91955	4.15367	4.22444	4.40855	4.60589	4.72833	4.86855	5.18344	5.40156	5.59944	5.92522	6.29767
53.5	3.94778	4.16211	4.24633	4.424	4.59856	4.74355	4.85878	5.17678	5.41533	5.59767	5.94567	6.30067
53.6	3.975	4.16111	4.25922	4.43811	4.59489	4.752	4.85522	5.17544	5.42755	5.582	5.95689	6.30155
53.7	3.99989	4.15522	4.26422	4.46444	4.58778	4.748	4.84744	5.16855	5.43222	5.55867	5.96267	6.29811
53.8	4.02122	4.15055	4.26267	4.50556	4.56678	4.73544	4.84322	5.15789	5.43411	5.555	5.97344	6.28756
53.9	4.04111	4.145	4.25411	4.55778	4.53533	4.71678	4.84489	5.145	5.43378	5.56956	5.98767	6.27144
54	4.06544	4.13278	4.24133	4.60189	4.51544	4.70467	4.85511	5.13422	5.42944	5.58122	5.99256	6.25978
54.1	4.09322	4.11533	4.22689	4.63511	4.51244	4.70144	4.87	5.12411	5.41811	5.57978	5.98378	6.25533
54.2	4.11011	4.095	4.21611	4.65522	4.51889	4.69933	4.88856	5.11533	5.40133	5.56478	5.96378	6.25244
54.3	4.11567	4.07267	4.20822	4.65289	4.52478	4.696	4.91033	5.10656	5.39067	5.55167	5.946	6.24689
54.4	4.11467	4.05233	4.20367	4.62655	4.52911	4.69689	4.93578	5.09922	5.39022	5.54722	5.93511	6.24067
54.5	4.10855	4.04044	4.20511	4.59211	4.52967	4.69844	4.95678	5.10322	5.39267	5.55378	5.93222	6.22967
54.6	4.09589	4.03711	4.213	4.554	4.52644	4.698	4.97122	5.12022	5.39478	5.56944	5.93589	6.21233
54.7	4.08044	4.03711	4.22544	4.51656	4.52855	4.69433	4.96911	5.13711	5.392	5.57322	5.93689	6.19555
54.8	4.06667	4.03811	4.24044	4.477	4.54033	4.69633	4.95689	5.148	5.39022	5.56833	5.93389	6.187
54.9	4.05633	4.03778	4.254	4.44011	4.55333	4.70011	4.94033	5.15511	5.394	5.57044	5.93411	6.182
55	4.053	4.04178	4.26222	4.40378	4.55478	4.70544	4.92267	5.15978	5.403	5.58511	5.93222	6.16855
55.1	4.05578	4.05011	4.26567	4.37067	4.547	4.71267	4.90367	5.16233	5.41422	5.608	5.92455	6.14789
55.2	4.05222	4.06055	4.26755	4.35667	4.54078	4.71544	4.887	5.16244	5.41567	5.61911	5.90978	6.12567
55.3	4.03633	4.07189	4.26856	4.366	4.53711	4.70933	4.875	5.159	5.40711	5.61611	5.89589	6.10356
55.4	4.01789	4.08278	4.26689	4.37767	4.53622	4.70689	4.87578	5.14656	5.40322	5.60911	5.88811	6.08911
55.5	4.01289	4.091	4.26111	4.37622	4.53711	4.71478	4.88789	5.131	5.41322	5.60978	5.88622	6.08722
55.6	4.01789	4.09833	4.25256	4.36355	4.53667	4.72689	4.90689	5.11655	5.433	5.61567	5.89144	6.09244
55.7	4.02089	4.10967	4.24456	4.35433	4.531	4.73478	4.92356	5.10811	5.43944	5.61744	5.89789	6.09333
55.8	4.02022	4.12556	4.23711	4.35156	4.52033	4.73844	4.93744	5.10533	5.42844	5.61378	5.90389	6.08911
55.9	4.01567	4.13933	4.23378	4.35844	4.51433	4.735	4.94967	5.10855	5.41289	5.60944	5.91967	6.09
56	4.01044	4.15189	4.23778	4.372	4.51622	4.72356	4.96111	5.11844	5.40678	5.60467	5.94589	6.09733
56.1	4.01389	4.16533	4.24811	4.38578	4.52378	4.71133	4.96844	5.13678	5.41022	5.60289	5.97022	6.10844
56.2	4.02044	4.176	4.25444	4.39044	4.53278	4.70389	4.96522	5.15922	5.41278	5.61133	5.983	6.11744
56.3	4.02633	4.18467	4.257	4.389	4.54367	4.70033	4.95233	5.18356	5.41289	5.62722	5.98478	6.12333
56.4	4.02544	4.19478	4.26333	4.39278	4.55322	4.69744	4.93533	5.20178	5.40989	5.63867	5.982	6.11722
56.5	4.02311	4.20711	4.27756	4.40189	4.559	4.69555	4.91544	5.21356	5.40744	5.64444	5.97755	6.09567
56.6	4.02478	4.21778	4.29533	4.40411	4.56555	4.69544	4.89567	5.22078	5.42	5.65011	5.97633	6.06644
56.7	4.02389	4.22211	4.30467	4.39522	4.59189	4.70244	4.87744	5.22544	5.44033	5.65467	5.97078	6.04622
56.8	4.01811	4.21955	4.30333	4.377	4.63567	4.71733	4.86044	5.22722	5.459	5.65789	5.96044	6.03378
56.9	4.00867	4.21422	4.29533	4.361	4.67733	4.731	4.84455	5.21567	5.46155	5.66133	5.95089	6.02456
57	3.99644	4.20722	4.28233	4.34944	4.71311	4.741	4.82978	5.18856	5.44778	5.66522	5.94344	6.018
57.1	3.99067	4.20533	4.275	4.34522	4.74	4.74811	4.822	5.15867	5.43344	5.66689	5.93967	6.01656
57.2	3.988	4.211	4.27456	4.34511	4.74867	4.75511	4.82378	5.13678	5.42556	5.66933	5.93911	6.01789
57.3	3.98	4.22278	4.27444	4.34878	4.74333	4.76133	4.83311	5.12311	5.41867	5.67444	5.937	6.02733
57.4	3.97089	4.22789	4.25978	4.35478	4.74444	4.76755	4.84433	5.11044	5.40522	5.66756	5.926	6.04933
57.5	3.96278	4.22767	4.23355	4.36344	4.74689	4.77244	4.85722	5.098	5.38811	5.64933	5.90844	6.07978
57.6	3.96178	4.22333	4.21611	4.37733	4.73044	4.76667	4.87122	5.08644	5.37655	5.633	5.89622	6.10278
57.7	3.96622	4.21322	4.21267	4.39689	4.69467	4.74767	4.88667	5.07711	5.36933	5.62544	5.891	6.11833
57.8	3.971	4.19589	4.21444	4.41111	4.65633	4.72944	4.90278	5.079	5.36744	5.62389	5.88811	6.12844
57.9	3.97289	4.18389	4.21389	4.40933	4.62067	4.72933	4.91889	5.09122	5.37333	5.62378	5.89289	6.12944
58	3.97444	4.17533	4.21011	4.39378	4.59367	4.74556	4.93333	5.10644	5.38178	5.62289	5.90555	6.12311
58.1	3.98111	4.16144	4.20378	4.38033	4.58467	4.75333	4.94344	5.11256	5.38333	5.61911	5.91611	6.11978
58.2	3.99344	4.14089	4.19544	4.37211	4.59378	4.74722	4.94933	5.10933	5.37756	5.61267	5.92222	6.12133
58.3	3.99967	4.126	4.19555	4.36767	4.60067	4.73467	4.95244	5.109	5.36911	5.61767	5.92856	6.12578
58.4	3.99678	4.11711	4.20378	4.36311	4.60255	4.72811	4.94878	5.11833	5.359	5.63155	5.93555	6.13178
58.5	3.987	4.117	4.21167	4.35733	4.60055	4.73156	4.938	5.13478	5.34944	5.64356	5.94044	6.13933
58.6	3.97867	4.12467	4.21455	4.35411	4.59689	4.73378	4.93922	5.14233	5.34589	5.651	5.94489	6.146
58.7	3.97244	4.13656	4.21389	4.35567	4.59111	4.73078	4.95244	5.14189	5.34755	5.65489	5.94733	6.15289
58.8	3.96767	4.13778	4.21589	4.36789	4.58811	4.71667	4.96178	5.14433	5.35156	5.658	5.93967	6.16422
58.9	3.96233	4.12744	4.221	4.38911	4.59189	4.69733	4.95633	5.15456	5.35744	5.65967	5.92122	6.18
59	3.95478	4.11333	4.22755	4.40678	4.599	4.69278	4.94044	5.17267	5.36689	5.659	5.90378	6.18989
59.1	3.94589	4.10178	4.23667	4.41811	4.59611	4.70155	4.93067	5.19378	5.37856	5.65511	5.89456	6.18267
59.2	3.93789	4.09233	4.24867	4.42589	4.58556	4.71522	4.93	5.21311	5.39189	5.64978	5.89333	6.15956
59.3	3.94011	4.08878	4.25622	4.43067	4.58367	4.72389	4.93122	5.22378	5.403	5.64589	5.90444	6.14022
59.4	3.95378	4.09233	4.25755	4.43144	4.59367	4.72811	4.93167	5.22589	5.41111	5.64344	5.929	6.12911
59.5	3.96533	4.10233	4.25722	4.42578	4.60844	4.74111	4.91844	5.233	5.41378	5.63789	5.95556	6.12367
59.6	3.96489	4.11411	4.26267	4.41622	4.62	4.762	4.90122	5.24367	5.41378	5.62878	5.97222	6.11655
59.7	3.95555	4.12889	4.27355	4.40544	4.62211	4.78167	4.89644	5.25011	5.41167	5.61756	5.98033	6.10789
59.8	3.952	4.14689	4.27055	4.39422	4.62833	4.8	4.90411	5.25078	5.40767	5.60533	5.98722	6.10222
59.9	3.95367	4.16655	4.25344	4.38255	4.642	4.81878	4.92011	5.24678	5.40233	5.59233	5.99167	6.10189
60	3.95789	4.18144	4.23411	4.37422	4.68111	4.83311	4.925	5.23844	5.39767	5.585	5.98867	6.11511
60.1	3.96378	4.19044	4.22122	4.37178	4.749	4.83522	4.917	5.223	5.39367	5.58689	5.978	6.14089
60.2	3.96489	4.19	4.21889	4.37511	4.826	4.826	4.90989	5.204	5.39378	5.59567	5.95756	6.15978
60.3	3.95911	4.18122	4.21511	4.37155	4.885	4.81778	4.91655	5.19478	5.40089	5.60378	5.93633	6.16333
60.4	3.95311	4.16756	4.20478	4.35933	4.93156	4.81111	4.93033	5.19644	5.413	5.61167	5.92244	6.15667
60.5	3.95467	4.15044	4.18578	4.35089	4.95967	4.79978	4.93356	5.20111	5.41578	5.61811	5.91622	6.14533
60.6	3.96333	4.12911	4.15933	4.34967	4.96578	4.78222	4.92455	5.20667	5.40644	5.62267	5.91511	6.12878
60.7	3.97011	4.10778	4.14744	4.35411	4.94578	4.75767	4.91811	5.241	5.39178	5.62844	5.91711	6.10656
60.8	3.98044	4.09111	4.15422	4.36044	4.91944	4.73344	4.91967	5.35078	5.38122	5.64011	5.92878	6.08444
60.9	3.99544	4.08056	4.16611	4.36456	4.88189	4.72122	4.932	5.54089	5.37467	5.65189	5.95022	6.06356
61	4.00311	4.07089	4.16422	4.37711	4.82	4.71178	4.95022	5.66578	5.36611	5.65222	5.96755	6.04689
61.1	4.00356	4.06144	4.15222	4.40144	4.74011	4.70189	4.97189	5.722	5.35511	5.64311	5.97811	6.03555
61.2	4.00167	4.055	4.14922	4.44278	4.66633	4.68956	4.98278	5.73589	5.342	5.63289	5.97689	6.03133
61.3	4	4.05489	4.15833	4.49556	4.59889	4.68178	4.98022	5.734	5.32855	5.622	5.96711	6.03278
61.4	4.00144	4.06267	4.17333	4.54067	4.55267	4.68433	4.97433	5.72689	5.326	5.61367	5.961	6.03889
61.5	4.00989	4.073	4.18922	4.55889	4.534	4.693	4.97433	5.72167	5.33589	5.61422	5.96367	6.03933
61.6	4.02144	4.08244	4.203	4.55278	4.52956	4.70278	4.97622	5.68711	5.35178	5.62	5.97056	6.03011
61.7	4.02622	4.08455	4.21233	4.54489	4.51967	4.70689	4.97333	5.57611	5.35833	5.617	5.96744	6.02511
61.8	4.02333	4.07889	4.21767	4.53978	4.50433	4.70544	4.96544	5.38867	5.35422	5.603	5.95267	6.02911
61.9	4.02633	4.07511	4.227	4.52156	4.49433	4.71289	4.95967	5.27689	5.35033	5.58911	5.94511	6.03633
62	4.03578	4.07789	4.23722	4.48678	4.49067	4.72567	4.95678	5.24567	5.35389	5.57922	5.95189	6.04144
62.1	4.04756	4.082	4.243	4.44378	4.493	4.733	4.96056	5.25533	5.36233	5.57244	5.96789	6.04678
62.2	4.05844	4.08478	4.24778	4.40256	4.49867	4.73511	4.96633	5.28567	5.37011	5.56844	5.971	6.04511
62.3	4.06778	4.08778	4.25256	4.36733	4.50678	4.73333	4.97211	5.33522	5.37756	5.56567	5.96056	6.03922
62.4	4.06922	4.091	4.25733	4.34944	4.515	4.73233	4.97755	5.41122	5.385	5.55733	5.94589	6.04856
62.5	4.06089	4.09044	4.25978	4.34611	4.52367	4.73133	4.98744	5.52178	5.39167	5.54333	5.93444	6.07844
62.6	4.04789	4.09011	4.25978	4.34033	4.53244	4.73055	5.00067	5.65289	5.40411	5.53533	5.93178	6.10855
62.7	4.03311	4.099	4.26322	4.33478	4.54056	4.73189	5.00978	5.74756	5.42611	5.545	5.93233	6.13167
62.8	4.01589	4.11367	4.27222	4.332	4.54711	4.73778	5.01433	5.80211	5.45256	5.56933	5.93144	6.15144
62.9	4.00078	4.122	4.27889	4.32989	4.55656	4.74567	5.014	5.82233	5.46844	5.58822	5.924	6.15956
63	3.98889	4.12233	4.28067	4.32711	4.57011	4.75433	5.00922	5.81111	5.47189	5.59778	5.91044	6.15267
63.1	3.97922	4.11555	4.27255	4.32078	4.58544	4.75611	5.00922	5.76956	5.46755	5.60255	5.91033	6.14589
63.2	3.96922	4.10389	4.257	4.31311	4.59567	4.75022	5.01656	5.70911	5.45655	5.60933	5.92489	6.14855
63.3	3.96178	4.09344	4.23778	4.30856	4.60044	4.73789	5.02389	5.61767	5.44	5.619	5.94222	6.15211
63.4	3.95711	4.09122	4.22522	4.31444	4.60733	4.733	5.02778	5.50078	5.42056	5.63144	5.94389	6.14267
63.5	3.95467	4.09489	4.21744	4.32878	4.61655	4.73489	5.03044	5.373	5.39778	5.64411	5.932	6.121
63.6	3.95322	4.09644	4.20611	4.34044	4.62578	4.73189	5.035	5.28689	5.37467	5.64522	5.92333	6.09889
63.7	3.95311	4.09633	4.19011	4.347	4.633	4.71755	5.03867	5.23944	5.35478	5.63344	5.924	6.08233
63.8	3.95056	4.101	4.18133	4.35322	4.633	4.70011	5.04122	5.21867	5.34389	5.62455	5.92955	6.08078
63.9	3.94878	4.10889	4.187	4.35678	4.62556	4.68844	5.04355	5.21667	5.33644	5.62144	5.93033	6.08089
64	3.94956	4.11844	4.20544	4.35622	4.61533	4.683	5.04389	5.22611	5.33167	5.61933	5.92567	6.07633
64.1	3.95433	4.12878	4.229	4.35567	4.61722	4.68856	5.03689	5.23689	5.33578	5.61555	5.91855	6.07278
64.2	3.96267	4.14	4.25644	4.35656	4.63289	4.706	5.022	5.24933	5.35033	5.611	5.90989	6.07389
64.3	3.97411	4.15089	4.28055	4.35378	4.64855	4.71722	4.99944	5.24756	5.36767	5.605	5.90989	6.08178
64.4	3.98578	4.16411	4.30244	4.347	4.65611	4.71511	4.97133	5.22833	5.37933	5.59667	5.91789	6.08744
64.5	3.997	4.17911	4.32411	4.34	4.65878	4.70933	4.94222	5.19611	5.38	5.58856	5.92433	6.08178
64.6	4.00911	4.19956	4.331	4.33244	4.66155	4.70678	4.92789	5.17333	5.38467	5.58189	5.92589	6.07789
64.7	4.02078	4.22644	4.32211	4.32522	4.66422	4.70522	4.928	5.16133	5.39511	5.57711	5.92489	6.08011
64.8	4.02555	4.25644	4.30578	4.32078	4.67022	4.69944	4.92644	5.15222	5.41178	5.57322	5.92978	6.09211
64.9	4.02211	4.28544	4.29078	4.31811	4.68244	4.69111	4.91333	5.13744	5.43011	5.569	5.94011	6.10544
65	4.01255	4.31544	4.28011	4.31367	4.694	4.67755	4.89656	5.11889	5.44189	5.56178	5.94889	6.10722
65.1	4.00155	4.35855	4.26722	4.31611	4.70767	4.66278	4.89622	5.10733	5.44133	5.55622	5.94489	6.10122
65.2	3.99133	4.41289	4.25122	4.32589	4.72922	4.65178	4.91089	5.105	5.43433	5.55322	5.92878	6.09378
65.3	3.98567	4.45378	4.22967	4.33689	4.75867	4.64744	4.92967	5.10956	5.433	5.55167	5.91989	6.09567
65.4	3.98489	4.47578	4.20211	4.34755	4.79389	4.64855	4.95044	5.11967	5.43822	5.551	5.92256	6.10722
65.5	3.98344	4.47633	4.187	4.35689	4.84122	4.65333	4.95867	5.11567	5.43255	5.54978	5.92833	6.10722
65.6	3.97589	4.45756	4.18789	4.35944	4.91456	4.66	4.95222	5.097	5.417	5.54589	5.92911	6.09289
65.7	3.96433	4.42622	4.19178	4.35656	5.00933	4.66611	4.946	5.07655	5.39855	5.54155	5.92578	6.07733
65.8	3.96178	4.39044	4.19267	4.359	5.10289	4.67333	4.94722	5.06833	5.38211	5.54767	5.91955	6.06711
65.9	3.967	4.34711	4.19267	4.364	5.194	4.68022	4.95089	5.06922	5.36867	5.56267	5.91333	6.06022
66	3.96922	4.28667	4.19722	4.36344	5.25856	4.68667	4.94489	5.06522	5.36355	5.571	5.91655	6.05311
66.1	3.96444	4.21089	4.20489	4.35855	5.28378	4.696	4.93389	5.05467	5.36733	5.56622	5.92878	6.04833
66.2	3.95311	4.14444	4.217	4.354	5.27956	4.70822	4.92589	5.04556	5.37578	5.55311	5.93255	6.04289
66.3	3.93967	4.10211	4.23433	4.34389	5.25489	4.70855	4.91955	5.04889	5.38589	5.54256	5.92856	6.03289
66.4	3.928	4.08244	4.25422	4.33222	5.20044	4.69844	4.91633	5.06478	5.39656	5.53611	5.92222	6.02044
66.5	3.92244	4.07233	4.268	4.33033	5.11744	4.69511	4.91278	5.083	5.40933	5.52878	5.91744	6.01856
66.6	3.92289	4.06911	4.27467	4.33955	5.00978	4.70233	4.90756	5.101	5.42489	5.51889	5.91322	6.02944
66.7	3.92055	4.06689	4.27233	4.35111	4.89878	4.71378	4.90489	5.11511	5.44022	5.50278	5.90989	6.04867
66.8	3.91978	4.06255	4.262	4.36655	4.78678	4.72511	4.90689	5.128	5.45189	5.48922	5.90867	6.06689
66.9	3.92689	4.05344	4.24611	4.38378	4.69322	4.73144	4.90622	5.14233	5.45867	5.48822	5.91033	6.08033
67	3.93756	4.06011	4.23667	4.38933	4.62667	4.71955	4.90211	5.16655	5.45	5.49655	5.91267	6.08355
67.1	3.95056	4.07989	4.23367	4.38511	4.58556	4.69378	4.89522	5.19822	5.42633	5.51156	5.91433	6.07767
67.2	3.963	4.09511	4.22956	4.38211	4.56456	4.67944	4.88856	5.21689	5.40256	5.51933	5.90889	6.07711
67.3	3.97589	4.10022	4.21955	4.38255	4.56422	4.68244	4.88189	5.21589	5.38722	5.51744	5.89555	6.08911
67.4	3.98978	4.10789	4.21089	4.38233	4.56944	4.68689	4.88022	5.20789	5.37567	5.51578	5.87944	6.10144
67.5	4.00356	4.12589	4.21189	4.387	4.57689	4.687	4.88367	5.20311	5.35889	5.52622	5.86478	6.10422
67.6	4.01433	4.15611	4.22167	4.39544	4.585	4.68578	4.89055	5.19978	5.33955	5.54278	5.85044	6.10356
67.7	4.01478	4.19033	4.23478	4.39544	4.58633	4.68778	4.89933	5.19967	5.33233	5.55	5.84444	6.10133
67.8	4.00422	4.22611	4.25022	4.38455	4.57978	4.69289	4.91022	5.204	5.34	5.54622	5.84911	6.09567
67.9	3.99522	4.24289	4.25822	4.37422	4.57322	4.70789	4.92056	5.201	5.36378	5.54089	5.86156	6.09278
68	3.99367	4.24367	4.25978	4.36333	4.57144	4.72833	4.93233	5.18389	5.39111	5.53355	5.87355	6.09733
68.1	3.99756	4.23689	4.26211	4.34844	4.57278	4.74489	4.946	5.16344	5.40922	5.52778	5.88667	6.09833
68.2	3.99967	4.22478	4.25978	4.33722	4.57722	4.753	4.95556	5.15756	5.42333	5.53355	5.908	6.08955
68.3	4.00056	4.20578	4.25067	4.32789	4.58455	4.75311	4.96155	5.16433	5.43555	5.548	5.93667	6.07289
68.4	4.00022	4.17967	4.23656	4.31744	4.58844	4.75111	4.96256	5.17411	5.44822	5.55633	5.97033	6.05844
68.5	3.99767	4.14944	4.22322	4.30867	4.58533	4.74944	4.95678	5.18533	5.45744	5.55589	6.00967	6.04789
68.6	3.99622	4.12589	4.21522	4.30955	4.58144	4.74556	4.94511	5.19211	5.45355	5.554	6.044	6.047
68.7	3.99767	4.10933	4.21333	4.31211	4.582	4.73111	4.93278	5.18733	5.43944	5.55433	6.06633	6.051
68.8	3.99789	4.098	4.21678	4.31722	4.58344	4.70922	4.91855	5.176	5.42378	5.55711	6.08233	6.05656
68.9	3.99311	4.09067	4.21389	4.32744	4.58811	4.695	4.89944	5.17311	5.42256	5.56855	6.08978	6.06767
69	3.98378	4.08767	4.202	4.343	4.59767	4.69111	4.87533	5.18056	5.43644	5.59011	6.086	6.08622
69.1	3.97644	4.09	4.19622	4.35578	4.607	4.69322	4.85267	5.187	5.44656	5.60589	6.06911	6.10211
69.2	3.97144	4.09422	4.20344	4.36833	4.60967	4.69733	4.83178	5.19211	5.44522	5.60389	6.04567	6.10178
69.3	3.96989	4.09544	4.21444	4.37655	4.61156	4.69956	4.81533	5.19778	5.43856	5.58856	6.01478	6.08278
69.4	3.96611	4.09755	4.21678	4.37667	4.617	4.704	4.81522	5.193	5.445	5.57989	5.98355	6.07233
69.5	3.96	4.101	4.21044	4.37133	4.625	4.71311	4.82978	5.17933	5.463	5.57722	5.95322	6.072
69.6	3.95233	4.10711	4.201	4.36633	4.632	4.72578	4.84267	5.16544	5.478	5.57822	5.92222	6.07911
69.7	3.94422	4.11522	4.19178	4.35855	4.63822	4.73578	4.84678	5.15322	5.48422	5.58256	5.88622	6.08767
69.8	3.935	4.12256	4.19156	4.34822	4.637	4.73567	4.84678	5.13656	5.47767	5.58444	5.85811	6.08967
69.9	3.92978	4.125	4.19622	4.34067	4.62922	4.73567	4.85567	5.12167	5.455	5.582	5.84933	6.08478
70	3.92822	4.12489	4.20089	4.334	4.61922	4.73867	4.87333	5.10878	5.42144	5.58355	5.85544	6.08211
70.1	3.92344	4.12455	4.20733	4.32655	4.61122	4.74089	4.88911	5.092	5.40089	5.591	5.86378	6.08811
70.2	3.914	4.12378	4.21767	4.31867	4.60489	4.74044	4.90055	5.07	5.39711	5.602	5.87267	6.101
70.3	3.91056	4.11711	4.23422	4.31044	4.60122	4.734	4.89789	5.05811	5.392	5.60444	5.87644	6.09856
70.4	3.91856	4.10656	4.25078	4.30089	4.60289	4.72589	4.88144	5.06044	5.38022	5.606	5.87778	6.09022
70.5	3.93622	4.09289	4.26189	4.29478	4.60933	4.72555	4.86222	5.07422	5.37056	5.607	5.88289	6.08522
70.6	3.95833	4.08389	4.26444	4.29678	4.61711	4.72933	4.85944	5.08933	5.35989	5.59978	5.896	6.08478
70.7	3.98322	4.08067	4.26044	4.30511	4.62567	4.73389	4.86944	5.10367	5.34889	5.58444	5.91467	6.08811
70.8	4.00089	4.078	4.25578	4.32055	4.62711	4.73611	4.87155	5.111	5.34411	5.56822	5.92389	6.08889
70.9	4.00867	4.07033	4.25	4.34711	4.61811	4.74233	4.86089	5.11244	5.34822	5.55556	5.92011	6.084
71	4.01267	4.06178	4.23555	4.37856	4.603	4.75867	4.84933	5.11378	5.34922	5.55556	5.91189	6.08178
71.1	4.01344	4.06489	4.21489	4.39367	4.58944	4.78	4.84478	5.11433	5.35911	5.56567	5.91022	6.08811
71.2	4.007	4.07822	4.19244	4.39344	4.57555	4.80311	4.84678	5.11122	5.38144	5.58056	5.913	6.09644
71.3	3.99467	4.09678	4.18133	4.38844	4.56555	4.81522	4.855	5.10422	5.4	5.58711	5.91022	6.10422
71.4	3.978	4.11989	4.18333	4.38111	4.56122	4.81456	4.86933	5.09433	5.40978	5.58411	5.90033	6.113
71.5	3.96	4.13622	4.19367	4.37522	4.56089	4.81133	4.87822	5.08767	5.42022	5.58089	5.89122	6.12144
71.6	3.93944	4.13978	4.20578	4.379	4.55722	4.806	4.88255	5.08155	5.43189	5.57933	5.89433	6.12067
71.7	3.92089	4.13944	4.22067	4.38611	4.55578	4.78878	4.89011	5.07422	5.44078	5.57256	5.91578	6.11555
71.8	3.90778	4.14922	4.23355	4.37389	4.562	4.763	4.90378	5.07089	5.44789	5.56144	5.93033	6.11689
71.9	3.90044	4.16589	4.24333	4.34767	4.57389	4.73033	4.922	5.07189	5.44922	5.547	5.93567	6.12344
72	3.89822	4.17689	4.25	4.33389	4.58355	4.69944	4.936	5.08022	5.43522	5.53144	5.93122	6.13133
72.1	3.90022	4.18233	4.25622	4.33567	4.59078	4.67155	4.94389	5.09633	5.41	5.51322	5.92267	6.14089
72.2	3.90044	4.18278	4.25444	4.342	4.59056	4.65489	4.94689	5.11278	5.39311	5.50011	5.91867	6.14433
72.3	3.89978	4.16967	4.24033	4.34511	4.58822	4.65078	4.94889	5.115	5.38222	5.50122	5.92567	6.13755
72.4	3.89933	4.14722	4.21856	4.33955	4.58856	4.65889	4.94933	5.10511	5.37678	5.51522	5.93567	6.12678
72.5	3.905	4.13144	4.20655	4.328	4.59567	4.67167	4.94744	5.09967	5.37122	5.53733	5.92733	6.12667
72.6	3.91789	4.12467	4.20667	4.31311	4.60867	4.68744	4.94322	5.10189	5.36433	5.56689	5.89833	6.13833
72.7	3.93133	4.11767	4.21767	4.31344	4.62256	4.69911	4.938	5.10255	5.35956	5.59411	5.88044	6.14944
72.8	3.937	4.10922	4.23011	4.32889	4.63344	4.71011	4.93089	5.09789	5.36711	5.61278	5.87767	6.15344
72.9	3.93655	4.09944	4.23967	4.35389	4.64189	4.71867	4.92533	5.087	5.38056	5.62567	5.88111	6.15011
73	3.94044	4.08344	4.24611	4.37011	4.65022	4.713	4.92033	5.07822	5.38455	5.63544	5.90011	6.14878
73.1	3.94778	4.06367	4.25022	4.37911	4.65655	4.69344	4.91478	5.075	5.38122	5.64	5.93333	6.15022
73.2	3.95678	4.054	4.26044	4.38878	4.65322	4.671	4.91033	5.08767	5.37889	5.63689	5.96267	6.15522
73.3	3.96767	4.05733	4.28044	4.401	4.63978	4.65222	4.91044	5.11422	5.378	5.62955	5.97956	6.16256
73.4	3.97544	4.06344	4.29744	4.40544	4.62	4.64289	4.913	5.142	5.38311	5.61911	5.994	6.165
73.5	3.97778	4.06944	4.30211	4.40156	4.59689	4.63911	4.91033	5.17333	5.39389	5.60022	6.00844	6.15533
73.6	3.98055	4.07611	4.30089	4.38944	4.57355	4.63822	4.90311	5.211	5.40322	5.57744	6.02011	6.13833
73.7	3.989	4.08089	4.29922	4.37278	4.557	4.63155	4.89478	5.24233	5.40433	5.55811	6.02544	6.13111
73.8	4.00256	4.083	4.29589	4.35244	4.54778	4.618	4.88589	5.26333	5.39811	5.54233	6.02467	6.136
73.9	4.01111	4.08722	4.29267	4.34211	4.54122	4.61289	4.883	5.269	5.39311	5.53122	6.00411	6.13744
74	4.01378	4.09333	4.29533	4.33944	4.53333	4.623	4.89111	5.26489	5.38556	5.52767	5.96611	6.127
74.1	4.00989	4.09667	4.29789	4.34178	4.52489	4.63778	4.90467	5.25444	5.37455	5.52622	5.92411	6.10644
74.2	4.00655	4.10011	4.29078	4.34622	4.52878	4.64456	4.90933	5.24078	5.36767	5.52311	5.89044	6.08944
74.3	4.00422	4.10389	4.276	4.35244	4.54433	4.64478	4.90733	5.22278	5.36511	5.52	5.865	6.07744
74.4	4.00155	4.10356	4.26167	4.36122	4.55489	4.64833	4.906	5.198	5.36422	5.52244	5.85	6.06878
74.5	3.99722	4.096	4.24867	4.37444	4.55078	4.658	4.90522	5.16844	5.36233	5.53011	5.84678	6.05844
74.6	3.99333	4.08633	4.24178	4.38622	4.535	4.67778	4.90478	5.15011	5.357	5.54233	5.85289	6.03989
74.7	3.98644	4.07978	4.24444	4.38733	4.53055	4.70378	4.91311	5.14489	5.35111	5.56011	5.86078	6.02589
74.8	3.97722	4.07633	4.25244	4.37922	4.54	4.73111	4.92655	5.149	5.34722	5.58133	5.86922	6.02222
74.9	3.97144	4.07855	4.25422	4.37022	4.54667	4.74367	4.93133	5.14755	5.347	5.59378	5.87411	6.03
75	3.97022	4.087	4.24867	4.36189	4.54544	4.73933	4.92533	5.13811	5.35	5.59533	5.87489	6.04722
75.1	3.966	4.094	4.24311	4.35578	4.533	4.73167	4.92278	5.12711	5.35144	5.59167	5.87133	6.06222
75.2	3.95867	4.09733	4.23967	4.35278	4.52255	4.73144	4.92833	5.12511	5.35555	5.59044	5.86833	6.07644
75.3	3.95067	4.102	4.23711	4.34989	4.52855	4.73433	4.94233	5.12878	5.36655	5.592	5.86344	6.09744
75.4	3.947	4.10844	4.23389	4.34478	4.54567	4.72889	4.95489	5.12578	5.37256	5.58722	5.85433	6.12778
75.5	3.94867	4.11555	4.22922	4.33978	4.56789	4.71633	4.96367	5.11678	5.37256	5.57589	5.84289	6.16355
75.6	3.95644	4.12311	4.22089	4.34389	4.57089	4.70567	4.96411	5.10633	5.36822	5.563	5.835	6.18978
75.7	3.96811	4.13367	4.209	4.35755	4.55422	4.69933	4.95911	5.096	5.36311	5.55233	5.82989	6.20667
75.8	3.97867	4.14289	4.20022	4.373	4.54122	4.70622	4.95655	5.09511	5.36044	5.55111	5.83011	6.21922
75.9	3.98633	4.14289	4.19889	4.38244	4.54711	4.72722	4.95556	5.10633	5.36544	5.55367	5.83778	6.21955
76	3.99133	4.13567	4.20344	4.38533	4.56278	4.75478	4.95289	5.12211	5.37478	5.55489	5.84944	6.20678
76.1	3.99744	4.12367	4.20622	4.39689	4.57111	4.77967	4.94311	5.12556	5.37933	5.54611	5.85656	6.19567
76.2	4.00556	4.107	4.20589	4.42122	4.571	4.80233	4.92611	5.11533	5.37789	5.52711	5.85844	6.19022
76.3	4.011	4.09189	4.20467	4.45478	4.57778	4.82544	4.91611	5.11	5.386	5.51411	5.85822	6.18667
76.4	4.01233	4.08311	4.20422	4.49189	4.59211	4.84044	4.91911	5.12111	5.40522	5.517	5.85911	6.176
76.5	4.01267	4.07633	4.20444	4.532	4.61478	4.84356	4.93056	5.14611	5.43022	5.52944	5.86256	6.15811
76.6	4.01544	4.06411	4.204	4.56933	4.64	4.837	4.935	5.16489	5.45144	5.54133	5.86722	6.13789
76.7	4.02067	4.04856	4.20189	4.60567	4.66522	4.82122	4.93344	5.17755	5.46767	5.55455	5.87233	6.11789
76.8	4.02522	4.03944	4.197	4.63778	4.68467	4.80667	4.92856	5.18411	5.475	5.56744	5.87611	6.10478
76.9	4.02667	4.03811	4.19044	4.65933	4.70133	4.79911	4.92	5.18478	5.47389	5.574	5.87844	6.09633
77	4.02289	4.04333	4.18856	4.65689	4.72178	4.79478	4.91033	5.18722	5.46933	5.57822	5.88356	6.08111
77.1	4.01911	4.05189	4.19644	4.63789	4.75767	4.78544	4.90611	5.198	5.46178	5.59233	5.895	6.07311
77.2	4.01622	4.06022	4.21244	4.60633	4.80856	4.77722	4.90311	5.20889	5.45033	5.60944	5.91044	6.07844
77.3	4.00878	4.06356	4.22489	4.57111	4.86756	4.76878	4.89322	5.20267	5.43778	5.61589	5.91911	6.092
77.4	3.99544	4.06211	4.23133	4.53289	4.933	4.75755	4.87589	5.17822	5.425	5.611	5.91922	6.11044
77.5	3.97889	4.06267	4.23344	4.49822	5.00144	4.74355	4.86422	5.15778	5.41422	5.59867	5.92556	6.131
77.6	3.96511	4.06755	4.23156	4.46911	5.05856	4.73322	4.85889	5.14644	5.39967	5.57555	5.957	6.15644
77.7	3.95789	4.07433	4.22378	4.455	5.09989	4.71755	4.86022	5.14389	5.38044	5.55111	6.01356	6.18989
77.8	3.95522	4.07511	4.22444	4.45244	5.11555	4.69855	4.87044	5.143	5.36189	5.53967	6.04244	6.22822
77.9	3.95567	4.071	4.23267	4.45867	5.10311	4.67833	4.88755	5.14233	5.34411	5.53811	6.04322	6.26678
78	3.95089	4.06411	4.24167	4.46322	5.05822	4.66233	4.90111	5.13967	5.33133	5.53678	6.03189	6.28744
78.1	3.93955	4.05378	4.24933	4.46678	4.98522	4.649	4.90867	5.13678	5.32533	5.53711	6.021	6.29022
78.2	3.93033	4.04278	4.26333	4.465	4.89311	4.64733	4.912	5.139	5.32	5.54111	6.01678	6.29011
78.3	3.93144	4.04122	4.277	4.45278	4.79489	4.65667	4.91	5.14667	5.308	5.54333	6.016	6.29378
78.4	3.93889	4.04722	4.28989	4.42889	4.70033	4.67244	4.90222	5.156	5.29333	5.54633	6.00589	6.29889
78.5	3.941	4.04967	4.30978	4.40678	4.62478	4.68656	4.89478	5.15555	5.28567	5.55144	5.973	6.29711
78.6	3.93655	4.04644	4.33844	4.39022	4.56844	4.69833	4.88922	5.14389	5.28578	5.55811	5.91855	6.28722
78.7	3.933	4.04778	4.35322	4.38044	4.53589	4.70189	4.88078	5.13222	5.29144	5.56089	5.89178	6.27244
78.8	3.93456	4.05911	4.34367	4.36489	4.52367	4.69944	4.86567	5.12644	5.30767	5.56411	5.88733	6.24922
78.9	3.94344	4.08144	4.31289	4.34267	4.52555	4.69322	4.848	5.12355	5.33089	5.56544	5.88644	6.21789
79	3.952	4.10456	4.28289	4.33144	4.53689	4.68978	4.83344	5.12222	5.34511	5.55533	5.88567	6.19433
79.1	3.95856	4.12556	4.25589	4.33222	4.55489	4.69	4.82233	5.12256	5.352	5.53544	5.88633	6.17755
79.2	3.95967	4.13633	4.24011	4.34167	4.56778	4.68711	4.82022	5.12478	5.35867	5.51933	5.89	6.15878
79.3	3.95733	4.13833	4.23511	4.35478	4.57511	4.675	4.82967	5.12856	5.36567	5.51178	5.89467	6.13455
79.4	3.95767	4.13967	4.23089	4.35778	4.57567	4.65922	4.84167	5.139	5.36867	5.51411	5.895	6.11178
79.5	3.96333	4.14067	4.21867	4.35322	4.56844	4.65644	4.84667	5.154	5.36522	5.52411	5.88978	6.09667
79.6	3.97122	4.13755	4.20578	4.34955	4.556	4.66478	4.84744	5.16922	5.35189	5.53878	5.88267	6.09133
79.7	3.97411	4.13044	4.20955	4.35233	4.541	4.67178	4.84722	5.18333	5.33533	5.54355	5.87522	6.09211
79.8	3.97144	4.12067	4.23156	4.35989	4.52333	4.67522	4.84578	5.19756	5.31855	5.53611	5.86655	6.09722
79.9	3.97167	4.11611	4.24967	4.35611	4.50611	4.67478	4.84289	5.208	5.31111	5.53144	5.85255	6.09544
80	3.97389	4.11267	4.261	4.34422	4.49311	4.67722	4.84255	5.20989	5.30656	5.53956	5.84033	6.09356
80.1	3.97489	4.10833	4.26656	4.33189	4.48478	4.69233	4.84089	5.204	5.30433	5.553	5.83333	6.09689
80.2	3.972	4.09667	4.26522	4.32333	4.48011	4.71044	4.83978	5.20067	5.29989	5.555	5.83644	6.10233
80.3	3.965	4.07833	4.259	4.31678	4.47922	4.72767	4.84133	5.201	5.29378	5.54644	5.84967	6.10844
80.4	3.956	4.06067	4.25578	4.30711	4.48622	4.73033	4.84611	5.19867	5.29633	5.53178	5.862	6.11478
80.5	3.94733	4.04722	4.25622	4.29489	4.50311	4.72022	4.84933	5.18722	5.31333	5.512	5.86622	6.12422
80.6	3.94122	4.03278	4.25378	4.28711	4.52822	4.70955	4.85344	5.16522	5.33144	5.5	5.86944	6.14111
80.7	3.93644	4.018	4.24744	4.28567	4.553	4.70822	4.86511	5.14367	5.34155	5.50755	5.88633	6.15622
80.8	3.93367	4.00589	4.23956	4.28822	4.57467	4.71155	4.88133	5.126	5.34822	5.52767	5.91189	6.16489
80.9	3.93155	4.00289	4.23211	4.29711	4.58756	4.70244	4.89456	5.126	5.35656	5.53511	5.92833	6.16767
81	3.92978	4.00967	4.22489	4.31378	4.59133	4.67856	4.90411	5.14589	5.36633	5.52633	5.93322	6.16622
81.1	3.93122	4.02878	4.21744	4.335	4.58733	4.66278	4.90711	5.16589	5.38222	5.51944	5.92755	6.16778
81.2	3.93889	4.05656	4.20655	4.35511	4.57533	4.66556	4.90567	5.17167	5.40522	5.52311	5.917	6.173
81.3	3.94911	4.08744	4.19133	4.373	4.552	4.68433	4.90711	5.17311	5.42667	5.53567	5.91267	6.17744
81.4	3.95589	4.11367	4.18211	4.38589	4.53144	4.70578	4.90922	5.182	5.43289	5.55389	5.91144	6.17422
81.5	3.96	4.13489	4.17856	4.39389	4.516	4.728	4.91033	5.19522	5.42544	5.57511	5.90989	6.16622
81.6	3.96578	4.14833	4.17544	4.40244	4.50744	4.74689	4.90555	5.204	5.41611	5.58711	5.89778	6.16311
81.7	3.97467	4.15367	4.16989	4.41533	4.50144	4.76444	4.896	5.21033	5.40844	5.58844	5.87767	6.164
81.8	3.987	4.15	4.16367	4.42533	4.50056	4.79167	4.88567	5.20489	5.40344	5.59444	5.86144	6.16155
81.9	3.99644	4.142	4.15944	4.42511	4.50733	4.833	4.87678	5.184	5.39933	5.609	5.85567	6.15333
82	4.00089	4.132	4.15911	4.41878	4.52189	4.88122	4.86767	5.15756	5.39533	5.62589	5.85633	6.13878
82.1	3.99711	4.12444	4.16855	4.40567	4.54111	4.91489	4.85511	5.13922	5.38822	5.632	5.85233	6.11767
82.2	3.98522	4.11956	4.18822	4.38433	4.56422	4.93156	4.839	5.12878	5.37767	5.62611	5.84233	6.09
82.3	3.97211	4.121	4.20278	4.36456	4.57689	4.93733	4.82722	5.12233	5.37433	5.61522	5.83655	6.06156
82.4	3.96211	4.12778	4.20611	4.35711	4.58167	4.924	4.82055	5.12167	5.382	5.60633	5.83467	6.03433
82.5	3.95278	4.14067	4.20278	4.35611	4.58533	4.88811	4.81733	5.12333	5.39511	5.60222	5.83311	6.00955
82.6	3.94067	4.15267	4.20667	4.34444	4.58756	4.85855	4.81478	5.12533	5.40478	5.59933	5.83667	5.99422
82.7	3.92767	4.16233	4.21689	4.32389	4.58756	4.83455	4.81244	5.12811	5.41133	5.59755	5.84422	5.98833
82.8	3.91722	4.16833	4.22478	4.30356	4.58455	4.80056	4.81778	5.13344	5.41033	5.59467	5.84644	5.99055
82.9	3.90755	4.17344	4.22667	4.28533	4.57933	4.74778	4.83655	5.14178	5.39767	5.58978	5.84022	5.99955
83	3.90111	4.17511	4.22056	4.27633	4.57589	4.69111	4.86456	5.15322	5.38022	5.58611	5.83267	6.01344
83.1	3.90655	4.16733	4.20911	4.28	4.57644	4.64833	4.88122	5.16644	5.377	5.58067	5.83089	6.02778
83.2	3.92067	4.15067	4.19667	4.28889	4.579	4.625	4.88567	5.17989	5.38511	5.56867	5.83489	6.04078
83.3	3.93167	4.13244	4.19378	4.28989	4.577	4.62533	4.88689	5.18555	5.39189	5.55378	5.83989	6.05755
83.4	3.93789	4.11411	4.20155	4.28278	4.56967	4.64833	4.88744	5.18222	5.395	5.53867	5.84467	6.07967
83.5	3.94122	4.10533	4.20522	4.28155	4.56289	4.66367	4.89011	5.17011	5.39555	5.52533	5.84489	6.096
83.6	3.94156	4.10944	4.19978	4.28678	4.55833	4.67233	4.89644	5.14922	5.38744	5.50955	5.84444	6.09944
83.7	3.942	4.12233	4.19133	4.29533	4.55467	4.68789	4.89733	5.11922	5.37711	5.49344	5.84856	6.09211
83.8	3.94755	4.12544	4.18522	4.30011	4.54967	4.70689	4.88744	5.09689	5.38211	5.47455	5.85311	6.08355
83.9	3.95578	4.12044	4.18067	4.30044	4.54267	4.72544	4.872	5.08278	5.39755	5.454	5.85644	6.07511
84	3.95667	4.12689	4.18056	4.29989	4.53833	4.73278	4.87211	5.06867	5.40022	5.44389	5.85511	6.07611
84.1	3.94956	4.15389	4.18844	4.30178	4.54067	4.73189	4.88789	5.04833	5.38733	5.44922	5.85067	6.08978
84.2	3.94289	4.19267	4.19778	4.30733	4.55044	4.72811	4.90778	5.03167	5.36833	5.45944	5.84811	6.10567
84.3	3.942	4.233	4.19911	4.31322	4.55656	4.72755	4.923	5.03444	5.34722	5.47167	5.84856	6.10933
84.4	3.947	4.27255	4.19622	4.31878	4.55778	4.72967	4.93244	5.05644	5.32833	5.489	5.84911	6.10578
84.5	3.95489	4.30356	4.19833	4.333	4.55811	4.72411	4.93567	5.07889	5.32422	5.50011	5.84989	6.10389
84.6	3.96489	4.325	4.20622	4.35833	4.55867	4.70889	4.933	5.09711	5.33622	5.50122	5.85178	6.104
84.7	3.97211	4.34811	4.21544	4.39189	4.56222	4.69711	4.92856	5.09656	5.34622	5.501	5.85878	6.10411
84.8	3.97444	4.366	4.222	4.42211	4.57067	4.69	4.92867	5.08089	5.34767	5.50722	5.86611	6.113
84.9	3.97333	4.36489	4.21989	4.44355	4.57778	4.68311	4.93289	5.06	5.34522	5.512	5.87155	6.12578
85	3.97456	4.34033	4.21833	4.45789	4.584	4.68889	4.92767	5.05389	5.34678	5.51489	5.87978	6.12556
85.1	3.977	4.29478	4.21933	4.46611	4.59244	4.70589	4.91478	5.05889	5.35178	5.51578	5.89078	6.11567
85.2	3.97389	4.24655	4.22411	4.47489	4.61011	4.71589	4.90911	5.05489	5.35944	5.511	5.89878	6.11067
85.3	3.96344	4.20178	4.22822	4.48622	4.63389	4.71033	4.91622	5.03844	5.37011	5.498	5.90011	6.11189
85.4	3.95011	4.163	4.22844	4.49222	4.65544	4.70111	4.93156	5.029	5.37644	5.49378	5.89322	6.11633
85.5	3.93989	4.12411	4.22722	4.49744	4.66289	4.699	4.94133	5.03267	5.37411	5.50744	5.88622	6.11878
85.6	3.93422	4.08989	4.22733	4.50989	4.655	4.70322	4.94122	5.04667	5.36778	5.53367	5.88244	6.11311
85.7	3.93144	4.06467	4.231	4.51789	4.64567	4.71289	4.93378	5.06156	5.366	5.55778	5.88244	6.10111
85.8	3.93067	4.04778	4.23789	4.51578	4.63889	4.72811	4.92122	5.076	5.36889	5.57811	5.88522	6.08533
85.9	3.93022	4.04011	4.23822	4.50678	4.62633	4.73156	4.91655	5.08133	5.37244	5.58844	5.88511	6.075
86	3.935	4.04933	4.23633	4.50289	4.60244	4.72078	4.91889	5.085	5.37811	5.58611	5.88244	6.06389
86.1	3.94811	4.06589	4.23933	4.50111	4.57233	4.709	4.91955	5.09267	5.385	5.57511	5.88311	6.05044
86.2	3.95811	4.07511	4.24178	4.49222	4.54111	4.701	4.91144	5.09844	5.38478	5.56578	5.89289	6.03578
86.3	3.96367	4.079	4.24278	4.47455	4.51156	4.69433	4.898	5.10178	5.37844	5.55656	5.90933	6.02133
86.4	3.96489	4.08544	4.24278	4.44122	4.49889	4.68522	4.89044	5.10278	5.36967	5.54522	5.91744	6.01578
86.5	3.96511	4.09467	4.24411	4.39244	4.506	4.67689	4.88722	5.10233	5.35911	5.53389	5.91344	6.02122
86.6	3.96833	4.10855	4.248	4.35255	4.51467	4.67044	4.88078	5.10678	5.34578	5.52744	5.90333	6.02744
86.7	3.97544	4.12533	4.253	4.332	4.51167	4.67167	4.87289	5.11967	5.33222	5.51978	5.89444	6.03244
86.8	3.983	4.13955	4.256	4.32244	4.501	4.68244	4.86389	5.13589	5.31733	5.51267	5.88633	6.04067
86.9	3.98044	4.14378	4.24611	4.31678	4.49789	4.69022	4.85711	5.13989	5.30255	5.51822	5.876	6.04967
87	3.96667	4.13811	4.22156	4.31611	4.50433	4.69111	4.85311	5.12967	5.28855	5.53867	5.86289	6.05722
87.1	3.95722	4.13244	4.2	4.32011	4.51389	4.69322	4.852	5.11844	5.28244	5.55889	5.84567	6.06544
87.2	3.95533	4.12844	4.19267	4.31767	4.52	4.70267	4.85167	5.11111	5.28278	5.56844	5.82544	6.08089
87.3	3.95567	4.12522	4.19578	4.30867	4.51822	4.71433	4.85433	5.106	5.28867	5.56422	5.80822	6.09978
87.4	3.95378	4.12111	4.19344	4.30544	4.51589	4.72944	4.85789	5.09967	5.29644	5.55244	5.79844	6.11844
87.5	3.94956	4.11667	4.18633	4.30678	4.51544	4.74633	4.86111	5.09167	5.30522	5.53522	5.79422	6.13667
87.6	3.94244	4.11533	4.178	4.30422	4.521	4.752	4.86433	5.08333	5.31611	5.52	5.79233	6.142
87.7	3.93222	4.11767	4.16978	4.29567	4.52933	4.74189	4.87033	5.077	5.33155	5.50633	5.79489	6.12655
87.8	3.92455	4.12333	4.168	4.27855	4.53067	4.73178	4.875	5.07978	5.34711	5.488	5.80278	6.10522
87.9	3.92044	4.13267	4.17289	4.26033	4.52233	4.72867	4.87211	5.09	5.35644	5.47411	5.80933	6.10356
88	3.91767	4.14433	4.17667	4.24867	4.50878	4.72822	4.86311	5.10389	5.36044	5.472	5.81378	6.117
88.1	3.91822	4.16489	4.171	4.243	4.50289	4.727	4.855	5.11756	5.36311	5.47433	5.817	6.12222
88.2	3.92322	4.19656	4.15644	4.24055	4.50611	4.72567	4.849	5.13133	5.365	5.47667	5.81956	6.11522
88.3	3.92978	4.23522	4.14611	4.237	4.50667	4.71778	4.84833	5.14722	5.36933	5.47833	5.82411	6.10078
88.4	3.932	4.27333	4.13911	4.24433	4.50222	4.70078	4.85267	5.16411	5.37644	5.49044	5.83544	6.08355
88.5	3.93044	4.30989	4.13367	4.26611	4.49789	4.68189	4.85767	5.17822	5.38233	5.51322	5.85022	6.07544
88.6	3.92722	4.353	4.13544	4.282	4.49922	4.66967	4.852	5.178	5.38533	5.54478	5.849	6.082
88.7	3.92233	4.40256	4.14478	4.28967	4.50633	4.66333	4.83722	5.16456	5.387	5.58189	5.83378	6.097
88.8	3.92344	4.44178	4.15311	4.28678	4.51278	4.65922	4.82756	5.147	5.39055	5.60011	5.818	6.10322
88.9	3.93544	4.46	4.15389	4.27722	4.51411	4.65711	4.82867	5.12889	5.39456	5.59078	5.80567	6.10456
89	3.94967	4.45144	4.14811	4.27311	4.50789	4.65456	4.834	5.11	5.39667	5.57511	5.79433	6.11467
89.1	3.95178	4.42422	4.15	4.27878	4.50811	4.65178	4.83678	5.09255	5.39811	5.57055	5.781	6.12589
89.2	3.946	4.38378	4.16011	4.286	4.51611	4.65078	4.83744	5.07722	5.39878	5.56933	5.76244	6.135
89.3	3.94389	4.34478	4.17311	4.28611	4.52822	4.65555	4.84589	5.06344	5.39644	5.55578	5.74133	6.13789
89.4	3.94667	4.30878	4.18722	4.27989	4.54311	4.66633	4.86456	5.051	5.39089	5.52911	5.71944	6.13489
89.5	3.95111	4.26567	4.19589	4.28878	4.55467	4.67711	4.89356	5.05033	5.37989	5.49667	5.71411	6.13056
89.6	3.95578	4.21422	4.19978	4.31089	4.558	4.68533	4.92078	5.06322	5.36089	5.466	5.72511	6.12789
89.7	3.95322	4.17078	4.20889	4.33989	4.56011	4.69144	4.93767	5.08422	5.33633	5.45022	5.74611	6.12056
89.8	3.94055	4.14033	4.22611	4.36378	4.56589	4.70278	4.94689	5.10156	5.32444	5.45478	5.767	6.10689
89.9	3.92133	4.12044	4.24756	4.38211	4.57133	4.71911	4.95011	5.11444	5.32478	5.47622	5.78822	6.08989
90	3.91333	4.10589	4.26322	4.39389	4.56522	4.73255	4.95511	5.12711	5.32889	5.49089	5.81222	6.07633
90.1	3.91944	4.09989	4.27589	4.39944	4.55033	4.73867	4.96278	5.14389	5.33233	5.49211	5.83911	6.063
90.2	3.93167	4.09489	4.28944	4.39644	4.533	4.73722	4.96278	5.16278	5.33778	5.48756	5.86055	6.05111
90.3	3.94055	4.08744	4.29678	4.38755	4.516	4.73233	4.95011	5.17056	5.348	5.491	5.87111	6.04644
90.4	3.94755	4.07889	4.29756	4.37389	4.50311	4.726	4.93333	5.16611	5.36444	5.49722	5.87089	6.04678
90.5	3.95211	4.06678	4.29678	4.36067	4.49189	4.72411	4.92267	5.15633	5.38133	5.49922	5.86189	6.05144
90.6	3.95367	4.05033	4.29567	4.34889	4.48067	4.72744	4.91778	5.14333	5.39678	5.49722	5.84478	6.06122
90.7	3.95255	4.04089	4.29589	4.34433	4.47278	4.72667	4.91378	5.13533	5.39855	5.49489	5.83067	6.07055
90.8	3.95211	4.04644	4.29455	4.34378	4.47367	4.719	4.91533	5.13244	5.39344	5.49289	5.82678	6.07456
90.9	3.94778	4.062	4.287	4.34667	4.479	4.71155	4.92022	5.12789	5.38811	5.50178	5.83311	6.07822
91	3.94122	4.06711	4.27733	4.36178	4.48778	4.71433	4.91811	5.11311	5.37989	5.51689	5.83133	6.08189
91.1	3.93467	4.06233	4.26778	4.388	4.49967	4.72622	4.90978	5.09178	5.36811	5.535	5.82244	6.08378
91.2	3.93211	4.05122	4.26011	4.41567	4.51056	4.73833	4.90289	5.07578	5.35133	5.54589	5.82167	6.07867
91.3	3.93089	4.03478	4.24978	4.44089	4.51867	4.74789	4.90044	5.06411	5.33033	5.55155	5.83622	6.06722
91.4	3.93378	4.01933	4.23422	4.46256	4.53011	4.751	4.90222	5.05089	5.31444	5.55222	5.86178	6.04867
91.5	3.94378	4.01511	4.22389	4.48878	4.54189	4.74389	4.90055	5.04444	5.30878	5.54922	5.88811	6.02811
91.6	3.95833	4.01644	4.22078	4.52178	4.55033	4.72878	4.89211	5.04467	5.30867	5.54211	5.91033	6.00889
91.7	3.97167	4.01089	4.21944	4.55589	4.55422	4.71089	4.88122	5.04978	5.30711	5.53055	5.91556	5.99456
91.8	3.98333	3.99722	4.21789	4.589	4.55455	4.69067	4.87011	5.05933	5.30411	5.51455	5.90233	5.98456
91.9	3.98544	3.99411	4.20955	4.609	4.55278	4.66622	4.86756	5.07378	5.30733	5.50722	5.89667	5.98022
92	3.97333	4.00389	4.19489	4.61144	4.55311	4.64244	4.87256	5.08789	5.31778	5.51133	5.91011	5.97978
92.1	3.95122	4.02489	4.18089	4.60267	4.55822	4.62378	4.88	5.10344	5.33444	5.52411	5.93122	5.98244
92.2	3.94311	4.04889	4.18367	4.589	4.55478	4.60889	4.87789	5.12422	5.34689	5.53678	5.93433	5.99289
92.3	3.94811	4.07344	4.2	4.56833	4.54422	4.59822	4.86844	5.14733	5.35422	5.54878	5.92189	6.00944
92.4	3.95311	4.08789	4.21144	4.53422	4.537	4.59455	4.86756	5.16333	5.35789	5.556	5.90533	6.02267
92.5	3.95111	4.09155	4.21356	4.48844	4.53678	4.59778	4.88	5.17267	5.36078	5.55656	5.88556	6.03011
92.6	3.94578	4.091	4.21644	4.44167	4.53922	4.60522	4.89522	5.17667	5.36333	5.55144	5.87056	6.03511
92.7	3.942	4.096	4.22911	4.40244	4.54333	4.61644	4.90544	5.17511	5.36555	5.54511	5.86989	6.04511
92.8	3.94289	4.105	4.25111	4.37378	4.546	4.62778	4.91133	5.17178	5.36678	5.536	5.87556	6.06144
92.9	3.95044	4.10311	4.26811	4.35589	4.54044	4.64133	4.91067	5.16833	5.36655	5.52433	5.87011	6.07844
93	3.96411	4.08744	4.27689	4.34755	4.52633	4.65878	4.90278	5.164	5.36511	5.51078	5.85211	6.09411
93.1	3.96567	4.07	4.27289	4.34489	4.51911	4.67733	4.89755	5.15678	5.37011	5.501	5.841	6.10522
93.2	3.96	4.05722	4.26656	4.34589	4.51911	4.68733	4.89611	5.14767	5.37878	5.49311	5.83811	6.11467
93.3	3.95767	4.05033	4.26478	4.34811	4.52067	4.689	4.89055	5.13567	5.38656	5.48956	5.84167	6.126
93.4	3.954	4.04822	4.26122	4.35633	4.51667	4.69067	4.88467	5.12167	5.38667	5.49278	5.848	6.13611
93.5	3.94778	4.04856	4.25422	4.36878	4.50722	4.69244	4.88	5.10589	5.37911	5.50155	5.85478	6.14311
93.6	3.93955	4.04122	4.24089	4.37189	4.49556	4.69355	4.87578	5.09044	5.376	5.51411	5.84978	6.13833
93.7	3.93255	4.02533	4.224	4.36122	4.48355	4.69367	4.868	5.07589	5.38522	5.532	5.83033	6.12078
93.8	3.92967	4.01467	4.21655	4.344	4.47455	4.68733	4.86178	5.06678	5.40156	5.55033	5.80611	6.10144
93.9	3.93155	4.01622	4.21922	4.33256	4.47211	4.67878	4.86522	5.06867	5.40733	5.56189	5.79244	6.09567
94	3.935	4.02511	4.225	4.32833	4.47578	4.67478	4.87733	5.08078	5.40467	5.56789	5.78822	6.10122
94.1	3.932	4.02722	4.22744	4.32944	4.47967	4.67256	4.88922	5.09067	5.40278	5.57333	5.78144	6.10322
94.2	3.92189	4.021	4.22733	4.33478	4.48244	4.66911	4.899	5.09556	5.40311	5.57911	5.76956	6.09889
94.3	3.91478	4.01189	4.23344	4.338	4.489	4.66155	4.89967	5.09789	5.40678	5.58444	5.75878	6.09522
94.4	3.908	4.00556	4.24278	4.33933	4.50133	4.65767	4.89378	5.10255	5.40967	5.58911	5.75411	6.09422
94.5	3.89667	4.00344	4.25133	4.34578	4.51622	4.65811	4.88778	5.108	5.39989	5.59044	5.75967	6.09767
94.6	3.89289	4.00511	4.25022	4.36189	4.52956	4.65278	4.88633	5.11567	5.38067	5.58522	5.77689	6.11167
94.7	3.89644	4.00922	4.24044	4.38478	4.54067	4.64022	4.88755	5.12444	5.35656	5.57533	5.80189	6.13267
94.8	3.89744	4.01189	4.23244	4.40178	4.54455	4.62233	4.883	5.12322	5.34011	5.56344	5.81889	6.14633
94.9	3.88967	4.01344	4.231	4.41211	4.54011	4.60411	4.87222	5.10822	5.32833	5.54689	5.82689	6.15222
95	3.87967	4.02122	4.23044	4.419	4.53367	4.59744	4.86289	5.09344	5.317	5.52444	5.83578	6.161
95.1	3.88089	4.03567	4.22322	4.42122	4.52989	4.603	4.85689	5.09089	5.31367	5.50244	5.84511	6.17067
95.2	3.89489	4.05311	4.21144	4.41878	4.52711	4.61544	4.85255	5.09678	5.32111	5.48111	5.85133	6.17978
95.3	3.91555	4.06356	4.19911	4.41433	4.52222	4.62433	4.84567	5.09844	5.33811	5.46922	5.85111	6.18933
95.4	3.94067	4.06611	4.18644	4.40867	4.515	4.62911	4.83567	5.09411	5.36333	5.46889	5.84478	6.19989
95.5	3.953	4.06344	4.18044	4.40055	4.50822	4.643	4.82511	5.08556	5.38233	5.47411	5.83344	6.20544
95.6	3.94922	4.05744	4.182	4.38889	4.502	4.66955	4.81855	5.07811	5.39055	5.47378	5.81689	6.20511
95.7	3.93911	4.048	4.18322	4.37522	4.49822	4.70089	4.81711	5.078	5.39289	5.472	5.797	6.19978
95.8	3.94067	4.04289	4.181	4.361	4.50333	4.718	4.81578	5.08533	5.40789	5.48167	5.78322	6.185
95.9	3.95056	4.04222	4.17711	4.34689	4.51644	4.72156	4.81456	5.09744	5.43322	5.50078	5.77622	6.16233
96	3.95333	4.04422	4.17489	4.33533	4.52744	4.71622	4.809	5.10356	5.44511	5.51667	5.77344	6.13889
96.1	3.94744	4.04689	4.17211	4.32644	4.532	4.70355	4.796	5.10278	5.43389	5.52589	5.77144	6.11622
96.2	3.941	4.05322	4.16922	4.31733	4.53289	4.68856	4.78033	5.10367	5.40833	5.52189	5.77011	6.09167
96.3	3.93456	4.05867	4.17133	4.308	4.537	4.67989	4.77367	5.11	5.38322	5.50978	5.77511	6.06633
96.4	3.93011	4.062	4.17767	4.29955	4.54378	4.67478	4.77255	5.11789	5.36189	5.49711	5.78655	6.04122
96.5	3.93489	4.06433	4.18489	4.29455	4.55489	4.66367	4.77744	5.12389	5.34822	5.48878	5.80078	6.02467
96.6	3.94944	4.06633	4.19244	4.29311	4.57089	4.64544	4.78956	5.12833	5.34222	5.48322	5.81711	6.01844
96.7	3.957	4.06144	4.19667	4.29455	4.58089	4.63656	4.80644	5.13089	5.32822	5.47522	5.82855	6.02289
96.8	3.95033	4.05167	4.19511	4.29878	4.57655	4.64033	4.81656	5.12589	5.306	5.47178	5.83722	6.03122
96.9	3.93222	4.03978	4.19133	4.30544	4.56467	4.65433	4.82444	5.11489	5.29022	5.47844	5.84856	6.04133
97	3.91944	4.03	4.19255	4.30967	4.55911	4.66789	4.84056	5.10833	5.28978	5.49155	5.858	6.04944
97.1	3.91255	4.02367	4.19711	4.31156	4.55822	4.67889	4.86178	5.10544	5.30111	5.50911	5.86411	6.05511
97.2	3.909	4.02544	4.19867	4.312	4.553	4.68067	4.87978	5.10511	5.30833	5.52044	5.86222	6.05878
97.3	3.90633	4.03478	4.19667	4.312	4.54222	4.67422	4.89611	5.10789	5.31022	5.52333	5.85322	6.06189
97.4	3.90122	4.04867	4.19378	4.31144	4.52578	4.66689	4.90544	5.10978	5.30878	5.52656	5.84255	6.059
97.5	3.89433	4.06633	4.192	4.31533	4.51011	4.66544	4.90522	5.10289	5.30833	5.54067	5.83578	6.05589
97.6	3.89067	4.08622	4.19311	4.32355	4.50078	4.66744	4.90344	5.09133	5.309	5.56067	5.83133	6.05722
97.7	3.894	4.10189	4.19989	4.33011	4.50167	4.66444	4.90711	5.09422	5.311	5.56978	5.82767	6.058
97.8	3.90355	4.11244	4.21233	4.33367	4.51167	4.65544	4.91511	5.11467	5.31422	5.56578	5.825	6.05533
97.9	3.90844	4.11678	4.222	4.33689	4.51878	4.65044	4.92267	5.14789	5.318	5.56011	5.82822	6.05411
98	3.91478	4.11655	4.22444	4.33655	4.51978	4.65022	4.93311	5.20089	5.32033	5.55889	5.83289	6.05789
98.1	3.92667	4.11278	4.22056	4.33111	4.517	4.65333	4.94367	5.27278	5.32367	5.56544	5.83778	6.06444
98.2	3.93511	4.10633	4.216	4.32978	4.51944	4.654	4.94911	5.333	5.32956	5.57	5.84611	6.07478
98.3	3.93978	4.09733	4.21044	4.33122	4.52522	4.65089	4.94978	5.38367	5.33678	5.57	5.85633	6.08678
98.4	3.93733	4.08878	4.20444	4.32722	4.52533	4.643	4.946	5.42578	5.34078	5.559	5.86278	6.08856
98.5	3.92656	4.08244	4.199	4.316	4.51867	4.63322	4.937	5.45478	5.34133	5.53878	5.86533	6.07733
98.6	3.91422	4.08244	4.19255	4.30455	4.51011	4.62644	4.92867	5.45967	5.33933	5.52089	5.86478	6.06678
98.7	3.91367	4.08767	4.18044	4.29767	4.50111	4.62333	4.92644	5.44611	5.33778	5.51411	5.86555	6.06667
98.8	3.92067	4.097	4.166	4.29722	4.49422	4.623	4.92778	5.40944	5.33811	5.514	5.87067	6.07422
98.9	3.92233	4.10189	4.15555	4.29922	4.49089	4.62089	4.92267	5.35067	5.337	5.49355	5.86956	6.08244
99	3.917	4.10055	4.14967	4.302	4.49078	4.61633	4.90967	5.27167	5.333	5.44789	5.85844	6.09044
99.1	3.91611	4.09833	4.14422	4.29722	4.488	4.61944	4.89611	5.20189	5.32711	5.39967	5.84222	6.09411
99.2	3.91955	4.10333	4.14067	4.28756	4.48511	4.63789	4.887	5.14055	5.32122	5.36467	5.83378	6.09133
99.3	3.92922	4.11244	4.13689	4.27611	4.484	4.66711	4.88333	5.09411	5.31567	5.34022	5.83389	6.08644
99.4	3.93778	4.11167	4.13444	4.27355	4.48744	4.68967	4.879	5.06656	5.31622	5.33611	5.83278	6.09167
99.5	3.942	4.10144	4.13455	4.27878	4.49489	4.70578	4.87267	5.05556	5.322	5.35055	5.82922	6.10489
99.6	3.935	4.08889	4.13544	4.28311	4.50133	4.71844	4.864	5.056	5.32311	5.36956	5.81744	6.11389
99.7	3.92033	4.07711	4.13311	4.28311	4.50411	4.72922	4.85555	5.07022	5.31522	5.38844	5.79655	6.11533
99.8	3.90533	4.07289	4.12867	4.28678	4.50711	4.74078	4.85211	5.08767	5.29833	5.43433	5.78433	6.11244
99.9	3.894	4.07733	4.132	4.29822	4.51878	4.75033	4.849	5.09678	5.253	5.53655	5.79511	6.10478
100	3.88622	4.08478	4.14211	4.31555	4.53722	4.75256	4.84267	5.09833	5.17789	5.68444	5.82	6.094
100.1	3.877	4.08522	4.15078	4.33167	4.54933	4.74633	4.82233	5.09944	5.11789	5.81911	5.81922	6.08411
100.2	3.86533	4.07844	4.15655	4.34533	4.55278	4.73311	4.78678	5.10156	5.08455	5.92978	5.78611	6.07567
100.3	3.85044	4.07	4.14378	4.34822	4.54856	4.725	4.74855	5.10589	5.06933	6.03922	5.74744	6.05622
100.4	3.81822	4.04944	4.09278	4.341	4.54056	4.71844	4.71611	5.11322	5.06778	6.19844	5.728	6.02156
100.5	3.76289	4.01189	4.00989	4.32911	4.53333	4.711	4.68533	5.11989	5.08689	6.41489	5.729	5.97689
100.6	3.72233	3.97033	3.96522	4.29389	4.53678	4.67811	4.67722	5.08889	5.09833	6.54355	5.74178	5.94533
100.7	3.696	3.925	3.95589	4.23444	4.54867	4.62089	4.69355	5.02289	5.10744	6.57833	5.76333	5.927
100.8	3.68733	3.89489	3.95567	4.17667	4.55544	4.54589	4.714	4.96444	5.15178	6.552	5.77233	5.92267
100.9	3.70033	3.892	3.95411	4.13922	4.55367	4.45511	4.72089	4.935	5.24233	6.50233	5.762	5.93178
101	3.73189	3.90822	3.95867	4.12511	4.554	4.35533	4.72333	4.923	5.33278	6.47156	5.76178	5.94878
101.1	3.751	3.90444	3.97333	4.13	4.55944	4.29856	4.73511	4.90678	5.41311	6.46667	5.78756	5.95811
101.2	3.767	3.88744	4.01133	4.15333	4.56744	4.28722	4.75056	4.88567	5.48633	6.45322	5.82256	5.96278
101.3	4.34089	3.90622	4.08211	4.18122	4.54433	4.28833	4.787	4.86978	5.54222	6.37267	6.09044	11.3428
101.4	5.60922	3.97011	4.18322	4.21044	4.48255	4.29278	4.85078	4.86156	5.57744	6.22322	6.65344	23.4101
101.5	7.41511	4.039	4.38111	4.40011	4.39467	4.32233	4.94633	5.00867	5.64	6.151	7.31067	37.1016
101.6	9.58511	4.07722	4.87422	4.95556	4.30989	4.37567	5.116	5.48055	5.75267	6.15022	7.74689	44.8941
101.7	12.1134	4.06633	5.67822	5.84833	4.23367	4.44989	5.38622	6.24433	5.89867	6.16378	7.97278	46.7883
101.8	13.7944	4.19733	6.412	6.42533	4.20756	4.59167	5.56267	7.62822	5.96689	6.17167	8.11155	48.7909
101.9	14.6363	4.48011	7.075	6.68811	4.23144	4.78756	5.64211	9.63733	5.95678	6.17478	8.16078	50.9056
102	15.0321	4.79511	7.84189	6.858	4.26778	4.99867	5.69133	11.9406	5.91822	6.17056	8.17011	52.5698
102.1	15.2224	5.03644	8.83056	7.07867	4.29222	5.23489	5.76311	14.3037	5.88544	6.155	8.17867	53.3988
102.2	14.7102	5.17967	9.91178	7.33311	4.34044	5.50244	5.82367	16.8332	5.86533	6.13589	7.94033	48.1768
102.3	13.5582	5.27233	10.531	7.50367	4.44233	5.68967	5.83556	19.9967	5.83089	6.11533	7.40233	36.2316
102.4	11.882	5.33844	10.5558	7.45355	4.578	5.79789	5.77089	23.6809	5.76678	6.097	6.77522	22.6068
102.5	9.83944	5.45278	10.1734	7.06156	4.68489	5.88267	5.603	25.9061	5.66211	6.08722	6.36467	14.8622
102.6	7.42678	5.625	9.48056	6.34878	4.75467	5.95744	5.33556	26.2199	5.51978	6.08622	6.16822	13.0069
102.7	5.84211	5.63922	8.85833	5.94322	4.77011	5.97778	5.18167	24.837	5.43789	6.07611	6.06822	11.0319
102.8	5.07989	5.47667	8.29144	5.83533	4.762	5.94967	5.14289	22.6042	5.41333	6.05667	6.06311	8.93333
102.9	4.77922	5.29633	7.60289	5.80911	4.76733	5.85867	5.13989	19.873	5.39467	6.03433	6.094	7.28889
103	4.70955	5.22489	6.703	5.72444	4.82133	5.71889	5.10633	17.0377	5.35778	6.01189	6.13267	6.49922
103.1	4.82089	5.24811	5.73122	5.61167	4.91822	5.56067	5.05033	13.9809	5.31033	5.98922	6.17667	6.40433
103.2	4.91867	5.31255	5.24822	5.59411	5.00411	5.49389	5.00889	10.4337	5.28456	5.97222	6.20822	6.35311
103.3	5.006	5.42044	5.25655	5.67344	5.05833	5.51111	4.98589	6.52978	5.28167	5.96489	6.22211	6.33822
103.4	5.09867	5.53355	5.37267	5.76755	5.11956	5.556	4.96633	4.01	5.286	5.96589	6.22822	6.32678
103.5	5.20122	5.64555	5.50955	5.86389	5.21644	5.60667	4.94833	3.04967	5.28011	5.97255	6.22956	6.32456
103.6	5.31733	5.76933	5.67755	5.96878	5.32811	5.659	4.93067	3.08433	5.26611	5.985	6.22733	6.33433
103.7	5.45578	5.93211	5.88778	6.09767	5.43333	5.721	4.90944	3.32533	5.26667	6.00344	6.21667	6.35411
103.8	5.61744	6.136	6.139	6.25222	5.53456	5.79589	4.88422	3.787	5.28644	6.02778	6.19578	6.38233
103.9	5.79633	6.35722	6.397	6.42678	5.62189	5.86555	4.87078	4.30333	5.31122	6.057	6.16167	6.39778
104	5.99889	6.59133	6.65256	6.61822	5.69711	5.93856	4.87211	4.86567	5.33489	6.08789	6.12567	6.393
104.1	6.22022	6.83478	6.90189	6.82389	5.79167	6.02555	4.88222	5.27311	5.35555	6.11422	6.096	6.37933
104.2	6.45022	7.08289	7.155	7.03456	5.921	6.136	4.90067	5.39422	5.36789	6.12689	6.076	6.38333
104.3	6.68856	7.33478	7.40956	7.24822	6.07989	6.27178	4.92678	5.29844	5.37567	6.12667	6.06533	6.40122
104.4	6.93789	7.58367	7.65433	7.45778	6.24256	6.45067	4.949	5.25744	5.39733	6.12244	6.067	6.41122
104.5	7.20055	7.82711	7.88811	7.66444	6.40544	6.67878	4.96122	5.26755	5.43522	6.11844	6.08322	6.40889
104.6	7.47178	8.059	8.115	7.86256	6.55955	6.94244	4.96789	5.272	5.468	6.11444	6.11789	6.40355
104.7	7.74556	8.28622	8.33656	8.05211	6.70433	7.23922	4.97811	5.26156	5.48489	6.10967	6.16267	6.41022
104.8	8.01778	8.51167	8.55889	8.23522	6.83867	7.56333	4.98956	5.24189	5.49	6.10633	6.20978	6.43422
104.9	8.28878	8.72678	8.79955	8.41533	6.971	7.89067	4.99222	5.23044	5.49833	6.098	6.24456	6.46433
105	8.56033	8.92822	9.06078	8.59267	7.10411	8.21733	4.98444	5.22922	5.51189	6.08222	6.26611	6.496
105.1	8.84011	9.12644	9.33189	8.78022	7.25211	8.54533	4.96878	5.233	5.52855	6.06844	6.27811	6.51567
105.2	9.12922	9.33356	9.61611	8.98644	7.42833	8.88078	4.95411	5.23756	5.53922	6.06267	6.28333	6.53189
105.3	9.42411	9.553	9.91522	9.21	7.63811	9.21411	4.95022	5.24833	5.54	6.05833	6.27822	6.55167
105.4	9.73733	9.78	10.2332	9.43833	7.90589	9.52355	4.96222	5.26267	5.54111	6.05867	6.26511	6.571
105.5	10.0702	10.0123	10.57	9.67111	8.23122	9.80878	4.98789	5.27933	5.54433	6.06378	6.24655	6.58655
105.6	10.4243	10.2459	10.9333	9.90144	8.59844	10.0631	5.008	5.29378	5.55356	6.06967	6.22856	6.59344
105.7	10.7972	10.484	11.3287	10.1259	8.99833	10.2826	5.01589	5.30633	5.56755	6.07333	6.20844	6.59744
105.8	11.1799	10.7399	11.7443	10.3487	9.42033	10.4811	5.02122	5.31055	5.57667	6.08355	6.19022	6.61411
105.9	11.5613	11.0172	12.1652	10.5877	9.86022	10.6559	5.03589	5.31367	5.57644	6.09967	6.17667	6.63611
106	11.9408	11.308	12.5893	10.8372	10.3091	10.8028	5.05367	5.31867	5.57311	6.11733	6.166	6.65778
106.1	12.3091	11.6103	13.0161	11.0814	10.7211	10.9172	5.06189	5.32289	5.56911	6.12455	6.163	6.66567
106.2	12.6643	11.9268	13.4461	11.3183	11.088	10.9996	5.05967	5.32489	5.56278	6.12	6.16933	6.65855
106.3	13.009	12.2606	13.8708	11.5573	11.394	11.0783	5.05333	5.32933	5.55333	6.10367	6.178	6.64778
106.4	13.3694	12.6054	14.2816	11.7956	11.6468	11.1732	5.05022	5.33378	5.55833	6.08678	6.18544	6.63744
106.5	13.7491	12.9564	14.6702	12.0383	11.86	11.29	5.06078	5.33778	5.57978	6.074	6.19578	6.61889
106.6	14.1313	13.3136	15.0478	12.306	12.0543	11.4156	5.07089	5.34633	5.59111	6.06578	6.20955	6.59733
106.7	14.5183	13.6767	15.4176	12.594	12.23	11.5514	5.07778	5.35689	5.59333	6.06278	6.22633	6.576
106.8	14.9071	14.0412	15.7769	12.8812	12.4048	11.7142	5.07967	5.35867	5.59478	6.05944	6.24	6.559
106.9	15.2892	14.4043	16.1152	13.1657	12.5896	11.9103	5.08178	5.351	5.59911	6.05033	6.24778	6.54133
107	15.68	14.7604	16.4301	13.4602	12.8158	12.1406	5.08767	5.342	5.61367	6.04589	6.246	6.52944
107.1	16.1101	15.1256	16.7218	13.7886	13.0876	12.4134	5.097	5.33789	5.64211	6.06533	6.24767	6.53044
107.2	16.5621	15.5036	16.996	14.1526	13.3998	12.716	5.10444	5.34011	5.67256	6.10122	6.25511	6.54133
107.3	16.9804	15.8749	17.2864	14.5288	13.741	13.0382	5.10233	5.34589	5.68833	6.12622	6.25844	6.55578
107.4	17.3579	16.2332	17.5992	14.9106	14.1104	13.3827	5.09056	5.354	5.68989	6.13656	6.25444	6.57311
107.5	17.7198	16.5863	17.9073	15.2928	14.497	13.7623	5.09289	5.36067	5.69722	6.13733	6.24533	6.58133
107.6	18.0756	16.9507	18.1949	15.6928	14.9012	14.1712	5.11333	5.36811	5.69889	6.13244	6.23122	6.57933
107.7	18.4376	17.3304	18.4776	16.1137	15.3069	14.5997	5.14356	5.37778	5.68911	6.13067	6.21655	6.57489
107.8	18.8012	17.7081	18.7737	16.5407	15.7026	15.0579	5.17122	5.38133	5.686	6.13811	6.21422	6.57078
107.9	19.1593	18.079	19.083	16.9683	16.0892	15.5437	5.19667	5.37756	5.68878	6.15011	6.22044	6.56555
108	19.4989	18.4446	19.408	17.3616	16.4831	16.0293	5.21433	5.37322	5.69178	6.15289	6.22222	6.56211
108.1	19.8302	18.8181	19.7508	17.7114	16.8922	16.5023	5.22022	5.37567	5.69255	6.14922	6.221	6.566
108.2	20.1813	19.2222	20.0848	18.0498	17.3094	16.954	5.21755	5.38733	5.69067	6.15256	6.22656	6.57611
108.3	20.5539	19.6504	20.3984	18.4047	17.6926	17.3858	5.21833	5.399	5.688	6.15655	6.228	6.58044
108.4	20.9416	20.0918	20.7021	18.7644	18.0413	17.8017	5.21967	5.40922	5.69233	6.15889	6.22522	6.58
108.5	21.3214	20.5231	21.0386	19.1129	18.3877	18.2234	5.21833	5.42044	5.70833	6.16089	6.232	6.58733
108.6	21.6902	20.9427	21.4146	19.4501	18.7397	18.655	5.21444	5.43367	5.73444	6.16355	6.25144	6.60522
108.7	22.0626	21.371	21.8048	19.7803	19.0947	19.0734	5.21244	5.45678	5.75233	6.16433	6.26833	6.63289
108.8	22.4407	21.8083	22.1831	20.0847	19.4481	19.4696	5.20833	5.48822	5.76689	6.161	6.27522	6.66589
108.9	22.8089	22.2346	22.5462	20.3766	19.7879	19.8622	5.209	5.51644	5.78178	6.14967	6.27055	6.69533
109	23.1473	22.6324	22.9272	20.6818	20.107	20.24	5.22544	5.52967	5.79833	6.14	6.26189	6.70155
109.1	23.4573	23.0051	23.3277	20.9948	20.4163	20.6018	5.25467	5.53067	5.81611	6.13478	6.25278	6.68789
109.2	23.7558	23.3496	23.7487	21.3068	20.7492	20.9567	5.27811	5.53378	5.82778	6.13622	6.25744	6.67122
109.3	24.0502	23.655	24.1874	21.6262	21.099	21.3134	5.29144	5.54133	5.83011	6.13911	6.27567	6.65444
109.4	24.3526	23.9347	24.6134	21.9461	21.4392	21.6598	5.29522	5.547	5.83011	6.13878	6.29367	6.62955
109.5	24.6592	24.216	25.0053	22.2437	21.7856	22.0054	5.29389	5.54333	5.83	6.13556	6.30878	6.60755
109.6	24.9684	24.4988	25.3807	22.5314	22.1414	22.3567	5.29011	5.53144	5.82633	6.13144	6.32611	6.59122
109.7	25.2839	24.7759	25.7704	22.8554	22.4737	22.7143	5.29489	5.53089	5.82256	6.13578	6.33622	6.57178
109.8	25.6071	25.0457	26.1761	23.2224	22.7729	23.0763	5.30989	5.54622	5.82044	6.15	6.33489	6.54622
109.9	25.9431	25.3179	26.5682	23.6014	23.053	23.4603	5.32367	5.571	5.821	6.15911	6.32144	6.52967
110	26.2851	25.6013	26.9557	23.9711	23.3366	23.8568	5.33	5.58889	5.82389	6.15944	6.30811	6.52333
110.1	26.6219	25.9119	27.3428	24.3188	23.6332	24.2526	5.33578	5.596	5.83411	6.15911	6.29478	6.52311
110.2	26.9599	26.2614	27.7278	24.6769	23.9542	24.649	5.34667	5.60589	5.84455	6.16044	6.27411	6.52978
110.3	27.3007	26.6433	28.1142	25.0512	24.2936	25.0426	5.36144	5.62033	5.85489	6.16311	6.24589	6.53978
110.4	27.6533	27.0301	28.5054	25.4453	24.6346	25.4099	5.37522	5.64278	5.86789	6.16289	6.21733	6.54467
110.5	28.0194	27.4208	28.8939	25.8466	24.9818	25.7444	5.38778	5.67089	5.88567	6.15789	6.19322	6.548
110.6	28.394	27.8238	29.2794	26.2287	25.3684	26.0588	5.39344	5.68722	5.90111	6.14522	6.18711	6.55889
110.7	28.7791	28.2476	29.6789	26.5892	25.7849	26.3724	5.39511	5.68889	5.91711	6.13911	6.19044	6.565
110.8	29.1792	28.6863	30.0864	26.9423	26.2162	26.6917	5.39733	5.68689	5.93378	6.14211	6.19511	6.56544
110.9	29.5892	29.0987	30.4862	27.3248	26.6352	27.0278	5.39422	5.69355	5.94355	6.14733	6.2	6.56744
111	30.006	29.4763	30.8766	27.7404	27.0408	27.3812	5.38267	5.70778	5.94456	6.15233	6.20778	6.573
111.1	30.4199	29.8373	31.2583	28.1372	27.425	27.7432	5.37167	5.718	5.95167	6.16067	6.22111	6.57956
111.2	30.8371	30.2102	31.626	28.4984	27.7829	28.1157	5.37611	5.73067	5.97122	6.17333	6.23344	6.58889
111.3	31.2553	30.5968	31.9907	28.8431	28.1073	28.5082	5.39622	5.74889	5.99955	6.19311	6.237	6.59556
111.4	31.645	30.979	32.3572	29.2008	28.4449	28.9007	5.41044	5.75744	6.02378	6.21155	6.22689	6.58655
111.5	32.0052	31.3552	32.721	29.5704	28.8002	29.2887	5.41756	5.75578	6.04278	6.22455	6.20644	6.566
111.6	32.3533	31.7252	33.0767	29.9573	29.1601	29.6687	5.42344	5.75044	6.05189	6.21689	6.19544	6.557
111.7	32.7036	32.0932	33.4327	30.368	29.5031	30.0501	5.43489	5.74655	6.05111	6.18911	6.19822	6.56456
111.8	33.0641	32.4873	33.7954	30.778	29.8404	30.434	5.46155	5.74767	6.05078	6.15367	6.202	6.57655
111.9	33.4239	32.8971	34.1644	31.1472	30.1997	30.8311	5.49678	5.75267	6.06178	6.11967	6.19778	6.577
112	33.7787	33.3034	34.5434	31.4869	30.584	31.2401	5.53022	5.75722	6.07944	6.08633	6.19033	6.56478
112.1	34.1183	33.7012	34.9281	31.8294	30.9949	31.6381	5.54678	5.75233	6.08944	6.05478	6.18889	6.54889
112.2	34.4419	34.0961	35.316	32.1789	31.4314	32.0199	5.54644	5.73756	6.09	6.02567	6.19389	6.53178
112.3	34.7879	34.5006	35.7091	32.5336	31.8279	32.4011	5.55133	5.731	6.09667	6.00811	6.20089	6.52289
112.4	35.1722	34.9046	36.1061	32.9162	32.1626	32.7654	5.56156	5.73367	6.11611	6.00033	6.20344	6.52156
112.5	35.5739	35.3017	36.4942	33.3173	32.4677	33.0989	5.56667	5.73744	6.14822	6.00178	6.19444	6.52011
112.6	35.949	35.6657	36.8759	33.6843	32.8264	33.4482	5.56422	5.74556	6.16478	6.01455	6.18667	6.51056
112.7	36.3011	36.0012	37.2516	34.0263	33.2322	33.8107	5.55667	5.75844	6.16344	6.03667	6.18178	6.49655
112.8	36.6779	36.3598	37.6347	34.3888	33.6329	34.1607	5.55455	5.77533	6.15078	6.05778	6.18244	6.49422
112.9	37.1017	36.7634	38.0327	34.7779	34.0113	34.4888	5.55833	5.79433	6.137	6.07578	6.18633	6.50467
113	37.567	37.1866	38.4491	35.1778	34.3734	34.8171	5.56622	5.81689	6.12833	6.08922	6.18933	6.51967
113.1	38.0378	37.6146	38.861	35.584	34.7292	35.155	5.57111	5.83933	6.12	6.10011	6.18633	6.54611
113.2	38.5034	38.0541	39.2689	35.9813	35.0932	35.5136	5.57278	5.86111	6.10733	6.10956	6.18189	6.584
113.3	38.9426	38.4771	39.708	36.3542	35.4818	35.8992	5.57978	5.87578	6.09067	6.11855	6.19255	6.61522
113.4	39.3538	38.8741	40.1868	36.7044	35.8937	36.3096	5.59411	5.882	6.07156	6.127	6.22078	6.63533
113.5	39.7647	39.2806	40.6669	37.0669	36.2622	36.7064	5.60867	5.87811	6.07444	6.12767	6.24378	6.64844
113.6	40.1721	39.7167	41.1071	37.425	36.5802	37.1173	5.61978	5.87389	6.09356	6.11422	6.25356	6.65644
113.7	40.5427	40.1496	41.4961	37.7696	36.8734	37.5564	5.62655	5.87211	6.11344	6.09033	6.25389	6.65711
113.8	40.8746	40.5458	41.8427	38.103	37.2048	38.0001	5.63033	5.86378	6.134	6.079	6.25544	6.65244
113.9	41.1771	40.9076	42.1531	38.4254	37.5719	38.4473	5.63289	5.85	6.15689	6.07944	6.25967	6.64
114	41.5012	41.2598	42.48	38.7478	37.9456	38.8956	5.64189	5.84089	6.18111	6.08122	6.26211	6.61189
114.1	41.8561	41.6131	42.8413	39.0771	38.3123	39.3459	5.65744	5.84011	6.20178	6.07944	6.257	6.56922
114.2	42.2481	42.0036	43.1981	39.4078	38.6859	39.8098	5.66933	5.85122	6.21467	6.07633	6.23844	6.53111
114.3	42.6819	42.4318	43.5217	39.7438	39.1006	40.2953	5.66989	5.86855	6.22856	6.07711	6.221	6.50356
114.4	43.1596	42.8843	43.8394	40.0963	39.5612	40.7846	5.66189	5.88544	6.24722	6.08633	6.21022	6.48544
114.5	43.6451	43.3167	44.2003	40.4593	40.0571	41.2369	5.66055	5.90055	6.26811	6.10533	6.20267	6.48344
114.6	44.1288	43.7228	44.6062	40.827	40.5838	41.6492	5.66855	5.91589	6.28933	6.13289	6.19544	6.49955
114.7	44.5841	44.1301	45.0462	41.194	41.0714	42.0478	5.68067	5.937	6.30189	6.15078	6.18533	6.52678
114.8	45.0026	44.5629	45.5283	41.5656	41.4846	42.4222	5.692	5.95644	6.307	6.16256	6.17967	6.55922
114.9	45.3703	45.005	46.0256	41.9312	41.8432	42.7709	5.702	5.96822	6.31233	6.176	6.18755	6.59544
115	45.7456	45.4228	46.488	42.3042	42.2282	43.1394	5.71211	5.97567	6.32655	6.18644	6.20978	6.62167
115.1	46.1274	45.8183	46.9208	42.683	42.6312	43.5263	5.72367	5.98067	6.34678	6.19255	6.24211	6.63744
115.2	46.4982	46.1773	47.3537	43.0786	43.0182	43.898	5.74089	5.98744	6.35833	6.19478	6.26033	6.64733
115.3	46.8483	46.4843	47.7931	43.5021	43.3886	44.2357	5.76311	5.99444	6.35844	6.19667	6.26	6.65544
115.4	47.2074	46.7847	48.2279	43.965	43.7582	44.5629	5.77933	5.99522	6.35567	6.2	6.25511	6.65389
115.5	47.5472	47.1684	48.6413	44.4281	44.1229	44.924	5.78867	5.99489	6.35278	6.19255	6.25767	6.64255
115.6	47.8736	47.6196	49.0281	44.8881	44.5068	45.3259	5.79444	5.99878	6.34889	6.17167	6.26255	6.62533
115.7	48.2437	48.0289	49.3912	45.3448	44.9193	45.7641	5.80255	6.00722	6.34578	6.149	6.26455	6.59989
115.8	48.6698	48.3753	49.7333	45.7993	45.354	46.235	5.81344	6.01856	6.344	6.12822	6.26411	6.56444
115.9	49.0894	48.6949	50.1113	46.2263	45.7508	46.6824	5.82178	6.02656	6.34455	6.11555	6.26178	6.536
116	49.5099	49.0068	50.5626	46.6179	46.1207	47.0924	5.82211	6.03211	6.35478	6.10622	6.25122	6.52067
116.1	49.9456	49.334	51.0773	46.9571	46.4646	47.493	5.81578	6.038	6.379	6.09478	6.23978	6.51233
116.2	50.3759	49.7507	51.5424	47.279	46.8424	47.9154	5.81344	6.04311	6.40156	6.07944	6.24011	6.50122
116.3	50.8104	50.2358	51.9616	47.5949	47.2563	48.3494	5.81456	6.04556	6.42222	6.06356	6.24978	6.48656
116.4	51.279	50.6738	52.3777	47.918	47.677	48.7531	5.81444	6.05122	6.44411	6.06456	6.25944	6.47411
116.5	51.776	51.0438	52.8092	48.2273	48.0788	49.1261	5.81156	6.06833	6.46955	6.08511	6.26911	6.46867
116.6	52.2532	51.4343	53.2473	48.527	48.4902	49.4842	5.80589	6.09767	6.49444	6.10789	6.27589	6.47567
116.7	52.7003	51.8818	53.6968	48.8528	48.9266	49.8351	5.79967	6.11622	6.51389	6.121	6.27722	6.48611
116.8	53.1126	52.373	54.1327	49.2099	49.3803	50.1881	5.79667	6.12333	6.52289	6.12778	6.27767	6.49578
116.9	53.4734	52.8924	54.5154	49.5918	49.8259	50.5366	5.80289	6.12511	6.52255	6.13478	6.28411	6.50422
117	53.7808	53.4411	54.8447	49.9949	50.2597	50.8752	5.81855	6.12344	6.515	6.14222	6.29644	6.51267
117.1	54.0846	53.9281	55.2162	50.3782	50.6407	51.2041	5.83433	6.121	6.51644	6.14733	6.30433	6.525
117.2	54.4144	54.3054	55.6137	50.7494	50.9966	51.5423	5.85144	6.11789	6.52367	6.14833	6.305	6.53878
117.3	54.7787	54.6048	56.0088	51.1402	51.3653	51.8907	5.87278	6.10122	6.53256	6.14122	6.29856	6.54644
117.4	55.1519	54.9576	56.3659	51.5687	51.7261	52.2769	5.89311	6.07722	6.54322	6.13089	6.28944	6.53967
117.5	55.5337	55.3602	56.683	52.0257	52.0764	52.7	5.91155	6.05211	6.55678	6.11933	6.27855	6.52122
117.6	55.9162	55.7377	56.9862	52.4739	52.4288	53.1213	5.92867	6.04833	6.57033	6.11	6.26822	6.51033
117.7	56.2954	56.0503	57.2979	52.9128	52.7973	53.5176	5.94622	6.06411	6.57933	6.09989	6.25833	6.51222
117.8	56.6886	56.3156	57.6219	53.3542	53.1868	53.9156	5.96367	6.08989	6.57833	6.09078	6.24878	6.52067
117.9	57.1297	56.6149	57.9654	53.7908	53.5607	54.345	5.98055	6.11367	6.57567	6.09689	6.24133	6.532
118	57.599	56.9806	58.3393	54.2171	53.9007	54.7933	5.99611	6.13544	6.57355	6.11911	6.23811	6.54789
118.1	58.056	57.4369	58.7232	54.636	54.2266	55.2172	6.00189	6.16556	6.57367	6.144	6.23433	6.56356
118.2	58.498	57.9779	59.108	55.0501	54.5501	55.6106	5.99622	6.20655	6.57589	6.16778	6.22811	6.57733
118.3	58.9177	58.474	59.5288	55.4637	54.9079	55.9723	5.98967	6.24133	6.57778	6.18444	6.22178	6.592
118.4	59.2583	58.8969	60.0126	55.8789	55.2852	56.3419	5.98744	6.26622	6.57967	6.19667	6.225	6.60633
118.5	59.5261	59.3064	60.5257	56.2961	55.6609	56.7539	5.98633	6.28333	6.58867	6.20922	6.23744	6.61211
118.6	59.8599	59.7479	61.0471	56.6991	56.0834	57.1669	5.98389	6.30755	6.59378	6.23089	6.24333	6.60889
118.7	60.2516	60.2002	61.5751	57.0906	56.5628	57.5747	5.98022	6.34144	6.59222	6.25789	6.24233	6.59733
118.8	60.6399	60.5904	62.0667	57.4843	57.0739	57.9916	5.97667	6.37922	6.59033	6.27878	6.23144	6.58322
118.9	61.0051	60.925	62.4976	57.8824	57.5736	58.4432	5.97411	6.41033	6.59911	6.29589	6.21	6.56855
119	61.3501	61.2274	62.9097	58.2721	58.018	58.9362	5.98011	6.42789	6.61644	6.322	6.18956	6.56
119.1	61.6456	61.5032	63.3323	58.6414	58.4088	59.4067	5.99733	6.44344	6.62922	6.35211	6.18778	6.55678
119.2	61.9297	61.7713	63.7477	58.9891	58.7558	59.8283	6.022	6.45955	6.63744	6.38478	6.19778	6.55955
119.3	62.3362	62.0827	64.1639	59.3143	59.1432	60.194	6.04478	6.46722	6.64156	6.41011	6.19656	6.56433
119.4	62.8846	62.443	64.5898	59.6176	59.5886	60.5118	6.06489	6.46356	6.64189	6.42644	6.18122	6.56989
119.5	63.4016	62.8281	65.0027	59.9227	59.9902	60.8456	6.08489	6.43867	6.657	6.42755	6.17033	6.57367
119.6	63.8301	63.21	65.3707	60.2402	60.2899	61.1942	6.10733	6.39755	6.691	6.41311	6.16778	6.57878
119.7	64.1997	63.5791	65.7301	60.5673	60.5526	61.5189	6.13111	6.35611	6.72722	6.38011	6.17467	6.58178
119.8	64.5472	63.9758	66.1073	60.8933	60.8802	61.8096	6.14122	6.336	6.74967	6.33722	6.18111	6.58189
119.9	64.8808	64.4	66.4971	61.2204	61.2692	62.0839	6.13755	6.33355	6.76189	6.28678	6.18322	6.57967
120	65.2548	64.8487	66.883	61.5544	61.7032	62.4208	6.12822	6.33311	6.774	6.23456	6.17622	6.57533
120.1	65.6842	65.3194	67.2674	61.8929	62.1803	62.826	6.11922	6.33367	6.784	6.17889	6.16744	6.56778
120.2	66.0818	65.7801	67.6181	62.239	62.6241	63.2596	6.11422	6.34611	6.79289	6.13022	6.16578	6.56411
120.3	66.3869	66.1862	67.9376	62.6106	62.9899	63.6823	6.11244	6.36678	6.80633	6.10244	6.15756	6.57178
120.4	66.6379	66.5564	68.2471	63.0004	63.3164	64.0951	6.11189	6.39233	6.82144	6.096	6.14011	6.58856
120.5	66.958	66.9328	68.5474	63.3863	63.6671	64.5357	6.11267	6.41522	6.826	6.10111	6.12655	6.59644
120.6	67.3637	67.3189	68.8306	63.7656	64.0433	65.0132	6.11544	6.43489	6.81822	6.11533	6.12111	6.59211
120.7	67.8079	67.6709	69.1147	64.1394	64.3899	65.4893	6.12944	6.44456	6.80622	6.12678	6.128	6.58
120.8	68.246	67.9932	69.4301	64.4971	64.7124	65.9299	6.14755	6.45055	6.79433	6.13444	6.13811	6.56833
120.9	68.6556	68.2894	69.7731	64.842	65.014	66.3259	6.16067	6.45433	6.78567	6.14122	6.14044	6.55911
121	69.0433	68.5753	70.1482	65.2148	65.3113	66.6589	6.18022	6.45633	6.787	6.151	6.13867	6.55511
121.1	69.4196	68.8606	70.5524	65.6108	65.6113	66.9368	6.20655	6.45844	6.79667	6.16078	6.13711	6.55433
121.2	69.8279	69.1874	70.9473	66.0117	65.941	67.2483	6.22856	6.463	6.8	6.166	6.148	6.54578
121.3	70.2701	69.5582	71.3147	66.4172	66.3001	67.6321	6.23811	6.46744	6.79144	6.17155	6.16844	6.52656
121.4	70.679	69.955	71.6831	66.8302	66.6777	68.0383	6.236	6.47411	6.78211	6.18333	6.18111	6.51322
121.5	71.0337	70.3583	72.0502	67.2174	67.0479	68.4041	6.23444	6.483	6.78567	6.187	6.18122	6.51533
121.6	71.3638	70.7653	72.3958	67.5864	67.4072	68.7522	6.23844	6.48978	6.79911	6.18367	6.17522	6.52733
121.7	71.7514	71.1544	72.7949	67.9866	67.7548	69.112	6.24478	6.49622	6.81389	6.181	6.17711	6.53089
121.8	72.2062	71.5213	73.274	68.4274	68.0917	69.4824	6.251	6.50411	6.829	6.18067	6.18811	6.52389
121.9	72.6671	71.888	73.7768	68.8547	68.4201	69.8892	6.24411	6.509	6.84078	6.17867	6.19378	6.51111
122	73.0756	72.3079	74.2292	69.244	68.7658	70.352	6.23044	6.50322	6.85122	6.17244	6.18911	6.50189
122.1	73.4291	72.7773	74.6586	69.5957	69.129	70.813	6.22278	6.49122	6.86911	6.15444	6.17867	6.50089
122.2	73.79	73.2728	75.0477	69.9316	69.4998	71.2377	6.22822	6.48978	6.89055	6.13422	6.17322	6.51267
122.3	74.1593	73.7982	75.3992	70.2607	69.8842	71.6391	6.24333	6.499	6.91256	6.116	6.17289	6.53544
122.4	74.55	74.3074	75.7853	70.6104	70.3053	72.0198	6.25967	6.51	6.928	6.10733	6.174	6.55367
122.5	74.9678	74.7592	76.247	70.975	70.7622	72.3457	6.28022	6.51667	6.93967	6.10244	6.17378	6.56133
122.6	75.3656	75.1838	76.6737	71.3186	71.2444	72.637	6.31067	6.51467	6.95133	6.09422	6.16878	6.56967
122.7	75.6953	75.6362	77.0186	71.6416	71.728	72.9561	6.33622	6.51678	6.96289	6.07922	6.16355	6.58544
122.8	75.9963	76.081	77.331	71.9602	72.1957	73.2898	6.35267	6.52811	6.973	6.05911	6.16167	6.60233
122.9	76.3272	76.4622	77.619	72.3302	72.6189	73.6349	6.36378	6.55433	6.97267	6.05467	6.15667	6.60933
123	76.6879	76.7793	77.8663	72.7593	72.9969	73.9956	6.37189	6.59467	6.96033	6.07022	6.14578	6.606
123.1	77.0296	77.0449	78.1354	73.1939	73.3549	74.3531	6.38155	6.63611	6.95122	6.08844	6.128	6.59367
123.2	77.3752	77.246	78.467	73.5859	73.7152	74.6856	6.39789	6.68056	6.95355	6.105	6.11355	6.57655
123.3	77.7164	77.4447	78.7992	73.9438	74.0793	75.0441	6.41644	6.73744	6.96256	6.129	6.10678	6.564
123.4	78.0243	77.7641	79.1037	74.29	74.412	75.466	6.41889	6.79856	6.96367	6.15144	6.09856	6.569
123.5	78.3084	78.1912	79.3856	74.6219	74.7189	75.9357	6.40978	6.86022	6.95733	6.173	6.08733	6.59044
123.6	78.5867	78.6109	79.6526	74.9658	75.0313	76.4136	6.413	6.913	6.95411	6.20178	6.07367	6.61911
123.7	78.8454	78.9806	79.8959	75.346	75.3551	76.9141	6.43278	6.96	6.96011	6.24189	6.06144	6.652
123.8	79.1089	79.317	80.1881	75.7119	75.6954	77.3991	6.45567	6.99844	6.97844	6.27156	6.06233	6.69255
123.9	79.4732	79.6777	80.5709	75.9793	76.0622	77.7782	6.46622	7.01022	6.99567	6.27355	6.07922	6.74744
124	79.9232	80.0713	81.0171	76.1804	76.4406	78.0663	6.461	6.99422	7.00611	6.25078	6.10511	6.81367
124.1	80.3433	80.4564	81.4756	76.4324	76.8483	78.3782	6.44944	6.96478	7.01255	6.22156	6.12044	6.86189
124.2	80.7102	80.8198	81.9437	76.7524	77.2957	78.737	6.43511	6.92578	7.01767	6.18911	6.123	6.886
124.3	81.051	81.0989	82.395	77.1081	77.7789	79.1204	6.42778	6.89167	7.02855	6.16578	6.12822	6.88644
124.4	81.3716	81.3228	82.8087	77.4758	78.2386	79.5004	6.41967	6.86256	7.03867	6.148	6.14122	6.87444
124.5	81.6926	81.5557	83.1974	77.819	78.6662	79.8552	6.40411	6.83344	7.03867	6.12955	6.15567	6.85478
124.6	82.093	81.7918	83.6132	78.13	79.0876	80.184	6.39267	6.793	7.03178	6.11211	6.16978	6.82778
124.7	82.5488	82.0169	84.0494	78.428	79.5003	80.5083	6.38867	6.746	7.02189	6.099	6.18333	6.79189
124.8	82.9281	82.2411	84.4722	78.7739	79.9152	80.864	6.39778	6.72167	7.03022	6.09522	6.191	6.74278
124.9	83.2073	82.5088	84.876	79.1571	80.3453	81.2174	6.41544	6.72656	7.06078	6.09589	6.18944	6.68167
125	83.4928	82.8659	85.2697	79.5224	80.737	81.4973	6.42733	6.74167	7.096	6.09278	6.18967	6.63511
125.1	83.8624	83.2922	85.6497	79.9091	81.027	81.7656	6.43078	6.75178	7.10833	6.10489	6.19878	6.61433
125.2	84.3124	83.7681	86.0299	80.3328	81.2551	82.0411	6.43133	6.75689	7.10233	6.13455	6.21311	6.61189
125.3	84.7426	84.196	86.4344	80.7787	81.5152	82.3591	6.43889	6.76178	7.10378	6.16244	6.22056	6.61111
125.4	85.1292	84.5591	86.8642	81.2373	81.8159	82.7213	6.45367	6.76755	7.11733	6.18289	6.21955	6.61067
125.5	85.4533	84.9211	87.2518	81.689	82.1462	83.106	6.462	6.77944	7.13455	6.19189	6.20989	6.60978
125.6	85.7842	85.3044	87.561	82.1289	82.537	83.5008	6.46711	6.79322	7.15678	6.19211	6.19456	6.60322
125.7	86.1574	85.6422	87.8004	82.5724	82.9683	83.9562	6.47633	6.79844	7.17778	6.19133	6.17878	6.58922
125.8	86.5292	85.9496	88.0728	83.0184	83.3121	84.4422	6.49311	6.80211	7.17444	6.20244	6.163	6.57944
125.9	86.8859	86.2348	88.3797	83.4529	83.5819	84.9376	6.51722	6.80711	7.15333	6.21967	6.14567	6.57233
126	87.1693	86.5258	88.6759	83.7749	83.869	85.3879	6.54122	6.81644	7.15367	6.21944	6.12844	6.55656
126.1	87.3773	86.819	88.9272	83.9549	84.1987	85.8133	6.561	6.82456	7.18489	6.20067	6.11533	6.52822
126.2	87.6201	87.1717	89.1442	84.0693	84.5372	86.204	6.57589	6.82733	7.22211	6.18711	6.11522	6.49589
126.3	87.9848	87.5553	89.3804	84.2781	84.8788	86.5459	6.59078	6.82722	7.23833	6.18811	6.13644	6.473
126.4	88.4249	87.9547	89.6601	84.5843	85.2029	86.8471	6.60344	6.82722	7.23289	6.20178	6.17711	6.463
126.5	88.8033	88.3721	90.0547	84.8887	85.4888	87.1219	6.60555	6.83811	7.22389	6.21233	6.21033	6.46056
126.6	89.1032	88.8139	90.5727	85.1651	85.739	87.3706	6.596	6.86133	7.21589	6.21667	6.23	6.46322
126.7	89.4106	89.2286	91.0541	85.4423	86.0538	87.6604	6.58022	6.87789	7.22333	6.21089	6.24544	6.46044
126.8	89.7529	89.6281	91.4052	85.7461	86.4109	87.9971	6.56444	6.88022	7.23933	6.20144	6.26589	6.45544
126.9	90.1337	90.0182	91.6774	86.121	86.772	88.3499	6.55511	6.87667	7.24955	6.18967	6.28478	6.45456
127	90.5477	90.3808	91.9999	86.5697	87.1252	88.711	6.56133	6.87467	7.24589	6.18056	6.29767	6.47167
127.1	90.979	90.7271	92.3587	87.0541	87.4698	89.0834	6.58155	6.87344	7.234	6.17311	6.30267	6.50356
127.2	91.3621	91.0938	92.7269	87.4409	87.8186	89.4597	6.59711	6.879	7.24067	6.16078	6.29267	6.52533
127.3	91.6959	91.4749	93.123	87.7414	88.182	89.8266	6.59922	6.89767	7.26844	6.14211	6.26722	6.52878
127.4	92.0401	91.8469	93.4914	88.0571	88.5448	90.1893	6.596	6.91911	7.29722	6.131	6.25	6.52889
127.5	92.3791	92.209	93.7427	88.4029	88.8839	90.5761	6.6	6.92733	7.31944	6.13278	6.24633	6.54544
127.6	92.6943	92.5531	93.9396	88.7618	89.214	90.9831	6.60678	6.92767	7.33967	6.14333	6.24978	6.576
127.7	93.0329	92.8537	94.2501	89.1003	89.536	91.3683	6.61833	6.92667	7.36233	6.15789	6.24711	6.6
127.8	93.4133	93.1072	94.6926	89.4169	89.8447	91.7229	6.63689	6.924	7.387	6.17689	6.23744	6.61311
127.9	93.8006	93.3392	95.1546	89.7506	90.1472	92.0571	6.65122	6.92478	7.40889	6.19055	6.22444	6.60778
128	94.1311	93.5553	95.61	90.1194	90.4748	92.405	6.65222	6.93922	7.42322	6.19055	6.21267	6.58744
128.1	94.407	93.7642	96.0312	90.5066	90.8117	92.7863	6.65355	6.95778	7.42567	6.17967	6.20244	6.56478
128.2	94.7016	94.0663	96.3802	90.8686	91.1539	93.0899	6.67044	6.974	7.42711	6.16855	6.19889	6.55967
128.3	95.0227	94.4601	96.6773	91.2082	91.5068	93.3088	6.69989	6.99155	7.42822	6.15655	6.20211	6.56755
128.4	95.3888	94.8599	96.9964	91.5493	91.8638	93.4998	6.728	7.00889	7.43022	6.14967	6.20611	6.56778
128.5	95.7904	95.2126	97.3328	91.9002	92.207	93.7194	6.75333	7.01544	7.43178	6.15311	6.20667	6.55856
128.6	96.1548	95.5423	97.6354	92.2653	92.5637	94.0039	6.76789	7.01822	7.43511	6.161	6.20744	6.554
128.7	96.47	95.8949	97.9791	92.6334	92.9637	94.3608	6.77	7.04111	7.43967	6.15644	6.20778	6.54633
128.8	96.7786	96.2666	98.3811	92.9923	93.3864	94.7673	6.766	7.077	7.44889	6.14533	6.20456	6.53322
128.9	97.1238	96.6756	98.7397	93.3119	93.7762	95.131	6.76222	7.10267	7.46444	6.14267	6.20478	6.51844
129	97.5004	97.1279	99.0231	93.589	94.127	95.4371	6.75778	7.11511	7.48578	6.15011	6.21122	6.50378
129.1	97.8463	97.5236	99.2934	93.8654	94.4348	95.8188	6.75311	7.11311	7.49911	6.15789	6.214	6.486
129.2	98.1762	97.8543	99.6141	94.1562	94.703	96.2889	6.75833	7.09478	7.50411	6.16522	6.20578	6.47733
129.3	98.5042	98.2004	99.992	94.4486	94.9588	96.7621	6.77589	7.07633	7.50267	6.16389	6.19333	6.481
129.4	98.8064	98.6203	100.328	94.7332	95.2508	97.2074	6.78767	7.07589	7.50233	6.15522	6.18633	6.46744
129.5	99.081	99.1034	100.599	95.0133	95.5729	97.6251	6.79355	7.08744	7.50311	6.14356	6.18511	6.44
129.6	99.3021	99.5804	100.802	95.2871	95.9247	97.9862	6.79844	7.09111	7.50267	6.13955	6.19244	6.43011
129.7	99.4573	100.033	100.998	95.5447	96.322	98.2707	6.80544	7.08933	7.499	6.13955	6.209	6.45033
129.8	99.5924	100.43	101.289	95.7978	96.769	98.5444	6.81767	7.09267	7.49889	6.13755	6.21978	6.48744
129.9	99.8138	100.73	101.611	96.0481	97.1899	98.8516	6.83633	7.09578	7.51644	6.13433	6.20867	6.51622
130	100.111	100.939	101.919	96.2859	97.5823	99.1833	6.85444	7.10011	7.55178	6.13067	6.18089	6.52833
130.1	100.392	101.111	102.223	96.5816	97.9648	99.4938	6.86511	7.11144	7.58044	6.13489	6.16489	6.52611
130.2	100.635	101.255	102.539	96.9564	98.3426	99.7748	6.86922	7.13056	7.59622	6.14867	6.16578	6.51311
130.3	100.882	101.382	102.927	97.3654	98.7139	100.006	6.88022	7.14755	7.60067	6.16033	6.17089	6.51889
130.4	101.147	101.515	103.32	97.7394	99.1224	100.196	6.88922	7.159	7.60533	6.16244	6.16989	6.54089
130.5	101.447	101.681	103.627	98.0932	99.544	100.375	6.89089	7.16133	7.61344	6.16089	6.16155	6.55967
130.6	101.813	101.861	103.906	98.4286	99.8602	100.617	6.89755	7.16511	7.62744	6.16644	6.158	6.55467
130.7	102.217	102.062	104.182	98.7459	100.092	100.916	6.909	7.17267	7.64367	6.17833	6.16256	6.532
130.8	102.578	102.288	104.498	99.0654	100.349	101.269	6.91689	7.18744	7.64244	6.19322	6.18267	6.519
130.9	102.905	102.519	104.817	99.3994	100.65	101.693	6.91633	7.20622	7.62	6.21056	6.21467	6.51822
131	103.261	102.738	105.076	99.6579	100.972	102.184	6.90689	7.22333	7.60433	6.22178	6.23555	6.51478
131.1	103.593	103.046	105.29	99.8002	101.306	102.604	6.89778	7.23089	7.61367	6.22233	6.23211	6.50422
131.2	103.894	103.428	105.506	99.8724	101.622	102.948	6.89511	7.23122	7.64022	6.21733	6.21167	6.48855
131.3	104.164	103.764	105.779	99.9971	101.904	103.364	6.90089	7.24511	7.66578	6.209	6.19567	6.47755
131.4	104.408	104.031	106.107	100.188	102.16	103.89	6.91344	7.27656	7.68878	6.19589	6.18678	6.47311
131.5	104.629	104.295	106.396	100.453	102.483	104.412	6.91844	7.30567	7.70922	6.17722	6.17389	6.47811
131.6	104.854	104.603	106.677	100.796	102.863	104.844	6.91756	7.32244	7.72755	6.16244	6.15989	6.48533
131.7	105.066	104.983	107.006	101.196	103.27	105.159	6.91855	7.33189	7.74978	6.15244	6.15055	6.49089
131.8	105.266	105.358	107.36	101.6	103.599	105.364	6.93178	7.33311	7.77078	6.13689	6.13578	6.49933
131.9	105.47	105.699	107.73	102.013	103.852	105.495	6.95456	7.32811	7.78733	6.11689	6.11767	6.511
132	105.731	105.942	108.082	102.409	104.08	105.727	6.97156	7.32967	7.78644	6.09811	6.10889	6.52478
132.1	106.037	106.119	108.416	102.76	104.314	106.08	6.97944	7.34144	7.76755	6.08222	6.11222	6.53933
132.2	106.374	106.324	108.738	103.041	104.534	106.394	6.98667	7.34511	7.74078	6.07655	6.11722	6.54667
132.3	106.744	106.568	109.036	103.35	104.763	106.624	7.00133	7.33278	7.72022	6.09111	6.12355	6.54111
132.4	107.13	106.822	109.29	103.685	105.009	106.827	7.02222	7.31144	7.70533	6.11956	6.12933	6.52778
132.5	107.563	107.068	109.532	103.948	105.208	107.031	7.04655	7.29244	7.69678	6.13411	6.13278	6.52189
132.6	108.061	107.315	109.781	104.114	105.341	107.22	7.07411	7.27589	7.69489	6.13022	6.13422	6.52522
132.7	108.555	107.634	110.053	104.27	105.536	107.396	7.09567	7.26944	7.703	6.12878	6.14467	6.52833
132.8	108.965	107.984	110.282	104.48	105.852	107.596	7.10555	7.278	7.713	6.14478	6.16022	6.52811
132.9	109.308	108.316	110.47	104.789	106.242	107.791	7.10911	7.29567	7.72589	6.17533	6.17633	6.52656
133	109.651	108.62	110.66	105.144	106.561	108.053	7.12389	7.31133	7.74611	6.19411	6.19044	6.52733
133.1	109.991	108.899	110.856	105.519	106.801	108.384	7.14822	7.326	7.77044	6.19911	6.202	6.53111
133.2	110.331	109.164	111.092	105.82	106.971	108.719	7.16511	7.34411	7.79256	6.18633	6.20533	6.54
133.3	110.676	109.415	111.381	106.06	107.097	109.007	7.16778	7.366	7.81644	6.15878	6.19844	6.55289
133.4	110.951	109.62	111.655	106.329	107.269	109.312	7.16011	7.39033	7.83889	6.13711	6.18255	6.56156
133.5	111.087	109.755	111.892	106.628	107.56	109.652	7.15267	7.41655	7.85133	6.13422	6.16567	6.56344
133.6	111.14	109.848	112.135	106.912	107.932	110.004	7.14922	7.44111	7.85956	6.14	6.15055	6.56089
133.7	111.235	110.012	112.416	107.146	108.229	110.359	7.14967	7.46056	7.86589	6.12689	6.13844	6.55856
133.8	111.383	110.266	112.726	107.337	108.428	110.723	7.15278	7.47544	7.86889	6.092	6.12867	6.55667
133.9	111.531	110.577	113.071	107.566	108.673	110.993	7.14944	7.49278	7.87067	6.06433	6.12678	6.55556
134	111.675	110.931	113.527	107.83	109.009	111.153	7.147	7.51178	7.88022	6.04967	6.14178	6.55922
134.1	111.807	111.326	114.074	108.112	109.396	111.277	7.15589	7.53167	7.89133	6.04322	6.17689	6.56944
134.2	111.952	111.714	114.497	108.395	109.824	111.446	7.17089	7.54422	7.90211	6.03933	6.20644	6.57211
134.3	112.123	112.099	114.797	108.687	110.278	111.659	7.18922	7.54944	7.91467	6.03589	6.22833	6.56744
134.4	112.391	112.514	115.044	109.028	110.673	111.938	7.197	7.54944	7.92767	6.02555	6.24344	6.56244
134.5	112.767	112.97	115.279	109.428	110.987	112.302	7.19178	7.54533	7.93478	6.00878	6.25778	6.56089
134.6	113.184	113.391	115.526	109.838	111.317	112.704	7.18244	7.53744	7.94367	5.99855	6.27267	6.56033
134.7	113.535	113.734	115.741	110.17	111.688	113.063	7.18267	7.53256	7.96222	6	6.28444	6.55755
134.8	113.821	114.012	115.874	110.424	112.072	113.389	7.18744	7.531	7.98444	6.00878	6.28733	6.54978
134.9	114.129	114.296	115.939	110.654	112.4	113.705	7.188	7.53911	7.99878	6.016	6.26844	6.542
135	114.48	114.602	115.96	110.876	112.667	114.011	7.18422	7.55833	8.00478	6.02122	6.22689	6.53633
135.1	114.815	114.927	116.115	111.103	112.872	114.317	7.18455	7.58811	8.003	6.03122	6.19756	6.54056
135.2	115.092	115.192	116.367	111.355	113.035	114.688	7.18422	7.61622	7.997	6.05167	6.19055	6.54411
135.3	115.292	115.381	116.654	111.617	113.185	115.095	7.18689	7.64089	7.99622	6.08155	6.19667	6.54089
135.4	115.48	115.613	116.907	111.84	113.404	115.349	7.20344	7.66256	8.00089	6.106	6.217	6.54056
135.5	115.68	115.893	117.141	112.045	113.691	115.468	7.23067	7.67944	8.00922	6.12444	6.25278	6.544
135.6	115.971	116.181	117.461	112.329	114.01	115.628	7.25289	7.68889	8.01733	6.13878	6.30322	6.55455
135.7	116.344	116.435	117.906	112.702	114.34	115.897	7.26811	7.694	8.027	6.15122	6.36489	6.57233
135.8	116.702	116.615	118.379	113.096	114.691	116.252	7.27944	7.68867	8.038	6.16511	6.44055	6.58489
135.9	116.984	116.777	118.835	113.441	115.02	116.622	7.29256	7.66967	8.04122	6.18222	6.52756	6.576
136	117.22	116.974	119.297	113.723	115.314	116.964	7.311	7.64533	8.03422	6.19833	6.61889	6.553
136.1	117.459	117.225	119.74	114.007	115.615	117.204	7.33967	7.63422	8.03278	6.20133	6.72367	6.53833
136.2	117.701	117.516	120.149	114.316	115.938	117.339	7.37856	7.63778	8.04167	6.18978	6.847	6.53478
136.3	117.898	117.758	120.552	114.638	116.206	117.566	7.41489	7.65033	8.06078	6.17867	6.96233	6.52855
136.4	118.089	118.013	120.954	114.903	116.39	117.925	7.44233	7.66611	8.08111	6.16889	7.041	6.51956
136.5	118.291	118.344	121.299	115.094	116.526	118.316	7.46411	7.68067	8.10011	6.15644	7.088	6.50744
136.6	118.498	118.684	121.548	115.272	116.667	118.573	7.48611	7.69456	8.11378	6.14555	7.10555	6.495
136.7	118.719	119.016	121.707	115.45	116.827	118.713	7.50667	7.70833	8.12489	6.13578	7.09467	6.48578
136.8	118.977	119.322	121.823	115.703	117.095	118.896	7.51744	7.71967	8.14767	6.12822	7.07344	6.48622
136.9	119.255	119.639	121.914	116.039	117.499	119.177	7.51656	7.72611	8.18489	6.12467	7.05133	6.49155
137	119.541	120.006	122.032	116.365	117.958	119.529	7.50533	7.72367	8.21422	6.12867	7.004	6.49478
137.1	119.795	120.37	122.159	116.618	118.381	119.79	7.48933	7.71955	8.21978	6.13111	6.90711	6.51255
137.2	119.993	120.69	122.292	116.847	118.785	119.935	7.473	7.71767	8.20767	6.13144	6.78022	6.54511
137.3	120.162	120.952	122.418	117.087	119.12	120.018	7.46878	7.718	8.20233	6.13311	6.66744	6.57411
137.4	120.318	121.166	122.534	117.333	119.366	120.06	7.47811	7.71911	8.20733	6.13711	6.57256	6.59522
137.5	120.491	121.431	122.68	117.528	119.553	120.184	7.49367	7.72211	8.217	6.13856	6.49622	6.60644
137.6	120.698	121.728	122.908	117.697	119.779	120.422	7.51022	7.73367	8.21978	6.13933	6.43755	6.60911
137.7	120.959	122.005	123.192	117.821	120.001	120.686	7.53067	7.758	8.21122	6.13711	6.38222	6.611
137.8	121.196	122.231	123.472	118.006	120.137	120.874	7.55056	7.77789	8.20733	6.13378	6.32267	6.61944
137.9	121.419	122.424	123.754	118.261	120.205	121.028	7.56844	7.79111	8.211	6.13211	6.264	6.62955
138	121.702	122.656	124.064	118.532	120.231	121.295	7.58367	7.79955	8.22767	6.13467	6.22489	6.62778
138.1	122.071	122.93	124.395	118.757	120.182	121.665	7.59922	7.81011	8.25333	6.13656	6.20489	6.61789
138.2	122.459	123.196	124.749	118.965	120.159	122.032	7.60889	7.828	8.27122	6.136	6.188	6.61355
138.3	122.852	123.43	125.097	119.154	120.286	122.324	7.61055	7.85233	8.27322	6.142	6.16889	6.60089
138.4	123.236	123.643	125.401	119.307	120.498	122.519	7.60767	7.87844	8.26722	6.153	6.148	6.579
138.5	123.555	123.848	125.615	119.566	120.707	122.689	7.60289	7.88522	8.27178	6.15867	6.13922	6.563
138.6	123.798	124.044	125.739	119.971	120.918	122.862	7.59589	7.86922	8.28856	6.157	6.14544	6.55689
138.7	124.079	124.219	125.83	120.32	121.146	123.014	7.59222	7.861	8.29867	6.14522	6.15833	6.55478
138.8	124.432	124.364	125.905	120.486	121.338	123.043	7.59111	7.87655	8.30244	6.12433	6.16855	6.55222
138.9	124.819	124.475	125.974	120.563	121.543	122.964	7.58767	7.90522	8.30567	6.10244	6.17678	6.54322
139	125.108	124.599	126.057	120.721	121.86	123.007	7.58878	7.92222	8.31222	6.098	6.182	6.53155
139.1	125.299	124.739	126.163	120.964	122.262	123.184	7.59467	7.928	8.32322	6.10833	6.18478	6.522
139.2	125.444	124.884	126.344	121.272	122.621	123.473	7.60033	7.92089	8.34078	6.12	6.18944	6.52333
139.3	125.578	125.019	126.617	121.625	122.918	123.823	7.60211	7.89844	8.36367	6.13089	6.198	6.52944
139.4	125.731	125.153	126.95	121.874	123.164	124.131	7.60356	7.87878	8.38456	6.14767	6.198	6.52544
139.5	125.872	125.304	127.238	122.027	123.433	124.37	7.60778	7.87978	8.40078	6.16533	6.18822	6.51278
139.6	125.978	125.479	127.469	122.171	123.764	124.609	7.61567	7.89044	8.41222	6.18322	6.17489	6.49489
139.7	126.109	125.662	127.692	122.4	124.104	124.986	7.62733	7.89667	8.42356	6.20955	6.16389	6.48311
139.8	126.289	125.848	127.923	122.704	124.429	125.51	7.64255	7.89911	8.43589	6.24644	6.15444	6.479
139.9	126.541	126.005	128.165	122.982	124.674	125.962	7.65456	7.90855	8.44767	6.269	6.15178	6.47133
140	126.74	126.16	128.446	123.242	124.845	126.343	7.66822	7.91444	8.45644	6.26067	6.16122	6.45489
140.1	126.834	126.336	128.744	123.514	124.967	126.727	7.68911	7.92067	8.46456	6.225	6.18	6.43911
140.2	126.938	126.543	128.932	123.775	125.147	127.003	7.70711	7.93956	8.471	6.19211	6.19478	6.44156
140.3	127.063	126.776	129.038	124.014	125.364	127.172	7.72122	7.96733	8.47611	6.16378	6.205	6.46056
140.4	127.222	127.024	129.176	124.207	125.531	127.331	7.73067	7.98967	8.47689	6.14833	6.21367	6.48078
140.5	127.397	127.291	129.354	124.374	125.639	127.545	7.73667	8.00656	8.471	6.14644	6.22378	6.49589
140.6	127.508	127.588	129.53	124.548	125.795	127.77	7.74	8.016	8.45733	6.14433	6.23611	6.50089
140.7	127.586	127.863	129.795	124.732	126.015	127.967	7.74189	8.01755	8.44911	6.12178	6.24178	6.50144
140.8	127.714	128.099	130.129	124.919	126.297	128.134	7.73922	8.01844	8.448	6.09022	6.23689	6.50122
140.9	128.001	128.369	130.397	125.077	126.613	128.292	7.73267	8.02344	8.454	6.07767	6.21989	6.50867
141	128.443	128.698	130.572	125.201	126.954	128.444	7.72356	8.03111	8.46633	6.08667	6.19178	6.52456
141.1	128.838	129.021	130.757	125.35	127.256	128.724	7.72389	8.03333	8.48089	6.09356	6.17044	6.53378
141.2	129.102	129.228	130.94	125.549	127.551	129.09	7.73122	8.03289	8.48844	6.105	6.16556	6.53122
141.3	129.264	129.311	131.112	125.771	127.849	129.446	7.74344	8.02967	8.49289	6.11956	6.17222	6.52678
141.4	129.544	129.442	131.325	126.005	128.084	129.761	7.74511	8.03111	8.51311	6.11833	6.16467	6.52611
141.5	129.928	129.634	131.554	126.254	128.258	130.042	7.73622	8.03711	8.54533	6.106	6.14555	6.52733
141.6	130.296	129.888	131.691	126.503	128.415	130.256	7.73322	8.04011	8.57378	6.10478	6.138	6.52344
141.7	130.608	130.166	131.735	126.738	128.578	130.363	7.74756	8.03533	8.59755	6.11722	6.15078	6.51467
141.8	130.865	130.376	131.81	126.972	128.764	130.378	7.77111	8.03067	8.61767	6.13211	6.17622	6.498
141.9	131.036	130.53	132.012	127.17	128.949	130.444	7.79267	8.03589	8.62922	6.14689	6.19767	6.47322
142	131.173	130.702	132.348	127.317	129.111	130.588	7.814	8.04922	8.63856	6.15711	6.20855	6.444
142.1	131.442	130.89	132.701	127.464	129.27	130.782	7.82667	8.06722	8.64744	6.15355	6.20733	6.421
142.2	131.862	131.068	133.038	127.629	129.44	131.01	7.82822	8.08978	8.65411	6.13589	6.196	6.40522
142.3	132.214	131.152	133.314	127.822	129.663	131.211	7.84022	8.10755	8.64822	6.12355	6.19422	6.39867
142.4	132.472	131.283	133.55	128.071	129.891	131.35	7.87333	8.11789	8.63878	6.11822	6.19767	6.40355
142.5	132.7	131.515	133.747	128.399	130.09	131.487	7.91	8.12822	8.62711	6.11567	6.19289	6.41955
142.6	132.843	131.762	133.984	128.759	130.236	131.719	7.92578	8.14756	8.61733	6.11478	6.17078	6.43233
142.7	132.913	132.014	134.245	129.162	130.337	132.009	7.92322	8.17378	8.611	6.11544	6.13522	6.44178
142.8	132.994	132.221	134.463	129.596	130.48	132.174	7.91744	8.19267	8.603	6.11355	6.11	6.44944
142.9	133.118	132.374	134.642	130.026	130.699	132.189	7.91155	8.20044	8.58656	6.10667	6.10044	6.45678
143	133.212	132.597	134.89	130.393	130.933	132.151	7.91655	8.201	8.57467	6.10133	6.09722	6.45911
143.1	133.292	132.962	135.159	130.735	131.134	132.193	7.93522	8.20578	8.59155	6.11244	6.09367	6.458
143.2	133.375	133.376	135.435	131.034	131.335	132.342	7.96022	8.21678	8.63111	6.13867	6.093	6.452
143.3	133.475	133.655	135.773	131.191	131.555	132.554	7.97044	8.22511	8.66244	6.16133	6.09989	6.44244
143.4	133.587	133.787	136.19	131.187	131.789	132.807	7.96356	8.22789	8.68022	6.17633	6.11433	6.43044
143.5	133.8	133.916	136.574	131.127	132.05	133.06	7.95556	8.22567	8.68867	6.18311	6.13389	6.42822
143.6	134.1	134.074	136.866	131.074	132.359	133.328	7.95111	8.22511	8.69856	6.18311	6.15478	6.43278
143.7	134.44	134.272	137.063	131.08	132.662	133.646	7.94511	8.23211	8.72055	6.18033	6.16889	6.442
143.8	134.782	134.479	137.231	131.253	132.891	134.086	7.94767	8.24222	8.74756	6.18233	6.18278	6.45611
143.9	135.115	134.684	137.389	131.578	133.055	134.616	7.95855	8.25233	8.774	6.18522	6.19767	6.47422
144	135.382	134.855	137.632	131.918	133.202	135.058	7.96467	8.24922	8.78178	6.17067	6.20944	6.49022
144.1	135.567	135.002	137.97	132.222	133.343	135.374	7.95733	8.23156	8.77344	6.13633	6.21256	6.50211
144.2	135.694	135.173	138.3	132.555	133.518	135.647	7.94978	8.21389	8.77111	6.10344	6.208	6.50622
144.3	135.804	135.395	138.502	132.921	133.788	135.909	7.95533	8.20989	8.78055	6.09278	6.20111	6.50089
144.4	135.905	135.647	138.613	133.275	134.141	136.15	7.97089	8.21478	8.79433	6.10333	6.19467	6.488
144.5	136.053	135.85	138.725	133.568	134.471	136.368	7.99278	8.22255	8.79278	6.11489	6.19411	6.47722
144.6	136.257	135.992	138.847	133.805	134.758	136.567	8.02122	8.23322	8.774	6.12278	6.19967	6.47011
144.7	136.494	136.111	138.933	133.944	135.067	136.698	8.03878	8.24978	8.759	6.127	6.19822	6.46978
144.8	136.717	136.206	139.019	134.035	135.448	136.756	8.03956	8.26467	8.75822	6.13455	6.18811	6.48367
144.9	136.948	136.264	139.089	134.157	135.886	136.801	8.03644	8.27978	8.76722	6.14933	6.17833	6.51511
145	137.229	136.422	139.114	134.297	136.235	136.923	8.04678	8.31067	8.77244	6.16878	6.18122	6.53444
145.1	137.55	136.678	139.117	134.459	136.48	137.116	8.06756	8.35444	8.77367	6.18856	6.19533	6.54189
145.2	137.862	136.919	139.233	134.639	136.596	137.285	8.08711	8.387	8.77333	6.18433	6.21011	6.545
145.3	138.158	137.08	139.481	134.822	136.602	137.372	8.10489	8.39955	8.773	6.151	6.22222	6.54833
145.4	138.379	137.235	139.804	135.002	136.603	137.387	8.11711	8.39689	8.78256	6.11211	6.23156	6.54667
145.5	138.46	137.499	140.11	135.215	136.705	137.428	8.11278	8.4	8.80856	6.09078	6.24367	6.54433
145.6	138.431	137.871	140.373	135.427	136.872	137.497	8.09622	8.41411	8.84389	6.082	6.25978	6.53655
145.7	138.418	138.295	140.625	135.569	136.957	137.658	8.08833	8.42633	8.86989	6.07022	6.26633	6.511
145.8	138.441	138.757	140.883	135.637	136.934	137.925	8.09267	8.43178	8.88478	6.05344	6.25955	6.46655
145.9	138.462	139.111	141.127	135.723	136.964	138.169	8.097	8.41656	8.90022	6.04144	6.24067	6.44156
146	138.465	139.36	141.3	135.868	137.084	138.265	8.09656	8.38133	8.91722	6.04122	6.22122	6.44555
146.1	138.461	139.603	141.369	136.093	137.264	138.3	8.09222	8.33944	8.93311	6.06033	6.20644	6.47167
146.2	138.573	139.852	141.433	136.293	137.514	138.474	8.09789	8.32967	8.94856	6.08244	6.19211	6.49989
146.3	138.814	140.083	141.513	136.459	137.814	138.764	8.11633	8.34644	8.96244	6.10278	6.17667	6.52878
146.4	139.146	140.24	141.62	136.612	138.051	139.076	8.14978	8.35044	8.97667	6.11033	6.15355	6.55233
146.5	139.504	140.354	141.705	136.791	138.205	139.417	8.19267	8.32967	8.99555	6.10989	6.12211	6.57033
146.6	139.828	140.49	141.726	136.994	138.383	139.704	8.23	8.30933	9.02233	6.11033	6.09856	6.58911
146.7	140.174	140.697	141.759	137.136	138.642	139.839	8.25833	8.31267	9.04067	6.11544	6.08955	6.61422
146.8	140.553	140.974	141.844	137.19	138.958	139.904	8.28111	8.33933	9.05	6.12033	6.087	6.63889
146.9	140.902	141.205	142.037	137.244	139.217	140.066	8.29755	8.37833	9.06233	6.12	6.08155	6.64278
147	141.202	141.359	142.335	137.33	139.4	140.338	8.30622	8.42744	9.08067	6.11522	6.07367	6.62344
147.1	141.392	141.53	142.611	137.497	139.507	140.583	8.30156	8.45489	9.09767	6.12267	6.07144	6.604
147.2	141.554	141.782	142.85	137.644	139.589	140.812	8.29489	8.45833	9.10589	6.13556	6.07578	6.59578
147.3	141.783	142.067	143.126	137.71	139.675	141.017	8.29467	8.45622	9.099	6.14656	6.08733	6.59889
147.4	141.936	142.327	143.422	137.767	139.845	141.159	8.29022	8.467	9.06855	6.16	6.10811	6.59789
147.5	141.992	142.554	143.715	137.836	140.092	141.26	8.28167	8.48589	9.01956	6.17544	6.13711	6.59155
147.6	141.982	142.682	143.924	137.987	140.339	141.417	8.27178	8.49255	8.99	6.18778	6.16611	6.57667
147.7	141.974	142.691	144.058	138.206	140.555	141.638	8.26267	8.486	8.99289	6.19511	6.19189	6.55411
147.8	142.041	142.701	144.135	138.371	140.808	141.876	8.25744	8.47778	9.00944	6.19456	6.21155	6.53711
147.9	142.181	142.762	144.201	138.475	141.066	142.115	8.24778	8.47389	9.01455	6.18222	6.222	6.53778
148	142.341	142.833	144.269	138.587	141.298	142.348	8.226	8.476	9.01344	6.16289	6.22278	6.54844
148.1	142.478	142.878	144.347	138.824	141.549	142.546	8.20122	8.48533	9.01967	6.15078	6.21878	6.54689
148.2	142.601	142.902	144.434	139.191	141.843	142.705	8.17844	8.50144	9.03433	6.14744	6.21155	6.53044
148.3	142.863	142.921	144.577	139.531	142.082	142.865	8.17478	8.515	9.06156	6.141	6.19889	6.51722
148.4	143.181	142.914	144.744	139.778	142.216	143.039	8.19167	8.52189	9.101	6.12767	6.17989	6.51056
148.5	143.453	142.913	144.922	139.95	142.289	143.216	8.22611	8.52411	9.13278	6.11089	6.15978	6.50922
148.6	143.72	143.024	145.07	140.153	142.372	143.413	8.251	8.53044	9.136	6.101	6.13722	6.515
148.7	143.986	143.24	145.176	140.378	142.477	143.631	8.26889	8.53967	9.11644	6.09889	6.11289	6.52533
148.8	144.232	143.467	145.242	140.612	142.653	143.834	8.302	8.55044	9.10133	6.10656	6.10444	6.52555
148.9	144.433	143.655	145.301	140.862	142.901	143.994	8.35867	8.56456	9.09378	6.12311	6.12144	6.51267
149	144.566	143.784	145.369	141.105	143.125	144.143	8.41444	8.57978	9.08833	6.13967	6.15644	6.497
149.1	144.684	143.867	145.492	141.299	143.297	144.331	8.44978	8.58322	9.08644	6.14944	6.20111	6.47967
149.2	144.842	143.917	145.691	141.49	143.451	144.551	8.46378	8.57778	9.08811	6.15533	6.25622	6.45822
149.3	144.995	143.991	145.947	141.752	143.655	144.712	8.46444	8.58644	9.09311	6.16778	6.30867	6.44444
149.4	145.111	144.097	146.248	142.088	143.913	144.793	8.45411	8.61367	9.10155	6.18833	6.355	6.44189
149.5	145.158	144.178	146.592	142.38	144.173	144.812	8.45589	8.64522	9.118	6.20756	6.39956	6.44167
149.6	145.253	144.274	146.928	142.59	144.422	144.828	8.467	8.67167	9.138	6.22422	6.44178	6.43433
149.7	145.435	144.459	147.205	142.707	144.661	144.882	8.475	8.69055	9.15633	6.23944	6.46678	6.425
149.8	145.651	144.696	147.507	142.775	144.779	145.001	8.46533	8.70955	9.179	6.24789	6.47967	6.42589
149.9	145.887	144.98	147.821	142.802	144.778	145.171	8.442	8.732	9.20533	6.251	6.482	6.43733
150	146.039	145.311	148.046	142.825	144.785	145.33	8.43033	8.76122	9.22633	6.25633	6.50111	6.45833
150.1	146.079	145.704	148.145	142.841	144.885	145.468	8.43722	8.79089	9.238	6.265	6.55056	6.48711
150.2	146.156	146.11	148.175	142.865	145.032	145.65	8.44922	8.805	9.24511	6.26933	6.62944	6.50722
150.3	146.392	146.474	148.192	142.986	145.113	145.841	8.44933	8.81067	9.26411	6.26356	6.68222	6.51122
150.4	146.709	146.768	148.231	143.229	145.137	146.002	8.43944	8.81433	9.29811	6.24878	6.70933	6.50544
150.5	146.995	146.972	148.397	143.486	145.178	146.18	8.43311	8.816	9.322	6.23222	6.71467	6.50689
150.6	147.253	147.093	148.704	143.72	145.254	146.403	8.43278	8.81333	9.32855	6.21544	6.699	6.51722
150.7	147.502	147.21	148.962	143.912	145.472	146.606	8.44455	8.80133	9.32022	6.20078	6.66278	6.52244
150.8	147.651	147.312	149.059	144.113	145.831	146.689	8.46822	8.78611	9.31422	6.18278	6.62867	6.51567
150.9	147.742	147.38	149.052	144.326	146.205	146.666	8.493	8.77744	9.31689	6.15911	6.57622	6.49955
151	147.842	147.446	149.061	144.531	146.403	146.739	8.511	8.77389	9.33	6.14867	6.48722	6.47978
151.1	147.929	147.523	149.075	144.706	146.451	146.92	8.52611	8.77256	9.34922	6.15256	6.37644	6.45756
151.2	147.97	147.645	149.104	144.756	146.551	147.205	8.54811	8.77055	9.35467	6.16267	6.29567	6.44711
151.3	148.006	147.807	149.182	144.676	146.763	147.552	8.57378	8.77344	9.34433	6.171	6.24	6.45478
151.4	148.03	147.971	149.244	144.617	147.008	147.83	8.59233	8.78667	9.34911	6.17389	6.208	6.471
151.5	148.04	148.072	149.233	144.631	147.21	147.929	8.60067	8.79678	9.38167	6.17856	6.20533	6.48589
151.6	148.097	148.119	149.224	144.684	147.37	147.914	8.599	8.79944	9.43033	6.18878	6.21667	6.50411
151.7	148.191	148.224	149.333	144.846	147.485	148.012	8.59778	8.79589	9.476	6.19678	6.22	6.51844
151.8	148.297	148.416	149.559	145.149	147.554	148.256	8.59956	8.788	9.51811	6.19911	6.21533	6.52555
151.9	148.438	148.598	149.84	145.516	147.677	148.433	8.59789	8.78833	9.55	6.18233	6.20544	6.53256
152	148.702	148.699	150.203	145.802	147.836	148.513	8.58222	8.80367	9.55867	6.15611	6.18778	6.55578
152.1	149.033	148.731	150.597	146.016	147.941	148.556	8.55767	8.82533	9.54767	6.13267	6.16955	6.58489
152.2	149.275	148.797	150.875	146.218	147.944	148.639	8.54755	8.83333	9.53767	6.11722	6.16378	6.59356
152.3	149.429	148.914	151.048	146.407	147.86	148.784	8.55178	8.83178	9.52722	6.10733	6.16844	6.58389
152.4	149.507	149.083	151.234	146.623	147.773	149.029	8.56422	8.84078	9.51455	6.09989	6.17189	6.56578
152.5	149.52	149.27	151.487	146.905	147.696	149.341	8.58056	8.86289	9.50189	6.09856	6.17089	6.54067
152.6	149.586	149.393	151.775	147.103	147.664	149.617	8.59111	8.88867	9.49022	6.11811	6.16633	6.52411
152.7	149.817	149.516	151.989	147.08	147.791	149.918	8.595	8.90822	9.47578	6.16756	6.16344	6.524
152.8	150.154	149.687	152.111	146.93	148.089	150.265	8.59956	8.91678	9.46733	6.24022	6.16411	6.52933
152.9	150.421	149.854	152.151	146.856	148.396	150.579	8.61511	8.91511	9.47044	6.30267	6.16711	6.52222
153	150.6	149.985	152.119	146.872	148.666	150.831	8.64144	8.905	9.48322	6.34911	6.17155	6.50256
153.1	150.812	150.044	152.169	146.948	148.937	150.995	8.65767	8.90344	9.49533	6.38011	6.17155	6.48678
153.2	151.07	150.124	152.364	147.133	149.281	151.088	8.66333	8.914	9.519	6.39278	6.17056	6.47
153.3	151.36	150.279	152.627	147.369	149.677	151.159	8.66511	8.93233	9.55055	6.38167	6.17356	6.45055
153.4	151.649	150.49	152.811	147.556	150.031	151.259	8.66522	8.94622	9.573	6.35956	6.17289	6.43844
153.5	151.915	150.737	152.944	147.721	150.315	151.367	8.66322	8.958	9.58744	6.32489	6.16711	6.43233
153.6	152.053	150.945	153.096	147.93	150.497	151.4	8.66744	8.97489	9.59889	6.27678	6.15744	6.42467
153.7	152.051	151.128	153.242	148.153	150.631	151.369	8.68433	8.99633	9.60778	6.21822	6.14811	6.41378
153.8	152.025	151.395	153.363	148.346	150.866	151.371	8.71033	9.014	9.62244	6.17044	6.14233	6.40211
153.9	152.12	151.717	153.523	148.536	151.121	151.383	8.73089	9.02322	9.64833	6.13022	6.13922	6.39244
154	152.328	152.032	153.68	148.694	151.347	151.393	8.74678	9.02144	9.67711	6.09967	6.13633	6.38822
154.1	152.511	152.246	153.768	148.871	151.524	151.449	8.76722	9.02122	9.69511	6.08867	6.12711	6.38978
154.2	152.637	152.36	153.784	149.092	151.664	151.567	8.79411	9.02633	9.702	6.09856	6.11111	6.39589
154.3	152.732	152.435	153.821	149.351	151.83	151.735	8.82444	9.04222	9.71133	6.11189	6.09867	6.39722
154.4	152.797	152.484	153.873	149.542	151.999	151.966	8.85078	9.06211	9.72167	6.12678	6.089	6.39611
154.5	152.848	152.49	153.979	149.709	152.089	152.247	8.86333	9.08689	9.73233	6.13844	6.07567	6.39544
154.6	152.951	152.534	154.13	149.911	152.051	152.418	8.85767	9.10322	9.74	6.14922	6.07078	6.40078
154.7	153.074	152.632	154.309	150.136	151.915	152.49	8.83767	9.11189	9.74378	6.16155	6.075	6.41111
154.8	153.113	152.781	154.503	150.356	151.83	152.573	8.82311	9.11967	9.74344	6.17978	6.07878	6.42333
154.9	153.082	152.938	154.752	150.58	151.81	152.701	8.81711	9.12922	9.741	6.201	6.07478	6.43711
155	153.099	153.116	155.035	150.706	151.814	152.828	8.81189	9.12433	9.73689	6.21744	6.06878	6.45511
155.1	153.168	153.347	155.246	150.694	151.872	153.004	8.80933	9.10189	9.728	6.22411	6.07055	6.47144
155.2	153.286	153.622	155.389	150.614	151.999	153.222	8.81444	9.06611	9.71567	6.22211	6.08078	6.48411
155.3	153.423	153.929	155.495	150.556	152.164	153.381	8.81778	9.03455	9.70389	6.21278	6.10078	6.49533
155.4	153.572	154.266	155.569	150.515	152.353	153.458	8.81522	9.00978	9.69333	6.19589	6.13067	6.506
155.5	153.721	154.536	155.683	150.494	152.575	153.573	8.81667	9.00255	9.69167	6.17367	6.15267	6.50733
155.6	153.931	154.733	155.89	150.54	152.847	153.673	8.83956	9.00833	9.70611	6.157	6.16433	6.49256
155.7	154.18	154.921	156.13	150.639	153.147	153.702	8.87878	9.02322	9.73322	6.15055	6.177	6.46233
155.8	154.389	155.108	156.283	150.752	153.419	153.815	8.90311	9.04856	9.75089	6.13867	6.18433	6.44089
155.9	154.564	155.286	156.378	150.883	153.654	153.994	8.91178	9.08433	9.76022	6.12233	6.18389	6.43
156	154.712	155.457	156.478	151.009	153.795	154.144	8.90967	9.12389	9.771	6.10855	6.17678	6.42667
156.1	154.82	155.643	156.559	151.102	153.836	154.25	8.90233	9.16333	9.78689	6.09955	6.16967	6.42433
156.2	154.918	155.824	156.621	151.193	153.843	154.373	8.90633	9.19278	9.80344	6.098	6.16133	6.41978
156.3	155.024	155.922	156.77	151.352	153.883	154.435	8.92533	9.21278	9.81278	6.11111	6.14867	6.41678
156.4	155.096	155.941	156.97	151.546	153.944	154.469	8.94744	9.22644	9.81033	6.13133	6.13322	6.42022
156.5	155.154	155.945	157.108	151.654	154.062	154.662	8.95144	9.23078	9.80055	6.13556	6.121	6.43622
156.6	155.218	155.951	157.169	151.658	154.251	155.049	8.93656	9.224	9.78611	6.121	6.11289	6.46444
156.7	155.293	156.002	157.237	151.642	154.502	155.393	8.93678	9.20611	9.78489	6.10933	6.11633	6.47911
156.8	155.283	156.113	157.319	151.687	154.741	155.627	8.96067	9.18289	9.79355	6.10489	6.122	6.47733
156.9	155.213	156.249	157.456	151.833	154.98	155.774	8.99944	9.16022	9.80567	6.10411	6.11967	6.46911
157	155.199	156.265	157.652	152.107	155.259	155.752	9.02256	9.151	9.79767	6.10911	6.118	6.46278
157.1	155.238	156.179	157.879	152.491	155.567	155.585	9.03033	9.15411	9.77133	6.11767	6.11756	6.457
157.2	155.364	156.15	158.071	152.88	155.811	155.516	9.02844	9.16022	9.759	6.12256	6.11633	6.45411
157.3	155.604	156.228	158.258	153.247	155.966	155.64	9.02033	9.16544	9.777	6.12355	6.11111	6.45855
157.4	155.867	156.334	158.462	153.643	156.007	155.799	9.01267	9.17822	9.80856	6.13467	6.10011	6.46611
157.5	156.084	156.384	158.563	153.993	156.035	155.872	9.01778	9.20344	9.83133	6.16544	6.08833	6.45811
157.6	156.316	156.367	158.554	154.245	156.1	155.906	9.02967	9.23711	9.84778	6.21278	6.08211	6.43656
157.7	156.614	156.331	158.604	154.428	156.128	155.9	9.02433	9.27367	9.85544	6.24711	6.08733	6.42122
157.8	156.967	156.292	158.759	154.572	156.081	155.837	8.99811	9.31333	9.85311	6.26233	6.103	6.41611
157.9	157.274	156.372	158.935	154.675	156.006	155.889	8.984	9.34211	9.86567	6.26044	6.11355	6.41767
158	157.534	156.57	158.978	154.735	156.021	156.16	8.99333	9.35322	9.90067	6.251	6.11911	6.423
158.1	157.706	156.808	158.842	154.794	156.166	156.508	9.02078	9.35289	9.933	6.23422	6.12467	6.42511
158.2	157.907	156.941	158.786	154.894	156.322	156.691	9.05189	9.35467	9.94567	6.21444	6.13389	6.41933
158.3	158.148	156.986	158.844	155.059	156.461	156.731	9.08378	9.35767	9.94367	6.19	6.14489	6.41067
158.4	158.359	157.023	159.033	155.33	156.551	156.767	9.10078	9.35744	9.94522	6.15744	6.14956	6.41711
158.5	158.459	157.058	159.273	155.675	156.648	156.836	9.10067	9.35344	9.94933	6.11911	6.14644	6.43822
158.6	158.498	157.066	159.397	155.972	156.878	156.999	9.10111	9.34667	9.96156	6.09789	6.14067	6.45756
158.7	158.513	157.171	159.401	156.162	157.179	157.253	9.11511	9.34167	9.98267	6.09122	6.13967	6.47378
158.8	158.504	157.376	159.39	156.245	157.474	157.527	9.13456	9.34344	10.0074	6.09289	6.14356	6.48855
158.9	158.524	157.561	159.521	156.252	157.647	157.692	9.14667	9.35189	10.0186	6.09778	6.146	6.49578
159	158.584	157.696	159.796	156.191	157.702	157.741	9.15111	9.36533	10.0138	6.10689	6.14555	6.49344
159.1	158.552	157.874	159.922	156.071	157.817	157.851	9.15555	9.375	10.0021	6.11233	6.14078	6.48611
159.2	158.444	158.097	159.9	155.926	158.048	158.065	9.15522	9.38211	9.99589	6.10911	6.13033	6.48011
159.3	158.382	158.355	159.847	155.803	158.313	158.327	9.15422	9.388	9.99656	6.094	6.11644	6.47633
159.4	158.381	158.682	159.91	155.77	158.446	158.511	9.15444	9.39467	9.99744	6.07967	6.11289	6.47322
159.5	158.434	159.044	160.077	155.834	158.47	158.622	9.15367	9.40078	9.99867	6.06822	6.11778	6.47033
159.6	158.542	159.282	160.235	155.995	158.447	158.731	9.14922	9.40444	9.99678	6.06689	6.11222	6.46767
159.7	158.721	159.383	160.333	156.23	158.35	158.87	9.14544	9.40756	9.98933	6.07433	6.08822	6.46711
159.8	158.917	159.477	160.389	156.497	158.231	159.061	9.14278	9.41611	9.98955	6.08378	6.058	6.47511
159.9	159.109	159.617	160.478	156.735	158.311	159.292	9.13811	9.42767	10.0131	6.08511	6.04589	6.48378
160	159.285	159.804	160.601	156.922	158.554	159.535	9.13478	9.44122	10.0516	6.08222	6.05278	6.48889
160.1	159.437	159.968	160.698	157.136	158.711	159.629	9.13489	9.45789	10.0787	6.08844	6.069	6.49567
160.2	159.569	160.095	160.753	157.406	158.736	159.545	9.13811	9.47822	10.0912	6.10555	6.09167	6.50689
160.3	159.719	160.171	160.748	157.631	158.763	159.453	9.14456	9.49922	10.0962	6.11611	6.11111	6.521
160.4	159.851	160.246	160.751	157.707	158.832	159.469	9.154	9.51933	10.0931	6.11667	6.13133	6.53278
160.5	159.94	160.335	160.836	157.668	158.979	159.542	9.15989	9.53578	10.0859	6.10889	6.16456	6.53967
160.6	159.97	160.392	161.018	157.618	159.235	159.665	9.16678	9.54156	10.1032	6.09444	6.20067	6.53456
160.7	159.943	160.41	161.275	157.569	159.544	159.842	9.17544	9.53767	10.1417	6.07578	6.23389	6.52
160.8	159.95	160.358	161.512	157.558	159.663	160	9.18589	9.53867	10.1689	6.06411	6.248	6.50689
160.9	160.043	160.231	161.713	157.575	159.579	160.079	9.19589	9.55122	10.1726	6.06055	6.24733	6.49567
161	160.179	160.109	161.946	157.527	159.494	160.216	9.20633	9.56789	10.1706	6.05711	6.24189	6.47689
161.1	160.221	160.058	162.244	157.474	159.489	160.512	9.21133	9.56822	10.1809	6.05344	6.23055	6.45522
161.2	160.195	160.046	162.561	157.484	159.539	160.889	9.21133	9.55378	10.2041	6.05189	6.21078	6.43422
161.3	160.281	160.062	162.777	157.541	159.667	161.174	9.21544	9.54667	10.2368	6.05211	6.18911	6.41889
161.4	160.516	160.117	162.881	157.615	159.888	161.352	9.22567	9.55178	10.2779	6.05311	6.16822	6.40911
161.5	160.851	160.229	162.944	157.686	160.145	161.44	9.236	9.567	10.2987	6.05367	6.16189	6.40967
161.6	161.217	160.341	163.02	157.848	160.357	161.502	9.25033	9.58167	10.2953	6.05244	6.16333	6.41989
161.7	161.534	160.46	163.132	158.115	160.544	161.627	9.27211	9.58533	10.2869	6.04733	6.166	6.43878
161.8	161.658	160.673	163.18	158.407	160.74	161.854	9.28933	9.59078	10.3133	6.04833	6.168	6.45844
161.9	161.623	160.967	163.16	158.699	160.936	162.167	9.30389	9.60311	10.3708	6.055	6.17044	6.47689
162	161.663	161.269	163.121	158.928	161.118	162.418	9.32367	9.63089	10.4159	6.058	6.17544	6.487
162.1	161.846	161.562	163.107	159.108	161.301	162.556	9.34978	9.66667	10.4299	6.05244	6.18144	6.489
162.2	162.009	161.803	163.172	159.337	161.425	162.66	9.37456	9.69211	10.4212	6.04378	6.178	6.48511
162.3	162.054	161.967	163.34	159.557	161.485	162.819	9.40044	9.70944	10.4086	6.03833	6.16267	6.48233
162.4	162.028	162.094	163.574	159.706	161.533	162.992	9.42467	9.72589	10.3946	6.03689	6.14	6.48111
162.5	162.014	162.3	163.729	159.812	161.584	163.077	9.43356	9.75444	10.3823	6.04322	6.11833	6.47656
162.6	162.016	162.602	163.781	159.904	161.62	163.066	9.42467	9.79589	10.3718	6.05778	6.09789	6.46755
162.7	162.129	162.839	163.868	160.006	161.643	163.011	9.41356	9.82211	10.3407	6.06656	6.07733	6.46178
162.8	162.363	162.893	164.029	160.013	161.688	162.961	9.40222	9.82044	10.297	6.06555	6.05778	6.45978
162.9	162.617	162.789	164.195	159.901	161.733	162.99	9.389	9.80233	10.2693	6.06267	6.041	6.46133
163	162.705	162.707	164.283	159.851	161.803	163.034	9.38456	9.79867	10.2524	6.06822	6.03778	6.46733
163.1	162.642	162.65	164.291	159.883	161.893	163.075	9.38756	9.80722	10.242	6.08067	6.04811	6.47567
163.2	162.586	162.652	164.236	159.972	162.004	163.103	9.39	9.81622	10.2374	6.09333	6.06278	6.47844
163.3	162.599	162.725	164.134	160.041	162.141	163.164	9.38955	9.82244	10.25	6.10522	6.07578	6.47533
163.4	162.663	162.795	164.091	160.002	162.356	163.304	9.39389	9.82356	10.279	6.11178	6.08678	6.47211
163.5	162.767	162.791	164.184	159.952	162.611	163.559	9.39767	9.81822	10.3194	6.10511	6.10022	6.47033
163.6	162.903	162.793	164.387	159.964	162.881	163.896	9.39955	9.81522	10.3659	6.08811	6.11511	6.46967
163.7	163.036	162.92	164.538	160.094	163.133	164.109	9.40833	9.81878	10.3913	6.07678	6.12589	6.46722
163.8	163.159	163.171	164.605	160.333	163.366	164.159	9.42667	9.82689	10.3912	6.074	6.13178	6.46233
163.9	163.37	163.373	164.681	160.491	163.565	164.218	9.44467	9.81689	10.3996	6.07133	6.124	6.45911
164	163.64	163.513	164.846	160.58	163.765	164.368	9.46556	9.78989	10.4311	6.06467	6.10344	6.46522
164.1	163.874	163.572	165.075	160.714	163.958	164.541	9.49278	9.75067	10.4688	6.05533	6.07922	6.48144
164.2	164.062	163.703	165.209	160.945	164.031	164.718	9.50022	9.72778	10.4829	6.04222	6.07211	6.49
164.3	164.208	163.919	165.235	161.241	163.998	164.893	9.49011	9.72111	10.4749	6.02756	6.08078	6.49067
164.4	164.293	164.14	165.194	161.508	163.965	164.968	9.48644	9.71756	10.4557	6.02122	6.09389	6.48489
164.5	164.298	164.274	165.147	161.768	163.965	164.897	9.49978	9.70833	10.4289	6.02467	6.107	6.474
164.6	164.252	164.348	165.205	162.049	164.006	164.834	9.51778	9.70344	10.4136	6.02744	6.12289	6.46233
164.7	164.162	164.468	165.343	162.285	164.116	164.806	9.53256	9.71111	10.4134	6.03244	6.13644	6.45822
164.8	164.05	164.647	165.506	162.469	164.272	164.757	9.54211	9.73056	10.4186	6.04267	6.14722	6.45633
164.9	164.023	164.811	165.527	162.574	164.386	164.741	9.54055	9.76433	10.4174	6.05844	6.15989	6.43989
165	164.1	164.941	165.384	162.595	164.443	164.792	9.52744	9.81322	10.4109	6.07867	6.17556	6.40678
165.1	164.211	164.892	165.322	162.606	164.524	164.826	9.53478	9.84567	10.4168	6.10233	6.17733	6.38033
165.2	164.326	164.697	165.497	162.684	164.59	164.752	9.56744	9.85289	10.4342	6.12478	6.16256	6.36789
165.3	164.473	164.491	165.816	162.795	164.591	164.642	9.60922	9.84855	10.4572	6.14356	6.13778	6.36756
165.4	164.63	164.432	166.044	162.85	164.643	164.588	9.64367	9.85522	10.482	6.159	6.11778	6.38222
165.5	164.794	164.493	166.196	162.868	164.739	164.592	9.67211	9.87133	10.5086	6.16978	6.10422	6.40967
165.6	164.945	164.493	166.296	162.901	164.788	164.687	9.69778	9.89033	10.5354	6.17944	6.09411	6.42911
165.7	165.07	164.381	166.322	162.931	164.751	164.887	9.71933	9.91211	10.5614	6.19433	6.08155	6.43222
165.8	165.115	164.276	166.378	162.988	164.7	165.056	9.74022	9.92989	10.5829	6.21611	6.06333	6.43111
165.9	165.146	164.33	166.558	163.129	164.72	165.173	9.76278	9.93011	10.5971	6.23744	6.04722	6.43844
166	165.183	164.521	166.758	163.301	164.838	165.295	9.78333	9.919	10.6047	6.26144	6.03511	6.44911
166.1	165.219	164.755	166.825	163.452	165.098	165.532	9.803	9.92067	10.6168	6.28733	6.036	6.45411
166.2	165.248	165.017	166.762	163.585	165.5	165.887	9.82322	9.93867	10.6361	6.314	6.05144	6.45322
166.3	165.309	165.244	166.738	163.692	165.833	166.247	9.84	9.956	10.6563	6.34144	6.06533	6.44244
166.4	165.404	165.449	166.75	163.664	166.005	166.508	9.839	9.96778	10.668	6.37222	6.06911	6.422
166.5	165.55	165.704	166.83	163.525	166.077	166.649	9.82222	9.97422	10.6733	6.39678	6.07178	6.40478
166.6	165.864	165.945	167.026	163.614	166.121	166.754	9.815	9.97122	10.6731	6.39422	6.08155	6.40644
166.7	166.325	166.139	167.319	163.916	166.12	166.82	9.81644	9.96211	10.6677	6.36678	6.09611	6.424
166.8	166.702	166.229	167.574	164.187	166.095	166.903	9.81789	9.96256	10.6664	6.32822	6.109	6.436
166.9	166.897	166.264	167.749	164.295	166.107	167.047	9.81511	9.97444	10.6742	6.28233	6.12178	6.43522
167	166.998	166.298	167.86	164.257	166.134	167.199	9.80178	9.98433	10.6793	6.23633	6.12711	6.42589
167.1	167.228	166.306	167.989	164.209	166.098	167.222	9.77544	9.99611	10.6744	6.19867	6.12022	6.41844
167.2	167.587	166.281	168.137	164.226	166.059	167.185	9.746	10.013	10.666	6.16733	6.10689	6.41256
167.3	167.908	166.237	168.292	164.368	166.132	167.208	9.73867	10.0278	10.6657	6.13433	6.09955	6.40678
167.4	168.148	166.179	168.45	164.623	166.319	167.294	9.75611	10.0376	10.674	6.09867	6.099	6.401
167.5	168.195	166.246	168.588	164.702	166.553	167.342	9.76889	10.0462	10.6873	6.07811	6.10044	6.38978
167.6	168.036	166.471	168.709	164.655	166.778	167.345	9.76933	10.0532	10.6997	6.077	6.10078	6.37578
167.7	167.816	166.781	168.875	164.676	166.902	167.237	9.76444	10.0556	10.7036	6.08978	6.09767	6.37
167.8	167.7	166.935	169.004	164.737	167.022	167.089	9.77355	10.0621	10.7183	6.10389	6.09022	6.36678
167.9	167.634	166.943	169.076	164.801	167.156	166.934	9.79689	10.0711	10.7451	6.11756	6.07956	6.36367
168	167.458	166.931	169.09	164.829	167.275	166.876	9.82444	10.0696	10.7723	6.12455	6.07055	6.35867
168.1	167.207	166.955	169.101	164.888	167.306	166.896	9.849	10.0542	10.7896	6.12556	6.06422	6.35722
168.2	167.033	166.999	169.128	165.017	167.257	166.96	9.86167	10.0388	10.7961	6.125	6.05622	6.36022
168.3	166.915	167.086	169.187	165.181	167.226	167	9.86633	10.0319	10.798	6.12011	6.04489	6.36611
168.4	166.86	167.194	169.276	165.348	167.251	167.02	9.86844	10.0339	10.7993	6.10778	6.03267	6.373
168.5	166.896	167.253	169.258	165.423	167.315	167.157	9.86878	10.0484	10.8122	6.09	6.02111	6.37544
168.6	167.027	167.254	169.098	165.396	167.4	167.444	9.86578	10.0763	10.8379	6.06844	6.00978	6.37278
168.7	167.213	167.39	168.973	165.447	167.372	167.719	9.85189	10.0991	10.849	6.05311	6.00311	6.37778
168.8	167.501	167.662	168.96	165.612	167.267	167.916	9.83811	10.1056	10.8412	6.04578	6.00833	6.39022
168.9	167.837	167.982	168.978	165.787	167.194	168.063	9.83544	10.1012	10.831	6.04522	6.02367	6.402
169	168.058	168.228	168.947	165.897	167.22	168.095	9.84367	10.0989	10.83	6.04911	6.03322	6.408
169.1	168.181	168.391	168.864	165.955	167.317	168.028	9.86078	10.0971	10.8367	6.05833	6.03744	6.40867
169.2	168.356	168.446	168.77	166.008	167.385	168.022	9.87289	10.0967	10.8442	6.07633	6.03878	6.40855
169.3	168.638	168.394	168.698	166.056	167.425	168.142	9.87533	10.1016	10.8527	6.10278	6.03811	6.40956
169.4	168.98	168.305	168.771	166.137	167.507	168.264	9.87778	10.1071	10.8553	6.12989	6.03789	6.41289
169.5	169.249	168.325	168.976	166.223	167.642	168.391	9.89178	10.1064	10.8484	6.15078	6.04178	6.41311
169.6	169.414	168.456	169.262	166.292	167.805	168.567	9.90978	10.1072	10.8353	6.16433	6.04478	6.41033
169.7	169.409	168.524	169.538	166.377	168.086	168.748	9.91989	10.1273	10.834	6.16533	6.03911	6.41444
169.8	169.229	168.488	169.799	166.492	168.517	168.909	9.92189	10.1686	10.8476	6.15311	6.02489	6.42767
169.9	169.092	168.457	170.076	166.623	168.986	169.127	9.92522	10.2104	10.8687	6.13311	6.01778	6.445
170	169.131	168.498	170.378	166.739	169.317	169.392	9.933	10.2369	10.8884	6.11067	6.01911	6.45989
170.1	169.262	168.609	170.652	166.837	169.507	169.607	9.95256	10.2413	10.9071	6.08622	6.02733	6.46967
170.2	169.21	168.797	170.848	167.008	169.656	169.714	9.97822	10.2504	10.9303	6.06478	6.02833	6.47111
170.3	169.006	169.028	170.978	167.261	169.766	169.706	10.0073	10.2656	10.9586	6.04767	6.02122	6.46589
170.4	168.822	169.107	171.059	167.568	169.86	169.643	10.0264	10.2861	10.987	6.03467	6.017	6.46378
170.5	168.683	168.995	171.076	167.886	169.952	169.588	10.0333	10.3077	11.0111	6.02222	6.02478	6.46689
170.6	168.637	168.885	171.06	168.161	169.921	169.622	10.0317	10.3227	11.0206	6.01544	6.04022	6.46422
170.7	168.786	168.896	171.089	168.421	169.762	169.656	10.0318	10.3264	11.0241	6.02178	6.04422	6.44889
170.8	169.042	168.985	171.158	168.688	169.594	169.698	10.0316	10.33	11.0278	6.03744	6.036	6.42567
170.9	169.179	169.004	171.209	168.905	169.487	169.776	10.0272	10.346	11.0394	6.05378	6.02355	6.41111
171	169.176	168.934	171.232	169.049	169.414	169.896	10.0186	10.3737	11.0587	6.06978	6.00889	6.40756
171.1	169.262	168.834	171.211	169.061	169.335	170.039	10.0119	10.3858	11.0739	6.07844	6.01	6.40878
171.2	169.446	168.806	171.096	168.988	169.337	170.185	10.0016	10.3872	11.0766	6.07633	6.03411	6.40344
171.3	169.688	168.906	170.917	168.894	169.402	170.238	9.991	10.3846	11.074	6.069	6.06689	6.388
171.4	169.902	169.062	170.783	168.781	169.407	170.247	9.994	10.3681	11.082	6.06889	6.08067	6.37922
171.5	170.061	169.255	170.675	168.637	169.347	170.242	10.0079	10.3388	11.0973	6.07411	6.08022	6.37833
171.6	170.101	169.402	170.538	168.491	169.257	170.287	10.026	10.3177	11.1022	6.07367	6.08489	6.38067
171.7	170.044	169.499	170.384	168.393	169.181	170.348	10.0508	10.3168	11.093	6.065	6.095	6.38044
171.8	169.978	169.643	170.281	168.408	169.231	170.411	10.0773	10.3356	11.0734	6.05211	6.10267	6.37078
171.9	169.918	169.917	170.327	168.463	169.465	170.493	10.0837	10.3596	11.0547	6.03855	6.11122	6.36133
172	169.855	170.251	170.554	168.526	169.823	170.609	10.0739	10.3853	11.0424	6.02667	6.11578	6.35978
172.1	169.815	170.438	170.837	168.58	170.043	170.789	10.0662	10.41	11.044	6.02433	6.10378	6.36989
172.2	169.808	170.452	171.133	168.632	170.08	171.035	10.0639	10.4341	11.059	6.03256	6.07389	6.38989
172.3	169.882	170.461	171.379	168.734	170.129	171.207	10.0603	10.4759	11.0763	6.04144	6.05056	6.399
172.4	170.021	170.554	171.62	168.904	170.313	171.259	10.0626	10.5413	11.0966	6.04989	6.04244	6.39444
172.5	170.189	170.734	171.839	169.067	170.568	171.245	10.0671	10.6121	11.1254	6.06222	6.04922	6.38556
172.6	170.337	170.866	172.026	169.075	170.854	171.283	10.0571	10.6717	11.1609	6.07055	6.058	6.39156
172.7	170.467	170.935	172.162	168.952	171.161	171.37	10.0383	10.7239	11.2001	6.07433	6.06733	6.40922
172.8	170.655	170.882	172.216	168.878	171.412	171.449	10.0376	10.7683	11.2314	6.08289	6.07456	6.41578
172.9	170.947	170.711	172.223	168.908	171.573	171.498	10.0574	10.7949	11.2542	6.104	6.08111	6.40433
173	171.278	170.552	172.311	169.002	171.803	171.504	10.0834	10.8028	11.2697	6.12789	6.09044	6.38611
173.1	171.536	170.53	172.34	169.108	172.085	171.466	10.1048	10.796	11.2769	6.13278	6.09667	6.37722
173.2	171.732	170.587	172.28	169.217	172.336	171.411	10.1166	10.7704	11.2757	6.11967	6.094	6.37944
173.3	171.896	170.572	172.267	169.308	172.456	171.415	10.1196	10.7408	11.2653	6.10867	6.08311	6.38889
173.4	172.03	170.469	172.346	169.381	172.454	171.485	10.1154	10.712	11.2459	6.10444	6.06633	6.40389
173.5	172.211	170.429	172.449	169.54	172.367	171.556	10.1157	10.6818	11.231	6.11044	6.05667	6.40989
173.6	172.513	170.472	172.486	169.793	172.258	171.659	10.1159	10.6404	11.2319	6.11622	6.05478	6.40544
173.7	172.868	170.592	172.402	170.055	172.175	171.829	10.1117	10.6037	11.2496	6.10989	6.05789	6.40133
173.8	173.025	170.813	172.301	170.202	172.151	172.066	10.1122	10.5917	11.2581	6.09478	6.058	6.411
173.9	173.012	171.111	172.227	170.246	172.201	172.37	10.1194	10.6032	11.2579	6.07611	6.05711	6.43078
174	172.973	171.382	172.31	170.265	172.292	172.626	10.1417	10.6217	11.2557	6.07511	6.061	6.44133
174.1	172.937	171.624	172.511	170.281	172.363	172.754	10.1793	10.6391	11.2553	6.09189	6.06867	6.43978
174.2	172.906	171.866	172.658	170.304	172.397	172.765	10.222	10.6386	11.2578	6.10667	6.07378	6.434
174.3	172.933	171.986	172.735	170.362	172.429	172.816	10.2577	10.6291	11.2654	6.11144	6.086	6.42989
174.4	172.969	171.971	172.804	170.452	172.417	172.886	10.2894	10.6176	11.2704	6.11333	6.10489	6.42844
174.5	172.891	171.949	172.938	170.466	172.362	172.854	10.3119	10.6116	11.268	6.12011	6.11544	6.43278
174.6	172.686	171.953	173.132	170.381	172.278	172.7	10.3224	10.6107	11.2597	6.13111	6.11433	6.44322
174.7	172.565	171.946	173.226	170.291	172.136	172.494	10.3217	10.604	11.2698	6.136	6.11311	6.45155
174.8	172.534	171.91	173.185	170.238	171.891	172.31	10.3281	10.5907	11.2948	6.136	6.11889	6.45578
174.9	172.551	171.846	173.066	170.189	171.636	172.266	10.3408	10.5828	11.3289	6.13078	6.133	6.46078
175	172.615	171.76	173.087	170.228	171.602	172.342	10.3468	10.5822	11.3562	6.11244	6.14311	6.46789
175.1	172.71	171.686	173.242	170.35	171.776	172.496	10.3488	10.5853	11.376	6.082	6.14633	6.47589
175.2	172.811	171.781	173.421	170.456	172.056	172.617	10.3472	10.5834	11.392	6.05444	6.14022	6.47933
175.3	172.938	172.062	173.574	170.502	172.401	172.739	10.3359	10.5801	11.4083	6.03733	6.13089	6.47755
175.4	173.11	172.367	173.709	170.581	172.733	172.944	10.328	10.5767	11.4171	6.03022	6.12833	6.47189
175.5	173.219	172.596	173.792	170.693	172.975	173.232	10.3397	10.5712	11.4119	6.02267	6.11944	6.47244
175.6	173.261	172.76	173.844	170.81	173.159	173.553	10.3583	10.5646	11.395	6.01389	6.09922	6.48089
175.7	173.322	172.875	173.993	170.907	173.367	173.765	10.3638	10.5619	11.3837	6.01444	6.07833	6.49
175.8	173.425	172.939	174.262	170.984	173.612	173.852	10.3557	10.5643	11.3811	6.02689	6.06144	6.49778
175.9	173.567	172.982	174.445	170.974	173.725	173.96	10.3463	10.5823	11.39	6.04722	6.05633	6.50444
176	173.781	173.048	174.506	170.932	173.703	174.16	10.3356	10.6223	11.3966	6.05822	6.055	6.508
176.1	174.037	173.117	174.525	170.929	173.611	174.401	10.3331	10.6789	11.3947	6.04822	6.04811	6.50967
176.2	174.086	173.155	174.516	170.866	173.5	174.465	10.3484	10.726	11.4009	6.04167	6.03833	6.51933
176.3	173.956	173.177	174.487	170.75	173.386	174.358	10.3779	10.7644	11.4167	6.04155	6.02989	6.534
176.4	173.906	173.272	174.508	170.672	173.379	174.158	10.4013	10.7992	11.4434	6.04856	6.03633	6.54233
176.5	174.029	173.452	174.599	170.675	173.509	173.903	10.4146	10.832	11.4788	6.05611	6.056	6.54389
176.6	174.197	173.683	174.659	170.754	173.715	173.689	10.4218	10.8578	11.5042	6.05367	6.06989	6.54578
176.7	174.254	173.804	174.641	170.933	173.908	173.649	10.432	10.8719	11.4987	6.04233	6.06967	6.54267
176.8	174.177	173.785	174.567	171.173	174.088	173.735	10.4452	10.8699	11.4714	6.03367	6.06078	6.53611
176.9	173.998	173.78	174.54	171.36	174.234	173.769	10.4493	10.8586	11.4541	6.04578	6.06356	6.52378
177	173.732	173.838	174.575	171.478	174.339	173.727	10.4416	10.8411	11.451	6.07889	6.08089	6.50444
177.1	173.634	173.917	174.701	171.709	174.421	173.779	10.4256	10.8366	11.4428	6.09867	6.09744	6.47767
177.2	173.736	173.928	174.905	172.11	174.524	173.91	10.4117	10.8394	11.4317	6.10189	6.10378	6.45611
177.3	173.899	173.849	175.158	172.614	174.601	174.063	10.4062	10.847	11.421	6.09911	6.10289	6.44055
177.4	173.926	173.776	175.405	172.965	174.555	174.262	10.4146	10.8539	11.409	6.10222	6.10622	6.42678
177.5	173.849	173.75	175.653	173.156	174.406	174.477	10.4341	10.8609	11.4003	6.11	6.11489	6.41678
177.6	173.822	173.857	175.868	173.287	174.282	174.583	10.4504	10.869	11.4162	6.11456	6.12756	6.41256
177.7	173.856	174.049	176.014	173.444	174.213	174.572	10.4598	10.8764	11.4588	6.11355	6.14111	6.41067
177.8	173.896	174.144	176.03	173.622	174.206	174.551	10.4748	10.8719	11.5083	6.10644	6.14367	6.41567
177.9	173.969	174.162	175.915	173.59	174.189	174.548	10.4992	10.8596	11.5538	6.09455	6.13467	6.42922
178	174.052	174.164	175.678	173.312	174.132	174.576	10.5262	10.8429	11.5939	6.08033	6.12067	6.44278
178.1	174.146	174.252	175.41	173.085	174.078	174.653	10.545	10.8302	11.6176	6.07289	6.10967	6.45411
178.2	174.26	174.429	175.13	173	174.048	174.778	10.5556	10.8223	11.6227	6.07344	6.10133	6.46567
178.3	174.441	174.57	174.904	173.121	174.092	174.881	10.558	10.8174	11.622	6.07411	6.08578	6.47489
178.4	174.602	174.649	174.779	173.23	174.188	174.948	10.5539	10.8077	11.628	6.07133	6.06289	6.47144
178.5	174.726	174.742	174.81	173.2	174.289	174.988	10.5491	10.7958	11.6374	6.06922	6.03778	6.46078
178.6	174.875	174.948	174.911	173.094	174.311	175	10.5541	10.8062	11.6411	6.07411	6.02433	6.45011
178.7	175.037	175.251	175.079	172.974	174.274	174.983	10.5684	10.8371	11.6409	6.08556	6.022	6.43933
178.8	175.158	175.517	175.268	173.092	174.335	174.938	10.5756	10.8577	11.6402	6.1	6.02456	6.43267
178.9	175.23	175.703	175.461	173.455	174.55	174.87	10.5651	10.8526	11.6371	6.11611	6.02956	6.43289
179	175.227	175.806	175.602	173.687	174.818	174.781	10.5432	10.8286	11.6402	6.12789	6.038	6.42933
179.1	175.173	175.863	175.759	173.631	175.064	174.691	10.531	10.8239	11.6508	6.13378	6.04811	6.41778
179.2	175.128	175.888	175.903	173.433	175.303	174.61	10.5272	10.844	11.6603	6.13633	6.06	6.40544
179.3	175.159	175.938	175.978	173.427	175.57	174.554	10.5186	10.8737	11.6608	6.13789	6.083	6.39956
179.4	175.26	176.022	175.984	173.643	175.867	174.521	10.5021	10.9072	11.6532	6.13822	6.11933	6.39933
179.5	175.348	176.069	176.011	173.871	176.189	174.543	10.48	10.9242	11.6457	6.13567	6.14911	6.40144
179.6	175.408	176.053	176.009	174.023	176.447	174.65	10.465	10.9279	11.6399	6.133	6.159	6.40644
179.7	175.453	176.036	176.006	174.09	176.559	174.837	10.4728	10.9417	11.639	6.13222	6.15289	6.40956
179.8	175.576	176.022	176.03	174.161	176.626	175.081	10.4952	10.9706	11.6488	6.14633	6.14267	6.40478
179.9	175.768	176	176.059	174.253	176.66	175.378	10.5269	11.0048	11.6693	6.17544	6.129	6.39255
180	175.934	175.989	176.09	174.408	176.657	175.647	10.5507	11.0137	11.6937	6.20533	6.11967	6.38244
180.1	176.034	176.027	176.177	174.607	176.58	175.849	10.5691	11.0024	11.7166	6.22656	6.11822	6.37944
180.2	176.07	176.076	176.301	174.732	176.43	175.987	10.5941	10.9958	11.7359	6.24111	6.11433	6.38356
180.3	175.974	176.101	176.361	174.743	176.263	176.07	10.629	11.0054	11.7591	6.25211	6.10167	6.38333
180.4	175.754	176.121	176.391	174.699	176.14	176.076	10.665	11.0292	11.7852	6.25733	6.08944	6.37822
180.5	175.635	176.111	176.483	174.682	176.068	176.044	10.6836	11.0466	11.8068	6.25922	6.09111	6.37489
180.6	175.666	176.06	176.648	174.69	176.026	175.992	10.6833	11.0532	11.8226	6.25911	6.10667	6.37489
180.7	175.664	176.044	176.841	174.66	175.931	175.92	10.6897	11.0664	11.8221	6.246	6.12355	6.38078
180.8	175.477	176.118	177.013	174.641	175.886	175.799	10.7123	11.0961	11.7954	6.22133	6.13733	6.39144
180.9	175.166	176.226	177.081	174.66	175.951	175.69	10.7473	11.134	11.7507	6.19956	6.14233	6.39911
181	174.957	176.304	177.169	174.681	176.028	175.719	10.7684	11.1616	11.7242	6.18289	6.13433	6.4
181.1	174.867	176.359	177.302	174.708	176.102	175.885	10.7757	11.1772	11.7138	6.17067	6.11444	6.39733
181.2	174.961	176.394	177.435	174.743	176.153	176.071	10.7764	11.1708	11.7112	6.15933	6.096	6.40278
181.3	175.234	176.395	177.471	174.784	176.205	176.205	10.7759	11.1396	11.717	6.14844	6.08467	6.41611
181.4	175.459	176.432	177.398	174.837	176.331	176.249	10.7812	11.1042	11.7309	6.13311	6.07689	6.42889
181.5	175.516	176.588	177.339	174.899	176.516	176.311	10.799	11.0816	11.7314	6.11333	6.05944	6.43644
181.6	175.507	176.826	177.326	174.938	176.691	176.412	10.8223	11.0647	11.7253	6.08844	6.03555	6.43944
181.7	175.593	177.077	177.424	174.965	176.823	176.503	10.8243	11.0372	11.7491	6.06422	6.02089	6.44367
181.8	175.776	177.339	177.637	174.992	176.93	176.566	10.801	10.9978	11.8091	6.04244	6.01822	6.45022
181.9	175.906	177.612	177.746	175.052	177.074	176.554	10.7844	10.964	11.8617	6.02878	6.02789	6.45511
182	176.036	177.858	177.692	175.11	177.147	176.528	10.787	10.9422	11.8888	6.02111	6.04933	6.45444
182.1	176.175	178.101	177.623	175.172	177.11	176.596	10.8007	10.9363	11.89	6.02	6.07322	6.44867
182.2	176.424	178.362	177.657	175.271	177.041	176.783	10.8119	10.9507	11.8822	6.01722	6.07922	6.44089
182.3	176.8	178.624	177.76	175.407	176.948	177.055	10.8193	10.9819	11.8712	6.01255	6.07089	6.43233
182.4	177.172	178.802	177.77	175.559	176.95	177.291	10.8236	11.0071	11.8716	6.01589	6.07278	6.42511
182.5	177.408	178.887	177.664	175.707	177.103	177.494	10.8282	11.0198	11.8779	6.03444	6.09233	6.41833
182.6	177.532	178.9	177.464	175.785	177.306	177.723	10.846	11.0304	11.8673	6.058	6.11522	6.40789
182.7	177.682	178.887	177.3	175.737	177.431	177.935	10.8647	11.0566	11.847	6.07322	6.12722	6.39478
182.8	177.821	178.873	177.212	175.585	177.552	178.091	10.8758	11.0938	11.8292	6.08167	6.12878	6.38178
182.9	177.897	178.889	177.247	175.493	177.748	178.153	10.8836	11.1239	11.82	6.086	6.12433	6.37322
183	177.909	178.934	177.403	175.491	178.013	178.128	10.8919	11.1441	11.8166	6.08644	6.11489	6.36922
183.1	177.764	178.973	177.599	175.525	178.275	178.047	10.9062	11.1528	11.8116	6.09044	6.115	6.368
183.2	177.464	178.967	177.746	175.557	178.578	177.884	10.9216	11.1497	11.8196	6.09578	6.12455	6.37089
183.3	177.208	178.931	177.874	175.613	178.84	177.634	10.9321	11.1452	11.8488	6.09133	6.13211	6.37889
183.4	177.165	178.87	178.083	175.615	178.91	177.44	10.9208	11.1449	11.8758	6.08155	6.12767	6.39178
183.5	177.301	178.775	178.34	175.572	178.818	177.318	10.892	11.1447	11.8971	6.06944	6.11433	6.40889
183.6	177.474	178.636	178.49	175.584	178.658	177.277	10.8798	11.1308	11.9077	6.06378	6.10578	6.42722
183.7	177.686	178.475	178.522	175.689	178.419	177.279	10.8957	11.1048	11.9129	6.06267	6.10311	6.44611
183.8	177.914	178.294	178.458	175.745	178.161	177.289	10.9186	11.0814	11.926	6.06378	6.1	6.46333
183.9	178.076	178.081	178.335	175.673	178.015	177.25	10.9278	11.075	11.9537	6.06078	6.086	6.47289
184	178.169	177.864	178.216	175.498	177.948	177.179	10.9264	11.0854	11.986	6.055	6.06122	6.47367
184.1	178.262	177.709	178.165	175.365	177.816	177.113	10.9287	11.0991	12.0127	6.05467	6.04344	6.46844
184.2	178.372	177.624	178.175	175.298	177.592	177.055	10.9367	11.1127	12.0348	6.061	6.03711	6.45822
184.3	178.454	177.594	178.193	175.367	177.432	176.941	10.9596	11.1267	12.0673	6.05844	6.03855	6.44555
184.4	178.494	177.589	178.253	175.526	177.426	176.894	10.9911	11.1403	12.0899	6.04178	6.03911	6.43222
184.5	178.492	177.579	178.375	175.718	177.591	176.966	11.0138	11.1516	12.0941	6.01378	6.03655	6.41911
184.6	178.417	177.566	178.498	175.868	177.791	177.063	11.0281	11.1652	12.0938	5.99867	6.02478	6.41055
184.7	178.289	177.556	178.612	175.988	177.996	177.196	11.0386	11.1783	12.0879	5.99811	6.00633	6.40833
184.8	178.199	177.556	178.718	176.178	178.079	177.347	11.055	11.1894	12.0787	6.00489	5.99889	6.41211
184.9	178.151	177.566	178.841	176.469	178.038	177.466	11.0731	11.2053	12.0701	6.01011	6.00744	6.41811
185	178.086	177.558	178.989	176.752	177.997	177.57	11.0827	11.2333	12.0571	6.00933	6.01255	6.42256
185.1	178.024	177.529	179.104	176.979	178.07	177.758	11.0764	11.2514	12.0349	6.00767	6.00367	6.426
185.2	177.975	177.498	179.161	177.181	178.197	177.949	11.0589	11.2602	12.0171	6.00878	5.98689	6.427
185.3	177.975	177.553	179.17	177.297	178.2	177.983	11.0478	11.2769	12.0191	6.02033	5.976	6.42122
185.4	178.028	177.708	179.141	177.304	178.058	177.853	11.0458	11.3053	12.0397	6.043	5.97211	6.408
185.5	178.127	177.897	179.145	177.284	177.976	177.704	11.0431	11.337	12.0671	6.05411	5.97689	6.38878
185.6	178.213	178.058	179.18	177.311	178.041	177.558	11.0434	11.3689	12.1121	6.05333	5.98578	6.371
185.7	178.279	178.193	179.21	177.334	178.256	177.485	11.0537	11.391	12.1684	6.054	5.99067	6.36089
185.8	178.39	178.334	179.138	177.342	178.457	177.53	11.0593	11.4013	12.2111	6.06722	5.98511	6.35544
185.9	178.537	178.481	178.98	177.34	178.621	177.668	11.0617	11.4063	12.2411	6.09133	5.97089	6.35422
186	178.651	178.598	178.917	177.279	178.745	177.773	11.0724	11.431	12.2642	6.10744	5.96233	6.353
186.1	178.713	178.662	179.025	177.114	178.89	177.831	11.0959	11.4752	12.2819	6.10778	5.96467	6.35022
186.2	178.722	178.639	179.238	176.978	179.112	177.889	11.1178	11.518	12.2999	6.09533	5.97044	6.35111
186.3	178.751	178.605	179.458	177.008	179.32	178.002	11.1258	11.5384	12.3217	6.09122	5.97	6.36644
186.4	178.841	178.599	179.685	177.156	179.456	178.153	11.1177	11.5386	12.3397	6.09578	5.96667	6.39111
186.5	178.965	178.615	179.838	177.352	179.472	178.241	11.1059	11.5397	12.3374	6.09022	5.96833	6.405
186.6	179.102	178.635	179.896	177.594	179.376	178.245	11.0943	11.5462	12.3139	6.07011	5.97567	6.40522
186.7	179.188	178.659	180.003	177.793	179.369	178.197	11.1002	11.5491	12.2956	6.04222	5.989	6.40289
186.8	179.237	178.735	180.265	177.844	179.497	178.144	11.1209	11.5424	12.2907	6.01989	6.00711	6.40433
186.9	179.278	178.894	180.566	177.816	179.673	178.109	11.1494	11.5266	12.2971	6.01544	6.02189	6.41211
187	179.319	179.088	180.639	177.871	179.744	178.038	11.1677	11.491	12.3043	6.02167	6.02278	6.42033
187.1	179.341	179.293	180.504	177.982	179.74	177.921	11.1781	11.4403	12.3117	6.03311	6.01211	6.42644
187.2	179.284	179.415	180.329	178.071	179.782	177.805	11.1977	11.4109	12.3096	6.03533	6.00322	6.42389
187.3	179.161	179.448	180.167	178.166	179.878	177.752	11.2311	11.4154	12.2933	6.033	5.999	6.41467
187.4	179.057	179.461	180.105	178.243	179.983	177.834	11.2622	11.4294	12.2751	6.04211	5.99511	6.41122
187.5	178.981	179.454	180.189	178.214	180.061	178.026	11.287	11.4229	12.2811	6.055	5.98867	6.41544
187.6	178.925	179.397	180.346	178.152	180.082	178.299	11.307	11.4001	12.3057	6.06267	5.98067	6.423
187.7	178.958	179.303	180.402	178.201	180	178.495	11.3103	11.3792	12.3197	6.05533	5.97644	6.43056
187.8	179.098	179.185	180.341	178.372	179.816	178.586	11.2936	11.3629	12.3181	6.03389	5.97667	6.43889
187.9	179.294	179.144	180.376	178.517	179.684	178.701	11.278	11.3643	12.3113	6.01789	5.98444	6.44833
188	179.453	179.225	180.538	178.589	179.693	178.933	11.2744	11.3876	12.3009	6.01356	5.99667	6.44855
188.1	179.556	179.431	180.75	178.548	179.831	179.187	11.2754	11.413	12.294	6.01344	6.00867	6.43611
188.2	179.731	179.556	180.871	178.483	179.889	179.326	11.2763	11.4266	12.3089	6.00211	6.02344	6.42078
188.3	179.983	179.605	180.897	178.414	179.872	179.359	11.2772	11.4344	12.3391	5.98289	6.04178	6.40278
188.4	180.25	179.643	180.882	178.395	179.908	179.326	11.2719	11.4593	12.352	5.972	6.05689	6.38244
188.5	180.486	179.705	180.88	178.404	180.065	179.227	11.2562	11.4991	12.3428	5.97189	6.063	6.35933
188.6	180.613	179.745	180.95	178.411	180.305	179.188	11.2454	11.5398	12.3297	5.97767	6.05889	6.33267
188.7	180.616	179.812	181.083	178.455	180.492	179.308	11.2467	11.5717	12.3069	5.98456	6.05533	6.31022
188.8	180.557	179.874	181.257	178.569	180.564	179.524	11.2524	11.5921	12.2734	5.98811	6.05455	6.299
188.9	180.564	179.817	181.348	178.713	180.493	179.669	11.2514	11.6082	12.2653	5.98867	6.056	6.30255
189	180.647	179.621	181.334	178.866	180.296	179.723	11.2437	11.6226	12.2918	5.98789	6.05867	6.31911
189.1	180.646	179.5	181.335	178.958	180.191	179.753	11.2313	11.6326	12.3221	5.99422	6.05422	6.33689
189.2	180.539	179.458	181.402	179.047	180.203	179.741	11.2179	11.6326	12.3308	6.00455	6.03978	6.35567
189.3	180.397	179.442	181.456	179.168	180.229	179.692	11.2097	11.6257	12.3256	6.01489	6.02444	6.37611
189.4	180.35	179.509	181.437	179.35	180.266	179.734	11.2199	11.6176	12.3283	6.02089	6.01989	6.38911
189.5	180.396	179.644	181.351	179.582	180.347	179.85	11.2478	11.6101	12.3418	6.024	6.023	6.39255
189.6	180.484	179.744	181.219	179.761	180.483	179.928	11.2782	11.6113	12.386	6.02833	6.02378	6.38833
189.7	180.585	179.778	181.037	179.854	180.588	179.939	11.3038	11.6222	12.4671	6.03411	6.02322	6.383
189.8	180.666	179.811	180.914	179.956	180.64	179.95	11.3267	11.6302	12.5421	6.03422	6.02367	6.381
189.9	180.736	179.823	180.938	180.129	180.771	179.944	11.3527	11.6288	12.5814	6.02511	6.02133	6.37622
190	180.809	179.81	181.075	180.333	180.965	179.934	11.3793	11.622	12.6023	6.00911	6.01856	6.36867
190.1	180.849	179.803	181.215	180.459	181.149	180.023	11.3993	11.6263	12.6278	5.995	6.02044	6.36533
190.2	180.839	179.812	181.344	180.496	181.312	180.232	11.4118	11.6441	12.657	5.98389	6.02722	6.36778
190.3	180.746	179.796	181.469	180.441	181.38	180.39	11.4082	11.6632	12.6756	5.97622	6.03067	6.383
190.4	180.639	179.832	181.586	180.302	181.338	180.432	11.3896	11.671	12.687	5.97	6.02778	6.40733
190.5	180.564	179.962	181.7	180.132	181.313	180.401	11.3674	11.6664	12.682	5.96522	6.017	6.43044
190.6	180.566	180.025	181.795	180.006	181.423	180.323	11.3536	11.6714	12.6639	5.97133	6.01433	6.43367
190.7	180.642	180.028	181.853	179.914	181.631	180.207	11.3462	11.6873	12.638	5.98878	6.02089	6.41933
190.8	180.718	180.087	181.834	179.782	181.722	180.122	11.3444	11.7139	12.6148	6.011	6.03644	6.40589
190.9	180.758	180.251	181.752	179.589	181.654	180.092	11.3512	11.7483	12.5877	6.03244	6.05755	6.40044
191	180.826	180.462	181.669	179.4	181.491	180.027	11.3669	11.7756	12.5618	6.04811	6.07967	6.39555
191.1	180.963	180.609	181.61	179.306	181.303	179.889	11.3782	11.7759	12.5469	6.06	6.09322	6.38778
191.2	181.121	180.643	181.578	179.298	181.098	179.722	11.3846	11.7579	12.5404	6.06944	6.10055	6.37967
191.3	181.275	180.546	181.581	179.34	180.934	179.617	11.384	11.7523	12.532	6.08333	6.10855	6.36889
191.4	181.437	180.334	181.621	179.423	180.821	179.582	11.3762	11.7634	12.5201	6.10278	6.11822	6.35422
191.5	181.557	180.243	181.687	179.469	180.715	179.657	11.3648	11.769	12.5027	6.112	6.11133	6.352
191.6	181.586	180.339	181.732	179.423	180.6	179.896	11.361	11.7702	12.4909	6.10267	6.08633	6.36789
191.7	181.579	180.546	181.733	179.318	180.542	180.265	11.3601	11.7714	12.4946	6.08333	6.04811	6.39122
191.8	181.565	180.767	181.742	179.449	180.567	180.543	11.353	11.7616	12.5096	6.06656	6.01144	6.40633
191.9	181.538	181.027	181.754	179.796	180.663	180.734	11.3432	11.745	12.5333	6.05155	5.97878	6.41389
192	181.547	181.332	181.788	180.141	180.827	180.867	11.3406	11.7544	12.5549	6.03633	5.95578	6.422
192.1	181.643	181.615	181.866	180.388	181.097	180.95	11.3422	11.8	12.5732	6.02156	5.94022	6.43467
192.2	181.757	181.843	181.96	180.561	181.411	180.98	11.352	11.8557	12.5959	6.00311	5.92955	6.45722
192.3	181.783	182.103	181.977	180.639	181.682	181.056	11.381	11.8863	12.6267	5.98222	5.92689	6.48922
192.4	181.756	182.35	181.95	180.657	181.919	181.14	11.4214	11.8913	12.658	5.965	5.93344	6.52644
192.5	181.782	182.448	181.924	180.722	182.086	181.084	11.4543	11.8853	12.6808	5.95622	5.947	6.55533
192.6	181.876	182.38	181.901	180.848	182.171	180.864	11.478	11.8722	12.6956	5.955	5.96655	6.57389
192.7	182.032	182.182	181.863	180.799	182.22	180.71	11.4973	11.869	12.7058	5.95622	5.98255	6.59489
192.8	182.223	181.846	181.884	180.629	182.282	180.675	11.5112	11.8808	12.7011	5.96211	5.99711	6.62433
192.9	182.374	181.467	181.932	180.48	182.301	180.746	11.5241	11.892	12.6834	5.97144	6.01367	6.656
193	182.421	181.235	181.948	180.311	182.229	180.9	11.5533	11.883	12.6857	5.98544	6.02811	6.66544
193.1	182.388	181.125	181.956	180.13	182.086	181.11	11.596	11.8617	12.7071	6.00322	6.03922	6.65322
193.2	182.364	180.993	181.995	180.017	181.965	181.241	11.623	11.8636	12.727	6.02167	6.042	6.62689
193.3	182.35	180.813	182.03	180.007	181.875	181.273	11.6223	11.8916	12.7334	6.04044	6.03589	6.59044
193.4	182.314	180.656	182.076	180.031	181.868	181.298	11.6049	11.9272	12.7283	6.059	6.02689	6.55133
193.5	182.358	180.547	182.201	180.008	181.959	181.332	11.5853	11.9568	12.7271	6.06189	6.02367	6.51078
193.6	182.499	180.492	182.354	179.903	182.115	181.341	11.5649	11.977	12.7368	6.04733	6.02433	6.46467
193.7	182.631	180.602	182.446	179.78	182.313	181.324	11.555	11.9954	12.7623	6.04033	6.02422	6.41644
193.8	182.72	180.902	182.472	179.667	182.558	181.293	11.558	12.0151	12.8024	6.04756	6.02267	6.36833
193.9	182.828	181.177	182.464	179.719	182.818	181.236	11.5529	12.035	12.8277	6.05622	6.02244	6.34
194	183.022	181.291	182.412	179.96	183.027	181.109	11.5304	12.0399	12.8417	6.05	6.01833	6.33022
194.1	183.306	181.287	182.369	180.339	183.173	180.944	11.5089	12.025	12.8629	6.02967	6.01133	6.333
194.2	183.477	181.362	182.323	180.56	183.289	180.882	11.5069	12.0089	12.8927	6.01167	6.00455	6.33067
194.3	183.507	181.516	182.258	180.639	183.373	180.923	11.5212	11.9941	12.927	6.00022	5.99589	6.32355
194.4	183.366	181.708	182.158	180.74	183.379	181.049	11.5399	11.9879	12.9473	6.00711	5.98611	6.31767
194.5	183.112	181.912	182.056	180.925	183.278	181.241	11.5633	11.9883	12.9521	6.02922	5.98067	6.31644
194.6	182.88	182.043	181.965	181.081	183.073	181.43	11.5811	11.9836	12.9477	6.041	5.98044	6.31333
194.7	182.711	182.122	181.873	181.202	182.867	181.53	11.5898	11.9738	12.94	6.04111	5.97933	6.31689
194.8	182.561	182.24	181.786	181.269	182.705	181.572	11.5958	11.9696	12.9267	6.04044	5.98078	6.32789
194.9	182.351	182.379	181.826	181.268	182.617	181.737	11.6084	11.9803	12.913	6.04211	5.97867	6.33744
195	182.079	182.502	182.02	181.2	182.595	182.059	11.6278	12.0049	12.9012	6.043	5.97011	6.343
195.1	181.966	182.499	182.3	181.288	182.577	182.35	11.6479	12.0211	12.8937	6.03478	5.96455	6.35511
195.2	182.031	182.464	182.489	181.469	182.532	182.506	11.67	12.028	12.8782	6.02878	5.97956	6.36911
195.3	182.189	182.434	182.538	181.649	182.505	182.555	11.6932	12.0283	12.8577	6.02956	6.00667	6.37989
195.4	182.403	182.454	182.674	181.779	182.557	182.571	11.705	12.0349	12.8473	6.03144	6.01856	6.39744
195.5	182.671	182.513	182.901	181.854	182.66	182.574	11.7057	12.0468	12.8462	6.03278	6.017	6.41878
195.6	182.87	182.494	183.135	181.827	182.712	182.657	11.705	12.0577	12.8552	6.02689	6.01344	6.43189
195.7	182.924	182.35	183.306	181.682	182.716	182.833	11.7087	12.0656	12.8779	6.01278	6.01078	6.436
195.8	182.882	182.25	183.324	181.434	182.7	182.949	11.7148	12.0741	12.9023	6.00556	6.01933	6.43944
195.9	182.901	182.294	183.245	181.181	182.64	182.918	11.7164	12.0769	12.9154	6.01511	6.03822	6.43878
196	182.967	182.419	183.187	180.964	182.559	182.807	11.713	12.0746	12.9256	6.03367	6.05544	6.43722
196.1	183.001	182.448	183.249	180.878	182.587	182.743	11.7008	12.0782	12.9449	6.03778	6.04989	6.43978
196.2	182.989	182.361	183.412	180.93	182.748	182.734	11.6791	12.09	12.9736	6.02444	6.02078	6.44644
196.3	182.927	182.213	183.427	181.035	182.943	182.765	11.6692	12.0966	12.9989	6.00644	5.99467	6.44567
196.4	182.84	182.124	183.306	181.084	183.071	182.901	11.6842	12.0948	13.0224	5.98956	5.97822	6.44011
196.5	182.843	182.161	183.152	181.104	183.124	183.122	11.7154	12.0879	13.0386	5.97522	5.96689	6.43089
196.6	182.97	182.239	183.127	181.189	183.127	183.145	11.7337	12.0804	13.0259	5.97844	5.95022	6.41889
196.7	183.183	182.342	183.209	181.313	183.088	182.985	11.7409	12.0744	12.9874	5.99733	5.92933	6.40589
196.8	183.378	182.347	183.279	181.433	183.054	182.822	11.7508	12.0787	12.9507	6.00611	5.91667	6.38989
196.9	183.593	182.211	183.314	181.585	183.038	182.737	11.7676	12.0939	12.9266	5.99244	5.91778	6.36567
197	183.829	182.068	183.386	181.726	182.956	182.702	11.7933	12.1067	12.9131	5.97489	5.93289	6.33878
197.1	183.889	182.138	183.499	181.798	182.851	182.693	11.8278	12.1018	12.9027	5.98156	5.94989	6.33244
197.2	183.755	182.341	183.645	181.874	182.789	182.667	11.8618	12.0818	12.8942	6.00822	5.96422	6.34455
197.3	183.661	182.496	183.75	182.037	182.835	182.571	11.8687	12.0642	12.891	6.02656	5.98022	6.35344
197.4	183.671	182.589	183.801	182.281	182.977	182.407	11.8451	12.0526	12.8944	6.03111	6.00056	6.35456
197.5	183.764	182.704	183.74	182.53	183.209	182.411	11.825	12.0423	12.9259	6.01311	6.02489	6.35211
197.6	183.848	182.77	183.62	182.783	183.564	182.533	11.8231	12.0309	12.9909	5.98044	6.04133	6.35233
197.7	183.87	182.847	183.477	182.984	184.023	182.649	11.8327	12.0171	13.0729	5.952	6.04111	6.36322
197.8	183.736	183.093	183.31	183.107	184.501	182.711	11.8381	12.0108	13.1122	5.95633	6.03233	6.38544
197.9	183.5	183.459	183.124	183.164	184.98	182.725	11.8397	12.0152	13.1108	5.987	6.01822	6.41322
198	183.484	183.667	182.967	183.161	185.335	182.701	11.8359	12.0361	13.1111	6.00022	6.01567	6.41855
198.1	183.76	183.665	182.865	183.069	185.528	182.638	11.8252	12.0687	13.1364	5.98389	6.02744	6.39844
198.2	184.029	183.523	182.86	182.917	185.61	182.535	11.8224	12.0987	13.1742	5.96411	6.03855	6.37489
198.3	184.076	183.289	182.907	182.738	185.643	182.442	11.8357	12.1233	13.193	5.96033	6.03167	6.36367
198.4	183.963	183.008	182.968	182.53	185.607	182.392	11.8544	12.1446	13.1892	5.96733	6.01478	6.36033
198.5	183.826	182.891	183.009	182.342	185.502	182.395	11.8748	12.1721	13.1692	5.97867	6.00955	6.35533
198.6	183.676	182.971	183.036	182.188	185.34	182.441	11.8993	12.2076	13.1359	5.99456	6.01833	6.34789
198.7	183.596	183.091	183.097	182.078	185.152	182.491	11.9288	12.2323	13.1354	5.995	6.02578	6.34011
198.8	183.623	183.188	183.232	182.048	184.878	182.542	11.9479	12.2346	13.1643	5.97444	6.02989	6.32878
198.9	183.65	183.341	183.404	182.14	184.576	182.599	11.9591	12.2217	13.1876	5.95167	6.02667	6.31855
199	183.679	183.422	183.473	182.194	184.358	182.69	11.9788	12.2209	13.1834	5.94911	6.01378	6.31744
199.1	183.749	183.422	183.454	182.204	184.21	182.802	12.0056	12.2321	13.1599	5.96311	5.99511	6.32244
199.2	183.911	183.426	183.518	182.179	184.069	182.915	12.0329	12.2451	13.1526	5.97278	5.98333	6.32355
199.3	184.102	183.511	183.737	182.142	183.924	183.049	12.0597	12.2537	13.165	5.97378	5.97722	6.32167
199.4	184.286	183.542	184.049	182.082	183.747	183.232	12.0747	12.2541	13.1833	5.96667	5.969	6.31978
199.5	184.484	183.501	184.275	182.128	183.556	183.419	12.074	12.2574	13.1977	5.95889	5.96422	6.31789
199.6	184.673	183.429	184.388	182.257	183.391	183.614	12.0682	12.2717	13.2106	5.95411	5.96455	6.31833
199.7	184.802	183.359	184.429	182.328	183.298	183.834	12.0764	12.2954	13.227	5.96111	5.96556	6.32
199.8	184.871	183.285	184.417	182.314	183.274	184.082	12.0996	12.3254	13.2471	5.98055	5.96578	6.32211
199.9	184.808	183.353	184.466	182.359	183.262	184.326	12.1186	12.3442	13.2682	5.99867	5.96789	6.32489
[truncated: 1,602 more rows]

## Sheet: výběr
čas	SIH 1	SIH 2	SIH 3	H17 1	H17 2	H17 3	H28 1	H28 2	H28 3	DMSO 1	DMSO 2	DMSO 3			čas	SIH 1	SIH 2	SIH 3	H17 1	H17 2	H17 3	H28 1	H28 2	H28 3	DMSO 1	DMSO 2	DMSO 3
0.1	4.013	4.065	4.277	4.342	4.633	4.688	4.947	5.174	5.378	5.537	5.898	6.231			0.1	0.126778	-0.019777	0.134888	0.026444	0.095777	-0.064556	0.104334	0.075666	0.200112	-0.147445	0.077999	0.137
1	4.06022	4.057	4.19778	4.35956	4.58133	4.75689	4.83178	5.18011	5.41478	5.53944	5.91744	6.12022			1	0.174	-0.027778	0.055666	0.044	0.044111	0.004333	-0.010889	0.081778	0.236889	-0.145	0.097444	0.026223
2	3.994	4.08678	4.25356	4.373	4.52667	4.79578	4.89144	5.14356	5.32222	5.64778	5.92155	6.19867			2	0.107778	0.002	0.111444	0.057444	-0.010556	0.043222	0.048778	0.045222	0.144334	-0.036667	0.101555	0.104667
3	4.00455	4.06478	4.24444	4.38078	4.61555	4.74944	4.86367	5.073	5.41944	5.53678	5.94244	6.15178			3	0.118333	-0.02	0.102333	0.065222	0.078333	-0.003111	0.021	-0.025333	0.241556	-0.147667	0.122444	0.057778
4	3.93589	4.35233	4.27411	4.41644	4.60278	4.73689	4.93	5.12089	5.42411	5.58222	5.869	6.11911			4	0.049666	0.267556	0.132	0.100889	0.065555	-0.015667	0.087334	0.022555	0.246223	-0.102222	0.048999	0.025112
5	3.98911	4.16444	4.25044	4.354	4.65156	4.78911	5.067	5.12389	5.37033	5.62322	5.90878	6.16778			5	0.102889	0.079667	0.108333	0.038444	0.114333	0.036556	0.224334	0.025555	0.192445	-0.061222	0.088777	0.073778
6	4.03922	4.06322	4.32344	4.38578	4.60644	4.76844	4.92256	5.14967	5.39178	5.57711	5.94533	6.15867			6	0.153	-0.021555	0.181333	0.070222	0.069222	0.015889	0.079889	0.051333	0.213889	-0.107333	0.125333	0.064667
7	4.03233	4.10944	4.27222	4.45778	4.545	4.73889	4.94678	5.28122	5.40267	5.65089	5.91089	6.21167			7	0.146111	0.024667	0.130111	0.142222	0.007778	-0.013667	0.104111	0.182889	0.224778	-0.033556	0.090888	0.117667
8	3.98933	4.21622	4.20211	4.37856	4.57667	4.804	4.89956	5.23756	5.48978	5.56944	6.28944	6.13478			8	0.103111	0.131445	0.06	0.063	0.039444	0.051444	0.056889	0.139222	0.311889	-0.115	0.469444	0.040778
9	4.06855	4.63922	4.25478	4.366	4.54533	4.78155	4.97211	5.12011	5.44722	5.61767	6.77989	6.066			9	0.182333	0.554445	0.112666	0.050445	0.008111	0.029	0.129445	0.021778	0.269334	-0.066778	0.959888	-0.027999
10	3.95567	4.16633	4.28256	4.28911	4.505	4.66055	4.95211	5.25744	5.37689	5.66267	5.99022	6.09789			10	0.069444	0.081556	0.140444	-0.026444	-0.032222	-0.092	0.109445	0.159111	0.199	-0.021778	0.170222	0.003889
11	3.927	4.11956	4.22411	4.34844	4.59556	4.71289	4.88422	5.21333	5.50622	5.69722	5.937	6.18122			11	0.040778	0.034778	0.082	0.032889	0.058333	-0.039667	0.041556	0.115	0.328334	0.012778	0.117	0.087223
12	3.99833	4.09955	4.29844	4.37878	4.59567	4.77	4.938	5.34344	5.46167	5.60944	5.94533	6.09			12	0.112111	0.014778	0.156333	0.063222	0.058444	0.017445	0.095334	0.245111	0.283778	-0.075	0.125333	-0.003999
13	3.95411	4.47844	4.27067	4.47567	4.586	4.72889	4.98522	5.26233	5.39433	5.57489	6.10889	6.19567			13	0.067889	0.393667	0.128555	0.160111	0.048777	-0.023667	0.142556	0.164	0.216445	-0.109556	0.288888	0.101667
14	4.03478	4.20578	4.30078	4.34778	4.55767	4.70733	4.89922	5.20678	5.41433	5.554	7.61411	6.19111			14	0.148555	0.121	0.158666	0.032222	0.020444	-0.045222	0.056556	0.108444	0.236445	-0.130445	1.79411	0.097112
15	3.96589	4.18367	4.21733	4.393	4.602	4.75511	4.98433	5.186	5.51844	5.62289	5.96933	6.15511			15	0.079666	0.098889	0.075222	0.077445	0.064777	0.002556	0.141667	0.087666	0.340556	-0.061556	0.149333	0.061112
16	4.02956	4.13311	4.205	4.35233	4.54389	4.789	4.936	5.28022	5.44656	5.60656	5.94967	6.25022			16	0.143333	0.048334	0.062889	0.036778	0.006666	0.036445	0.093334	0.181889	0.268667	-0.077889	0.129666	0.156223
17	4.00067	4.06289	4.234	4.393	4.57378	4.774	4.90022	5.16155	5.44922	5.64111	5.98933	6.20044			17	0.114444	-0.021889	0.091889	0.077445	0.036555	0.021445	0.057556	0.063222	0.271334	-0.043333	0.169333	0.106445
18	3.99744	4.19689	4.27756	4.38844	4.62633	4.78311	4.97689	5.19	5.47944	5.67222	5.94411	6.15133			18	0.111222	0.112111	0.135444	0.072889	0.089111	0.030556	0.134222	0.091667	0.301556	-0.012222	0.124111	0.057334
19	4.00589	4.16533	4.237	4.37833	4.78433	4.81444	4.98444	5.19855	5.46833	5.68744	5.98311	6.16844			19	0.119666	0.080556	0.094889	0.062778	0.247111	0.061889	0.141778	0.100222	0.290445	0.003	0.163111	0.074445
20	3.94222	4.12967	4.28189	4.33155	4.57778	4.77078	4.95467	5.19278	5.51356	5.67122	5.96122	6.20844			20	0.056	0.044889	0.139777	0.016	0.040555	0.018222	0.112	0.094444	0.335667	-0.013222	0.141222	0.114445
21	4.01644	4.14811	4.23511	4.37944	4.47255	4.78855	4.992	5.25533	5.40089	5.63622	5.91867	6.22267			21	0.130222	0.063334	0.093	0.063889	-0.064667	0.036	0.149333	0.157	0.223	-0.048222	0.098666	0.128667
22	3.99867	4.22933	4.29778	4.37189	4.53111	4.74511	4.95622	5.32655	5.48811	5.67955	6.04678	6.13856			22	0.112444	0.144556	0.155666	0.056333	-0.006111	-0.007444	0.113556	0.228222	0.310223	-0.004889	0.226777	0.044556
23	3.99922	4.11033	4.28533	4.38255	4.601	4.76289	4.96078	5.17833	5.40489	5.61589	6.01278	6.20133			23	0.113	0.025556	0.143222	0.067	0.063778	0.010333	0.118111	0.08	0.227	-0.068556	0.192777	0.107334
24	3.99689	4.51733	4.26744	4.38789	4.57433	4.78878	5.00633	5.13233	5.48233	5.60444	5.94311	6.14456			24	0.110666	0.432556	0.125333	0.072333	0.037111	0.036222	0.163667	0.034	0.304445	-0.08	0.123111	0.050556
25	3.98844	4.08955	4.25378	4.40922	4.57355	4.80089	4.91589	5.24067	5.50033	5.65667	5.97744	6.22733			25	0.102222	0.004778	0.111666	0.093667	0.036333	0.048333	0.073222	0.142333	0.322445	-0.027778	0.157444	0.133334
26	3.983	4.17444	4.26444	4.41733	4.55922	4.78833	4.94822	5.18255	5.427	5.62478	6.08422	6.14067			26	0.096778	0.089667	0.122333	0.101778	0.022	0.035778	0.105556	0.084222	0.249112	-0.059667	0.264222	0.046667
27	4.03478	4.29044	4.30155	4.34267	4.60778	4.73733	4.98311	5.17467	5.42189	5.58155	5.98311	6.16733			27	0.148555	0.205667	0.159444	0.027111	0.070555	-0.015222	0.140445	0.076333	0.244	-0.102889	0.163111	0.073334
28	4.02489	4.10422	4.32967	4.40011	4.54167	4.68022	4.90456	5.27867	5.46567	5.63522	5.89855	6.18389			28	0.138666	0.019445	0.187555	0.084556	0.004444	-0.072333	0.061889	0.180333	0.287778	-0.049222	0.078555	0.089889
29	3.99067	4.08033	4.26289	4.40989	4.60533	4.80089	4.91578	5.16055	5.38211	5.64522	5.95922	6.16722			29	0.104444	-0.004444	0.120777	0.094333	0.068111	0.048333	0.073111	0.062222	0.204223	-0.039222	0.139222	0.073223
30	3.99989	4.19789	4.28622	4.39544	4.56422	4.72822	4.94733	5.18233	5.522	5.64289	5.978	6.22167			30	0.113666	0.113111	0.144111	0.079889	0.027	-0.024333	0.104667	0.084	0.344111	-0.041556	0.158	0.127667
31	3.99567	4.12744	4.22833	4.36622	4.69222	4.75333	4.97455	5.14456	5.49433	5.63556	5.94211	6.14378			31	0.109444	0.042667	0.086222	0.050667	0.155	0.000778	0.131889	0.046222	0.316445	-0.048889	0.122111	0.049778
32	3.97955	4.11378	4.28144	4.41633	4.52	4.78867	4.96878	5.232	5.49211	5.632	5.94233	6.24456			32	0.093333	0.029	0.139333	0.100778	-0.017222	0.036111	0.126111	0.133667	0.314223	-0.052445	0.122333	0.150556
33	3.97822	4.138	4.31978	4.42989	4.51167	4.739	4.91144	5.29233	5.41233	5.621	6.02555	6.17856			33	0.092	0.053223	0.177666	0.114333	-0.025556	-0.013555	0.068778	0.194	0.234445	-0.063444	0.205555	0.084556
34	4.02622	4.07011	4.238	4.38722	4.54856	4.74867	5.00089	5.25	5.499	5.61111	5.91289	6.16189			34	0.14	-0.014666	0.095889	0.071667	0.011333	-0.003889	0.158222	0.151666	0.321112	-0.073333	0.092888	0.067889
35	4.02889	4.10744	4.27855	4.44411	4.56567	4.70855	4.91711	5.33622	5.44744	5.589	5.91522	6.20522			35	0.142666	0.022667	0.136444	0.128556	0.028444	-0.044	0.074445	0.237889	0.269556	-0.095444	0.095222	0.111223
36	3.98322	4.17767	4.32611	4.45833	4.51744	4.70756	4.89522	5.51867	5.498	5.58678	5.96256	6.11367			36	0.097	0.092889	0.184	0.142778	-0.019778	-0.045	0.052556	0.420333	0.320111	-0.097667	0.142555	0.019667
37	4.02944	4.10467	4.31	4.43289	4.60444	4.715	4.88667	5.42544	5.36	5.59067	5.97233	6.16756			37	0.143222	0.019889	0.167889	0.117333	0.067222	-0.037555	0.044	0.327111	0.182112	-0.093778	0.152333	0.073556
38	3.97833	4.06422	4.21989	4.36711	4.60055	4.76022	4.898	5.20811	5.44244	5.60578	5.91778	6.07767			38	0.092111	-0.020555	0.077777	0.051556	0.063333	0.007667	0.055334	0.109778	0.264556	-0.078667	0.097777	-0.016333
39	4.03767	4.05389	4.20644	4.43444	4.59389	4.80467	4.95733	5.12967	5.42267	5.68022	5.86133	6.15278			39	0.151444	-0.030889	0.064333	0.118889	0.056666	0.052111	0.114667	0.031333	0.244778	-0.004222	0.041333	0.058778
40	3.97067	4.09222	4.26044	4.34533	4.53578	4.68978	4.93622	5.17278	5.39778	5.67911	5.95644	6.22333			40	0.084444	0.007445	0.118333	0.029778	-0.001445	-0.062778	0.093556	0.074444	0.219889	-0.005333	0.136444	0.129334
41	3.99333	4.099	4.22555	4.38455	4.56533	4.81211	4.95022	5.18411	5.44389	5.63389	5.95022	6.13344			41	0.107111	0.014223	0.083444	0.069	0.028111	0.059556	0.107556	0.085778	0.266	-0.050556	0.130222	0.039445
42	4.01911	4.17611	4.21789	4.40144	4.55255	4.93089	4.87811	5.12489	5.41067	5.60511	5.82722	6.27956			42	0.132889	0.091334	0.075777	0.085889	0.015333	0.178333	0.035445	0.026555	0.232778	-0.079333	0.007222	0.185556
43	4.02789	4.16756	4.27078	4.395	4.50944	4.67422	5.007	5.15267	5.45767	5.61355	5.89778	6.18578			43	0.141666	0.082778	0.128666	0.079445	-0.027778	-0.078333	0.164334	0.054333	0.279778	-0.070889	0.077777	0.091778
44	3.97211	4.18933	4.30267	4.38367	4.60711	4.70189	4.92089	5.174	5.46267	5.55133	5.94067	6.18156			44	0.085889	0.104556	0.160555	0.068111	0.069889	-0.050667	0.078222	0.075666	0.284778	-0.133111	0.120666	0.087556
45	4.01422	4.42578	4.33089	4.40411	4.63733	4.74378	4.88689	5.20144	5.481	5.66744	6.00389	6.21367			45	0.128	0.341	0.188777	0.088556	0.100111	-0.008778	0.044222	0.103111	0.303112	-0.017	0.183888	0.119667
46	4.02367	4.10922	4.22856	4.35433	4.55044	4.68056	4.94244	5.19044	5.42144	5.55878	5.916	6.19355			46	0.137444	0.024445	0.086444	0.038778	0.013222	-0.072	0.099778	0.092111	0.243556	-0.125667	0.096	0.099556
47	3.99311	4.127	4.18633	4.37111	4.55155	4.71356	4.89467	5.13689	5.43478	5.64611	5.92811	6.15878			47	0.106889	0.042223	0.044222	0.055556	0.014333	-0.039	0.052	0.038555	0.256889	-0.038333	0.108111	0.064778
48	3.97422	4.02144	4.28689	4.39544	4.526	4.69744	4.93933	5.19533	5.43267	5.65233	6.062	6.11344			48	0.088	-0.063333	0.144777	0.079889	-0.011223	-0.055111	0.096667	0.097	0.254778	-0.032111	0.241999	0.019445
49	3.99767	4.19022	4.21333	4.38078	4.62889	4.72356	4.92067	5.23055	5.51322	5.62911	6.10522	6.12244			49	0.111444	0.105445	0.071222	0.065222	0.091666	-0.029	0.078	0.132222	0.335334	-0.055333	0.285222	0.028445
50	3.99878	4.24444	4.27855	4.31744	4.76944	4.71678	4.94756	5.18444	5.42989	5.65333	5.851	6.24322			50	0.112555	0.159667	0.136444	0.001889	0.232222	-0.035778	0.104889	0.086111	0.252	-0.031111	0.031	0.149223
51	4.00933	4.13056	4.23	4.40355	4.52022	4.66233	4.85533	5.20244	5.37578	5.61589	6.03655	6.157			51	0.123111	0.045778	0.087889	0.088	-0.017	-0.090222	0.012667	0.104111	0.197889	-0.068556	0.216555	0.063
52	4.00733	4.14322	4.22678	4.277	4.68022	4.76033	4.97389	5.13278	5.44733	5.58589	5.90989	6.10444			52	0.121111	0.058445	0.084666	-0.038556	0.143	0.007778	0.131222	0.034444	0.269445	-0.098556	0.089888	0.010445
53	3.89767	4.12289	4.16422	4.34278	4.62778	4.69611	4.91989	5.22722	5.41267	5.58722	5.89789	6.24444			53	0.011444	0.038111	0.022111	0.027222	0.090555	-0.056444	0.077222	0.128889	0.234778	-0.097222	0.077888	0.150445
54	4.06544	4.13278	4.24133	4.60189	4.51544	4.70467	4.85511	5.13422	5.42944	5.58122	5.99256	6.25978			54	0.179222	0.048	0.099222	0.286333	-0.021778	-0.047889	0.012445	0.035889	0.251556	-0.103222	0.172555	0.165778
55	4.053	4.04178	4.26222	4.40378	4.55478	4.70544	4.92267	5.15978	5.403	5.58511	5.93222	6.16855			55	0.166777	-0.043	0.120111	0.088222	0.017555	-0.047111	0.08	0.061444	0.225112	-0.099333	0.112222	0.074556
56	4.01044	4.15189	4.23778	4.372	4.51622	4.72356	4.96111	5.11844	5.40678	5.60467	5.94589	6.09733			56	0.124222	0.067111	0.095666	0.056445	-0.021	-0.029	0.118445	0.020111	0.228889	-0.079778	0.125888	0.003334
57	3.99644	4.20722	4.28233	4.34944	4.71311	4.741	4.82978	5.18856	5.44778	5.66522	5.94344	6.018			57	0.110222	0.122445	0.140222	0.033889	0.175889	-0.011555	-0.012889	0.090222	0.269889	-0.019222	0.123444	-0.075999
58	3.97444	4.17533	4.21011	4.39378	4.59367	4.74556	4.93333	5.10644	5.38178	5.62289	5.90555	6.12311			58	0.088222	0.090556	0.068	0.078222	0.056444	-0.007	0.090667	0.008111	0.203889	-0.061556	0.085555	0.029112
59	3.95478	4.11333	4.22755	4.40678	4.599	4.69278	4.94044	5.17267	5.36689	5.659	5.90378	6.18989			59	0.068555	0.028556	0.085444	0.091222	0.061777	-0.059778	0.097778	0.074333	0.189	-0.025445	0.083777	0.095889
60	3.95789	4.18144	4.23411	4.37422	4.68111	4.83311	4.925	5.23844	5.39767	5.585	5.98867	6.11511			60	0.071666	0.096667	0.092	0.058667	0.143889	0.080556	0.082334	0.140111	0.219778	-0.099445	0.168666	0.021112
61	4.00311	4.07089	4.16422	4.37711	4.82	4.71178	4.95022	5.66578	5.36611	5.65222	5.96755	6.04689			61	0.116889	-0.013889	0.022111	0.061556	0.282777	-0.040778	0.107556	0.567444	0.188223	-0.032222	0.147555	-0.047111
62	4.03578	4.07789	4.23722	4.48678	4.49067	4.72567	4.95678	5.24567	5.35389	5.57922	5.95189	6.04144			62	0.149555	-0.006889	0.095111	0.171222	-0.046556	-0.026889	0.114111	0.147333	0.176	-0.105222	0.131888	-0.052555
63	3.98889	4.12233	4.28067	4.32711	4.57011	4.75433	5.00922	5.81111	5.47189	5.59778	5.91044	6.15267			63	0.102666	0.037556	0.138555	0.011556	0.032889	0.001778	0.166556	0.712778	0.294	-0.086667	0.090444	0.058667
64	3.94956	4.11844	4.20544	4.35622	4.61533	4.683	5.04389	5.22611	5.33167	5.61933	5.92567	6.07633			64	0.063333	0.033667	0.063333	0.040667	0.078111	-0.069556	0.201222	0.127778	0.153778	-0.065111	0.105666	-0.017666
65	4.01255	4.31544	4.28011	4.31367	4.694	4.67755	4.89656	5.11889	5.44189	5.56178	5.94889	6.10722			65	0.126333	0.230667	0.138	-0.001889	0.156778	-0.075	0.053889	0.020555	0.264	-0.122667	0.128888	0.013223
66	3.96922	4.28667	4.19722	4.36344	5.25856	4.68667	4.94489	5.06522	5.36355	5.571	5.91655	6.05311			66	0.083	0.201889	0.055111	0.047889	0.721333	-0.065889	0.102222	-0.033111	0.185667	-0.113444	0.096555	-0.040888
67	3.93756	4.06011	4.23667	4.38933	4.62667	4.71955	4.90211	5.16655	5.45	5.49655	5.91267	6.08355			67	0.051333	-0.024666	0.094555	0.073778	0.089444	-0.033	0.059445	0.068222	0.272111	-0.187889	0.092666	-0.010444
68	3.99367	4.24367	4.25978	4.36333	4.57144	4.72833	4.93233	5.18389	5.39111	5.53355	5.87355	6.09733			68	0.107444	0.158889	0.117666	0.047778	0.034222	-0.024222	0.089667	0.085555	0.213223	-0.150889	0.053555	0.003334
69	3.98378	4.08767	4.202	4.343	4.59767	4.69111	4.87533	5.18056	5.43644	5.59011	6.086	6.08622			69	0.097555	0.002889	0.059889	0.027444	0.060444	-0.061444	0.032667	0.082222	0.258556	-0.094333	0.266	-0.007777
70	3.92822	4.12489	4.20089	4.334	4.61922	4.73867	4.87333	5.10878	5.42144	5.58355	5.85544	6.08211			70	0.042	0.040111	0.058777	0.018445	0.082	-0.013889	0.030667	0.010444	0.243556	-0.100889	0.035444	-0.011888
71	4.01267	4.06178	4.23555	4.37856	4.603	4.75867	4.84933	5.11378	5.34922	5.55556	5.91189	6.08178			71	0.126444	-0.023	0.093444	0.063	0.065778	0.006111	0.006667	0.015444	0.171334	-0.128889	0.091888	-0.012222
72	3.89822	4.17689	4.25	4.33389	4.58355	4.69944	4.936	5.08022	5.43522	5.53144	5.93122	6.13133			72	0.012	0.092111	0.107889	0.018333	0.046333	-0.053111	0.093334	-0.018111	0.257334	-0.153	0.111222	0.037334
73	3.94044	4.08344	4.24611	4.37011	4.65022	4.713	4.92033	5.07822	5.38455	5.63544	5.90011	6.14878			73	0.054222	-0.001333	0.104	0.054556	0.113	-0.039556	0.077667	-0.020111	0.206667	-0.049	0.080111	0.054778
74	4.01378	4.09333	4.29533	4.33944	4.53333	4.623	4.89111	5.26489	5.38556	5.52767	5.96611	6.127			74	0.127555	0.008556	0.153222	0.023889	-0.003889	-0.129555	0.048445	0.166555	0.207667	-0.156778	0.146111	0.033
75	3.97022	4.087	4.24867	4.36189	4.54544	4.73933	4.92533	5.13811	5.35	5.59533	5.87489	6.04722			75	0.084	0.002223	0.106555	0.046333	0.008222	-0.013222	0.082667	0.039778	0.172112	-0.089111	0.054888	-0.046777
76	3.99133	4.13567	4.20344	4.38533	4.56278	4.75478	4.95289	5.12211	5.37478	5.55489	5.84944	6.20678			76	0.105111	0.050889	0.061333	0.069778	0.025555	0.002222	0.110222	0.023778	0.196889	-0.129556	0.029444	0.112778
77	4.02289	4.04333	4.18856	4.65689	4.72178	4.79478	4.91033	5.18722	5.46933	5.57822	5.88356	6.08111			77	0.136666	-0.041444	0.046444	0.341333	0.184555	0.042222	0.067667	0.088889	0.291445	-0.106222	0.063555	-0.012888
78	3.95089	4.06411	4.24167	4.46322	5.05822	4.66233	4.90111	5.13967	5.33133	5.53678	6.03189	6.28744			78	0.064666	-0.020666	0.099555	0.147667	0.521	-0.090222	0.058445	0.041333	0.153445	-0.147667	0.211888	0.193445
79	3.952	4.10456	4.28289	4.33144	4.53689	4.68978	4.83344	5.12222	5.34511	5.55533	5.88567	6.19433			79	0.065778	0.019778	0.140777	0.015889	-0.000334	-0.062778	-0.009222	0.023889	0.167223	-0.129111	0.065666	0.100334
80	3.97389	4.11267	4.261	4.34422	4.49311	4.67722	4.84255	5.20989	5.30656	5.53956	5.84033	6.09356			80	0.087666	0.027889	0.118888	0.028667	-0.044111	-0.075333	-0.000111	0.111555	0.128667	-0.144889	0.020333	-0.000444
81	3.92978	4.00967	4.22489	4.31378	4.59133	4.67856	4.90411	5.14589	5.36633	5.52633	5.93322	6.16622			81	0.043555	-0.075111	0.082777	-0.001778	0.054111	-0.074	0.061445	0.047555	0.188445	-0.158111	0.113222	0.072223
82	4.00089	4.132	4.15911	4.41878	4.52189	4.88122	4.86767	5.15756	5.39533	5.62589	5.85633	6.13878			82	0.114666	0.047223	0.017	0.103222	-0.015334	0.128667	0.025	0.059222	0.217445	-0.058556	0.036333	0.044778
83	3.90111	4.17511	4.22056	4.27633	4.57589	4.69111	4.86456	5.15322	5.38022	5.58611	5.83267	6.01344			83	0.014889	0.090334	0.078444	-0.039222	0.038666	-0.061444	0.021889	0.054889	0.202334	-0.098333	0.012666	-0.080555
84	3.95667	4.12689	4.18056	4.29989	4.53833	4.73278	4.87211	5.06867	5.40022	5.44389	5.85511	6.07611			84	0.070444	0.042111	0.038444	-0.015667	0.001111	-0.019778	0.029445	-0.029667	0.222334	-0.240556	0.035111	-0.017888
85	3.97456	4.34033	4.21833	4.45789	4.584	4.68889	4.92767	5.05389	5.34678	5.51489	5.87978	6.12556			85	0.088333	0.255556	0.076222	0.142333	0.046778	-0.063667	0.085	-0.044445	0.168889	-0.169556	0.059777	0.031556
86	3.935	4.04933	4.23633	4.50289	4.60244	4.72078	4.91889	5.085	5.37811	5.58611	5.88244	6.06389			86	0.048778	-0.035444	0.094222	0.187333	0.065222	-0.031778	0.076222	-0.013333	0.200223	-0.098333	0.062444	-0.030111
87	3.96667	4.13811	4.22156	4.31611	4.50433	4.69111	4.85311	5.12967	5.28855	5.53867	5.86289	6.05722			87	0.080444	0.053334	0.079444	0.000556	-0.032889	-0.061444	0.010445	0.031333	0.110667	-0.145778	0.042888	-0.036777
88	3.91767	4.14433	4.17667	4.24867	4.50878	4.72822	4.86311	5.10389	5.36044	5.472	5.81378	6.117			88	0.031444	0.059556	0.034555	-0.066889	-0.028445	-0.024333	0.020445	0.005555	0.182556	-0.212444	-0.006223	0.023001
89	3.94967	4.45144	4.14811	4.27311	4.50789	4.65456	4.834	5.11	5.39667	5.57511	5.79433	6.11467			89	0.063444	0.366667	0.006	-0.042444	-0.029334	-0.098	-0.008667	0.011666	0.218778	-0.109333	-0.025667	0.020667
90	3.91333	4.10589	4.26322	4.39389	4.56522	4.73255	4.95511	5.12711	5.32889	5.49089	5.81222	6.07633			90	0.027111	0.021111	0.121111	0.078333	0.028	-0.02	0.112445	0.028778	0.151	-0.193556	-0.007778	-0.017666
91	3.94122	4.06711	4.27733	4.36178	4.48778	4.71433	4.91811	5.11311	5.37989	5.51689	5.83133	6.08189			91	0.055	-0.017666	0.135222	0.046222	-0.049445	-0.038222	0.075445	0.014778	0.202	-0.167556	0.011333	-0.012111
92	3.97333	4.00389	4.19489	4.61144	4.55311	4.64244	4.87256	5.08789	5.31778	5.51133	5.91011	5.97978			92	0.087111	-0.080889	0.052777	0.295889	0.015889	-0.110111	0.029889	-0.010445	0.139889	-0.173111	0.090111	-0.114222
93	3.96411	4.08744	4.27689	4.34755	4.52633	4.65878	4.90278	5.164	5.36511	5.51078	5.85211	6.09411			93	0.077889	0.002667	0.134777	0.032	-0.010889	-0.093778	0.060111	0.065667	0.187223	-0.173667	0.032111	0.000112
94	3.935	4.02511	4.225	4.32833	4.47578	4.67478	4.87733	5.08078	5.40467	5.56789	5.78822	6.10122			94	0.048778	-0.059666	0.082889	0.012778	-0.061445	-0.077778	0.034667	-0.017556	0.226778	-0.116556	-0.031778	0.007223
95	3.87967	4.02122	4.23044	4.419	4.53367	4.59744	4.86289	5.09344	5.317	5.52444	5.83578	6.161			95	-0.006556	-0.063555	0.088333	0.103445	-0.003556	-0.155111	0.020222	-0.004889	0.139111	-0.16	0.015777	0.067001
96	3.95333	4.04422	4.17489	4.33533	4.52744	4.71622	4.809	5.10356	5.44511	5.51667	5.77344	6.13889			96	0.067111	-0.040555	0.032777	0.019778	-0.009778	-0.036333	-0.033666	0.005222	0.267223	-0.167778	-0.046556	0.044889
97	3.91944	4.03	4.19255	4.30967	4.55911	4.66789	4.84056	5.10833	5.28978	5.49155	5.858	6.04944			97	0.033222	-0.054778	0.050444	-0.005889	0.021889	-0.084667	-0.002111	0.01	0.111889	-0.192889	0.038	-0.044555
98	3.91478	4.11655	4.22444	4.33655	4.51978	4.65022	4.93311	5.20089	5.32033	5.55889	5.83289	6.05789			98	0.028555	0.031778	0.082333	0.021	-0.017445	-0.102333	0.090445	0.102555	0.142445	-0.125556	0.012888	-0.036111
99	3.917	4.10055	4.14967	4.302	4.49078	4.61633	4.90967	5.27167	5.333	5.44789	5.85844	6.09044			99	0.030778	0.015778	0.007555	-0.013555	-0.046445	-0.136222	0.067	0.173333	0.155111	-0.236556	0.038444	-0.003555
100	3.88622	4.08478	4.14211	4.31555	4.53722	4.75256	4.84267	5.09833	5.17789	5.68444	5.82	6.094			100	0	0	0	0	0	0	0	0	0	0	0	0
101	3.73189	3.90822	3.95867	4.12511	4.554	4.35533	4.72333	4.923	5.33278	6.47156	5.76178	5.94878			101	-0.154334	-0.176555	-0.183445	-0.190444	0.016777	-0.397222	-0.119333	-0.175333	0.154889	0.787111	-0.058223	-0.145222
102	15.0321	4.79511	7.84189	6.858	4.26778	4.99867	5.69133	11.9406	5.91822	6.17056	8.17011	52.5698			102	11.1459	0.710334	3.69978	2.54244	-0.269445	0.246111	0.848667	6.84222	0.740334	0.486111	2.35011	46.4758
103	4.70955	5.22489	6.703	5.72444	4.82133	5.71889	5.10633	17.0377	5.35778	6.01189	6.13267	6.49922			103	0.823333	1.14011	2.56089	1.40889	0.284111	0.966333	0.263667	11.9393	0.179889	0.327444	0.312666	0.405223
104	5.99889	6.59133	6.65256	6.61822	5.69711	5.93856	4.87211	4.86567	5.33489	6.08789	6.12567	6.393			104	2.11267	2.50656	2.51044	2.30267	1.15989	1.186	0.029445	-0.232667	0.157	0.403444	0.305666	0.299001
105	8.56033	8.92822	9.06078	8.59267	7.10411	8.21733	4.98444	5.22922	5.51189	6.08222	6.26611	6.496			105	4.67411	4.84345	4.91867	4.27711	2.56689	3.46478	0.141778	0.130889	0.334	0.397778	0.446111	0.402001
106	11.9408	11.308	12.5893	10.8372	10.3091	10.8028	5.05367	5.31867	5.57311	6.11733	6.166	6.65778			106	8.05456	7.22322	8.44722	6.52167	5.77189	6.05022	0.211	0.220333	0.395223	0.432889	0.346	0.563778
107	15.68	14.7604	16.4301	13.4602	12.8158	12.1406	5.08767	5.342	5.61367	6.04589	6.246	6.52944			107	11.7938	10.6757	12.288	9.14467	8.27856	7.388	0.245	0.243667	0.435778	0.361444	0.425999	0.435445
108	19.4989	18.4446	19.408	17.3616	16.4831	16.0293	5.21433	5.37322	5.69178	6.15289	6.22222	6.56211			108	15.6127	14.3598	15.2659	13.046	11.9459	11.2768	0.371667	0.274889	0.513889	0.468444	0.402222	0.468112
109	23.1473	22.6324	22.9272	20.6818	20.107	20.24	5.22544	5.52967	5.79833	6.14	6.26189	6.70155			109	19.2611	18.5477	18.7851	16.3662	15.5698	15.4874	0.382778	0.431333	0.620445	0.455556	0.441888	0.607556
110	26.2851	25.6013	26.9557	23.9711	23.3366	23.8568	5.33	5.58889	5.82389	6.15944	6.30811	6.52333			110	22.3989	21.5166	22.8136	19.6556	18.7993	19.1042	0.487333	0.490555	0.646	0.475	0.488111	0.429334
111	30.006	29.4763	30.8766	27.7404	27.0408	27.3812	5.38267	5.70778	5.94456	6.15233	6.20778	6.573			111	26.1198	25.3916	26.7344	23.4249	22.5036	22.6287	0.54	0.609444	0.766667	0.467889	0.387777	0.479001
112	33.7787	33.3034	34.5434	31.4869	30.584	31.2401	5.53022	5.75722	6.07944	6.08633	6.19033	6.56478			112	29.8924	29.2187	30.4013	27.1713	26.0468	26.4876	0.687556	0.658889	0.901556	0.401889	0.370333	0.470778
113	37.567	37.1866	38.4491	35.1778	34.3734	34.8171	5.56622	5.81689	6.12833	6.08922	6.18933	6.51967			113	33.6808	33.1018	34.307	30.8622	29.8362	30.0646	0.723556	0.718555	0.950445	0.404778	0.369333	0.425667
114	41.5012	41.2598	42.48	38.7478	37.9456	38.8956	5.64189	5.84089	6.18111	6.08122	6.26211	6.61189			114	37.615	37.175	38.3379	34.4322	33.4083	34.143	0.799222	0.742555	1.00322	0.396778	0.442111	0.517889
115	45.7456	45.4228	46.488	42.3042	42.2282	43.1394	5.71211	5.97567	6.32655	6.18644	6.20978	6.62167			115	41.8593	41.338	42.3459	37.9887	37.691	38.3869	0.869445	0.877333	1.14867	0.502	0.389777	0.527667
116	49.5099	49.0068	50.5626	46.6179	46.1207	47.0924	5.82211	6.03211	6.35478	6.10622	6.25122	6.52067			116	45.6237	44.922	46.4204	42.3023	41.5834	42.3399	0.979445	0.933778	1.17689	0.421778	0.431222	0.426667
117	53.7808	53.4411	54.8447	49.9949	50.2597	50.8752	5.81855	6.12344	6.515	6.14222	6.29644	6.51267			117	49.8946	49.3563	50.7026	45.6793	45.7224	46.1227	0.975889	1.02511	1.33711	0.457778	0.476444	0.418667
118	57.599	56.9806	58.3393	54.2171	53.9007	54.7933	5.99611	6.13544	6.57355	6.11911	6.23811	6.54789			118	53.7128	52.8958	54.1972	49.9016	49.3634	50.0408	1.15344	1.03711	1.39567	0.434667	0.418111	0.453889
119	61.3501	61.2274	62.9097	58.2721	58.018	58.9362	5.98011	6.42789	6.61644	6.322	6.18956	6.56			119	57.4639	57.1427	58.7676	53.9566	53.4808	54.1837	1.13744	1.32956	1.43856	0.637556	0.369555	0.466001
120	65.2548	64.8487	66.883	61.5544	61.7032	62.4208	6.12822	6.33311	6.774	6.23456	6.17622	6.57533			120	61.3686	60.7639	62.7409	57.2389	57.166	57.6682	1.28556	1.23478	1.59611	0.550111	0.356222	0.481334
121	69.0433	68.5753	70.1482	65.2148	65.3113	66.6589	6.18022	6.45633	6.787	6.151	6.13867	6.55511			121	65.1571	64.4906	66.0061	60.8992	60.7741	61.9063	1.33756	1.358	1.60911	0.466556	0.318666	0.461112
122	73.0756	72.3079	74.2292	69.244	68.7658	70.352	6.23044	6.50322	6.85122	6.17244	6.18911	6.50189			122	69.1893	68.2231	70.0871	64.9284	64.2286	65.5994	1.38778	1.40489	1.67333	0.488	0.369111	0.407889
123	76.6879	76.7793	77.8663	72.7593	72.9969	73.9956	6.37189	6.59467	6.96033	6.07022	6.14578	6.606			123	72.8017	72.6946	73.7242	68.4438	68.4597	69.243	1.52922	1.49633	1.78245	0.385778	0.325777	0.512001
124	79.9232	80.0713	81.0171	76.1804	76.4406	78.0663	6.461	6.99422	7.00611	6.25078	6.10511	6.81367			124	76.037	75.9866	76.875	71.8649	71.9033	73.3138	1.61833	1.89589	1.82822	0.566333	0.285111	0.719667
125	83.4928	82.8659	85.2697	79.5224	80.737	81.4973	6.42733	6.74167	7.096	6.09278	6.18967	6.63511			125	79.6066	78.7811	81.1276	75.2069	76.1998	76.7448	1.58467	1.64333	1.91811	0.408333	0.369666	0.541112
126	87.1693	86.5258	88.6759	83.7749	83.869	85.3879	6.54122	6.81644	7.15367	6.21944	6.12844	6.55656			126	83.2831	82.441	84.5338	79.4593	79.3318	80.6353	1.69856	1.71811	1.97578	0.535	0.308444	0.462556
127	90.5477	90.3808	91.9999	86.5697	87.1252	88.711	6.56133	6.87467	7.24589	6.18056	6.29767	6.47167			127	86.6614	86.296	87.8578	82.2541	82.588	83.9584	1.71867	1.77633	2.068	0.496111	0.477666	0.377667
128	94.1311	93.5553	95.61	90.1194	90.4748	92.405	6.65222	6.93922	7.42322	6.19055	6.21267	6.58744			128	90.2449	89.4706	91.4679	85.8039	85.9376	87.6524	1.80956	1.84089	2.24533	0.506111	0.392666	0.493445
129	97.5004	97.1279	99.0231	93.589	94.127	95.4371	6.75778	7.11511	7.48578	6.15011	6.21122	6.50378			129	93.6142	93.0431	94.881	89.2734	89.5898	90.6846	1.91511	2.01678	2.30789	0.465667	0.391222	0.409778
130	100.111	100.939	101.919	96.2859	97.5823	99.1833	6.85444	7.10011	7.55178	6.13067	6.18089	6.52833			130	96.2252	96.8546	97.777	91.9703	93.0451	94.4308	2.01178	2.00178	2.37389	0.446222	0.360888	0.434334
131	103.261	102.738	105.076	99.6579	100.972	102.184	6.90689	7.22333	7.60433	6.22178	6.23555	6.51478			131	99.3748	98.6534	100.934	95.3423	96.4352	97.4318	2.06422	2.125	2.42644	0.537333	0.415555	0.420778
132	105.731	105.942	108.082	102.409	104.08	105.727	6.97156	7.32967	7.78644	6.09811	6.10889	6.52478			132	101.845	101.857	103.94	98.0936	99.5426	100.975	2.12889	2.23133	2.60856	0.413667	0.288888	0.430778
133	109.651	108.62	110.66	105.144	106.561	108.053	7.12389	7.31133	7.74611	6.19411	6.19044	6.52733			133	105.765	104.536	106.518	100.829	102.023	103.3	2.28122	2.213	2.56822	0.509667	0.370444	0.433334
134	111.675	110.931	113.527	107.83	109.009	111.153	7.147	7.51178	7.88022	6.04967	6.14178	6.55922			134	107.789	106.846	109.385	103.515	104.471	106.401	2.30433	2.41344	2.70233	0.365222	0.321777	0.465223
135	114.48	114.602	115.96	110.876	112.667	114.011	7.18422	7.55833	8.00478	6.02122	6.22689	6.53633			135	110.594	110.517	111.818	106.56	108.13	109.258	2.34156	2.46	2.82689	0.336778	0.406888	0.442334
136	117.22	116.974	119.297	113.723	115.314	116.964	7.311	7.64533	8.03422	6.19833	6.61889	6.553			136	113.334	112.889	115.155	109.407	110.777	112.212	2.46833	2.547	2.85633	0.513889	0.798888	0.459
137	119.541	120.006	122.032	116.365	117.958	119.529	7.50533	7.72367	8.21422	6.12867	7.004	6.49478			137	115.654	115.921	117.89	112.049	113.421	114.776	2.66267	2.62533	3.03633	0.444222	1.184	0.400778
138	121.702	122.656	124.064	118.532	120.231	121.295	7.58367	7.79955	8.22767	6.13467	6.22489	6.62778			138	117.815	118.572	119.922	114.217	115.694	116.542	2.741	2.70122	3.04978	0.450222	0.404888	0.533778
139	125.108	124.599	126.057	120.721	121.86	123.007	7.58878	7.92222	8.31222	6.098	6.182	6.53155			139	121.222	120.514	121.915	116.405	117.323	118.255	2.74611	2.82389	3.13433	0.413555	0.361999	0.437556
140	126.74	126.16	128.446	123.242	124.845	126.343	7.66822	7.91444	8.45644	6.26067	6.16122	6.45489			140	122.853	122.075	124.304	118.926	120.308	121.591	2.82556	2.81611	3.27856	0.576222	0.341222	0.360889
141	128.443	128.698	130.572	125.201	126.954	128.444	7.72356	8.03111	8.46633	6.08667	6.19178	6.52456			141	124.557	124.614	126.43	120.886	122.417	123.692	2.88089	2.93278	3.28845	0.402222	0.371777	0.430556
142	131.173	130.702	132.348	127.317	129.111	130.588	7.814	8.04922	8.63856	6.15711	6.20855	6.444			142	127.287	126.617	128.206	123.002	124.574	125.835	2.97133	2.95089	3.46067	0.472667	0.388555	0.350001
143	133.212	132.597	134.89	130.393	130.933	132.151	7.91655	8.201	8.57467	6.10133	6.09722	6.45911			143	129.326	128.513	130.748	126.077	126.396	127.398	3.07389	3.10267	3.39678	0.416889	0.277222	0.365112
144	135.382	134.855	137.632	131.918	133.202	135.058	7.96467	8.24922	8.78178	6.17067	6.20944	6.49022			144	131.495	130.771	133.49	127.603	128.665	130.306	3.122	3.15089	3.60389	0.486222	0.389444	0.396223
145	137.229	136.422	139.114	134.297	136.235	136.923	8.04678	8.31067	8.77244	6.16878	6.18122	6.53444			145	133.343	132.338	134.971	129.981	131.698	132.17	3.20411	3.21233	3.59456	0.484333	0.361222	0.440445
146	138.465	139.36	141.3	135.868	137.084	138.265	8.09656	8.38133	8.91722	6.04122	6.22122	6.44555			146	134.579	135.275	137.157	131.552	132.547	133.513	3.25389	3.283	3.73933	0.356778	0.401222	0.351556
147	141.202	141.359	142.335	137.33	139.4	140.338	8.30622	8.42744	9.08067	6.11522	6.07367	6.62344			147	137.316	137.274	138.193	133.014	134.862	135.586	3.46356	3.32911	3.90278	0.430778	0.253666	0.529445
148	142.341	142.833	144.269	138.587	141.298	142.348	8.226	8.476	9.01344	6.16289	6.22278	6.54844			148	138.455	138.749	140.126	134.271	136.761	137.596	3.38333	3.37767	3.83556	0.478444	0.402777	0.454445
149	144.566	143.784	145.369	141.105	143.125	144.143	8.41444	8.57978	9.08833	6.13967	6.15644	6.497			149	140.68	139.699	141.227	136.789	138.588	139.39	3.57178	3.48144	3.91045	0.455222	0.336444	0.403001
150	146.039	145.311	148.046	142.825	144.785	145.33	8.43033	8.76122	9.22633	6.25633	6.50111	6.45833			150	142.152	141.227	143.904	138.509	140.248	140.578	3.58767	3.66289	4.04845	0.571889	0.681111	0.364334
151	147.842	147.446	149.061	144.531	146.403	146.739	8.511	8.77389	9.33	6.14867	6.48722	6.47978			151	143.956	143.362	144.919	140.215	141.866	141.987	3.66833	3.67555	4.15211	0.464222	0.667222	0.385778
152	148.702	148.699	150.203	145.802	147.836	148.513	8.58222	8.80367	9.55867	6.15611	6.18778	6.55578			152	144.816	144.615	146.061	141.487	143.299	143.761	3.73956	3.70533	4.38078	0.471667	0.367777	0.461778
153	150.6	149.985	152.119	146.872	148.666	150.831	8.64144	8.905	9.48322	6.34911	6.17155	6.50256			153	146.713	145.9	147.976	142.556	144.129	146.078	3.79878	3.80667	4.30533	0.664667	0.351555	0.408556
154	152.328	152.032	153.68	148.694	151.347	151.393	8.74678	9.02144	9.67711	6.09967	6.13633	6.38822			154	148.442	147.947	149.538	144.378	146.81	146.64	3.90411	3.92311	4.49922	0.415222	0.316333	0.294223
155	153.099	153.116	155.035	150.706	151.814	152.828	8.81189	9.12433	9.73689	6.21744	6.06878	6.45511			155	149.213	149.031	150.892	146.39	147.277	148.075	3.96922	4.026	4.559	0.533	0.248777	0.361112
156	154.712	155.457	156.478	151.009	153.795	154.144	8.90967	9.12389	9.771	6.10855	6.17678	6.42667			156	150.826	151.372	152.336	146.693	149.258	149.392	4.067	4.02556	4.59311	0.424111	0.356777	0.332667
157	155.199	156.265	157.652	152.107	155.259	155.752	9.02256	9.151	9.79767	6.10911	6.118	6.46278			157	151.313	152.18	153.51	147.791	150.722	150.999	4.17989	4.05267	4.61978	0.424667	0.297999	0.368778
158	157.534	156.57	158.978	154.735	156.021	156.16	8.99333	9.35322	9.90067	6.251	6.11911	6.423			158	153.648	152.485	154.836	150.42	151.484	151.407	4.15067	4.25489	4.72278	0.566555	0.299111	0.329
159	158.584	157.696	159.796	156.191	157.702	157.741	9.15111	9.36533	10.0138	6.10689	6.14555	6.49344			159	154.698	153.611	155.654	151.876	153.164	152.988	4.30844	4.267	4.83589	0.422444	0.325555	0.399445
160	159.285	159.804	160.601	156.922	158.554	159.535	9.13478	9.44122	10.0516	6.08222	6.05278	6.48889			160	155.399	155.719	156.459	152.606	154.016	154.782	4.29211	4.34289	4.87367	0.397778	0.232777	0.394889
161	160.179	160.109	161.946	157.527	159.494	160.216	9.20633	9.56789	10.1706	6.05711	6.24189	6.47689			161	156.293	156.024	157.804	153.212	154.957	155.463	4.36367	4.46955	4.99267	0.372667	0.421888	0.382889
162	161.663	161.269	163.121	158.928	161.118	162.418	9.32367	9.63089	10.4159	6.058	6.17544	6.487			162	157.777	157.184	158.979	154.612	156.581	157.665	4.481	4.53256	5.238	0.373556	0.355444	0.393
163	162.705	162.707	164.283	159.851	161.803	163.034	9.38456	9.79867	10.2524	6.06822	6.03778	6.46733			163	158.819	158.622	160.141	155.535	157.265	158.282	4.54189	4.70033	5.07456	0.383778	0.217777	0.373334
164	163.64	163.513	164.846	160.58	163.765	164.368	9.46556	9.78989	10.4311	6.06467	6.10344	6.46522			164	159.754	159.428	160.704	156.264	159.228	159.615	4.62289	4.69155	5.25322	0.380222	0.283444	0.371223
165	164.1	164.941	165.384	162.595	164.443	164.792	9.52744	9.81322	10.4109	6.07867	6.17556	6.40678			165	160.214	160.856	161.242	158.279	159.906	160.04	4.68478	4.71489	5.233	0.394222	0.355555	0.312778
166	165.183	164.521	166.758	163.301	164.838	165.295	9.78333	9.919	10.6047	6.26144	6.03511	6.44911			166	161.296	160.436	162.615	158.986	160.301	160.543	4.94067	4.82067	5.42678	0.577	0.215111	0.355112
167	166.998	166.298	167.86	164.257	166.134	167.199	9.80178	9.98433	10.6793	6.23633	6.12711	6.42589			167	163.112	162.213	163.718	159.941	161.597	162.446	4.95911	4.886	5.50144	0.551889	0.307111	0.331889
168	167.458	166.931	169.09	164.829	167.275	166.876	9.82444	10.0696	10.7723	6.12455	6.07055	6.35867			168	163.572	162.846	164.948	160.513	162.738	162.124	4.98178	4.97122	5.59444	0.440111	0.250555	0.264667
169	168.058	168.228	168.947	165.897	167.22	168.095	9.84367	10.0989	10.83	6.04911	6.03322	6.408			169	164.172	164.143	164.805	161.582	162.682	163.343	5.001	5.00056	5.65211	0.364667	0.213222	0.314
170	169.131	168.498	170.378	166.739	169.317	169.392	9.933	10.2369	10.8884	6.11067	6.01911	6.45989			170	165.245	164.414	166.235	162.423	164.779	164.639	5.09033	5.13856	5.71056	0.426222	0.199111	0.365889
171	169.176	168.934	171.232	169.049	169.414	169.896	10.0186	10.3737	11.0587	6.06978	6.00889	6.40756			171	165.29	164.849	167.09	164.734	164.877	165.144	5.17589	5.27533	5.88078	0.385333	0.188888	0.313556
172	169.855	170.251	170.554	168.526	169.823	170.609	10.0739	10.3853	11.0424	6.02667	6.11578	6.35978			172	165.968	166.166	166.412	164.21	165.286	165.856	5.23122	5.287	5.86456	0.342222	0.295777	0.265778
173	171.278	170.552	172.311	169.002	171.803	171.504	10.0834	10.8028	11.2697	6.12789	6.09044	6.38611			173	167.392	166.467	168.169	164.686	167.266	166.752	5.24078	5.70444	6.09178	0.443444	0.270444	0.292112
174	172.973	171.382	172.31	170.265	172.292	172.626	10.1417	10.6217	11.2557	6.07511	6.061	6.44133			174	169.087	167.297	168.168	165.95	167.755	167.873	5.299	5.52333	6.07778	0.390667	0.240999	0.347334
175	172.615	171.76	173.087	170.228	171.602	172.342	10.3468	10.5822	11.3562	6.11244	6.14311	6.46789			175	168.728	167.675	168.945	165.913	167.064	167.589	5.50411	5.48389	6.17833	0.428	0.323111	0.373889
176	173.781	173.048	174.506	170.932	173.703	174.16	10.3356	10.6223	11.3966	6.05822	6.055	6.508			176	169.895	168.963	170.364	166.617	169.166	169.408	5.49289	5.524	6.21867	0.373778	0.235	0.414001
177	173.732	173.838	174.575	171.478	174.339	173.727	10.4416	10.8411	11.451	6.07889	6.08089	6.50444			177	169.846	169.753	170.433	167.162	169.802	168.974	5.59889	5.74278	6.27311	0.394444	0.260888	0.410445
178	174.052	174.164	175.678	173.312	174.132	174.576	10.5262	10.8429	11.5939	6.08033	6.12067	6.44278			178	170.166	170.079	171.536	168.996	169.595	169.824	5.68356	5.74456	6.416	0.395889	0.300666	0.348778
179	175.227	175.806	175.602	173.687	174.818	174.781	10.5432	10.8286	11.6402	6.12789	6.038	6.42933			179	171.34	171.722	171.46	169.372	170.281	170.029	5.70056	5.73022	6.46233	0.443444	0.217999	0.335334
180	175.934	175.989	176.09	174.408	176.657	175.647	10.5507	11.0137	11.6937	6.20533	6.11967	6.38244			180	172.048	171.904	171.948	170.092	172.12	170.895	5.708	5.91533	6.51578	0.520889	0.299666	0.288445
181	174.957	176.304	177.169	174.681	176.028	175.719	10.7684	11.1616	11.7242	6.18289	6.13433	6.4			181	171.07	172.22	173.027	170.366	171.49	170.967	5.92578	6.06322	6.54633	0.498444	0.314333	0.306
182	176.036	177.858	177.692	175.11	177.147	176.528	10.787	10.9422	11.8888	6.02111	6.04933	6.45444			182	172.15	173.774	173.55	170.794	172.61	171.776	5.94433	5.84389	6.71089	0.336667	0.229333	0.360445
183	177.909	178.934	177.403	175.491	178.013	178.128	10.8919	11.1441	11.8166	6.08644	6.11489	6.36922			183	174.023	174.85	173.261	171.175	173.476	173.376	6.04922	6.04578	6.63867	0.402	0.294888	0.275223
184	178.169	177.864	178.216	175.498	177.948	177.179	10.9264	11.0854	11.986	6.055	6.06122	6.47367			184	174.283	173.779	174.074	171.183	173.411	172.426	6.08378	5.98711	6.80811	0.370555	0.241222	0.379667
185	178.086	177.558	178.989	176.752	177.997	177.57	11.0827	11.2333	12.0571	6.00933	6.01255	6.42256			185	174.199	173.473	174.847	172.436	173.46	172.818	6.24	6.135	6.87922	0.324889	0.192555	0.328556
186	178.651	178.598	178.917	177.279	178.745	177.773	11.0724	11.431	12.2642	6.10744	5.96233	6.353			186	174.765	174.513	174.775	172.963	174.208	173.021	6.22978	6.33267	7.08633	0.423	0.142333	0.259001
187	179.319	179.088	180.639	177.871	179.744	178.038	11.1677	11.491	12.3043	6.02167	6.02278	6.42033			187	175.433	175.003	176.497	173.556	175.207	173.285	6.325	6.39267	7.12644	0.337222	0.202777	0.326334
188	179.453	179.225	180.538	178.589	179.693	178.933	11.2744	11.3876	12.3009	6.01356	5.99667	6.44855			188	175.567	175.14	176.396	174.273	175.156	174.18	6.43178	6.28922	7.123	0.329111	0.176666	0.354556
189	180.647	179.621	181.334	178.866	180.296	179.723	11.2437	11.6226	12.2918	5.98789	6.05867	6.31911			189	176.761	175.537	177.192	174.551	175.759	174.97	6.401	6.52422	7.11389	0.303444	0.238666	0.225112
190	180.809	179.81	181.075	180.333	180.965	179.934	11.3793	11.622	12.6023	6.00911	6.01856	6.36867			190	176.923	175.725	176.933	176.017	176.427	175.181	6.53667	6.52367	7.42444	0.324667	0.198555	0.274667
191	180.826	180.462	181.669	179.4	181.491	180.027	11.3669	11.7756	12.5618	6.04811	6.07967	6.39555			191	176.94	176.377	177.527	175.085	176.954	175.274	6.52422	6.67722	7.38389	0.363667	0.259666	0.301556
192	181.547	181.332	181.788	180.141	180.827	180.867	11.3406	11.7544	12.5549	6.03633	5.95578	6.422			192	177.661	177.247	177.646	175.825	176.29	176.115	6.49789	6.65611	7.377	0.351889	0.135777	0.328001
193	182.421	181.235	181.948	180.311	182.229	180.9	11.5533	11.883	12.6857	5.98544	6.02811	6.66544			193	178.535	177.15	177.806	175.995	177.692	176.147	6.71067	6.78467	7.50778	0.301	0.208111	0.571445
194	183.022	181.291	182.412	179.96	183.027	181.109	11.5304	12.0399	12.8417	6.05	6.01833	6.33022			194	179.136	177.207	178.269	175.644	178.49	176.357	6.68778	6.94155	7.66378	0.365556	0.198333	0.236223
195	182.079	182.502	182.02	181.2	182.595	182.059	11.6278	12.0049	12.9012	6.043	5.97011	6.343			195	178.193	178.417	177.878	176.885	178.058	177.307	6.78511	6.90655	7.72333	0.358556	0.150111	0.249001
196	182.967	182.419	183.187	180.964	182.559	182.807	11.713	12.0746	12.9256	6.03367	6.05544	6.43722			196	179.081	178.334	179.045	176.649	178.022	178.054	6.87033	6.97622	7.74767	0.349222	0.235444	0.343223
197	183.829	182.068	183.386	181.726	182.956	182.702	11.7933	12.1067	12.9131	5.97489	5.93289	6.33878			197	179.943	177.984	179.244	177.411	178.419	177.949	6.95067	7.00833	7.73522	0.290444	0.112888	0.244778
198	183.484	183.667	182.967	183.161	185.335	182.701	11.8359	12.0361	13.1111	6.00022	6.01567	6.41855			198	179.598	179.582	178.825	178.846	180.798	177.949	6.99322	6.93778	7.93322	0.315778	0.195666	0.324556
199	183.679	183.422	183.473	182.194	184.358	182.69	11.9788	12.2209	13.1834	5.94911	6.01378	6.31744			199	179.793	179.337	179.331	177.879	179.821	177.938	7.13611	7.12256	8.00556	0.264667	0.193777	0.223445
200	184.619	183.517	184.573	182.394	183.286	184.553	12.1273	12.3591	13.2887	6.01078	5.97611	6.33567			200	180.733	179.432	180.43	178.079	178.749	179.801	7.28467	7.26078	8.11078	0.326333	0.156111	0.241667
201	185.466	184.041	184.286	183.184	184.818	184.358	11.982	12.4091	13.2541	6.002	6.01211	6.33133			201	181.58	179.956	180.144	178.868	180.281	179.605	7.13933	7.31078	8.07622	0.317556	0.192111	0.237334
202	185.019	183.955	184.619	183.786	184.441	183.844	12.2411	12.5547	13.3937	6.00722	5.97755	6.38311			202	181.132	179.87	180.477	179.47	179.904	179.091	7.39844	7.45633	8.21578	0.322778	0.157555	0.289112
203	185.801	185.198	184.956	183.795	185.183	184.632	12.2533	12.3386	13.4507	5.90678	5.95033	6.24844			203	181.915	181.113	180.814	179.479	180.645	179.88	7.41067	7.24022	8.27278	0.222333	0.130333	0.154445
204	185.959	184.85	185.291	183.407	185.892	185.195	12.1486	12.872	13.6288	5.87989	6.02533	6.30844			204	182.073	180.765	181.148	179.092	181.355	180.442	7.30589	7.77367	8.45089	0.195444	0.205333	0.214445
205	185.961	185.02	185.281	184.333	185.701	185.127	12.3652	12.7224	13.7521	6.05944	5.99122	6.36089			205	182.075	180.935	181.139	180.018	181.164	180.375	7.52256	7.62411	8.57422	0.375	0.171222	0.266889
206	185.885	184.957	186.778	184.863	186.304	185.739	12.5383	12.7348	13.7443	6.05022	6.06255	6.36555			206	181.999	180.872	182.636	180.547	181.767	180.987	7.69567	7.63644	8.56644	0.365778	0.242555	0.271556
207	185.8	185.274	186.167	184.579	188.069	185.982	12.5933	12.7539	13.7229	5.95267	5.99411	6.356			207	181.914	181.189	182.025	180.264	183.532	181.23	7.75067	7.65555	8.545	0.268222	0.174111	0.262001
208	185.576	185.694	187.891	184.835	187.541	185.544	12.5483	13.0204	13.9128	6.00522	6.02878	6.26755			208	181.689	181.609	183.748	180.519	183.004	180.792	7.70567	7.92211	8.73489	0.320778	0.208777	0.173556
209	186.065	185.916	186.885	184.503	186.52	185.496	12.5519	13.1134	13.85	5.94767	5.98733	6.25889			209	182.178	181.832	182.742	180.188	181.983	180.744	7.70922	8.01511	8.67211	0.263222	0.167333	0.164889
210	186.971	185.87	187.265	185.033	187.508	186.206	12.7311	13.0113	14.077	5.94778	5.92822	6.39133			210	183.084	181.785	183.123	180.717	182.971	181.453	7.88844	7.913	8.89911	0.263333	0.108222	0.297334
211	187.244	185.777	187.3	186.295	187.143	185.908	12.8332	13.0972	14.096	6.07267	5.98478	6.43233			211	183.357	181.692	183.158	181.979	182.606	181.155	7.99056	7.99889	8.91811	0.388222	0.164777	0.338334
212	186.882	186.564	188.16	185.09	187.609	186.262	12.88	13.3396	14.1747	6.03267	5.968	6.38267			212	182.996	182.479	184.018	180.774	183.072	181.509	8.03733	8.24122	8.99678	0.348222	0.148	0.288667
213	188.64	186.926	187.547	186.624	187.309	186.583	12.8862	13.3604	14.2389	5.965	6.01544	6.30733			213	184.754	182.841	183.405	182.308	182.772	181.831	8.04356	8.26211	9.061	0.280556	0.195444	0.213334
214	187.749	187.675	188.282	186.281	187.059	187.249	13.0652	13.4452	14.3056	6.01467	5.99589	6.33833			214	183.863	183.59	184.14	181.966	182.522	182.497	8.22256	8.34689	9.12767	0.330222	0.175888	0.244334
215	187.706	186.948	188.215	186.422	187.521	186.77	13.003	13.4986	14.2963	5.98067	5.96422	6.32922			215	183.82	182.863	184.073	182.106	182.984	182.018	8.16033	8.40022	9.11845	0.296222	0.144222	0.235223
216	187.435	186.914	188.97	186.278	188.679	188.096	13.1502	13.448	14.4583	6.10689	5.92667	6.31544			216	183.548	182.829	184.828	181.963	184.142	183.343	8.30756	8.34967	9.28045	0.422444	0.106666	0.221445
217	188.083	187.972	187.924	186.369	188.792	187.166	13.2166	13.4931	14.4223	5.92711	5.94822	6.29			217	184.197	183.887	183.782	182.053	184.254	182.414	8.37389	8.39478	9.24444	0.242667	0.128222	0.196
218	189.23	188.374	188.225	188.249	188.637	186.979	13.3466	13.6328	14.6693	6.05667	5.91144	6.22033			218	185.344	184.289	184.083	183.934	184.099	182.226	8.50389	8.53444	9.49144	0.372222	0.091444	0.126334
219	188.786	188.691	188.645	187.385	189.375	188.077	13.2532	13.607	14.7804	6.02311	5.929	6.51111			219	184.9	184.606	184.503	183.07	184.838	183.325	8.41056	8.50867	9.60256	0.338667	0.109	0.417112
220	189.896	187.887	189.39	188.064	188.441	187.638	13.3832	13.7706	14.7444	5.98533	5.95111	6.42889			220	186.009	183.802	185.248	183.748	183.904	182.886	8.54056	8.67222	9.56656	0.300889	0.131111	0.334889
221	189.145	188.562	190.503	187.143	189.417	187.827	13.5543	13.7654	14.875	6.00844	5.93044	6.29455			221	185.258	184.477	186.36	182.827	184.88	183.074	8.71167	8.66711	9.69711	0.324	0.110444	0.200556
222	188.587	189.749	189.806	187.399	189.533	188.373	13.579	13.7384	14.9158	5.89689	5.90555	6.28078			222	184.701	185.664	185.664	183.083	184.996	183.62	8.73633	8.64011	9.73789	0.212444	0.085555	0.186778
223	189.59	188.744	188.83	187.307	190.012	188.544	13.5236	13.9193	14.9059	5.97511	5.91633	6.27378			223	185.704	184.659	184.688	182.991	185.475	183.791	8.68089	8.821	9.728	0.290667	0.096333	0.179778
224	190.336	189.13	190.729	187.935	189.94	188.498	13.6197	13.9378	15.1011	5.99155	5.91122	6.23555			224	186.45	185.045	186.587	183.619	185.403	183.746	8.777	8.83944	9.92322	0.307111	0.091222	0.141556
225	188.812	188.379	190.001	187.576	190.301	188.673	13.7573	14.0532	14.9868	5.98078	5.90422	6.23344			225	184.926	184.294	185.859	183.26	185.764	183.92	8.91467	8.95489	9.80889	0.296333	0.084222	0.139445
226	189.796	189.4	190.907	188.481	189.994	188.74	13.8659	14.103	15.2206	5.88878	5.90578	6.34167			226	185.91	185.315	186.765	184.166	185.457	183.987	9.02322	9.00467	10.0427	0.204333	0.085777	0.247667
227	189.729	189.457	190.834	188.333	190.603	189.028	13.778	14.1862	15.1902	5.965	5.90878	6.43889			227	185.843	185.373	186.692	184.018	186.065	184.276	8.93533	9.08789	10.0123	0.280556	0.088777	0.344889
228	190.642	190.153	190.249	188.921	190.616	189.452	13.8961	14.2033	15.1687	5.89878	5.94456	6.46844			228	186.755	186.068	186.107	184.606	186.079	184.699	9.05344	9.105	9.99078	0.214333	0.124555	0.374445
229	190.416	189.409	191.067	189.454	189.959	189.177	13.9479	14.3528	15.2649	5.953	5.885	6.26989			229	186.53	185.324	186.925	185.138	185.421	184.425	9.10522	9.25444	10.087	0.268555	0.065	0.175889
230	190.425	190.232	190.927	188.483	190.599	188.645	13.994	14.4596	15.5703	5.93478	5.93878	6.30178			230	186.539	186.147	186.785	184.167	186.061	183.892	9.15133	9.36122	10.3924	0.250333	0.118777	0.207778
231	190.614	190.209	191.408	188.893	190.223	189.401	13.9438	14.3011	15.5643	5.99633	5.982	6.19867			231	186.728	186.124	187.265	184.578	185.686	184.649	9.10111	9.20278	10.3864	0.311889	0.162	0.104667
232	190.953	190.113	192.277	189.137	190.65	189.08	14.2123	14.435	15.5358	5.96122	5.88933	6.23789			232	187.067	186.028	188.135	184.822	186.112	184.327	9.36967	9.33667	10.3579	0.276778	0.069333	0.143889
233	191.053	190.509	191.971	189.066	191.485	189.485	14.2734	14.6252	15.6851	5.92533	5.94244	6.23478			233	187.167	186.424	187.829	184.75	186.948	184.732	9.43078	9.52689	10.5072	0.240889	0.122444	0.140778
234	190.981	191.065	192.168	190.036	191.184	189.802	14.2719	14.5962	15.5909	5.91411	5.92155	6.27067			234	187.095	186.981	188.026	185.721	186.647	185.049	9.42922	9.49789	10.413	0.229667	0.101555	0.176667
235	190.787	189.516	191.95	189.519	190.69	189.76	14.3808	14.6591	15.8649	5.95411	5.97267	6.22056			235	186.9	185.431	187.808	185.204	186.152	185.007	9.53811	9.56078	10.687	0.269667	0.152666	0.126556
236	192.024	191.241	191.186	189.85	191.173	189.765	14.3492	14.8656	15.7269	5.94044	5.87622	6.25			236	188.138	187.156	187.044	185.534	186.636	185.012	9.50656	9.76722	10.549	0.256	0.056222	0.156
237	191.496	190.639	191.966	189.431	190.81	190.321	14.4831	14.93	15.8966	5.93122	5.84544	6.19389			237	187.61	186.554	187.824	185.115	186.273	185.568	9.64044	9.83167	10.7187	0.246778	0.025444	0.099889
238	191.554	191.929	191.244	190.09	191.015	189.595	14.4952	14.8932	16.0982	5.93167	5.887	6.24511			238	187.668	187.845	187.102	185.774	186.478	184.842	9.65256	9.79489	10.9203	0.247222	0.067	0.151112
239	191.607	191.588	192.548	190.461	191.336	190.516	14.6289	15.0424	16.1221	5.874	5.84011	6.20133			239	187.72	187.503	188.405	186.145	186.798	185.764	9.78622	9.94411	10.9442	0.189556	0.020111	0.107334
240	192.384	191.706	192.714	190.228	191.368	191.271	14.5797	15.1388	16.3387	6.01967	5.81244	6.15533			240	188.498	187.621	188.572	185.913	186.831	186.518	9.737	10.0404	11.1608	0.335222	-0.007556	0.061334
241	192.698	191.779	192.395	190.164	191.626	191.327	14.7227	15.0818	16.1387	5.93856	5.88178	6.17078			241	188.812	187.694	188.253	185.849	187.089	186.574	9.88	9.98344	10.9608	0.254111	0.061777	0.076778
242	192.323	191.687	193.192	190.947	191.755	190.194	14.7074	15.072	16.3111	5.90833	5.86044	6.29778			242	188.437	187.603	189.05	186.632	187.218	185.441	9.86478	9.97367	11.1332	0.223889	0.040444	0.203778
243	191.972	192.056	192.683	190.636	191.325	191.522	14.9848	15.2167	16.3852	5.86889	5.89833	6.23233			243	188.086	187.971	188.541	186.321	186.787	186.77	10.1421	10.1183	11.2073	0.184444	0.078333	0.138334
244	192.479	191.574	193.018	190.167	191.057	190.979	14.9503	15.2509	16.5386	6.08511	5.89344	6.21533			244	188.593	187.489	188.876	185.851	186.519	186.226	10.1077	10.1526	11.3607	0.400667	0.073444	0.121334
245	191.914	191.554	192.191	190.543	192.868	189.872	14.9342	15.1643	16.6139	5.88667	5.91522	6.19144			245	188.028	187.47	188.048	186.227	188.33	185.12	10.0916	10.066	11.436	0.202222	0.095222	0.097445
246	192.038	191.462	192.937	189.887	191.764	191.173	14.8564	15.459	16.5302	5.93978	5.83322	6.25811			246	188.151	187.377	188.795	185.571	187.226	186.421	10.0138	10.3607	11.3523	0.255333	0.013222	0.164112
247	192.093	192.169	193.276	191.42	191.353	191.135	15.1276	15.451	16.5333	5.90633	5.85733	6.16044			247	188.206	188.084	189.133	187.105	186.816	186.382	10.2849	10.3527	11.3554	0.221889	0.037333	0.066445
248	192.596	191.379	192.086	191.228	191.885	191.279	15.1697	15.5393	16.7014	5.91778	5.86633	6.19922			248	188.71	187.294	187.944	186.913	187.348	186.526	10.327	10.441	11.5236	0.233333	0.046333	0.105223
249	192.344	191.943	193.157	190.249	191.71	191.244	15.2802	15.3853	16.7853	5.93244	5.82889	6.16233			249	188.458	187.859	189.015	185.934	187.173	186.491	10.4376	10.287	11.6074	0.248	0.008888	0.068334
250	192.743	191.613	193.432	190.904	192.353	191.721	15.1637	15.6399	16.7441	5.87478	5.879	6.22111			250	188.856	187.528	189.29	186.588	187.815	186.969	10.321	10.5416	11.5662	0.190333	0.059	0.127112
251	194.217	192.242	193.805	190.888	191.729	190.61	15.3358	15.6718	16.7902	5.86822	5.81855	6.16511			251	190.331	188.157	189.663	186.572	187.192	185.858	10.4931	10.5734	11.6123	0.183778	-0.001445	0.071112
252	193.143	192.427	194.167	191.277	191.451	191.644	15.2082	15.725	17.0249	5.82733	5.78456	6.15511			252	189.256	188.342	190.025	186.961	186.914	186.891	10.3656	10.6267	11.847	0.142889	-0.035445	0.061112
253	193.692	192.562	193.764	191.943	191.852	191.501	15.4361	15.7692	17.0718	5.88544	5.85744	6.2			253	189.806	188.478	189.622	187.627	187.315	186.749	10.5934	10.6709	11.8939	0.201	0.037444	0.106
254	193.559	192.525	193.188	191.462	191.672	190.92	15.5141	15.9674	17.2051	5.90644	5.80811	6.12211			254	189.673	188.441	189.046	187.146	187.134	186.168	10.6714	10.8691	12.0272	0.222	-0.011889	0.028112
255	193.076	192.304	193.636	191.229	193.242	191.855	15.5696	16.0158	17.1602	5.86478	5.76067	6.216			255	189.19	188.219	189.494	186.913	188.705	187.102	10.7269	10.9174	11.9823	0.180333	-0.059334	0.122
256	193.294	191.933	194.489	190.946	192.309	192.167	15.6459	16.1111	17.3903	5.86833	5.843	6.16756			256	189.408	187.848	190.347	186.63	187.772	187.414	10.8032	11.0128	12.2124	0.183889	0.023	0.073556
257	192.468	192.895	194.344	191.401	192.977	191.95	15.6128	16.0684	17.3368	5.88155	5.824	6.12033			257	188.582	188.81	190.202	187.085	188.44	187.198	10.7701	10.9701	12.1589	0.197111	0.004	0.026334
258	194.383	192.639	194.475	193.187	193.529	192.114	15.6079	16.1007	17.2704	5.92056	5.79578	6.14711			258	190.497	188.554	190.333	188.871	188.992	187.361	10.7652	11.0023	12.0926	0.236111	-0.024223	0.053112
259	194.796	192.108	193.114	192.4	193.69	191.87	15.8228	16.0896	17.5768	5.82278	5.82311	6.19211			259	190.909	188.023	188.972	188.084	189.152	187.117	10.9801	10.9912	12.3989	0.138333	0.003111	0.098112
260	192.873	192.709	194.416	191.396	192.45	191.598	15.8859	16.2136	17.5776	5.91556	5.78744	6.13411			260	188.987	188.624	190.274	187.081	187.913	186.845	11.0432	11.1152	12.3997	0.231111	-0.032556	0.040112
261	193.107	192.898	193.65	192.649	192.612	191.973	15.8869	16.3617	17.6727	5.86078	5.83533	6.11189			261	189.221	188.813	189.508	188.334	188.075	187.221	11.0442	11.2633	12.4948	0.176333	0.015333	0.017889
262	194.7	193.828	193.894	192.885	191.749	191.991	16.0206	16.3232	17.6602	5.78433	5.78789	6.12433			262	190.814	189.743	189.752	188.569	187.212	187.238	11.1779	11.2249	12.4823	0.099889	-0.032112	0.030334
263	193.889	192.64	193.254	192.774	193.613	192.396	16.1396	16.421	17.6902	5.87422	5.86522	6.09267			263	190.002	188.555	189.112	188.458	189.076	187.644	11.2969	11.3227	12.5123	0.189778	0.045222	-0.001333
264	194.062	194.005	193.891	192.138	193.575	193.398	16.0634	16.597	17.7486	5.95278	5.86055	6.18122			264	190.176	189.92	189.749	187.823	189.038	188.645	11.2208	11.4987	12.5707	0.268333	0.040555	0.087223
265	194.165	193.35	195.035	192.9	193.139	191.695	16.1877	16.4688	17.8093	5.93944	5.83089	6.18078			265	190.279	189.266	190.893	188.585	188.602	186.942	11.345	11.3704	12.6314	0.255	0.010888	0.086778
266	194.847	193.429	194.084	191.154	194.298	192.524	16.279	16.5141	17.9583	5.89711	5.81833	6.12944			266	190.961	189.344	189.942	186.838	189.761	187.772	11.4363	11.4158	12.7804	0.212667	-0.001667	0.035445
267	194.058	193.447	194.568	192.759	195.346	192.66	16.4351	16.6567	17.9158	5.85144	5.74611	6.13178			267	190.172	189.362	190.426	188.443	190.809	187.907	11.5924	11.5583	12.7379	0.167	-0.073889	0.037778
268	194.91	193.957	193.795	192.009	194.617	192.173	16.3722	16.9034	18.2253	5.83133	5.88522	6.087			268	191.024	189.873	189.653	187.694	190.08	187.42	11.5296	11.8051	13.0474	0.146889	0.065222	-0.006999
269	195.266	194.943	194.073	191.271	193.066	192.323	16.2817	16.7868	18.1156	5.78533	5.80844	6.13533			269	191.38	190.858	189.931	186.955	188.528	187.571	11.439	11.6884	12.9377	0.100889	-0.011556	0.041334
270	194.243	193.861	194.522	193.262	193.954	191.918	16.4169	16.9059	18.0942	5.78055	5.89844	6.12578			270	190.356	189.776	190.38	188.946	189.417	187.166	11.5742	11.8076	12.9163	0.096111	0.078444	0.031778
271	194.384	195.064	194.342	192.14	193.733	192.308	16.6284	16.8233	18.0772	5.83722	5.74567	6.11644			271	190.497	190.979	190.2	187.824	189.196	187.556	11.7858	11.725	12.8993	0.152778	-0.074334	0.022445
272	194.574	195.167	195.111	192.545	193.338	191.967	16.608	16.8819	18.4343	5.83733	5.77156	6.15489			272	190.688	191.082	190.969	188.23	188.801	187.215	11.7653	11.7836	13.2564	0.152889	-0.048445	0.060889
273	195.391	194.249	194.073	192.815	194.434	192.583	16.6527	16.9622	18.2551	5.80378	5.76822	6.11633			273	191.505	190.164	189.931	188.499	189.896	187.83	11.81	11.8639	13.0772	0.119333	-0.051778	0.022334
274	195.305	193.94	194.636	192.201	192.59	192.973	16.7907	17.0946	18.5776	5.83644	5.75467	6.04944			274	191.418	189.855	190.493	187.885	188.053	188.22	11.948	11.9962	13.3997	0.152	-0.065334	-0.044555
275	195.069	193.746	195.243	192.372	192.611	192.254	16.8407	17.1719	18.6008	6.13189	5.78011	6.15989			275	191.182	189.661	191.1	188.056	188.074	187.502	11.998	12.0736	13.4229	0.447444	-0.039889	0.065889
276	195.162	194.198	194.707	192.454	194.204	192.479	16.893	17.2326	18.4976	6.01122	5.783	6.32222			276	191.276	190.114	190.565	188.139	189.667	187.726	12.0503	12.1342	13.3197	0.326778	-0.037	0.228223
277	195.049	194.706	196.158	192.452	194.208	193.278	16.7779	17.3498	18.6257	5.826	5.76956	6.11722			277	191.163	190.622	192.016	188.136	189.671	188.525	11.9352	12.2514	13.4478	0.141556	-0.050445	0.023223
278	196.141	193.718	194.58	192.697	193.459	193.139	16.914	17.3291	18.7059	5.86111	5.71822	6.053			278	192.255	189.634	190.438	188.382	188.921	188.387	12.0713	12.2308	13.528	0.176667	-0.101778	-0.040999
279	195.306	193.436	195.526	192.967	193.46	192.882	16.983	17.3737	18.8267	5.78433	5.68156	6.08289			279	191.419	189.351	191.384	188.651	188.923	188.13	12.1403	12.2753	13.6488	0.099889	-0.138445	-0.011111
280	195.67	193.992	195.999	192.529	194.377	193.557	17.0664	17.4212	18.8276	5.77333	5.74889	6.16544			280	191.784	189.907	191.857	188.213	189.84	188.804	12.2238	12.3229	13.6497	0.088889	-0.071112	0.071445
281	195.399	194.19	194.833	193.165	193.961	192.961	17.0443	17.5547	18.9907	5.84	5.72856	6.16511			281	191.513	190.105	190.691	188.849	189.424	188.208	12.2017	12.4563	13.8128	0.155556	-0.091445	0.071112
282	195.853	194.802	195.314	192.726	193.575	192.827	17.292	17.6409	19.1307	5.75922	5.69167	6.07722			282	191.966	190.717	191.172	188.41	189.037	188.075	12.4493	12.5426	13.9528	0.074778	-0.128334	-0.016777
283	195.699	194.059	195.69	193.066	193.712	193.537	17.4024	17.6146	18.9772	5.74611	5.726	6.10322			283	191.813	189.975	191.548	188.75	189.175	188.785	12.5598	12.5162	13.7993	0.061667	-0.094	0.009223
284	196.081	195.213	195.311	192.931	194.346	192.095	17.2436	17.6457	19.1146	5.81278	5.67733	6.05967			284	192.195	191.128	191.169	188.616	189.809	187.342	12.4009	12.5473	13.9367	0.128333	-0.142667	-0.034333
285	196.552	194.924	195.175	191.479	195.118	192.421	17.3794	17.7249	19.1452	5.81622	5.75955	6.08544			285	192.666	190.839	191.033	187.163	190.581	187.669	12.5368	12.6266	13.9673	0.131778	-0.060445	-0.008555
286	196.272	194.559	195.295	193.018	193.896	193.027	17.2783	17.8702	19.2036	5.84178	5.81344	6.09			286	192.386	190.475	191.152	188.702	189.359	188.274	12.4357	12.7719	14.0257	0.157333	-0.006556	-0.003999
287	196.527	195.958	196.126	192.754	193.888	192.872	17.4997	17.813	19.161	5.76356	5.77822	6.09778			287	192.641	191.873	191.983	188.439	189.351	188.12	12.657	12.7147	13.9831	0.079111	-0.041778	0.003778
288	196.421	195.424	195.771	192.461	195.104	192.768	17.4011	17.8959	19.41	5.87033	5.77578	6.03078			288	192.535	191.34	191.629	188.145	190.567	188.015	12.5584	12.7976	14.2321	0.185889	-0.044223	-0.063222
289	196.569	194.606	195.877	192.218	195.577	192.458	17.7021	18.0753	19.4744	5.83978	5.72233	6.06233			289	192.682	190.522	191.735	187.902	191.04	187.705	12.8594	12.977	14.2966	0.155333	-0.097667	-0.031666
290	195.97	194.047	196.666	191.753	194.972	192.281	17.6797	18.1141	19.47	5.85855	5.73033	6.04489			290	192.084	189.963	192.524	187.437	190.435	187.528	12.837	13.0158	14.2921	0.174111	-0.089667	-0.049111
291	195.461	194.567	196.464	193.402	194.179	192.95	17.7919	18.0211	19.5357	5.80455	5.76011	6.02689			291	191.575	190.482	192.322	189.087	189.642	188.198	12.9492	12.9228	14.3578	0.120111	-0.059889	-0.067111
292	194.739	194.074	195.785	192.358	194.699	192.857	17.5969	18.2038	19.5251	5.84967	5.68722	6.02222			292	190.853	189.989	191.643	188.043	190.162	188.104	12.7542	13.1054	14.3472	0.165222	-0.132778	-0.071777
293	196.149	195.257	196.068	192.87	195.18	193.098	17.7664	18.2817	19.7832	5.73844	5.69678	6.02133			293	192.263	191.172	191.926	188.554	190.643	188.345	12.9238	13.1833	14.6053	0.054	-0.123223	-0.072666
294	196.203	194.558	194.842	193.022	193.778	193.431	17.7868	18.2613	19.7893	5.83244	5.75444	6.09978			294	192.317	190.474	190.7	188.707	189.241	188.679	12.9441	13.163	14.6114	0.148	-0.065556	0.005778
295	197.711	194.852	196.2	192.216	194.352	193.463	18.0171	18.4021	19.9179	5.75522	5.70822	6.07778			295	193.825	190.767	192.058	187.9	189.814	188.711	13.1744	13.3038	14.74	0.070778	-0.111778	-0.016222
296	196.425	195.38	196.111	192.685	194.254	193.212	17.9994	18.2884	19.9564	5.72267	5.688	6.00333			296	192.539	191.296	191.969	188.369	189.716	188.459	13.1568	13.1901	14.7786	0.038222	-0.132	-0.090666
297	196.457	195.368	196.952	193.168	193.523	193.548	17.9526	18.4543	19.8729	5.75344	5.74667	5.94444			297	192.571	191.283	192.809	188.852	188.986	188.795	13.1099	13.356	14.695	0.069	-0.073334	-0.149555
298	196.355	194.807	195.457	192.841	193.843	193.514	18.1461	18.538	20.1029	5.83011	5.65067	6.05433			298	192.468	190.722	191.315	188.525	189.306	188.761	13.3034	13.4397	14.925	0.145667	-0.169334	-0.039666
299	196.528	195.052	196.728	193.124	194.067	192.841	18.2112	18.6056	20.1172	5.80389	5.68867	6.06367			299	192.642	190.967	192.586	188.808	189.53	188.088	13.3686	13.5072	14.9393	0.119444	-0.131334	-0.030333
300	197.375	195.419	196.372	192.648	195.172	193.077	18.1979	18.5883	20.217	5.75189	5.66767	5.97311			300	193.489	191.335	192.23	188.333	190.635	188.324	13.3552	13.49	15.0391	0.067444	-0.152334	-0.120888
301	195.996	195.79	197.218	193.963	193.746	193.441	18.2214	18.6561	20.1611	5.70311	5.67056	6.01389			301	192.11	191.705	193.076	189.648	189.209	188.689	13.3788	13.5578	14.9832	0.018667	-0.149445	-0.080111
302	196.671	195.258	196.574	193.959	194.974	193.412	18.392	18.7856	20.3476	5.75755	5.619	6.081			302	192.785	191.173	192.432	189.644	190.437	188.659	13.5493	13.6872	15.1697	0.073111	-0.201	-0.012999
303	196.03	195.703	195.673	193.057	195.123	193.816	18.5229	18.869	20.3954	5.79722	5.69378	6.01555			303	192.144	191.618	191.531	188.742	190.586	189.064	13.6802	13.7707	15.2176	0.112778	-0.126223	-0.078444
304	197.532	194.62	195.962	192.326	194.315	192.472	18.3224	18.743	20.4897	5.77922	5.66122	6.08222			304	193.646	190.535	191.82	188.01	189.778	187.719	13.4798	13.6447	15.3118	0.094778	-0.158778	-0.011777
305	196.823	196	197.361	192.601	194.366	193.36	18.5439	18.8897	20.4144	5.73011	5.72244	6.05467			305	192.937	191.915	193.219	188.286	189.829	188.607	13.7012	13.7913	15.2366	0.045667	-0.097556	-0.039333
306	197.18	195.449	196.52	192.465	194.285	193.079	18.5498	18.9012	20.5768	5.75256	5.67022	5.93511			306	193.293	191.365	192.378	188.15	189.748	188.326	13.7071	13.8029	15.3989	0.068111	-0.149778	-0.158888
307	197.064	196.635	196.055	192.841	194.57	193.437	18.5272	19.1084	20.6722	5.89422	5.67678	6.06011			307	193.177	192.55	191.913	188.526	190.033	188.685	13.6846	14.0101	15.4943	0.209778	-0.143223	-0.033888
308	198.161	196.373	196.639	194.22	194.233	193.194	18.6409	19.0913	20.7338	5.78844	5.70744	5.96244			308	194.274	192.288	192.497	189.905	189.696	188.441	13.7982	13.993	15.5559	0.104	-0.112556	-0.131555
309	197.029	194.835	196.279	193.133	194.017	192.701	18.6776	19.2681	20.5758	5.77211	5.68667	5.98244			309	193.143	190.75	192.137	188.817	189.48	187.949	13.8349	14.1698	15.3979	0.087667	-0.133334	-0.111555
310	197.683	197.216	196.43	192.355	194.899	194.284	18.8172	19.1819	20.6471	5.75367	5.666	5.98889			310	193.797	193.131	192.288	188.039	190.362	189.532	13.9746	14.0836	15.4692	0.069222	-0.154001	-0.105111
311	197.326	196.262	197.232	192.12	194.571	194.69	18.7803	19.3912	20.7752	5.74133	5.66944	5.98111			311	193.44	192.177	193.09	187.805	190.034	189.937	13.9377	14.2929	15.5973	0.056889	-0.150556	-0.112888
312	197.02	196.376	196.05	192.779	194.728	193.983	18.8969	19.412	20.834	5.65478	5.67944	6.01622			312	193.134	192.291	191.908	188.463	190.191	189.231	14.0542	14.3137	15.6561	-0.029667	-0.140556	-0.077777
313	197.817	197.408	196.992	193.276	194.488	192.796	19.0044	19.4676	21.079	5.75567	5.62689	5.94211			313	193.931	193.323	192.85	188.96	189.951	188.044	14.1618	14.3692	15.9011	0.071222	-0.193112	-0.151888
314	198.646	196.474	197.187	193.383	193.722	192.927	18.9001	19.5307	21.084	5.952	5.72367	6.04778			314	194.759	192.39	193.045	189.068	189.185	188.174	14.0574	14.4323	15.9061	0.267555	-0.096334	-0.046222
315	198.033	196.17	196.35	193.611	195.389	193.867	19.2014	19.6874	21.1037	5.79344	5.60667	6.02611			315	194.147	192.086	192.208	189.295	190.851	189.114	14.3588	14.5891	15.9258	0.109	-0.213334	-0.067888
316	197.092	196.263	197.58	193.046	195.704	193.806	19.3108	19.6631	20.9823	5.71344	5.67811	6.13155			316	193.205	192.178	193.438	188.731	191.167	189.054	14.4681	14.5648	15.8044	0.029	-0.141889	0.037556
317	198.068	195.411	197.435	193.68	195.075	193.752	19.2736	19.8172	21.1054	5.73544	5.59378	5.99633			317	194.182	191.327	193.293	189.364	190.538	188.999	14.4309	14.7189	15.9276	0.051	-0.226223	-0.097666
318	197.196	197.021	197.583	194.237	194.985	193.062	19.2439	19.9307	21.2554	5.72811	5.62911	6.01622			318	193.31	192.936	193.441	189.922	190.448	188.309	14.4012	14.8323	16.0776	0.043667	-0.190889	-0.077777
319	197.549	196.396	197.397	193.625	195.204	192.921	19.2036	19.7382	21.3911	5.73089	5.65022	5.95667			319	193.663	192.312	193.254	189.309	190.666	188.168	14.3609	14.6399	16.2132	0.046444	-0.169778	-0.137333
320	197.132	196.085	197.304	193.499	195.289	192.854	19.4146	19.938	21.3756	5.71133	5.62567	5.98322			320	193.246	192	193.162	189.184	190.751	188.102	14.5719	14.8397	16.1977	0.026889	-0.194334	-0.110777
321	197.617	196.228	196.99	193.674	195.219	193.703	19.5133	20.0419	21.636	5.75455	5.707	5.88844			321	193.731	192.144	192.848	189.359	190.681	188.95	14.6707	14.9436	16.4581	0.070111	-0.113	-0.205555
322	197.931	196.5	197.063	193.346	194.867	194.363	19.5273	19.8233	21.5006	5.67033	5.65878	5.947			322	194.045	192.415	192.92	189.03	190.33	189.61	14.6847	14.725	16.3227	-0.014111	-0.161223	-0.146999
323	197.222	195.667	197.403	193.192	193.788	193.852	19.5331	20.0996	21.5206	5.77344	5.632	5.98867			323	193.335	191.582	193.261	188.877	189.251	189.099	14.6904	15.0012	16.3427	0.089	-0.188	-0.105333
324	197.019	196.94	197.384	193.733	195.732	193.067	19.6321	20.368	21.6319	5.75344	5.68422	5.96755			324	193.133	192.855	193.242	189.418	191.194	188.315	14.7894	15.2697	16.454	0.069	-0.135778	-0.126444
325	197.901	196.236	197.27	194.139	195.038	193.773	19.7357	20.225	21.7377	5.68922	5.56322	5.99044			325	194.015	192.151	193.128	189.823	190.501	189.021	14.893	15.1267	16.5598	0.004778	-0.256778	-0.103555
326	197.348	196.223	198.008	192.851	195.084	193.291	19.739	20.145	21.7362	5.69822	5.62822	5.91344			326	193.462	192.139	193.866	188.536	190.546	188.539	14.8963	15.0467	16.5583	0.013778	-0.191778	-0.180555
327	198.616	196.132	197.419	192.805	194.219	194.126	19.8171	20.2134	21.8318	5.68267	5.65933	5.89078			327	194.73	192.047	193.276	188.489	189.682	189.374	14.9744	15.1151	16.6539	-0.001778	-0.160667	-0.203222
328	197.211	195.458	198.606	194.82	194.189	194.153	19.8158	20.3428	21.8726	5.70333	5.66644	5.93922			328	193.324	191.373	194.464	190.505	189.651	189.4	14.9731	15.2444	16.6947	0.018889	-0.153556	-0.154777
329	198.302	197.002	196.929	194.343	194.226	193.471	19.7533	20.496	21.9651	5.70311	5.57389	5.949			329	194.416	192.918	192.787	190.027	189.689	188.719	14.9107	15.3977	16.7872	0.018667	-0.246112	-0.144999
330	198.106	196.06	197.821	194.588	194.123	193.404	19.8704	20.3488	22.0544	5.70667	5.58322	5.97444			330	194.219	191.976	193.679	190.273	189.586	188.652	15.0278	15.2504	16.8766	0.022222	-0.236778	-0.119555
331	197.557	197.098	197.625	193.436	194.721	194.952	19.8646	20.4442	22.0617	5.72733	5.58822	6.00144			331	193.671	193.014	193.482	189.12	190.184	190.199	15.0219	15.3459	16.8838	0.042889	-0.231778	-0.092555
332	197.621	196.588	197.911	194.339	195.292	193.474	20.1918	20.6879	22.0316	5.68822	5.553	5.93411			332	193.735	192.503	193.769	190.023	190.755	188.721	15.3491	15.5896	16.8537	0.003778	-0.267	-0.159888
333	197.649	197.308	196.601	193.185	195.607	194.125	20.1734	20.7139	22.1253	5.85278	5.65244	5.87467			333	193.763	193.223	192.459	188.869	191.07	189.373	15.3308	15.6156	16.9474	0.168333	-0.167556	-0.219333
334	198.527	196.544	197.69	193.775	195.457	193.549	20.2014	20.5891	22.1761	5.83967	5.57967	5.84689			334	194.641	192.459	193.548	189.459	190.92	188.796	15.3588	15.4908	16.9982	0.155222	-0.240334	-0.247111
335	198.989	197.771	198.15	193.8	194.764	193.187	20.3527	20.8027	22.2159	5.68367	5.59333	5.96256			335	195.103	193.687	194.008	189.484	190.226	188.434	15.51	15.7043	17.038	-0.000778	-0.226667	-0.131444
336	198.502	197.379	198.016	194.298	195.21	193.568	20.318	20.7919	22.2918	5.58856	5.56233	5.92144			336	194.616	193.294	193.874	189.983	190.673	188.815	15.4753	15.6936	17.1139	-0.095889	-0.257667	-0.172555
337	197.602	197.604	197.877	195.077	194.588	194.231	20.4381	20.9923	22.3989	5.71089	5.61133	5.89656			337	193.716	193.519	193.735	190.761	190.051	189.478	15.5954	15.894	17.221	0.026444	-0.208667	-0.197444
338	198.378	196.631	198.195	194.521	195.036	192.826	20.3014	20.7399	22.5187	5.71822	5.61911	5.91855			338	194.491	192.546	194.053	190.206	190.499	188.073	15.4588	15.6416	17.3408	0.033778	-0.200889	-0.175444
339	199.684	197.26	198.142	195.778	194.478	194.41	20.6109	20.9434	22.5434	5.66944	5.63444	5.92589			339	195.798	193.176	194	191.463	189.941	189.657	15.7682	15.8451	17.3656	-0.015	-0.185556	-0.168111
340	197.568	197.098	198.157	194.817	194.744	193.476	20.609	21.0316	22.6026	5.62789	5.58167	5.92467			340	193.682	193.013	194.015	190.501	190.207	188.724	15.7663	15.9332	17.4247	-0.056556	-0.238334	-0.169333
341	199.521	196.883	198.037	193.254	194.986	193.831	20.5219	21.0149	22.6434	5.65033	5.64578	5.89844			341	195.635	192.798	193.895	188.938	190.449	189.078	15.6792	15.9166	17.4656	-0.034111	-0.174223	-0.195555
342	198.537	197.306	197.73	193.27	195.806	193.512	20.7584	21.0941	22.8597	5.70022	5.618	5.89022			342	194.651	193.221	193.588	188.954	191.269	188.76	15.9158	15.9958	17.6818	0.015778	-0.202	-0.203777
343	198.431	197.546	198.314	193.651	195.069	194.203	20.7793	21.198	22.6951	5.78355	5.59578	5.93033			343	194.545	193.461	194.172	189.335	190.531	189.451	15.9367	16.0997	17.5172	0.099111	-0.224223	-0.163666
344	197.934	196.491	198.388	193.543	194.38	194.16	20.7796	21.1159	22.7509	5.65011	5.59589	5.86756			344	194.048	192.407	194.246	189.227	189.843	189.407	15.9369	16.0176	17.573	-0.034333	-0.224112	-0.226444
345	199.033	196.846	198.252	193.121	193.995	192.862	20.9879	21.2894	22.8881	5.61511	5.53411	5.92989			345	195.147	192.761	194.11	188.806	189.458	188.109	16.1452	16.1911	17.7102	-0.069333	-0.285889	-0.164111
346	198.625	196.687	198.037	193.701	195.032	192.868	20.8478	21.4318	22.9156	5.64578	5.53222	5.90289			346	194.738	192.602	193.894	189.385	190.494	188.115	16.0051	16.3334	17.7377	-0.038667	-0.287778	-0.191111
347	198.083	196.97	198.782	193.695	195.28	195.085	20.8038	21.5482	22.9096	5.60822	5.58178	5.89111			347	194.197	192.886	194.64	189.38	190.743	190.332	15.9611	16.4499	17.7317	-0.076222	-0.238223	-0.202888
348	199.517	197.131	198.041	193.482	195.195	193.979	20.9318	21.3117	22.9558	5.65944	5.58989	5.92322			348	195.631	193.046	193.899	189.167	190.658	189.226	16.0891	16.2133	17.7779	-0.025	-0.230112	-0.170777
349	198.491	197.621	197.215	193.982	195.861	193.497	20.9744	21.4419	23.0081	5.68267	5.57711	5.85733			349	194.605	193.536	193.073	189.666	191.324	188.745	16.1318	16.3436	17.8302	-0.001778	-0.242889	-0.236666
350	198.516	196.853	198.034	194.717	195.435	193.507	21.1033	21.625	23.0832	5.64244	5.50422	5.86911			350	194.63	192.768	193.892	190.401	190.898	188.754	16.2607	16.5267	17.9053	-0.042	-0.315778	-0.224888
351	198.585	196.082	198.993	193.724	194.835	193.626	21.0221	21.6926	23.208	5.65633	5.49889	5.907			351	194.699	191.998	194.851	189.408	190.297	188.873	16.1794	16.5942	18.0301	-0.028111	-0.321112	-0.186999
352	199.538	197.154	198.36	193.632	194.994	192.721	21.0844	21.6896	23.0668	5.66678	5.56489	5.86267			352	195.652	193.069	194.218	189.316	190.457	187.968	16.2418	16.5912	17.8889	-0.017667	-0.255112	-0.231333
353	199.434	197.909	198.978	193.933	196.223	193.841	21.4892	21.8373	23.3527	5.71078	5.64255	5.95644			353	195.548	193.825	194.836	189.617	191.686	189.089	16.6466	16.739	18.1748	0.026333	-0.177445	-0.137555
354	198.552	196.518	198.409	193.509	194.854	193.897	21.4664	21.9688	23.2272	5.95367	5.51167	5.87533			354	194.666	192.433	194.267	189.193	190.317	189.145	16.6238	16.8704	18.0493	0.269222	-0.308334	-0.218666
355	199.37	197.756	198.021	193.236	194.444	194.491	21.097	21.9702	23.4277	5.74955	5.60755	5.85811			355	195.483	193.672	193.879	188.92	189.907	189.739	16.2543	16.8719	18.2498	0.065111	-0.212445	-0.235888
356	198.733	197.498	197.967	193.573	194.879	194.928	21.475	21.991	23.5291	5.58511	5.49989	5.80867			356	194.846	193.413	193.825	189.258	190.342	190.176	16.6323	16.8927	18.3512	-0.099333	-0.320112	-0.285333
357	198.899	197.239	197.564	193.632	195.907	193.135	21.538	22.0186	23.6254	5.61578	5.61055	5.88811			357	195.013	193.154	193.422	189.316	191.37	188.382	16.6953	16.9202	18.4476	-0.068667	-0.209445	-0.205888
358	200.654	196.463	198.682	194.287	195.436	193.473	21.4781	21.9954	23.7987	5.716	5.57256	5.94611			358	196.768	192.378	194.539	189.971	190.899	188.72	16.6354	16.8971	18.6208	0.031555	-0.247445	-0.147888
359	199.135	196.848	198.881	193.373	195.566	194.079	21.5856	22.119	23.8111	5.62289	5.51678	5.91433			359	195.248	192.764	194.739	189.057	191.029	189.326	16.7429	17.0207	18.6332	-0.061556	-0.303223	-0.179666
360	198.458	196.515	199.16	193.636	195.979	193.617	21.3533	22.0838	23.9387	5.586	5.491	5.90033			360	194.571	192.43	195.018	189.32	191.442	188.865	16.5107	16.9854	18.7608	-0.098445	-0.329	-0.193666

## Sheet: DMSO
čas	DMSO 1	DMSO 2	DMSO 3	průměr
0.1	-0.147445	0.077999	0.137	0.022518
1	-0.145	0.097444	0.026223	-0.007111
2	-0.036667	0.101555	0.104667	0.0565183
3	-0.147667	0.122444	0.057778	0.0108517
4	-0.102222	0.048999	0.025112	-0.00937033
5	-0.061222	0.088777	0.073778	0.0337777
6	-0.107333	0.125333	0.064667	0.0275557
7	-0.033556	0.090888	0.117667	0.058333
8	-0.115	0.469444	0.040778	0.131741
9	-0.066778	0.959888	-0.027999	0.28837
10	-0.021778	0.170222	0.003889	0.0507777
11	0.012778	0.117	0.087223	0.0723337
12	-0.075	0.125333	-0.003999	0.0154447
13	-0.109556	0.288888	0.101667	0.0936663
14	-0.130445	1.79411	0.097112	0.586926
15	-0.061556	0.149333	0.061112	0.0496297
16	-0.077889	0.129666	0.156223	0.0693333
17	-0.043333	0.169333	0.106445	0.0774817
18	-0.012222	0.124111	0.057334	0.0564077
19	0.003	0.163111	0.074445	0.0801853
20	-0.013222	0.141222	0.114445	0.080815
21	-0.048222	0.098666	0.128667	0.0597037
22	-0.004889	0.226777	0.044556	0.0888147
23	-0.068556	0.192777	0.107334	0.077185
24	-0.08	0.123111	0.050556	0.0312223
25	-0.027778	0.157444	0.133334	0.0876667
26	-0.059667	0.264222	0.046667	0.0837407
27	-0.102889	0.163111	0.073334	0.0445187
28	-0.049222	0.078555	0.089889	0.0397407
29	-0.039222	0.139222	0.073223	0.057741
30	-0.041556	0.158	0.127667	0.0813703
31	-0.048889	0.122111	0.049778	0.041
32	-0.052445	0.122333	0.150556	0.0734813
33	-0.063444	0.205555	0.084556	0.0755557
34	-0.073333	0.092888	0.067889	0.029148
35	-0.095444	0.095222	0.111223	0.0370003
36	-0.097667	0.142555	0.019667	0.0215183
37	-0.093778	0.152333	0.073556	0.044037
38	-0.078667	0.097777	-0.016333	0.000925667
39	-0.004222	0.041333	0.058778	0.031963
40	-0.005333	0.136444	0.129334	0.086815
41	-0.050556	0.130222	0.039445	0.0397037
42	-0.079333	0.007222	0.185556	0.037815
43	-0.070889	0.077777	0.091778	0.0328887
44	-0.133111	0.120666	0.087556	0.025037
45	-0.017	0.183888	0.119667	0.0955183
46	-0.125667	0.096	0.099556	0.0232963
47	-0.038333	0.108111	0.064778	0.044852
48	-0.032111	0.241999	0.019445	0.0764443
49	-0.055333	0.285222	0.028445	0.0861113
50	-0.031111	0.031	0.149223	0.049704
51	-0.068556	0.216555	0.063	0.070333
52	-0.098556	0.089888	0.010445	0.000592333
53	-0.097222	0.077888	0.150445	0.0437037
54	-0.103222	0.172555	0.165778	0.0783703
55	-0.099333	0.112222	0.074556	0.0291483
56	-0.079778	0.125888	0.003334	0.0164813
57	-0.019222	0.123444	-0.075999	0.00940767
58	-0.061556	0.085555	0.029112	0.0177037
59	-0.025445	0.083777	0.095889	0.051407
60	-0.099445	0.168666	0.021112	0.030111
61	-0.032222	0.147555	-0.047111	0.0227407
62	-0.105222	0.131888	-0.052555	-0.00862967
63	-0.086667	0.090444	0.058667	0.0208147
64	-0.065111	0.105666	-0.017666	0.00762967
65	-0.122667	0.128888	0.013223	0.00648133
66	-0.113444	0.096555	-0.040888	-0.019259
67	-0.187889	0.092666	-0.010444	-0.0352223
68	-0.150889	0.053555	0.003334	-0.0313333
69	-0.094333	0.266	-0.007777	0.05463
70	-0.100889	0.035444	-0.011888	-0.0257777
71	-0.128889	0.091888	-0.012222	-0.0164077
72	-0.153	0.111222	0.037334	-0.00148133
73	-0.049	0.080111	0.054778	0.0286297
74	-0.156778	0.146111	0.033	0.00744433
75	-0.089111	0.054888	-0.046777	-0.027
76	-0.129556	0.029444	0.112778	0.004222
77	-0.106222	0.063555	-0.012888	-0.0185183
78	-0.147667	0.211888	0.193445	0.0858887
79	-0.129111	0.065666	0.100334	0.0122963
80	-0.144889	0.020333	-0.000444	-0.0416667
81	-0.158111	0.113222	0.072223	0.00911133
82	-0.058556	0.036333	0.044778	0.00751833
83	-0.098333	0.012666	-0.080555	-0.0554073
84	-0.240556	0.035111	-0.017888	-0.0744443
85	-0.169556	0.059777	0.031556	-0.0260743
86	-0.098333	0.062444	-0.030111	-0.022
87	-0.145778	0.042888	-0.036777	-0.0465557
88	-0.212444	-0.006223	0.023001	-0.065222
89	-0.109333	-0.025667	0.020667	-0.038111
90	-0.193556	-0.007778	-0.017666	-0.073
91	-0.167556	0.011333	-0.012111	-0.0561113
92	-0.173111	0.090111	-0.114222	-0.0657407
93	-0.173667	0.032111	0.000112	-0.047148
94	-0.116556	-0.031778	0.007223	-0.047037
95	-0.16	0.015777	0.067001	-0.0257407
96	-0.167778	-0.046556	0.044889	-0.0564817
97	-0.192889	0.038	-0.044555	-0.0664813
98	-0.125556	0.012888	-0.036111	-0.049593
99	-0.236556	0.038444	-0.003555	-0.0672223
100	0	0	0	0
101	0.787111	-0.058223	-0.145222	0.194555
102	0.486111	2.35011	46.4758	16.4373
103	0.327444	0.312666	0.405223	0.348444
104	0.403444	0.305666	0.299001	0.336037
105	0.397778	0.446111	0.402001	0.415297
106	0.432889	0.346	0.563778	0.447556
107	0.361444	0.425999	0.435445	0.407629
108	0.468444	0.402222	0.468112	0.446259
109	0.455556	0.441888	0.607556	0.501667
110	0.475	0.488111	0.429334	0.464148
111	0.467889	0.387777	0.479001	0.444889
112	0.401889	0.370333	0.470778	0.414333
113	0.404778	0.369333	0.425667	0.399926
114	0.396778	0.442111	0.517889	0.452259
115	0.502	0.389777	0.527667	0.473148
116	0.421778	0.431222	0.426667	0.426556
117	0.457778	0.476444	0.418667	0.450963
118	0.434667	0.418111	0.453889	0.435556
119	0.637556	0.369555	0.466001	0.491037
120	0.550111	0.356222	0.481334	0.462556
121	0.466556	0.318666	0.461112	0.415445
122	0.488	0.369111	0.407889	0.421667
123	0.385778	0.325777	0.512001	0.407852
124	0.566333	0.285111	0.719667	0.523704
125	0.408333	0.369666	0.541112	0.439704
126	0.535	0.308444	0.462556	0.435333
127	0.496111	0.477666	0.377667	0.450481
128	0.506111	0.392666	0.493445	0.464074
129	0.465667	0.391222	0.409778	0.422222
130	0.446222	0.360888	0.434334	0.413815
131	0.537333	0.415555	0.420778	0.457889
132	0.413667	0.288888	0.430778	0.377778
133	0.509667	0.370444	0.433334	0.437815
134	0.365222	0.321777	0.465223	0.384074
135	0.336778	0.406888	0.442334	0.395333
136	0.513889	0.798888	0.459	0.590592
137	0.444222	1.184	0.400778	0.676333
138	0.450222	0.404888	0.533778	0.462963
139	0.413555	0.361999	0.437556	0.40437
140	0.576222	0.341222	0.360889	0.426111
141	0.402222	0.371777	0.430556	0.401518
142	0.472667	0.388555	0.350001	0.403741
143	0.416889	0.277222	0.365112	0.353074
144	0.486222	0.389444	0.396223	0.423963
145	0.484333	0.361222	0.440445	0.428667
146	0.356778	0.401222	0.351556	0.369852
147	0.430778	0.253666	0.529445	0.40463
148	0.478444	0.402777	0.454445	0.445222
149	0.455222	0.336444	0.403001	0.398222
150	0.571889	0.681111	0.364334	0.539111
151	0.464222	0.667222	0.385778	0.505741
152	0.471667	0.367777	0.461778	0.433741
153	0.664667	0.351555	0.408556	0.474926
154	0.415222	0.316333	0.294223	0.341926
155	0.533	0.248777	0.361112	0.380963
156	0.424111	0.356777	0.332667	0.371185
157	0.424667	0.297999	0.368778	0.363815
158	0.566555	0.299111	0.329	0.398222
159	0.422444	0.325555	0.399445	0.382481
160	0.397778	0.232777	0.394889	0.341815
161	0.372667	0.421888	0.382889	0.392481
162	0.373556	0.355444	0.393	0.374
163	0.383778	0.217777	0.373334	0.324963
164	0.380222	0.283444	0.371223	0.344963
165	0.394222	0.355555	0.312778	0.354185
166	0.577	0.215111	0.355112	0.382408
167	0.551889	0.307111	0.331889	0.396963
168	0.440111	0.250555	0.264667	0.318444
169	0.364667	0.213222	0.314	0.297296
170	0.426222	0.199111	0.365889	0.330407
171	0.385333	0.188888	0.313556	0.295926
172	0.342222	0.295777	0.265778	0.301259
173	0.443444	0.270444	0.292112	0.335333
174	0.390667	0.240999	0.347334	0.326333
175	0.428	0.323111	0.373889	0.375
176	0.373778	0.235	0.414001	0.340926
177	0.394444	0.260888	0.410445	0.355259
178	0.395889	0.300666	0.348778	0.348444
179	0.443444	0.217999	0.335334	0.332259
180	0.520889	0.299666	0.288445	0.369667
181	0.498444	0.314333	0.306	0.372926
182	0.336667	0.229333	0.360445	0.308815
183	0.402	0.294888	0.275223	0.324037
184	0.370555	0.241222	0.379667	0.330481
185	0.324889	0.192555	0.328556	0.282
186	0.423	0.142333	0.259001	0.274778
187	0.337222	0.202777	0.326334	0.288778
188	0.329111	0.176666	0.354556	0.286778
189	0.303444	0.238666	0.225112	0.255741
190	0.324667	0.198555	0.274667	0.265963
191	0.363667	0.259666	0.301556	0.308296
192	0.351889	0.135777	0.328001	0.271889
193	0.301	0.208111	0.571445	0.360185
194	0.365556	0.198333	0.236223	0.266704
195	0.358556	0.150111	0.249001	0.252556
196	0.349222	0.235444	0.343223	0.309296
197	0.290444	0.112888	0.244778	0.216037
198	0.315778	0.195666	0.324556	0.278667
199	0.264667	0.193777	0.223445	0.227296
200	0.326333	0.156111	0.241667	0.24137
201	0.317556	0.192111	0.237334	0.249
202	0.322778	0.157555	0.289112	0.256482
203	0.222333	0.130333	0.154445	0.169037
204	0.195444	0.205333	0.214445	0.205074
205	0.375	0.171222	0.266889	0.271037
206	0.365778	0.242555	0.271556	0.293296
207	0.268222	0.174111	0.262001	0.234778
208	0.320778	0.208777	0.173556	0.23437
209	0.263222	0.167333	0.164889	0.198481
210	0.263333	0.108222	0.297334	0.222963
211	0.388222	0.164777	0.338334	0.297111
212	0.348222	0.148	0.288667	0.26163
213	0.280556	0.195444	0.213334	0.229778
214	0.330222	0.175888	0.244334	0.250148
215	0.296222	0.144222	0.235223	0.225222
216	0.422444	0.106666	0.221445	0.250185
217	0.242667	0.128222	0.196	0.188963
218	0.372222	0.091444	0.126334	0.196667
219	0.338667	0.109	0.417112	0.28826
220	0.300889	0.131111	0.334889	0.25563
221	0.324	0.110444	0.200556	0.211667
222	0.212444	0.085555	0.186778	0.161592
223	0.290667	0.096333	0.179778	0.188926
224	0.307111	0.091222	0.141556	0.179963
225	0.296333	0.084222	0.139445	0.173333
226	0.204333	0.085777	0.247667	0.179259
227	0.280556	0.088777	0.344889	0.238074
228	0.214333	0.124555	0.374445	0.237778
229	0.268555	0.065	0.175889	0.169815
230	0.250333	0.118777	0.207778	0.192296
231	0.311889	0.162	0.104667	0.192852
232	0.276778	0.069333	0.143889	0.163333
233	0.240889	0.122444	0.140778	0.168037
234	0.229667	0.101555	0.176667	0.169296
235	0.269667	0.152666	0.126556	0.182963
236	0.256	0.056222	0.156	0.156074
237	0.246778	0.025444	0.099889	0.124037
238	0.247222	0.067	0.151112	0.155111
239	0.189556	0.020111	0.107334	0.105667
240	0.335222	-0.007556	0.061334	0.129667
241	0.254111	0.061777	0.076778	0.130889
242	0.223889	0.040444	0.203778	0.156037
243	0.184444	0.078333	0.138334	0.133704
244	0.400667	0.073444	0.121334	0.198482
245	0.202222	0.095222	0.097445	0.13163
246	0.255333	0.013222	0.164112	0.144222
247	0.221889	0.037333	0.066445	0.108556
248	0.233333	0.046333	0.105223	0.128296
249	0.248	0.008888	0.068334	0.108407
250	0.190333	0.059	0.127112	0.125482
251	0.183778	-0.001445	0.071112	0.0844817
252	0.142889	-0.035445	0.061112	0.0561853
253	0.201	0.037444	0.106	0.114815
254	0.222	-0.011889	0.028112	0.0794077
255	0.180333	-0.059334	0.122	0.0809997
256	0.183889	0.023	0.073556	0.0934817
257	0.197111	0.004	0.026334	0.075815
258	0.236111	-0.024223	0.053112	0.0883333
259	0.138333	0.003111	0.098112	0.079852
260	0.231111	-0.032556	0.040112	0.0795557
261	0.176333	0.015333	0.017889	0.0698517
262	0.099889	-0.032112	0.030334	0.0327037
263	0.189778	0.045222	-0.001333	0.077889
264	0.268333	0.040555	0.087223	0.132037
265	0.255	0.010888	0.086778	0.117555
266	0.212667	-0.001667	0.035445	0.0821483
267	0.167	-0.073889	0.037778	0.0436297
268	0.146889	0.065222	-0.006999	0.0683707
269	0.100889	-0.011556	0.041334	0.0435557
270	0.096111	0.078444	0.031778	0.0687777
271	0.152778	-0.074334	0.022445	0.0336297
272	0.152889	-0.048445	0.060889	0.055111
273	0.119333	-0.051778	0.022334	0.029963
274	0.152	-0.065334	-0.044555	0.014037
275	0.447444	-0.039889	0.065889	0.157815
276	0.326778	-0.037	0.228223	0.172667
277	0.141556	-0.050445	0.023223	0.0381113
278	0.176667	-0.101778	-0.040999	0.0112967
279	0.099889	-0.138445	-0.011111	-0.0165557
280	0.088889	-0.071112	0.071445	0.0297407
281	0.155556	-0.091445	0.071112	0.0450743
282	0.074778	-0.128334	-0.016777	-0.0234443
283	0.061667	-0.094	0.009223	-0.00770333
284	0.128333	-0.142667	-0.034333	-0.0162223
285	0.131778	-0.060445	-0.008555	0.020926
286	0.157333	-0.006556	-0.003999	0.048926
287	0.079111	-0.041778	0.003778	0.0137037
288	0.185889	-0.044223	-0.063222	0.026148
289	0.155333	-0.097667	-0.031666	0.00866667
290	0.174111	-0.089667	-0.049111	0.0117777
291	0.120111	-0.059889	-0.067111	-0.00229633
292	0.165222	-0.132778	-0.071777	-0.013111
293	0.054	-0.123223	-0.072666	-0.0472963
294	0.148	-0.065556	0.005778	0.0294073
295	0.070778	-0.111778	-0.016222	-0.019074
296	0.038222	-0.132	-0.090666	-0.0614813
297	0.069	-0.073334	-0.149555	-0.0512963
298	0.145667	-0.169334	-0.039666	-0.021111
299	0.119444	-0.131334	-0.030333	-0.0140743
300	0.067444	-0.152334	-0.120888	-0.0685927
301	0.018667	-0.149445	-0.080111	-0.0702963
302	0.073111	-0.201	-0.012999	-0.0469627
303	0.112778	-0.126223	-0.078444	-0.0306297
304	0.094778	-0.158778	-0.011777	-0.025259
305	0.045667	-0.097556	-0.039333	-0.0304073
306	0.068111	-0.149778	-0.158888	-0.080185
307	0.209778	-0.143223	-0.033888	0.010889
308	0.104	-0.112556	-0.131555	-0.0467037
309	0.087667	-0.133334	-0.111555	-0.0524073
310	0.069222	-0.154001	-0.105111	-0.0632967
311	0.056889	-0.150556	-0.112888	-0.0688517
312	-0.029667	-0.140556	-0.077777	-0.0826667
313	0.071222	-0.193112	-0.151888	-0.0912593
314	0.267555	-0.096334	-0.046222	0.0416663
315	0.109	-0.213334	-0.067888	-0.0574073
316	0.029	-0.141889	0.037556	-0.025111
317	0.051	-0.226223	-0.097666	-0.090963
318	0.043667	-0.190889	-0.077777	-0.0749997
319	0.046444	-0.169778	-0.137333	-0.086889
320	0.026889	-0.194334	-0.110777	-0.0927407
321	0.070111	-0.113	-0.205555	-0.0828147
322	-0.014111	-0.161223	-0.146999	-0.107444
323	0.089	-0.188	-0.105333	-0.068111
324	0.069	-0.135778	-0.126444	-0.0644073
325	0.004778	-0.256778	-0.103555	-0.118518
326	0.013778	-0.191778	-0.180555	-0.119518
327	-0.001778	-0.160667	-0.203222	-0.121889
328	0.018889	-0.153556	-0.154777	-0.0964813
329	0.018667	-0.246112	-0.144999	-0.124148
330	0.022222	-0.236778	-0.119555	-0.11137
331	0.042889	-0.231778	-0.092555	-0.0938147
332	0.003778	-0.267	-0.159888	-0.141037
333	0.168333	-0.167556	-0.219333	-0.072852
334	0.155222	-0.240334	-0.247111	-0.110741
335	-0.000778	-0.226667	-0.131444	-0.11963
336	-0.095889	-0.257667	-0.172555	-0.17537
337	0.026444	-0.208667	-0.197444	-0.126556
338	0.033778	-0.200889	-0.175444	-0.114185
339	-0.015	-0.185556	-0.168111	-0.122889
340	-0.056556	-0.238334	-0.169333	-0.154741
341	-0.034111	-0.174223	-0.195555	-0.13463
342	0.015778	-0.202	-0.203777	-0.13
343	0.099111	-0.224223	-0.163666	-0.0962593
344	-0.034333	-0.224112	-0.226444	-0.16163
345	-0.069333	-0.285889	-0.164111	-0.173111
346	-0.038667	-0.287778	-0.191111	-0.172519
347	-0.076222	-0.238223	-0.202888	-0.172444
348	-0.025	-0.230112	-0.170777	-0.141963
349	-0.001778	-0.242889	-0.236666	-0.160444
350	-0.042	-0.315778	-0.224888	-0.194222
351	-0.028111	-0.321112	-0.186999	-0.178741
352	-0.017667	-0.255112	-0.231333	-0.168037
353	0.026333	-0.177445	-0.137555	-0.0962223
354	0.269222	-0.308334	-0.218666	-0.085926
355	0.065111	-0.212445	-0.235888	-0.127741
356	-0.099333	-0.320112	-0.285333	-0.234926
357	-0.068667	-0.209445	-0.205888	-0.161333
358	0.031555	-0.247445	-0.147888	-0.121259
359	-0.061556	-0.303223	-0.179666	-0.181482
360	-0.098445	-0.329	-0.193666	-0.207037

## Sheet: SIH
čas	SIH 1	SIH 2	SIH 3	průměr
0.1	0.126778	-0.019777	0.134888	0.0806297
1	0.174	-0.027778	0.055666	0.067296
2	0.107778	0.002	0.111444	0.0737407
3	0.118333	-0.02	0.102333	0.0668887
4	0.049666	0.267556	0.132	0.149741
5	0.102889	0.079667	0.108333	0.096963
6	0.153	-0.021555	0.181333	0.104259
7	0.146111	0.024667	0.130111	0.100296
8	0.103111	0.131445	0.06	0.0981853
9	0.182333	0.554445	0.112666	0.283148
10	0.069444	0.081556	0.140444	0.097148
11	0.040778	0.034778	0.082	0.0525187
12	0.112111	0.014778	0.156333	0.0944073
13	0.067889	0.393667	0.128555	0.196704
14	0.148555	0.121	0.158666	0.14274
15	0.079666	0.098889	0.075222	0.0845923
16	0.143333	0.048334	0.062889	0.084852
17	0.114444	-0.021889	0.091889	0.0614813
18	0.111222	0.112111	0.135444	0.119592
19	0.119666	0.080556	0.094889	0.0983703
20	0.056	0.044889	0.139777	0.080222
21	0.130222	0.063334	0.093	0.0955187
22	0.112444	0.144556	0.155666	0.137555
23	0.113	0.025556	0.143222	0.093926
24	0.110666	0.432556	0.125333	0.222852
25	0.102222	0.004778	0.111666	0.0728887
26	0.096778	0.089667	0.122333	0.102926
27	0.148555	0.205667	0.159444	0.171222
28	0.138666	0.019445	0.187555	0.115222
29	0.104444	-0.004444	0.120777	0.0735923
30	0.113666	0.113111	0.144111	0.123629
31	0.109444	0.042667	0.086222	0.0794443
32	0.093333	0.029	0.139333	0.087222
33	0.092	0.053223	0.177666	0.10763
34	0.14	-0.014666	0.095889	0.073741
35	0.142666	0.022667	0.136444	0.100592
36	0.097	0.092889	0.184	0.12463
37	0.143222	0.019889	0.167889	0.110333
38	0.092111	-0.020555	0.077777	0.0497777
39	0.151444	-0.030889	0.064333	0.0616293
40	0.084444	0.007445	0.118333	0.070074
41	0.107111	0.014223	0.083444	0.0682593
42	0.132889	0.091334	0.075777	0.1
43	0.141666	0.082778	0.128666	0.117703
44	0.085889	0.104556	0.160555	0.117
45	0.128	0.341	0.188777	0.219259
46	0.137444	0.024445	0.086444	0.0827777
47	0.106889	0.042223	0.044222	0.0644447
48	0.088	-0.063333	0.144777	0.0564813
49	0.111444	0.105445	0.071222	0.096037
50	0.112555	0.159667	0.136444	0.136222
51	0.123111	0.045778	0.087889	0.0855927
52	0.121111	0.058445	0.084666	0.088074
53	0.011444	0.038111	0.022111	0.0238887
54	0.179222	0.048	0.099222	0.108815
55	0.166777	-0.043	0.120111	0.081296
56	0.124222	0.067111	0.095666	0.0956663
57	0.110222	0.122445	0.140222	0.124296
58	0.088222	0.090556	0.068	0.0822593
59	0.068555	0.028556	0.085444	0.0608517
60	0.071666	0.096667	0.092	0.0867777
61	0.116889	-0.013889	0.022111	0.0417037
62	0.149555	-0.006889	0.095111	0.079259
63	0.102666	0.037556	0.138555	0.0929257
64	0.063333	0.033667	0.063333	0.0534443
65	0.126333	0.230667	0.138	0.165
66	0.083	0.201889	0.055111	0.113333
67	0.051333	-0.024666	0.094555	0.0404073
68	0.107444	0.158889	0.117666	0.128
69	0.097555	0.002889	0.059889	0.0534443
70	0.042	0.040111	0.058777	0.0469627
71	0.126444	-0.023	0.093444	0.0656293
72	0.012	0.092111	0.107889	0.0706667
73	0.054222	-0.001333	0.104	0.0522963
74	0.127555	0.008556	0.153222	0.0964443
75	0.084	0.002223	0.106555	0.0642593
76	0.105111	0.050889	0.061333	0.0724443
77	0.136666	-0.041444	0.046444	0.047222
78	0.064666	-0.020666	0.099555	0.0478517
79	0.065778	0.019778	0.140777	0.0754443
80	0.087666	0.027889	0.118888	0.0781477
81	0.043555	-0.075111	0.082777	0.0170737
82	0.114666	0.047223	0.017	0.0596297
83	0.014889	0.090334	0.078444	0.0612223
84	0.070444	0.042111	0.038444	0.050333
85	0.088333	0.255556	0.076222	0.140037
86	0.048778	-0.035444	0.094222	0.035852
87	0.080444	0.053334	0.079444	0.071074
88	0.031444	0.059556	0.034555	0.0418517
89	0.063444	0.366667	0.006	0.14537
90	0.027111	0.021111	0.121111	0.0564443
91	0.055	-0.017666	0.135222	0.0575187
92	0.087111	-0.080889	0.052777	0.0196663
93	0.077889	0.002667	0.134777	0.0717777
94	0.048778	-0.059666	0.082889	0.0240003
95	-0.006556	-0.063555	0.088333	0.006074
96	0.067111	-0.040555	0.032777	0.0197777
97	0.033222	-0.054778	0.050444	0.00962933
98	0.028555	0.031778	0.082333	0.0475553
99	0.030778	0.015778	0.007555	0.018037
100	0	0	0	0
101	-0.154334	-0.176555	-0.183445	-0.171445
102	11.1459	0.710334	3.69978	5.18533
103	0.823333	1.14011	2.56089	1.50811
104	2.11267	2.50656	2.51044	2.37656
105	4.67411	4.84345	4.91867	4.81207
106	8.05456	7.22322	8.44722	7.90833
107	11.7938	10.6757	12.288	11.5858
108	15.6127	14.3598	15.2659	15.0794
109	19.2611	18.5477	18.7851	18.8646
110	22.3989	21.5166	22.8136	22.243
111	26.1198	25.3916	26.7344	26.0819
112	29.8924	29.2187	30.4013	29.8375
113	33.6808	33.1018	34.307	33.6965
114	37.615	37.175	38.3379	37.7093
115	41.8593	41.338	42.3459	41.8477
116	45.6237	44.922	46.4204	45.6554
117	49.8946	49.3563	50.7026	49.9845
118	53.7128	52.8958	54.1972	53.6019
119	57.4639	57.1427	58.7676	57.7914
120	61.3686	60.7639	62.7409	61.6244
121	65.1571	64.4906	66.0061	65.2179
122	69.1893	68.2231	70.0871	69.1665
123	72.8017	72.6946	73.7242	73.0735
124	76.037	75.9866	76.875	76.2995
125	79.6066	78.7811	81.1276	79.8384
126	83.2831	82.441	84.5338	83.4193
127	86.6614	86.296	87.8578	86.9384
128	90.2449	89.4706	91.4679	90.3944
129	93.6142	93.0431	94.881	93.8461
130	96.2252	96.8546	97.777	96.9523
131	99.3748	98.6534	100.934	99.654
132	101.845	101.857	103.94	102.547
133	105.765	104.536	106.518	105.606
134	107.789	106.846	109.385	108.006
135	110.594	110.517	111.818	110.976
136	113.334	112.889	115.155	113.793
137	115.654	115.921	117.89	116.488
138	117.815	118.572	119.922	118.769
139	121.222	120.514	121.915	121.217
140	122.853	122.075	124.304	123.077
141	124.557	124.614	126.43	125.2
142	127.287	126.617	128.206	127.37
143	129.326	128.513	130.748	129.529
144	131.495	130.771	133.49	131.919
145	133.343	132.338	134.971	133.551
146	134.579	135.275	137.157	135.671
147	137.316	137.274	138.193	137.594
148	138.455	138.749	140.126	139.11
149	140.68	139.699	141.227	140.535
150	142.152	141.227	143.904	142.428
151	143.956	143.362	144.919	144.079
152	144.816	144.615	146.061	145.164
153	146.713	145.9	147.976	146.863
154	148.442	147.947	149.538	148.642
155	149.213	149.031	150.892	149.712
156	150.826	151.372	152.336	151.512
157	151.313	152.18	153.51	152.334
158	153.648	152.485	154.836	153.656
159	154.698	153.611	155.654	154.654
160	155.399	155.719	156.459	155.859
161	156.293	156.024	157.804	156.707
162	157.777	157.184	158.979	157.98
163	158.819	158.622	160.141	159.194
164	159.754	159.428	160.704	159.962
165	160.214	160.856	161.242	160.771
166	161.296	160.436	162.615	161.449
167	163.112	162.213	163.718	163.014
168	163.572	162.846	164.948	163.788
169	164.172	164.143	164.805	164.373
170	165.245	164.414	166.235	165.298
171	165.29	164.849	167.09	165.743
172	165.968	166.166	166.412	166.182
173	167.392	166.467	168.169	167.343
174	169.087	167.297	168.168	168.184
175	168.728	167.675	168.945	168.45
176	169.895	168.963	170.364	169.741
177	169.846	169.753	170.433	170.01
178	170.166	170.079	171.536	170.594
179	171.34	171.722	171.46	171.507
180	172.048	171.904	171.948	171.967
181	171.07	172.22	173.027	172.106
182	172.15	173.774	173.55	173.158
183	174.023	174.85	173.261	174.044
184	174.283	173.779	174.074	174.045
185	174.199	173.473	174.847	174.173
186	174.765	174.513	174.775	174.684
187	175.433	175.003	176.497	175.644
188	175.567	175.14	176.396	175.701
189	176.761	175.537	177.192	176.496
190	176.923	175.725	176.933	176.527
191	176.94	176.377	177.527	176.948
192	177.661	177.247	177.646	177.518
193	178.535	177.15	177.806	177.83
194	179.136	177.207	178.269	178.204
195	178.193	178.417	177.878	178.163
196	179.081	178.334	179.045	178.82
197	179.943	177.984	179.244	179.057
198	179.598	179.582	178.825	179.335
199	179.793	179.337	179.331	179.487
200	180.733	179.432	180.43	180.199
201	181.58	179.956	180.144	180.56
202	181.132	179.87	180.477	180.493
203	181.915	181.113	180.814	181.281
204	182.073	180.765	181.148	181.329
205	182.075	180.935	181.139	181.383
206	181.999	180.872	182.636	181.836
207	181.914	181.189	182.025	181.709
208	181.689	181.609	183.748	182.349
209	182.178	181.832	182.742	182.251
210	183.084	181.785	183.123	182.664
211	183.357	181.692	183.158	182.736
212	182.996	182.479	184.018	183.164
213	184.754	182.841	183.405	183.667
214	183.863	183.59	184.14	183.864
215	183.82	182.863	184.073	183.586
216	183.548	182.829	184.828	183.735
217	184.197	183.887	183.782	183.955
218	185.344	184.289	184.083	184.572
219	184.9	184.606	184.503	184.67
220	186.009	183.802	185.248	185.02
221	185.258	184.477	186.36	185.365
222	184.701	185.664	185.664	185.343
223	185.704	184.659	184.688	185.017
224	186.45	185.045	186.587	186.027
225	184.926	184.294	185.859	185.026
226	185.91	185.315	186.765	185.997
227	185.843	185.373	186.692	185.969
228	186.755	186.068	186.107	186.31
229	186.53	185.324	186.925	186.26
230	186.539	186.147	186.785	186.49
231	186.728	186.124	187.265	186.706
232	187.067	186.028	188.135	187.076
233	187.167	186.424	187.829	187.14
234	187.095	186.981	188.026	187.367
235	186.9	185.431	187.808	186.713
236	188.138	187.156	187.044	187.446
237	187.61	186.554	187.824	187.33
238	187.668	187.845	187.102	187.538
239	187.72	187.503	188.405	187.876
240	188.498	187.621	188.572	188.231
241	188.812	187.694	188.253	188.253
242	188.437	187.603	189.05	188.363
243	188.086	187.971	188.541	188.199
244	188.593	187.489	188.876	188.319
245	188.028	187.47	188.048	187.849
246	188.151	187.377	188.795	188.108
247	188.206	188.084	189.133	188.475
248	188.71	187.294	187.944	187.983
249	188.458	187.859	189.015	188.444
250	188.856	187.528	189.29	188.558
251	190.331	188.157	189.663	189.384
252	189.256	188.342	190.025	189.208
253	189.806	188.478	189.622	189.302
254	189.673	188.441	189.046	189.053
255	189.19	188.219	189.494	188.968
256	189.408	187.848	190.347	189.201
257	188.582	188.81	190.202	189.198
258	190.497	188.554	190.333	189.795
259	190.909	188.023	188.972	189.301
260	188.987	188.624	190.274	189.295
261	189.221	188.813	189.508	189.181
262	190.814	189.743	189.752	190.103
263	190.002	188.555	189.112	189.223
264	190.176	189.92	189.749	189.948
265	190.279	189.266	190.893	190.146
266	190.961	189.344	189.942	190.082
267	190.172	189.362	190.426	189.987
268	191.024	189.873	189.653	190.183
269	191.38	190.858	189.931	190.723
270	190.356	189.776	190.38	190.171
271	190.497	190.979	190.2	190.559
272	190.688	191.082	190.969	190.913
273	191.505	190.164	189.931	190.533
274	191.418	189.855	190.493	190.589
275	191.182	189.661	191.1	190.648
276	191.276	190.114	190.565	190.651
277	191.163	190.622	192.016	191.267
278	192.255	189.634	190.438	190.775
279	191.419	189.351	191.384	190.718
280	191.784	189.907	191.857	191.183
281	191.513	190.105	190.691	190.77
282	191.966	190.717	191.172	191.285
283	191.813	189.975	191.548	191.112
284	192.195	191.128	191.169	191.497
285	192.666	190.839	191.033	191.513
286	192.386	190.475	191.152	191.338
287	192.641	191.873	191.983	192.166
288	192.535	191.34	191.629	191.835
289	192.682	190.522	191.735	191.646
290	192.084	189.963	192.524	191.524
291	191.575	190.482	192.322	191.46
292	190.853	189.989	191.643	190.828
293	192.263	191.172	191.926	191.787
294	192.317	190.474	190.7	191.163
295	193.825	190.767	192.058	192.216
296	192.539	191.296	191.969	191.935
297	192.571	191.283	192.809	192.221
298	192.468	190.722	191.315	191.502
299	192.642	190.967	192.586	192.065
300	193.489	191.335	192.23	192.351
301	192.11	191.705	193.076	192.297
302	192.785	191.173	192.432	192.13
303	192.144	191.618	191.531	191.764
304	193.646	190.535	191.82	192
305	192.937	191.915	193.219	192.69
306	193.293	191.365	192.378	192.345
307	193.177	192.55	191.913	192.547
308	194.274	192.288	192.497	193.02
309	193.143	190.75	192.137	192.01
310	193.797	193.131	192.288	193.072
311	193.44	192.177	193.09	192.902
312	193.134	192.291	191.908	192.444
313	193.931	193.323	192.85	193.368
314	194.759	192.39	193.045	193.398
315	194.147	192.086	192.208	192.814
316	193.205	192.178	193.438	192.94
317	194.182	191.327	193.293	192.934
318	193.31	192.936	193.441	193.229
319	193.663	192.312	193.254	193.076
320	193.246	192	193.162	192.803
321	193.731	192.144	192.848	192.908
322	194.045	192.415	192.92	193.127
323	193.335	191.582	193.261	192.726
324	193.133	192.855	193.242	193.077
325	194.015	192.151	193.128	193.098
326	193.462	192.139	193.866	193.156
327	194.73	192.047	193.276	193.351
328	193.324	191.373	194.464	193.054
329	194.416	192.918	192.787	193.373
330	194.219	191.976	193.679	193.291
331	193.671	193.014	193.482	193.389
332	193.735	192.503	193.769	193.336
333	193.763	193.223	192.459	193.148
334	194.641	192.459	193.548	193.549
335	195.103	193.687	194.008	194.266
336	194.616	193.294	193.874	193.928
337	193.716	193.519	193.735	193.657
338	194.491	192.546	194.053	193.697
339	195.798	193.176	194	194.325
340	193.682	193.013	194.015	193.57
341	195.635	192.798	193.895	194.109
342	194.651	193.221	193.588	193.82
343	194.545	193.461	194.172	194.059
344	194.048	192.407	194.246	193.567
345	195.147	192.761	194.11	194.006
346	194.738	192.602	193.894	193.745
347	194.197	192.886	194.64	193.907
348	195.631	193.046	193.899	194.192
349	194.605	193.536	193.073	193.738
350	194.63	192.768	193.892	193.763
351	194.699	191.998	194.851	193.849
352	195.652	193.069	194.218	194.313
353	195.548	193.825	194.836	194.736
354	194.666	192.433	194.267	193.788
355	195.483	193.672	193.879	194.345
356	194.846	193.413	193.825	194.028
357	195.013	193.154	193.422	193.863
358	196.768	192.378	194.539	194.562
359	195.248	192.764	194.739	194.25
360	194.571	192.43	195.018	194.006

## Sheet: H17
čas	H17 1	H17 2	H17 3	průměr
0.1	0.026444	0.095777	-0.064556	0.0192217
1	0.044	0.044111	0.004333	0.0308147
2	0.057444	-0.010556	0.043222	0.0300367
3	0.065222	0.078333	-0.003111	0.0468147
4	0.100889	0.065555	-0.015667	0.050259
5	0.038444	0.114333	0.036556	0.063111
6	0.070222	0.069222	0.015889	0.0517777
7	0.142222	0.007778	-0.013667	0.0454443
8	0.063	0.039444	0.051444	0.051296
9	0.050445	0.008111	0.029	0.0291853
10	-0.026444	-0.032222	-0.092	-0.050222
11	0.032889	0.058333	-0.039667	0.017185
12	0.063222	0.058444	0.017445	0.0463703
13	0.160111	0.048777	-0.023667	0.0617403
14	0.032222	0.020444	-0.045222	0.00248133
15	0.077445	0.064777	0.002556	0.0482593
16	0.036778	0.006666	0.036445	0.0266297
17	0.077445	0.036555	0.021445	0.0451483
18	0.072889	0.089111	0.030556	0.0641853
19	0.062778	0.247111	0.061889	0.123926
20	0.016	0.040555	0.018222	0.0249257
21	0.063889	-0.064667	0.036	0.0117407
22	0.056333	-0.006111	-0.007444	0.0142593
23	0.067	0.063778	0.010333	0.047037
24	0.072333	0.037111	0.036222	0.0485553
25	0.093667	0.036333	0.048333	0.0594443
26	0.101778	0.022	0.035778	0.0531853
27	0.027111	0.070555	-0.015222	0.0274813
28	0.084556	0.004444	-0.072333	0.00555567
29	0.094333	0.068111	0.048333	0.070259
30	0.079889	0.027	-0.024333	0.0275187
31	0.050667	0.155	0.000778	0.068815
32	0.100778	-0.017222	0.036111	0.039889
33	0.114333	-0.025556	-0.013555	0.025074
34	0.071667	0.011333	-0.003889	0.0263703
35	0.128556	0.028444	-0.044	0.0376667
36	0.142778	-0.019778	-0.045	0.026
37	0.117333	0.067222	-0.037555	0.049
38	0.051556	0.063333	0.007667	0.040852
39	0.118889	0.056666	0.052111	0.0758887
40	0.029778	-0.001445	-0.062778	-0.0114817
41	0.069	0.028111	0.059556	0.0522223
42	0.085889	0.015333	0.178333	0.093185
43	0.079445	-0.027778	-0.078333	-0.00888867
44	0.068111	0.069889	-0.050667	0.029111
45	0.088556	0.100111	-0.008778	0.059963
46	0.038778	0.013222	-0.072	-0.00666667
47	0.055556	0.014333	-0.039	0.0102963
48	0.079889	-0.011223	-0.055111	0.00451833
49	0.065222	0.091666	-0.029	0.0426293
50	0.001889	0.232222	-0.035778	0.066111
51	0.088	-0.017	-0.090222	-0.00640733
52	-0.038556	0.143	0.007778	0.0374073
53	0.027222	0.090555	-0.056444	0.0204443
54	0.286333	-0.021778	-0.047889	0.072222
55	0.088222	0.017555	-0.047111	0.0195553
56	0.056445	-0.021	-0.029	0.00214833
57	0.033889	0.175889	-0.011555	0.0660743
58	0.078222	0.056444	-0.007	0.0425553
59	0.091222	0.061777	-0.059778	0.0310737
60	0.058667	0.143889	0.080556	0.0943707
61	0.061556	0.282777	-0.040778	0.101185
62	0.171222	-0.046556	-0.026889	0.0325923
63	0.011556	0.032889	0.001778	0.0154077
64	0.040667	0.078111	-0.069556	0.0164073
65	-0.001889	0.156778	-0.075	0.0266297
66	0.047889	0.721333	-0.065889	0.234444
67	0.073778	0.089444	-0.033	0.0434073
68	0.047778	0.034222	-0.024222	0.0192593
69	0.027444	0.060444	-0.061444	0.00881467
70	0.018445	0.082	-0.013889	0.028852
71	0.063	0.065778	0.006111	0.044963
72	0.018333	0.046333	-0.053111	0.00385167
73	0.054556	0.113	-0.039556	0.0426667
74	0.023889	-0.003889	-0.129555	-0.0365183
75	0.046333	0.008222	-0.013222	0.0137777
76	0.069778	0.025555	0.002222	0.0325183
77	0.341333	0.184555	0.042222	0.18937
78	0.147667	0.521	-0.090222	0.192815
79	0.015889	-0.000334	-0.062778	-0.015741
80	0.028667	-0.044111	-0.075333	-0.030259
81	-0.001778	0.054111	-0.074	-0.00722233
82	0.103222	-0.015334	0.128667	0.072185
83	-0.039222	0.038666	-0.061444	-0.0206667
84	-0.015667	0.001111	-0.019778	-0.0114447
85	0.142333	0.046778	-0.063667	0.0418147
86	0.187333	0.065222	-0.031778	0.0735923
87	0.000556	-0.032889	-0.061444	-0.031259
88	-0.066889	-0.028445	-0.024333	-0.039889
89	-0.042444	-0.029334	-0.098	-0.0565927
90	0.078333	0.028	-0.02	0.0287777
91	0.046222	-0.049445	-0.038222	-0.013815
92	0.295889	0.015889	-0.110111	0.0672223
93	0.032	-0.010889	-0.093778	-0.0242223
94	0.012778	-0.061445	-0.077778	-0.0421483
95	0.103445	-0.003556	-0.155111	-0.0184073
96	0.019778	-0.009778	-0.036333	-0.00877767
97	-0.005889	0.021889	-0.084667	-0.022889
98	0.021	-0.017445	-0.102333	-0.032926
99	-0.013555	-0.046445	-0.136222	-0.0654073
100	0	0	0	0
101	-0.190444	0.016777	-0.397222	-0.190296
102	2.54244	-0.269445	0.246111	0.839704
103	1.40889	0.284111	0.966333	0.886444
104	2.30267	1.15989	1.186	1.54952
105	4.27711	2.56689	3.46478	3.43626
106	6.52167	5.77189	6.05022	6.11459
107	9.14467	8.27856	7.388	8.27041
108	13.046	11.9459	11.2768	12.0896
109	16.3662	15.5698	15.4874	15.8078
110	19.6556	18.7993	19.1042	19.1864
111	23.4249	22.5036	22.6287	22.8524
112	27.1713	26.0468	26.4876	26.5686
113	30.8622	29.8362	30.0646	30.2543
114	34.4322	33.4083	34.143	33.9945
115	37.9887	37.691	38.3869	38.0222
116	42.3023	41.5834	42.3399	42.0752
117	45.6793	45.7224	46.1227	45.8415
118	49.9016	49.3634	50.0408	49.7686
119	53.9566	53.4808	54.1837	53.8737
120	57.2389	57.166	57.6682	57.3577
121	60.8992	60.7741	61.9063	61.1932
122	64.9284	64.2286	65.5994	64.9188
123	68.4438	68.4597	69.243	68.7155
124	71.8649	71.9033	73.3138	72.3607
125	75.2069	76.1998	76.7448	76.0505
126	79.4593	79.3318	80.6353	79.8088
127	82.2541	82.588	83.9584	82.9335
128	85.8039	85.9376	87.6524	86.4646
129	89.2734	89.5898	90.6846	89.8493
130	91.9703	93.0451	94.4308	93.1487
131	95.3423	96.4352	97.4318	96.4031
132	98.0936	99.5426	100.975	99.5369
133	100.829	102.023	103.3	102.051
134	103.515	104.471	106.401	104.796
135	106.56	108.13	109.258	107.983
136	109.407	110.777	112.212	110.799
137	112.049	113.421	114.776	113.415
138	114.217	115.694	116.542	115.484
139	116.405	117.323	118.255	117.328
140	118.926	120.308	121.591	120.275
141	120.886	122.417	123.692	122.332
142	123.002	124.574	125.835	124.47
143	126.077	126.396	127.398	126.624
144	127.603	128.665	130.306	128.858
145	129.981	131.698	132.17	131.283
146	131.552	132.547	133.513	132.537
147	133.014	134.862	135.586	134.487
148	134.271	136.761	137.596	136.209
149	136.789	138.588	139.39	138.256
150	138.509	140.248	140.578	139.778
151	140.215	141.866	141.987	141.356
152	141.487	143.299	143.761	142.849
153	142.556	144.129	146.078	144.254
154	144.378	146.81	146.64	145.943
155	146.39	147.277	148.075	147.247
156	146.693	149.258	149.392	148.448
157	147.791	150.722	150.999	149.837
158	150.42	151.484	151.407	151.104
159	151.876	153.164	152.988	152.676
160	152.606	154.016	154.782	153.802
161	153.212	154.957	155.463	154.544
162	154.612	156.581	157.665	156.286
163	155.535	157.265	158.282	157.027
164	156.264	159.228	159.615	158.369
165	158.279	159.906	160.04	159.408
166	158.986	160.301	160.543	159.943
167	159.941	161.597	162.446	161.328
168	160.513	162.738	162.124	161.791
169	161.582	162.682	163.343	162.536
170	162.423	164.779	164.639	163.947
171	164.734	164.877	165.144	164.918
172	164.21	165.286	165.856	165.118
173	164.686	167.266	166.752	166.235
174	165.95	167.755	167.873	167.193
175	165.913	167.064	167.589	166.855
176	166.617	169.166	169.408	168.397
177	167.162	169.802	168.974	168.646
178	168.996	169.595	169.824	169.471
179	169.372	170.281	170.029	169.894
180	170.092	172.12	170.895	171.036
181	170.366	171.49	170.967	170.941
182	170.794	172.61	171.776	171.726
183	171.175	173.476	173.376	172.676
184	171.183	173.411	172.426	172.34
185	172.436	173.46	172.818	172.904
186	172.963	174.208	173.021	173.397
187	173.556	175.207	173.285	174.016
188	174.273	175.156	174.18	174.536
189	174.551	175.759	174.97	175.093
190	176.017	176.427	175.181	175.875
191	175.085	176.954	175.274	175.771
192	175.825	176.29	176.115	176.077
193	175.995	177.692	176.147	176.611
194	175.644	178.49	176.357	176.83
195	176.885	178.058	177.307	177.417
196	176.649	178.022	178.054	177.575
197	177.411	178.419	177.949	177.926
198	178.846	180.798	177.949	179.198
199	177.879	179.821	177.938	178.546
200	178.079	178.749	179.801	178.876
201	178.868	180.281	179.605	179.585
202	179.47	179.904	179.091	179.489
203	179.479	180.645	179.88	180.001
204	179.092	181.355	180.442	180.296
205	180.018	181.164	180.375	180.519
206	180.547	181.767	180.987	181.1
207	180.264	183.532	181.23	181.675
208	180.519	183.004	180.792	181.438
209	180.188	181.983	180.744	180.971
210	180.717	182.971	181.453	181.714
211	181.979	182.606	181.155	181.913
212	180.774	183.072	181.509	181.785
213	182.308	182.772	181.831	182.304
214	181.966	182.522	182.497	182.328
215	182.106	182.984	182.018	182.369
216	181.963	184.142	183.343	183.149
217	182.053	184.254	182.414	182.907
218	183.934	184.099	182.226	183.42
219	183.07	184.838	183.325	183.744
220	183.748	183.904	182.886	183.513
221	182.827	184.88	183.074	183.594
222	183.083	184.996	183.62	183.9
223	182.991	185.475	183.791	184.086
224	183.619	185.403	183.746	184.256
225	183.26	185.764	183.92	184.315
226	184.166	185.457	183.987	184.537
227	184.018	186.065	184.276	184.786
228	184.606	186.079	184.699	185.128
229	185.138	185.421	184.425	184.995
230	184.167	186.061	183.892	184.707
231	184.578	185.686	184.649	184.971
232	184.822	186.112	184.327	185.087
233	184.75	186.948	184.732	185.477
234	185.721	186.647	185.049	185.806
235	185.204	186.152	185.007	185.454
236	185.534	186.636	185.012	185.728
237	185.115	186.273	185.568	185.652
238	185.774	186.478	184.842	185.698
239	186.145	186.798	185.764	186.236
240	185.913	186.831	186.518	186.421
241	185.849	187.089	186.574	186.504
242	186.632	187.218	185.441	186.43
243	186.321	186.787	186.77	186.626
244	185.851	186.519	186.226	186.199
245	186.227	188.33	185.12	186.559
246	185.571	187.226	186.421	186.406
247	187.105	186.816	186.382	186.768
248	186.913	187.348	186.526	186.929
249	185.934	187.173	186.491	186.533
250	186.588	187.815	186.969	187.124
251	186.572	187.192	185.858	186.541
252	186.961	186.914	186.891	186.922
253	187.627	187.315	186.749	187.23
254	187.146	187.134	186.168	186.816
255	186.913	188.705	187.102	187.573
256	186.63	187.772	187.414	187.272
257	187.085	188.44	187.198	187.574
258	188.871	188.992	187.361	188.408
259	188.084	189.152	187.117	188.118
260	187.081	187.913	186.845	187.279
261	188.334	188.075	187.221	187.876
262	188.569	187.212	187.238	187.673
263	188.458	189.076	187.644	188.393
264	187.823	189.038	188.645	188.502
265	188.585	188.602	186.942	188.043
266	186.838	189.761	187.772	188.123
267	188.443	190.809	187.907	189.053
268	187.694	190.08	187.42	188.398
269	186.955	188.528	187.571	187.685
270	188.946	189.417	187.166	188.51
271	187.824	189.196	187.556	188.192
272	188.23	188.801	187.215	188.082
273	188.499	189.896	187.83	188.742
274	187.885	188.053	188.22	188.053
275	188.056	188.074	187.502	187.877
276	188.139	189.667	187.726	188.511
277	188.136	189.671	188.525	188.777
278	188.382	188.921	188.387	188.563
279	188.651	188.923	188.13	188.568
280	188.213	189.84	188.804	188.952
281	188.849	189.424	188.208	188.827
282	188.41	189.037	188.075	188.507
283	188.75	189.175	188.785	188.903
284	188.616	189.809	187.342	188.589
285	187.163	190.581	187.669	188.471
286	188.702	189.359	188.274	188.778
287	188.439	189.351	188.12	188.636
288	188.145	190.567	188.015	188.909
289	187.902	191.04	187.705	188.883
290	187.437	190.435	187.528	188.467
291	189.087	189.642	188.198	188.975
292	188.043	190.162	188.104	188.77
293	188.554	190.643	188.345	189.181
294	188.707	189.241	188.679	188.875
295	187.9	189.814	188.711	188.808
296	188.369	189.716	188.459	188.848
297	188.852	188.986	188.795	188.878
298	188.525	189.306	188.761	188.864
299	188.808	189.53	188.088	188.809
300	188.333	190.635	188.324	189.097
301	189.648	189.209	188.689	189.182
302	189.644	190.437	188.659	189.58
303	188.742	190.586	189.064	189.464
304	188.01	189.778	187.719	188.502
305	188.286	189.829	188.607	188.907
306	188.15	189.748	188.326	188.741
307	188.526	190.033	188.685	189.081
308	189.905	189.696	188.441	189.347
309	188.817	189.48	187.949	188.749
310	188.039	190.362	189.532	189.311
311	187.805	190.034	189.937	189.259
312	188.463	190.191	189.231	189.295
313	188.96	189.951	188.044	188.985
314	189.068	189.185	188.174	188.809
315	189.295	190.851	189.114	189.754
316	188.731	191.167	189.054	189.65
317	189.364	190.538	188.999	189.634
318	189.922	190.448	188.309	189.56
319	189.309	190.666	188.168	189.381
320	189.184	190.751	188.102	189.346
321	189.359	190.681	188.95	189.663
322	189.03	190.33	189.61	189.657
323	188.877	189.251	189.099	189.076
324	189.418	191.194	188.315	189.642
325	189.823	190.501	189.021	189.781
326	188.536	190.546	188.539	189.207
327	188.489	189.682	189.374	189.182
328	190.505	189.651	189.4	189.852
329	190.027	189.689	188.719	189.478
330	190.273	189.586	188.652	189.503
331	189.12	190.184	190.199	189.835
332	190.023	190.755	188.721	189.833
333	188.869	191.07	189.373	189.771
334	189.459	190.92	188.796	189.725
335	189.484	190.226	188.434	189.382
336	189.983	190.673	188.815	189.824
337	190.761	190.051	189.478	190.097
338	190.206	190.499	188.073	189.592
339	191.463	189.941	189.657	190.354
340	190.501	190.207	188.724	189.811
341	188.938	190.449	189.078	189.488
342	188.954	191.269	188.76	189.661
343	189.335	190.531	189.451	189.772
344	189.227	189.843	189.407	189.492
345	188.806	189.458	188.109	188.791
346	189.385	190.494	188.115	189.332
347	189.38	190.743	190.332	190.152
348	189.167	190.658	189.226	189.684
349	189.666	191.324	188.745	189.912
350	190.401	190.898	188.754	190.018
351	189.408	190.297	188.873	189.526
352	189.316	190.457	187.968	189.247
353	189.617	191.686	189.089	190.131
354	189.193	190.317	189.145	189.552
355	188.92	189.907	189.739	189.522
356	189.258	190.342	190.176	189.925
357	189.316	191.37	188.382	189.69
358	189.971	190.899	188.72	189.863
359	189.057	191.029	189.326	189.804
360	189.32	191.442	188.865	189.876

## Sheet: H28
čas	H28 1	H28 2	H28 3	průměr
0.1	0.104334	0.075666	0.200112	0.126704
1	-0.010889	0.081778	0.236889	0.102593
2	0.048778	0.045222	0.144334	0.0794447
3	0.021	-0.025333	0.241556	0.0790743
4	0.087334	0.022555	0.246223	0.118704
5	0.224334	0.025555	0.192445	0.147445
6	0.079889	0.051333	0.213889	0.115037
7	0.104111	0.182889	0.224778	0.170593
8	0.056889	0.139222	0.311889	0.169333
9	0.129445	0.021778	0.269334	0.140186
10	0.109445	0.159111	0.199	0.155852
11	0.041556	0.115	0.328334	0.16163
12	0.095334	0.245111	0.283778	0.208074
13	0.142556	0.164	0.216445	0.174334
14	0.056556	0.108444	0.236445	0.133815
15	0.141667	0.087666	0.340556	0.189963
16	0.093334	0.181889	0.268667	0.181297
17	0.057556	0.063222	0.271334	0.130704
18	0.134222	0.091667	0.301556	0.175815
19	0.141778	0.100222	0.290445	0.177482
20	0.112	0.094444	0.335667	0.180704
21	0.149333	0.157	0.223	0.176444
22	0.113556	0.228222	0.310223	0.217334
23	0.118111	0.08	0.227	0.141704
24	0.163667	0.034	0.304445	0.167371
25	0.073222	0.142333	0.322445	0.179333
26	0.105556	0.084222	0.249112	0.146297
27	0.140445	0.076333	0.244	0.153593
28	0.061889	0.180333	0.287778	0.176667
29	0.073111	0.062222	0.204223	0.113185
30	0.104667	0.084	0.344111	0.177593
31	0.131889	0.046222	0.316445	0.164852
32	0.126111	0.133667	0.314223	0.191334
33	0.068778	0.194	0.234445	0.165741
34	0.158222	0.151666	0.321112	0.210333
35	0.074445	0.237889	0.269556	0.193963
36	0.052556	0.420333	0.320111	0.264333
37	0.044	0.327111	0.182112	0.184408
38	0.055334	0.109778	0.264556	0.143223
39	0.114667	0.031333	0.244778	0.130259
40	0.093556	0.074444	0.219889	0.129296
41	0.107556	0.085778	0.266	0.153111
42	0.035445	0.026555	0.232778	0.0982593
43	0.164334	0.054333	0.279778	0.166148
44	0.078222	0.075666	0.284778	0.146222
45	0.044222	0.103111	0.303112	0.150148
46	0.099778	0.092111	0.243556	0.145148
47	0.052	0.038555	0.256889	0.115815
48	0.096667	0.097	0.254778	0.149482
49	0.078	0.132222	0.335334	0.181852
50	0.104889	0.086111	0.252	0.147667
51	0.012667	0.104111	0.197889	0.104889
52	0.131222	0.034444	0.269445	0.145037
53	0.077222	0.128889	0.234778	0.146963
54	0.012445	0.035889	0.251556	0.0999633
55	0.08	0.061444	0.225112	0.122185
56	0.118445	0.020111	0.228889	0.122482
57	-0.012889	0.090222	0.269889	0.115741
58	0.090667	0.008111	0.203889	0.100889
59	0.097778	0.074333	0.189	0.12037
60	0.082334	0.140111	0.219778	0.147408
61	0.107556	0.567444	0.188223	0.287741
62	0.114111	0.147333	0.176	0.145815
63	0.166556	0.712778	0.294	0.391111
64	0.201222	0.127778	0.153778	0.160926
65	0.053889	0.020555	0.264	0.112815
66	0.102222	-0.033111	0.185667	0.084926
67	0.059445	0.068222	0.272111	0.133259
68	0.089667	0.085555	0.213223	0.129482
69	0.032667	0.082222	0.258556	0.124482
70	0.030667	0.010444	0.243556	0.094889
71	0.006667	0.015444	0.171334	0.0644817
72	0.093334	-0.018111	0.257334	0.110852
73	0.077667	-0.020111	0.206667	0.0880743
74	0.048445	0.166555	0.207667	0.140889
75	0.082667	0.039778	0.172112	0.0981857
76	0.110222	0.023778	0.196889	0.110296
77	0.067667	0.088889	0.291445	0.149334
78	0.058445	0.041333	0.153445	0.0844077
79	-0.009222	0.023889	0.167223	0.06063
80	-0.000111	0.111555	0.128667	0.080037
81	0.061445	0.047555	0.188445	0.0991483
82	0.025	0.059222	0.217445	0.100556
83	0.021889	0.054889	0.202334	0.0930373
84	0.029445	-0.029667	0.222334	0.0740373
85	0.085	-0.044445	0.168889	0.0698147
86	0.076222	-0.013333	0.200223	0.087704
87	0.010445	0.031333	0.110667	0.050815
88	0.020445	0.005555	0.182556	0.0695187
89	-0.008667	0.011666	0.218778	0.0739257
90	0.112445	0.028778	0.151	0.0974077
91	0.075445	0.014778	0.202	0.0974077
92	0.029889	-0.010445	0.139889	0.053111
93	0.060111	0.065667	0.187223	0.104334
94	0.034667	-0.017556	0.226778	0.0812963
95	0.020222	-0.004889	0.139111	0.0514813
96	-0.033666	0.005222	0.267223	0.079593
97	-0.002111	0.01	0.111889	0.039926
98	0.090445	0.102555	0.142445	0.111815
99	0.067	0.173333	0.155111	0.131815
100	0	0	0	0
101	-0.119333	-0.175333	0.154889	-0.0465923
102	0.848667	6.84222	0.740334	2.81041
103	0.263667	11.9393	0.179889	4.12763
104	0.029445	-0.232667	0.157	-0.0154073
105	0.141778	0.130889	0.334	0.202222
106	0.211	0.220333	0.395223	0.275519
107	0.245	0.243667	0.435778	0.308148
108	0.371667	0.274889	0.513889	0.386815
109	0.382778	0.431333	0.620445	0.478185
110	0.487333	0.490555	0.646	0.541296
111	0.54	0.609444	0.766667	0.638704
112	0.687556	0.658889	0.901556	0.749334
113	0.723556	0.718555	0.950445	0.797519
114	0.799222	0.742555	1.00322	0.848333
115	0.869445	0.877333	1.14867	0.965148
116	0.979445	0.933778	1.17689	1.03004
117	0.975889	1.02511	1.33711	1.1127
118	1.15344	1.03711	1.39567	1.19541
119	1.13744	1.32956	1.43856	1.30185
120	1.28556	1.23478	1.59611	1.37215
121	1.33756	1.358	1.60911	1.43489
122	1.38778	1.40489	1.67333	1.48867
123	1.52922	1.49633	1.78245	1.60267
124	1.61833	1.89589	1.82822	1.78081
125	1.58467	1.64333	1.91811	1.71537
126	1.69856	1.71811	1.97578	1.79748
127	1.71867	1.77633	2.068	1.85433
128	1.80956	1.84089	2.24533	1.96526
129	1.91511	2.01678	2.30789	2.07993
130	2.01178	2.00178	2.37389	2.12915
131	2.06422	2.125	2.42644	2.20522
132	2.12889	2.23133	2.60856	2.32293
133	2.28122	2.213	2.56822	2.35415
134	2.30433	2.41344	2.70233	2.47337
135	2.34156	2.46	2.82689	2.54282
136	2.46833	2.547	2.85633	2.62389
137	2.66267	2.62533	3.03633	2.77478
138	2.741	2.70122	3.04978	2.83067
139	2.74611	2.82389	3.13433	2.90144
140	2.82556	2.81611	3.27856	2.97341
141	2.88089	2.93278	3.28845	3.03404
142	2.97133	2.95089	3.46067	3.12763
143	3.07389	3.10267	3.39678	3.19111
144	3.122	3.15089	3.60389	3.29226
145	3.20411	3.21233	3.59456	3.337
146	3.25389	3.283	3.73933	3.42541
147	3.46356	3.32911	3.90278	3.56515
148	3.38333	3.37767	3.83556	3.53218
149	3.57178	3.48144	3.91045	3.65456
150	3.58767	3.66289	4.04845	3.76633
151	3.66833	3.67555	4.15211	3.832
152	3.73956	3.70533	4.38078	3.94189
153	3.79878	3.80667	4.30533	3.97026
154	3.90411	3.92311	4.49922	4.10881
155	3.96922	4.026	4.559	4.18474
156	4.067	4.02556	4.59311	4.22856
157	4.17989	4.05267	4.61978	4.28411
158	4.15067	4.25489	4.72278	4.37611
159	4.30844	4.267	4.83589	4.47044
160	4.29211	4.34289	4.87367	4.50289
161	4.36367	4.46955	4.99267	4.60863
162	4.481	4.53256	5.238	4.75052
163	4.54189	4.70033	5.07456	4.77226
164	4.62289	4.69155	5.25322	4.85589
165	4.68478	4.71489	5.233	4.87756
166	4.94067	4.82067	5.42678	5.0627
167	4.95911	4.886	5.50144	5.11552
168	4.98178	4.97122	5.59444	5.18248
169	5.001	5.00056	5.65211	5.21789
170	5.09033	5.13856	5.71056	5.31315
171	5.17589	5.27533	5.88078	5.444
172	5.23122	5.287	5.86456	5.46093
173	5.24078	5.70444	6.09178	5.679
174	5.299	5.52333	6.07778	5.63337
175	5.50411	5.48389	6.17833	5.72211
176	5.49289	5.524	6.21867	5.74519
177	5.59889	5.74278	6.27311	5.87159
178	5.68356	5.74456	6.416	5.94804
179	5.70056	5.73022	6.46233	5.96437
180	5.708	5.91533	6.51578	6.04637
181	5.92578	6.06322	6.54633	6.17844
182	5.94433	5.84389	6.71089	6.16637
183	6.04922	6.04578	6.63867	6.24456
184	6.08378	5.98711	6.80811	6.293
185	6.24	6.135	6.87922	6.41807
186	6.22978	6.33267	7.08633	6.54959
187	6.325	6.39267	7.12644	6.6147
188	6.43178	6.28922	7.123	6.61467
189	6.401	6.52422	7.11389	6.6797
190	6.53667	6.52367	7.42444	6.82826
191	6.52422	6.67722	7.38389	6.86178
192	6.49789	6.65611	7.377	6.84367
193	6.71067	6.78467	7.50778	7.00104
194	6.68778	6.94155	7.66378	7.0977
195	6.78511	6.90655	7.72333	7.13833
196	6.87033	6.97622	7.74767	7.19807
197	6.95067	7.00833	7.73522	7.23141
198	6.99322	6.93778	7.93322	7.28807
199	7.13611	7.12256	8.00556	7.42141
200	7.28467	7.26078	8.11078	7.55207
201	7.13933	7.31078	8.07622	7.50878
202	7.39844	7.45633	8.21578	7.69019
203	7.41067	7.24022	8.27278	7.64122
204	7.30589	7.77367	8.45089	7.84348
205	7.52256	7.62411	8.57422	7.90696
206	7.69567	7.63644	8.56644	7.96619
207	7.75067	7.65555	8.545	7.98374
208	7.70567	7.92211	8.73489	8.12089
209	7.70922	8.01511	8.67211	8.13215
210	7.88844	7.913	8.89911	8.23352
211	7.99056	7.99889	8.91811	8.30252
212	8.03733	8.24122	8.99678	8.42511
213	8.04356	8.26211	9.061	8.45556
214	8.22256	8.34689	9.12767	8.5657
215	8.16033	8.40022	9.11845	8.55967
216	8.30756	8.34967	9.28045	8.64589
217	8.37389	8.39478	9.24444	8.67104
218	8.50389	8.53444	9.49144	8.84326
219	8.41056	8.50867	9.60256	8.84059
220	8.54056	8.67222	9.56656	8.92644
221	8.71167	8.66711	9.69711	9.0253
222	8.73633	8.64011	9.73789	9.03811
223	8.68089	8.821	9.728	9.07663
224	8.777	8.83944	9.92322	9.17989
225	8.91467	8.95489	9.80889	9.22615
226	9.02322	9.00467	10.0427	9.35685
227	8.93533	9.08789	10.0123	9.34519
228	9.05344	9.105	9.99078	9.38307
229	9.10522	9.25444	10.087	9.48222
230	9.15133	9.36122	10.3924	9.635
231	9.10111	9.20278	10.3864	9.56344
232	9.36967	9.33667	10.3579	9.68807
233	9.43078	9.52689	10.5072	9.82163
234	9.42922	9.49789	10.413	9.78004
235	9.53811	9.56078	10.687	9.92863
236	9.50656	9.76722	10.549	9.94093
237	9.64044	9.83167	10.7187	10.0636
238	9.65256	9.79489	10.9203	10.1226
239	9.78622	9.94411	10.9442	10.2249
240	9.737	10.0404	11.1608	10.3127
241	9.88	9.98344	10.9608	10.2747
242	9.86478	9.97367	11.1332	10.3239
243	10.1421	10.1183	11.2073	10.4893
244	10.1077	10.1526	11.3607	10.5403
245	10.0916	10.066	11.436	10.5312
246	10.0138	10.3607	11.3523	10.5756
247	10.2849	10.3527	11.3554	10.6643
248	10.327	10.441	11.5236	10.7639
249	10.4376	10.287	11.6074	10.7773
250	10.321	10.5416	11.5662	10.8096
251	10.4931	10.5734	11.6123	10.893
252	10.3656	10.6267	11.847	10.9464
253	10.5934	10.6709	11.8939	11.0527
254	10.6714	10.8691	12.0272	11.1893
255	10.7269	10.9174	11.9823	11.2089
256	10.8032	11.0128	12.2124	11.3428
257	10.7701	10.9701	12.1589	11.2997
258	10.7652	11.0023	12.0926	11.2867
259	10.9801	10.9912	12.3989	11.4567
260	11.0432	11.1152	12.3997	11.5194
261	11.0442	11.2633	12.4948	11.6008
262	11.1779	11.2249	12.4823	11.6284
263	11.2969	11.3227	12.5123	11.7106
264	11.2208	11.4987	12.5707	11.7634
265	11.345	11.3704	12.6314	11.7823
266	11.4363	11.4158	12.7804	11.8775
267	11.5924	11.5583	12.7379	11.9629
268	11.5296	11.8051	13.0474	12.1274
269	11.439	11.6884	12.9377	12.0217
270	11.5742	11.8076	12.9163	12.0994
271	11.7858	11.725	12.8993	12.1367
272	11.7653	11.7836	13.2564	12.2684
273	11.81	11.8639	13.0772	12.2504
274	11.948	11.9962	13.3997	12.448
275	11.998	12.0736	13.4229	12.4981
276	12.0503	12.1342	13.3197	12.5014
277	11.9352	12.2514	13.4478	12.5448
278	12.0713	12.2308	13.528	12.61
279	12.1403	12.2753	13.6488	12.6881
280	12.2238	12.3229	13.6497	12.7321
281	12.2017	12.4563	13.8128	12.8236
282	12.4493	12.5426	13.9528	12.9816
283	12.5598	12.5162	13.7993	12.9584
284	12.4009	12.5473	13.9367	12.9616
285	12.5368	12.6266	13.9673	13.0436
286	12.4357	12.7719	14.0257	13.0777
287	12.657	12.7147	13.9831	13.1183
288	12.5584	12.7976	14.2321	13.196
289	12.8594	12.977	14.2966	13.3777
290	12.837	13.0158	14.2921	13.3816
291	12.9492	12.9228	14.3578	13.4099
292	12.7542	13.1054	14.3472	13.4023
293	12.9238	13.1833	14.6053	13.5708
294	12.9441	13.163	14.6114	13.5729
295	13.1744	13.3038	14.74	13.7394
296	13.1568	13.1901	14.7786	13.7085
297	13.1099	13.356	14.695	13.7203
298	13.3034	13.4397	14.925	13.8894
299	13.3686	13.5072	14.9393	13.9384
300	13.3552	13.49	15.0391	13.9614
301	13.3788	13.5578	14.9832	13.9733
302	13.5493	13.6872	15.1697	14.1354
303	13.6802	13.7707	15.2176	14.2228
304	13.4798	13.6447	15.3118	14.1454
305	13.7012	13.7913	15.2366	14.243
306	13.7071	13.8029	15.3989	14.303
307	13.6846	14.0101	15.4943	14.3963
308	13.7982	13.993	15.5559	14.449
309	13.8349	14.1698	15.3979	14.4675
310	13.9746	14.0836	15.4692	14.5091
311	13.9377	14.2929	15.5973	14.6093
312	14.0542	14.3137	15.6561	14.6747
313	14.1618	14.3692	15.9011	14.8107
314	14.0574	14.4323	15.9061	14.7986
315	14.3588	14.5891	15.9258	14.9579
316	14.4681	14.5648	15.8044	14.9458
317	14.4309	14.7189	15.9276	15.0258
318	14.4012	14.8323	16.0776	15.1037
319	14.3609	14.6399	16.2132	15.0713
320	14.5719	14.8397	16.1977	15.2031
321	14.6707	14.9436	16.4581	15.3574
322	14.6847	14.725	16.3227	15.2441
323	14.6904	15.0012	16.3427	15.3448
324	14.7894	15.2697	16.454	15.5044
325	14.893	15.1267	16.5598	15.5265
326	14.8963	15.0467	16.5583	15.5004
327	14.9744	15.1151	16.6539	15.5811
328	14.9731	15.2444	16.6947	15.6374
329	14.9107	15.3977	16.7872	15.6985
330	15.0278	15.2504	16.8766	15.7183
331	15.0219	15.3459	16.8838	15.7505
332	15.3491	15.5896	16.8537	15.9308
333	15.3308	15.6156	16.9474	15.9646
334	15.3588	15.4908	16.9982	15.9493
335	15.51	15.7043	17.038	16.0841
336	15.4753	15.6936	17.1139	16.0943
337	15.5954	15.894	17.221	16.2368
338	15.4588	15.6416	17.3408	16.147
339	15.7682	15.8451	17.3656	16.3263
340	15.7663	15.9332	17.4247	16.3747
341	15.6792	15.9166	17.4656	16.3538
342	15.9158	15.9958	17.6818	16.5311
343	15.9367	16.0997	17.5172	16.5179
344	15.9369	16.0176	17.573	16.5091
345	16.1452	16.1911	17.7102	16.6822
346	16.0051	16.3334	17.7377	16.6921
347	15.9611	16.4499	17.7317	16.7142
348	16.0891	16.2133	17.7779	16.6934
349	16.1318	16.3436	17.8302	16.7685
350	16.2607	16.5267	17.9053	16.8976
351	16.1794	16.5942	18.0301	16.9346
352	16.2418	16.5912	17.8889	16.9073
353	16.6466	16.739	18.1748	17.1868
354	16.6238	16.8704	18.0493	17.1812
355	16.2543	16.8719	18.2498	17.1253
356	16.6323	16.8927	18.3512	17.2921
357	16.6953	16.9202	18.4476	17.3544
358	16.6354	16.8971	18.6208	17.3844
359	16.7429	17.0207	18.6332	17.4656
360	16.5107	16.9854	18.7608	17.419

## Sheet: 360.sec
čas sec	DMSO 1	DMSO 2	DMSO 3	SIH 1	SIH 2	SIH 3	H17 1	H17 2	H17 3	H28 1	H28 2	H28 3
360	-0.098445	-0.329	-0.193666	194.571	192.43	195.018	189.32	191.442	188.865	16.5107	16.9854	18.7608
průměry	-0.207037			194.006			189.876			17.419
procenta SIH	-0.0507432	-0.169582	-0.0998246	100.291	99.1874	100.521	97.5845	98.6782	97.3498	8.51037	8.7551	9.67019
průměry % SIH	-0.106717			100			97.8709			8.97855
SD	0.0597185			0.713065			0.708959			0.611344
P
st-výz	a			a			a			a
