# Supplementary material for: Structure-Activity Relationships of Novel Salicylaldehyde Isonicotinoyl Hydrazone (SIH) Analogs: Iron Chelation, Anti-Oxidant and Cytotoxic Properties
Source: PLoS One. 2014 Nov 13;9(11):e112059. doi: 10.1371/journal.pone.0112059 (PMC4231169; doi:10.1371/journal.pone.0112059)
Supplement: Data S1 — Raw data underlying the findings in this study. (ZIP) [file pone.0112059.s001.zip › Fe mobilization.xlsx]

## Sheet: Sheet1
		20.3.2013	21.3.2013	26.3.2013	2013-08-20	2013-08-21	2013-08-22	2014-01-28	2014-01-30	2014-02-04	ave	sd			ave	sd
	Control	2.77043	3.09258	3.14058	11.3236	9.18897	11.5078	8.6309	15.1505	9.88847	8.24976	3.88345		Control	8.24976	3.88345
		3.68886	3.90629	3.18011	9.54326	9.25922	11.412	9.8063	14.7743	10.4091				DFO	15.4828	2.51765
		3.59883	3.84018	3.79823	9.91642	7.55283	11.1483	8.81845	14.3069	9.09011				Dp44mT	58.6226	6.46826
	DFO	16.5044	14.7027	13.6593	12.0573	13.9316	16.0483	17.6958	18.7665	12.3395	15.4828	2.51765		SIH	55.1433	4.97655
		17.3073	14.023	13.0021	12.0133	14.4285	20.1755	19.3021	17.809	17.2155				redSIH	24.7821	3.03604
		16.8045	15.0423	13.2123	10.7302	14.9648	14.9968	17.9926	18.9774	14.3339				2API	51.0976	1.37781
	Dp44mT	50.3221	50.5492	49.4896	59.0882	54.2137	59.2226	60.807	68.8884	65.2343	58.6226	6.46826		7HII	51.4206	2.30385
		53.3724	50.969	50.0273	60.6632	58.5811	61.0343	65.6955	69.4638	67.2096				bHAPI	42.8799	1.11129
		53.2144	51.7976	50.9593	59.2139	56.8487	60.7339	62.6266	68.407	64.1771				bHPPI	46.0712	0.800366
	SIH	51.6946	49.9946	48.9463	53.2414	51.8595	56.9672	56.8952	62.3322	60.7337	55.1433	4.97655		H16	11.997	0.698574
		51.3339	50.1083	48.6248	54.9384	52.393	56.3981	58.7026	64.9003	62.2034				H18	46.2951	1.1409
		52.072	50.0146	49.3113	54.4801	51.1289	54.68	60.8356	62.2747	61.8034				NHAPI	38.2888	1.12899
	redSIH	25.9355	19.578	26.1792							24.7821	3.03604		H17	58.0745	3.35541
		27.5136	21.2578	25.8895										H28	32.4609	6.41214
		27.2056	21.8771	27.6026										redHAPI	12.2815	1.22742
	2API	51.9282	50.106	49.7163							51.0976	1.37781		redHPPI	10.5316	1.04288
		52.3697	51.4116	49.284										0	#DIV/0!	#DIV/0!
		53.0438	52.1921	49.827										0	#DIV/0!	#DIV/0!
	7HII		50.2437	49.6264							51.4206	2.30385		0	#DIV/0!	#DIV/0!
		56.3222	51.4699	49.9067
		53.187	50.8602	49.7486
	bHAPI	43.613	42.9289	41.7108							42.8799	1.11129
		44.1678	42.9667	41.5791
		44.7314	42.0724	42.1487
	bHPPI	46.3437	46.387	44.9904							46.0712	0.800366
		47.174	46.3395	44.8773
		47.0009	45.8547	45.6737
	H16	12.6749	11.3785	11.8762							11.997	0.698574
		11.7742	11.8112	12.1612
		12.3221	10.7978	13.177
	H18	47.726	46.2614	45.5292							46.2951	1.1409
			46.5659	45.1948
		47.6831	46.8312	44.5693
	NHAPI	40.2154	37.6476	38.6119							38.2888	1.12899
			37.1823	37.7241
		38.7781	36.8878	39.2633
	H17							52.7437	60.3079	59.1885	58.0745	3.35541
								55.8315	61.3928	61.6818
								53.6126	60.5222	57.3893
	H28							25.9699	37.8379	34.7523	32.4609	6.41214
								23.6436	40.5912	34.2663
								24.0266	38.3181	32.742
	redHAPI				13.1628	13.6062	12.6078				12.2815	1.22742
					11.4087	12.4695	13.9536
					11.2141	10.1401	11.9709
	redHPPI				10.2528	9.44187	12.0398				10.5316	1.04288
					10.6261	10.5003	10.0905
					10.6511	9.02013	12.1618
											#DIV/0!	#DIV/0!
											#DIV/0!	#DIV/0!
											#DIV/0!	#DIV/0!
