# Supplementary material for: Structure-Activity Relationships of Novel Salicylaldehyde Isonicotinoyl Hydrazone (SIH) Analogs: Iron Chelation, Anti-Oxidant and Cytotoxic Properties
Source: PLoS One. 2014 Nov 13;9(11):e112059. doi: 10.1371/journal.pone.0112059 (PMC4231169; doi:10.1371/journal.pone.0112059)
Supplement: Data S1 — Raw data underlying the findings in this study. (ZIP) [file pone.0112059.s001.zip › Fe uptake.xlsx]

## Sheet: Sheet1
		15.3.2013	19.3.2013	22.3.2013	2013-09-11	2013-09-12	2013-09-17	2014-01-29	2014-02-06	2014-02-11	ave	sd			ave	sd
	Control	101.823	100.604	101.176	102.801	101.687	100.332	99.6803	103.042	101.699	100	4.89009		Control	100	4.89009
		98.4918	101.694	101.562	83.6829	97.2834	95.582	96.667	93.9062	101.052				DFO	89.5173	7.43891
		99.6852	97.7025	97.2621	113.516	101.029	104.086	103.653	103.052	97.2489				Dp44mT	5.69361	2.03093
	DFO	86.0356	81.7215	86.4499	89.5024	88.374	91.3224	91.5099	89.1789	89.0592	89.5173	7.43891		SIH	15.1161	1.63685
		90.4098	83.1164	88.6519	103.694	88.3499	90.4265	92.9619	78.0002	88.9979				redSIH	69.252	3.21557
		86.0081	82.9228	82.0369	116.153	96.5603	94.3184	92.4312	83.3592	85.415				2API	10.3367	2.33442
	Dp44mT	6.43886	7.5425	9.98235	2.74634	4.31449	3.50894	4.88572	5.93059	5.14559	5.69361	2.03093		7HII	11.5491	1.06378
		6.483	7.1891	9.82915	4.28552	4.37138	3.20805	5.11509	6.68417	4.1317				bHAPI	25.8669	2.90262
		8.10015	7.07942	9.62056	3.78124	4.84499	3.97152	5.08071	3.68855	5.76771				bHPPI	24.4693	3.62419
	SIH	11.531	13.7681	15.8284	15.5926	14.8132	15.0583	14.4058	15.6823	15.366	15.1161	1.63685		H16	85.6486	3.90239
		12.1165	16.5867	17.6694	18.6675	13.7012	13.5416	15.4774	16.2173	14.5375				H18	24.5695	3.3197
		12.4581	14.5689	17.1333	15.8219	15.9933	15.6656	15.6811	16.4491	13.8028				NHAPI	28.3988	5.57066
	redSIH	66.7879	70.3955	72.2288							69.252	3.21557		H17	18.2803	0.4993
		71.2146	72.587	66.503										H28	71.0149	3.17711
		70.1723	70.5602	62.8185										redHAPI	99.2756	5.68541
	2API	7.57642	11.0791	11.4484							10.3367	2.33442		redHPPI	100.354	9.59665
		7.50023	9.80201	13.8736										0	#DIV/0!	#DIV/0!
		8.35457	10.0077	13.3882										0	#DIV/0!	#DIV/0!
	7HII	10.832	11.1993	13.4851							11.5491	1.06378		0	#DIV/0!	#DIV/0!
		10.6942	11.0146	12.8799
		11.0496	10.504	12.2833
	bHAPI	21.772	23.2314	26.9195							25.8669	2.90262
		24.1418	25.3765	30.6861
		24.0218	27.7631	28.8899
	bHPPI	20.3349	23.1665	29.3068							24.4693	3.62419
		20.1699	22.3669	28.8143
		23.1427	24.0726	28.8494
	H16	78.2574	85.7192	87.497							85.6486	3.90239
		81.5418	88.9467	89.6939
		83.9989	89.7593	85.4231
	H18	19.387	24.3909	29.815							24.5695	3.3197
		21.7689	24.5294	28.7426
		22.1001	24.2973	26.0947
	NHAPI	22.4128	27.2872	32.9368							28.3988	5.57066
		22.1552	27.0195	38.0914
		25.3823	25.6508	34.6529
	H17							17.6177	18.6557	18.5181	18.2803	0.4993
								17.5609	17.8759	18.3032
								18.4324	19.0577	18.5013
	H28							75.9416	69.1956	67.633	71.0149	3.17711
								74.3505	74.2474	68.1116
								69.9991	71.8121	67.8431
	redHAPI				108.834	94.7922					99.2756	5.68541
					104.682	95.4822	96.4794
						100.755	93.9045
	redHPPI				114.518	89.9805	91.1241				100.354	9.59665
					115.293	98.1308	97.4545
						96.562	99.7702
											#DIV/0!	#DIV/0!
											#DIV/0!	#DIV/0!
											#DIV/0!	#DIV/0!
