# Supplementary material for: Structure-Activity Relationships of Novel Salicylaldehyde Isonicotinoyl Hydrazone (SIH) Analogs: Iron Chelation, Anti-Oxidant and Cytotoxic Properties
Source: PLoS One. 2014 Nov 13;9(11):e112059. doi: 10.1371/journal.pone.0112059 (PMC4231169; doi:10.1371/journal.pone.0112059)
Supplement: Data S1 — Raw data underlying the findings in this study. (ZIP) [file pone.0112059.s001.zip › log Pcalc.xlsx]

## Sheet: List1
Estimation of logarithm of Partition Coefficient [n-Octanol/Water] Log(p)
	Crippen's fragmentation: J.Chem.Inf.Comput.Sci.,27,21(1987)	Viswanadhan's fragmentation: J.Chem.Inf.Comput.Sci.,29,163(1989)	Broto's method: Eur.J.Med.Chem.- Chim.Theor.,19,71(1984)		průměr
SIH	1.64	1.83	1.05		1.50667
redSIH	0.94	1.29	0.8		1.01
redHAPI	1.25	1.71	1.27		1.41
redHPPI	1.74	2.18	1.72		1.88
BHAPI	2.03	2.25	1.9		2.06
BHPPI	2.69	2.88	2.36		2.64333
2API	0.68	0.83	0.52		0.676667
7HII	1.44	1.66	1.08		1.39333
H16	2.42	2.65	1.67		2.24667
H17	2.27	2.49	1.92		2.22667
H18	2.6	2.82	2.13		2.51667
H28	3.18	3.34	2.69		3.07
