# Supplementary material for: Structure-Activity Relationships of Novel Salicylaldehyde Isonicotinoyl Hydrazone (SIH) Analogs: Iron Chelation, Anti-Oxidant and Cytotoxic Properties
Source: PLoS One. 2014 Nov 13;9(11):e112059. doi: 10.1371/journal.pone.0112059 (PMC4231169; doi:10.1371/journal.pone.0112059)
Supplement: Data S1 — Raw data underlying the findings in this study. (ZIP) [file pone.0112059.s001.zip › Stability.xlsx]

## Sheet: List2
redHAPI
	t0	t0	t0	t1	t1	t1	t2	t2	t2	t3	t3	t3	t4	t4	t4	t5	t5	t5
% (uM)	98.654	99.3676	101.978	86.043	87.3662	82.8582	75.9718	77.2949	81.1807	67.4256	67.5602	65.9323	58.8096	57.1804	60.5443	50.4832	51.4762	51.9105
SD	1.75014			2.31718			2.7075			0.903554			1.6822			0.73166
prum	78749			67269.3			61541.7			52740.3			46339.7			40390.3
% (uM)	100			85.4225			78.1491			66.9727			58.8448			51.29
	t6	t6	t6	t7	t7	t7	t8	t8	t8	t9	t9	t9	t10	t10	t10
% (uM)	41.4304	42.4526	42.3815	37.3986	35.4379	37.6741	30.6645	32.4741	33.8468	25.7845	28.6746	26.3749	23.0517	23.7057	23.679
SD	0.570768			1.21934			1.59612			1.52701			0.370116
prum	33144			29008.7			25458.3			21218.7			18489.3
% (uM)	42.0882			36.8369			32.3285			26.9447			23.4788
redHPPI
	t0	t0	t0	t1	t1	t1	t2	t2	t2	t3	t3	t3	t4	t4	t4	t5	t5	t5
% (uM)	100.971	102.009	97.0195	90.1415	89.4658	85.5194	81.4729	82.0407	80.1669	71.1059	70.4536	69.5985	61.282	62.4632	61.499	56.1206	55.4839	52.8148
SD	2.63288			2.4965			0.960825			0.755949			0.628754			1.75393
prum	76955.7			68010			62508.7			54166			47518.7			42176.7
% (uM)	100			88.3756			81.2269			70.386			61.7481			54.8064
	t6	t6	t6	t7	t7	t7	t8	t8	t8	t9	t9	t9	t10	t10	t10
% (uM)	47.2103	47.3623	43.3288	43.5212	41.5044	39.8554	35.5205	37.0876	33.2932	29.7717	29.6781	28.6178	25.963	24.6064	23.893
SD	2.28611			1.83595			1.90674			0.640912			1.05154
prum	35374.3			32034.3			27165.7			22591			19101
% (uM)	45.9672			41.627			35.3004			29.3559			24.8208
redSIH
	t0	t0	t0	t1	t1	t1	t2	t2	t2	t3	t3	t3	t4	t4	t4	t5	t5	t5
% (uM)	97.7487	96.8466	105.405	86.1705	90	91.4503	80.3575	81.1252	83.8719	73.4138	73.3481	76.5055	66.2193	66.6464	69.1571	61.1127	58.9157	60.1957
SD	4.70234			2.72778			1.84773			1.80427			1.5873			1.10351
prum	66953.3			59727			54757.7			49828.3			45087			40222
% (uM)	100			89.2069			81.7848			74.4225			67.3409			60.0747
	t6	t6	t6	t7	t7	t7	t8	t8	t8	t9	t9	t9	t10	t10	t10
% (uM)	49.1447	52.6068	54.3588	45.4033	46.6907	43.9097	38.5044	38.7016	38.1803	34.7481	37.2379	35.6203	31.165	31.2964	28.8201
SD	2.65337			1.39179			0.263193			1.26335			1.39333
prum	34840.3			30353			25751.7			24015.3			20372
% (uM)	52.0367			45.3346			38.4621			35.8688			30.4272
H16
	t0	t0	t0	t1	t1	t1	t2	t2	t2	t3	t3	t3	t4	t4	t4	t5	t5	t5
% (uM)	100.05	100.243	99.707	49.0028	48.8049	47.1002	19.429	21.7439	20.9175	6.38995	7.92899	7.11393	0	0	0	0	0	0
SD	0.271641			1.04601			1.17313			0.769972			0			0
prum	370034			178736			76585.3			26436.3			0			0
% (uM)	100			48.3026			20.6968			7.14429			0			0
	t6	t6	t6	t7	t7	t7	t8	t8	t8	t9	t9	t9	t10	t10	t10
	0	0	0	0	0	0	0	0	0	0	0	0	0	0	0
prum	0			0			0			0			0
% (uM)	0			0			0			0			0
BHAPI
	t0	t0	t0	t1	t1	t1	t2	t2	t2	t3	t3	t3	t4	t4	t4	t5	t5	t5
% (uM)	103.957	91.9269	104.116	90.9152	83.2636	93.0652	80.523	72.4136	85.3365	72.8075	68.7541	73.6372	63.4818	59.1177	60.4874	56.5512	50.9112	58.0394
SD	6.99196			5.1517			6.53109			2.61288			2.23185			3.7602
prum	370461			330011			294236			265742			226088			204373
% (uM)	100			89.0813			79.4244			71.7329			61.029			55.1673
	t6	t6	t6	t7	t7	t7	t8	t8	t8	t9	t9	t9	t10	t10	t10
% (uM)	49.5502	44.7802	50.6175	45.6904	44.2843	48.5358	45.4531	46.5385	44.246	45.2774	43.1004	46.6929	44.4298	42.9957	46.8635
SD	3.10823			2.16596			1.14681			1.80968			1.95535
prum	178992			171042			168236			166795			165829
% (uM)	48.316			46.1702			45.4126			45.0236			44.763
BHPPI
	t0	t0	t0	t1	t1	t1	t2	t2	t2	t3	t3	t3	t4	t4	t4	t5	t5	t5
% (uM)	102.274	100.937	96.7889	90.5165	87.26	90.1061	79.9594	78.0265	79.7164	67.1797	68.0947	69.1482	52.3306	53.4966	52.2385	45.0836	48.0252	48.125
SD	2.86004			1.77359			1.05285			0.985069			0.701284			1.72784
prum	387653			346152			307153			264150			204249			182499
% (uM)	100			89.2942			79.2341			68.1408			52.6885			47.0779
	t6	t6	t6	t7	t7	t7	t8	t8	t8	t9	t9	t9	t10	t10	t10
% (uM)	43.0743	41.5075	42.8453	36.8144	39.903	39.8441	38.7014	36.6188	39.3465	36.558	35.9793	37.6396	33.8166	34.9483	36.3405
SD	0.846289			1.76646			1.42557			0.842729			1.26419
prum	164658			150618			148170			142368			135815
% (uM)	42.4757			38.8538			38.2222			36.7256			35.0351
7HII
	t0	t0	t0	t1	t1	t1	t2	t2	t2	t3	t3	t3	t4	t4	t4	t5	t5	t5
% (uM)	96.4153	99.2833	104.301	78.7474	82.7237	80.9821	68.6183	70.1947	74.2609	56.7448	60.5759	60.204	53.8607	52.4925	50.8625	49.7317	43.1699	47.2764
SD	3.99157			1.99327			2.91144			2.11271			1.50099			3.31536
prum	534057			431613			379312			316028			279874			249544
% (uM)	100			80.8177			71.0246			59.1749			52.4052			46.726
	t6	t6	t6	t7	t7	t7	t8	t8	t8	t9	t9	t9	t10	t10	t10
% (uM)	47.112	42.5776	42.3286	33.9842	39.7806	42.7372	36.3163	39.9907	37.0419	35.9173	34.1411	34.3778	34.6435	34.7571	31.502
SD	2.69268			4.45261			1.94603			0.964462			1.84739
prum	235018			207396			201783			185916			179626
% (uM)	44.0061			38.834			37.783			34.8121			33.6342
H28
	t0	t0	t0	t1	t1	t1	t2	t2	t2	t3	t3	t3	t4	t4	t4	t5	t5	t5
% (uM)	99.4535	99.1474	101.399	28.3662	23.5518	27.5289	7.69168	7.46803	7.16307	3.71538	3.39799	3.25808	0	0	0	0	0	0
SD	1.22127			2.57221			0.265344			0.234318			0			0
prum	370218			98042.3			27547.7			12799			0			0
% (uM)	100			26.4823			7.44092			3.45715			0			0
	t6	t6	t6	t7	t7	t7	t8	t8	t8	t9	t9	t9	t10	t10	t10
	0	0	0	0	0	0	0	0	0	0	0	0	0	0	0
prum	0			0			0			0			0
% (uM)	0			0			0			0			0
H17
	t0	t0	t0	t1	t1	t1	t2	t2	t2	t3	t3	t3	t4	t4	t4	t5	t5	t5
% (uM)	96.4845	100.861	102.654	91.0939	94.9627	94.3253	85.1252	88.6801	88.5205	79.3114	83.7557	81.6421	73.7613	78.6484	79.7901	71.068	76.9204	72.8696
SD	3.17381			2.07432			2.00792			2.22302			3.20245			2.99736
prum	492005			459831			430218			401327			380811			362211
% (uM)	100			93.4606			87.4419			81.5698			77.3999			73.6194
	t6	t6	t6	t7	t7	t7	t8	t8	t8	t9	t9	t9	t10	t10	t10
% (uM)	61.5419	69.8867	73.1948	61.5519	64.5695	67.5918	61.024	63.3858	61.7208	58.312	61.6486	61.8496	55.5271	62.1567	62.8736
SD	6.00515			3.01999			1.21351			1.98693			4.05044
prum	335586			317693			305257			298172			296117
% (uM)	68.2078			64.5711			62.0435			60.6034			60.1858
H18
	t0	t0	t0	t1	t1	t1	t2	t2	t2	t3	t3	t3	t4	t4	t4	t5	t5	t5
% (uM)	98.9013	100.131	100.968	96.0751	94.4809	96.6987	88.7507	90.8502	91.7341	86.1897	85.6357	86.3073	79.889	82.7217	84.7223	78.5859	82.4907	80.1209
SD	1.03961			1.14374			1.53241			0.358664			2.42857			1.96721
prum	448014			428981			405207			385490			369362			360200
% (uM)	100			95.7515			90.445			86.0442			82.4443			80.3991
	t6	t6	t6	t7	t7	t7	t8	t8	t8	t9	t9	t9	t10	t10	t10
% (uM)	75.3058	77.033	78.4857	70.1674	74.2215	75.2525	68.3239	70.7866	73.9883	69.0824	66.0608	71.7988	66.4865	68.7018	70.7303
SD	1.59188			2.68815			2.84019			2.87034			2.1226
prum	344709			328008			318238			309043			307515
% (uM)	76.9415			73.2138			71.0329			68.9807			68.6395
2API
	t0	t0	t0	t1	t1	t1	t2	t2	t2	t3	t3	t3	t4	t4	t4	t5	t5	t5
% (uM)	99.4413	101.704	98.855	65.8062	67.3871	60.4465	48.0151	44.4345	42.9425	36.4309	36.7922	37.7483	28.5482	28.7041	29.7013	23.8583	24.4615	21.4683
SD	1.5043			3.63769			2.60696			0.680705			0.625617			1.58298
prum	272052			175600			122779			100633			78853			63286.7
% (uM)	100			64.5466			45.1307			36.9905			28.9845			23.2627
	t6	t6	t6	t7	t7	t7	t8	t8	t8	t9	t9	t9	t10	t10	t10
% (uM)	19.4474	16.2491	19.6345	15.9719	15.3934	14.3399	14.5138	13.5026	11.4871	12.0087	11.5143	12.4189	10.5439	11.1074	9.43753
SD	1.90284			0.827457			1.54083			0.452955			0.849532
prum	50176.3			41447.3			35823.3			32593.7			28192.7
% (uM)	18.4437			15.2351			13.1678			11.9807			10.363
