# Supplementary material for: Structure-Activity Relationships of Novel Salicylaldehyde Isonicotinoyl Hydrazone (SIH) Analogs: Iron Chelation, Anti-Oxidant and Cytotoxic Properties
Source: PLoS One. 2014 Nov 13;9(11):e112059. doi: 10.1371/journal.pone.0112059 (PMC4231169; doi:10.1371/journal.pone.0112059)
Supplement: Data S1 — Raw data underlying the findings in this study. (ZIP) [file pone.0112059.s001.zip › tox, prot, prol.xlsx]

## Sheet: MCF7 72 hod
	H17												H28
	0	0.01	0.1	1	2	2.5	3	10	30	60			0	0.01	0.1	1	3	10	30	60	100
	100	108	96	99	77	34	24	18	25				100	93	93	96	82	77	62	43	16
	100	96	95	97	85		23	25	34				100	112	112	111	109	100	65	24	8
	100	104	86	98	45	70	23	11	32	37			100	90	112	100	105	94	64	34
	100	106	104	91	54	46	24	22	33	38			100	103	109	99	105	92	71	40
průměr	100	103.5	95.25	96.25	65.25	50	23.5	19	31	37.5			100	99.5	106.5	101.5	100.25	90.75	65.5	35.25	12
SD	0	5.25991	7.36546	3.59398	18.8392	18.3303	0.57735	6.0553	4.08248	0.707107			0	10.0167	9.11043	6.55744	12.3119	9.77667	3.87298	8.38153	5.65685

## Sheet: H9c2 tox 72
	H17												H28
	0	1	3	10	30	60	100	200					0	1	3	10	30	60	100
	100	106	103	94	79	0	0	0					100	102	97	98	98	87	57
	100	94	92	80	76	0	0	0					100	96	83	96	83	76	50
	100	86	86	78	68	0	0	0					100	92	83	86	91	84	40
	100	99	95	85	87	10	12	5					100	95	100	98	78	81	68
průměr	100	96.25	94	84.25	77.5	2.5	3	1.25					100	96.25	90.75	94.5	87.5	82	53.75
SD	0	8.4212	7.07107	7.13559	7.85281	5	6	2.5					0	3.63146	7.82224	4.97494	7.63217	4.06202	10.2072
						32.732
						32.404
						31.615

## Sheet: H9c2 prot 24
	H17													H28
	0	cp	1	3	10	30	60	100	200	300				0	cp	1	3	10	30	60	100
	100	0	0	0	0	7	62	68	47					100	0	0	0	0	0	0	0
	100	5	0	0	0	45	71	69	66	65				100	7	11	11	12	10	10	9
	100	0	0	0	0	42	71	78	54	74				100	0	0	0	0	0	0	0
	100	0	0	0	1	65	83	83	68	81				100	0	0	0	0	0	0	0
průměr	100	1.25	0	0	0.25	39.75	71.75	74.5	58.75	73.3333				100	1.75	2.75	2.75	3	2.5	2.5	2.25
SD	0	2.5	0	0	0.5	24.1022	8.61684	7.23418	9.97914	8.02081				0	3.03109	4.76314	4.76314	5.19615	4.33013	4.33013	3.89711
									52.203
									42.493
									42.825
									32.766
									42.5718
									7.93692
