# Supplementary material for: Structure-Activity Relationships of Novel Salicylaldehyde Isonicotinoyl Hydrazone (SIH) Analogs: Iron Chelation, Anti-Oxidant and Cytotoxic Properties
Source: PLoS One. 2014 Nov 13;9(11):e112059. doi: 10.1371/journal.pone.0112059 (PMC4231169; doi:10.1371/journal.pone.0112059)
Supplement: Data S1 — Raw data underlying the findings in this study. (ZIP) [file pone.0112059.s001.zip › Toxicity and protection.xlsx]

## Sheet: SIH tox
0	10	20	30	50	80	100	200	300				0	10	20	30	50	80	100	200	300
100	84.13	80.43	73.41	56.21	46.31	28.63	18.8	8.16			1	100	84.3925	75.7875	65.7475	49.1688	34.8312	21.5212	16.0912	11.935
100	81.99	73.07	65.54	49.06	41.53	26.75	23.64	12.69			2	100	83.1163	78.8275	67.47	54.1137	37.27	26.98	16.4037	12.4088
100	79.6	70.7	59.47	41.99	27.75	17.27	15.24	11.59			3	100	83.0888	76.555	68.2037	54.185	37.5337	24.5625	18.9363	12.025
100	91.16	69.24	63.38	47.02	31.18	23.03	13.01	13.03			4	100	86.9825	75.3787	63.53	48.0375	34.695	27.8138	16.4112	12.5713
100	86.4	72.99	56.96	42.97	31.6	16.62	12.55	10.59			průměr	100	84.395	76.6372	66.2378	51.3762	36.0825	25.2194	16.9606	12.235
100	80.6	78.3	65.72	46.78	31.08	21.34	15.11	12.98			SD	0	1.82908	1.53946	2.07813	3.23539	1.5283	2.82478	1.3255	0.304058
100	86.28	76.07	66.58	47.95	31.22	19.7	14.45	12.93
100	84.98	85.5	74.92	61.37	37.98	18.83	15.93	13.51
100	78.08	79.98	72.37	60.86	42.54	23.4	26.53	10.63
100	81.93	77.86	72.39	55.74	41.36	28.77	23.42	16.08
100	76.04	73.37	66.66	60.25	27.77	30.47	17.61	11.51
100	78.72	91.87	57.73	44.5	35.28	20.85	11.85	12.7
100	79.48	73.48	52.33	41.19	32.63	25.39	9.84	10.49
100	80.67	79.43	67.29	48.95	34.16	26.72	14.41	12.54
100	93.81	72.03	74.36	48.72	39.57	23.57	11.89	12.31
100	96.2	82.6	76.63	72.7	44.85	36.67	15.68	13.01
100	81.93	77.86	72.39	55.74	41.36	28.77	23.42	16.08
100	76.04	73.37	66.66	60.25	27.77	30.47	17.61	11.51
100	91.16	69.24	63.38	47.02	31.18	23.03	13.01	13.03
100	86.4	72.99	56.96	42.97	31.6	16.62	12.55	10.59
100	84.98	85.5	74.92	61.37	37.98	18.83	15.93	13.51
100	78.08	79.98	72.37	60.86	42.54	23.4	26.53	10.63
100	84.13	80.43	73.41	56.21	46.31	28.63	18.8	8.16
100	81.99	73.07	65.54	49.06	41.53	26.75	23.64	12.69
100	80.67	79.43	67.29	48.95	34.16	26.72	14.41	12.54
100	79.48	73.48	52.33	41.19	32.63	25.39	9.84	10.49
100	93.81	72.03	74.36	48.72	39.57	23.57	11.89	12.31
100	88.48	74.92	59.56	60.25	41.36	29.39	21.8	13.93
100	88.01	75.61	55.7	44.5	27.77	28.95	18.4	13.04
100	93.81	77.07	53.1	41.19	35.28	30.28	16.57	11.62
100	92.2	75.61	71.1	48.95	32.63	25.02	15.44	13.89
100	79.4	74.88	74.8	50.55	34.16	33.19	22.94	12.75

## Sheet: SIH prot
0	0	0,3	1	3	10	30	100					0	0	0,3	1	3	10	30	100			0	0	0,3	1	3	10	30	100		ic50
100	-1.89	-5.84	10.9	28.49	52.66	75.67	57.86				1	100	-2.73375	-4.7975	11.9125	29.0487	55.55	71.4275	56.6625		1	100	0	0	11.9125	29.0487	55.55	71.4275	56.6625		7.816
100	-2.04	-2.66	12.9	29.82	52.71	76.33	59.41				2	100	-3.4	2.49375	3.23	36.8975	67.505	78.0175	47.38		2	100	0	2.49375	3.23	36.8975	67.505	78.0175	47.38		6.041
100	-2.75	-7.48	10.21	28.57	53.65	75.04	57.39				3	100	0.2875	3.435	3.58875	38.0338	55.55	54.63	52.0738		3	100	0.2875	3.435	3.58875	38.0338	55.55	54.63	52.0738		7.7278
100	-1.04	-3.19	13.14	30.1	57.68	69.54	55.96				4	100	1.2625	-2.08714	10.6729	32.5243	68.5662	61.8714	49.3886		4	100	1.2625	0	10.6729	32.5243	68.5662	61.8714	49.3886		5.3761
100	-3.83	-7.64	11.38	28.43	55.34	67.03	46.27				5	100	1.72375	1.27625	5.85	35.8563	55.55	70.1875	62.8475		5	100	1.72375	1.27625	5.85	35.8563	55.55	70.1875	62.8475		6.8183
100	-4.24	-3.66	13.15	30.06	57.94	69.04	56.49				6	100	1.4175	0.06875	2.5525	34.22	55.55	71.5187	69.6413		6	100	1.4175	0.06875	2.5525	34.22	55.55	71.5187	69.6413		7.1688
100	-4.23	-5.16	10.8	27.85	58.33	67.62	55.64				7	100	-2.45625	-0.29625	2.97875	35.4225	55.55	70.7275	69.1962		7	100	0	0	2.97875	35.4225	55.55	70.7275	69.1962		6.9637
100	-1.85	-2.75	12.82	29.07	56.09	71.15	64.28				8	100	0.51625	0.1275	0.48375	34.5225	68.5662	59.6788	68.3588		8	100	0.51625	0.1275	0.48375	34.5225	68.5662	59.6788	68.3588		6.2376
100	-3.05	1.82	4.23	36.77	69.69	74.19	54.24				9	100	0.325	-0.12875	3.15125	37.7737	58.6543	63.4563	70.2837		9	100	0.325	0	3.15125	37.7737	58.6543	63.4563	70.2837		6.471
100	-5.34	3.38	4.45	37.51	67.35	78.6	46.97				10	100	-2.87875	3.49	4.985	37.0287	51.9975	64.31	45.3725		10	100	0	3.49	4.985	37.0287	51.9975	64.31	45.3725		8.2074
100	-8.34	1.11	1.26	34.18	65.9	78.41	42.74				11	100	-3.13875	2.80125	2.685	34.6013	51.9975	65.16	47.0613		11	100	0	2.80125	2.685	34.6013	51.9975	65.16	47.0613		8.8119
100	-6.24	3.72	5.02	39.02	69.9	78.2	45.42				průměr	100	-0.825	0.58026	4.73549	35.0845	58.6397	66.4532	58.0242		průměr	100	0.502955	1.24477	4.73549	35.0845	58.6397	66.4532	58.0242		7.05815
100	-0.99	1.13	2.01	39.93	63.35	78.13	41.89				SD	0	2.06756	2.51928	3.52549	2.60747	6.41588	6.62021	10.2251		SD	0	0.651669	1.50502	3.52549	2.60747	6.41588	6.62021	10.2251		1.01881
100	-1.56	3.76	4.82	37.28	65.9	76.81	48.33
100	-1.34	2.1	0.98	33.48	69.96	76.2	47.88
100	-0.34	2.93	3.07	37.01	67.99	83.6	51.57
100	-0.96	2.37	3.16	37.58	52.66	71.02	48.69
100	0.12	3.78	5.02	38.27	52.71	73.34	53.35
100	0.45	1.47	1.64	36.22	53.65	69.36	51.34
100	0.27	4.59	5.47	41.55	57.68	37.4	51.42
100	0.95	1.64	1.9	39.36	55.34	36.06	49.95
100	0.45	5.14	5.78	39.28	57.94	42.37	56.63
100	0.34	3.87	2.09	34.07	58.33	66.51	50.36
100	0.68	4.62	3.65	37.94	56.09	40.98	54.85
100	0.97	-3.64	15.07	32.9	67.59	55.44	45.88
100	0.46	-0.94	17.19	32.82	62.7	63.53	51.38
100	0.45	-3.62	13.19	31.07	70.06	58.96	47.53
100	0.63	0.4	0.58	34.3	66.16	58.34	44.71
100	0.43	-4.48	13.25	32.58	69.19	63.4	50.56
100	0.87	1.34	1.67	34	68.45	68.62	54.87
100	2.08	-3.67	13.76	30	72.2	64.81	50.79
100	4.21				72.18
100	0.45	-0.56	18.14	34.24	52.66	70.84	60.29
100	3.59	4.25	4.55	37.81	52.71	74.92	64.9
100	4.32	-0.48	16.34	33.04	53.65	71.83	65.98
100	3.22	3.14	4.2	40.36	57.68	71.04	66.9
100	0.87	-0.89	-0.29	35.92	55.34	66.41	65.52
100	0.34	3.97	2.85	36.32	57.94	71.18	64.62
100	0.27	-1.04	-0.78	32.65	58.33	67.04	58.56
100	0.73	1.82	1.79	36.51	56.09	68.24	56.01
100	0.54	-5.78	11.54	30.34	52.66	75.64	71.33
100	3.67	-0.96	1.88	35.1	52.71	73.54	75.65
100	2.83	-0.65	0.42	34.39	53.65	70.28	65.29
100	2.99	2.21	3.14	36.31	57.68	68.61	71.42
100	4.23	-1.54	0.2	33.61	55.34	67.39	69.1
100	5.47	4.58	2.12	35.68	57.94	71.86	64.87
100	-3.05	0.41	0.08	33.24	58.33	72.1	71.83
100	-5.34	2.28	1.04	35.09	56.09	72.73	67.64
100	-8.34	-4.98	13.5	31.2	52.66	69.73	71.08
100	-6.24	0.67	3.11	36.71	52.71	67.71	76.69
100	-0.99	0.75	0.32	35.11	53.65	63.55	73.44
100	-1.56	0.37	2.55	39.17	57.68	66.37	62.14
100	-1.34	0.08	1.22	36.86	55.34	74.11	61.85
100	-0.34	2.08	2.51	36.14	57.94	73.84	64.33
100	-0.96	-0.31	0.45	32.85	58.33	73.99	66.26
100	0.12	-1.03	0.17	35.34	56.09	76.52	77.78
100	0.45	-4.16	-2.64	31.86	67.59	69.86	72.82
100	0.27	4.38	1.59	35.42	62.7	69.68	76.94
100	0.95	-0.57	-0.75	33.5	70.06	53.03	63.62
100	0.45	1.1	3.5	36.46	66.16	68.7	66.86
100	0.27	-0.9	0.27	33.87	69.19	69.68	67.07
100	0.95	3.46	2.09	38.79	68.45	54.87	66.08
100	0.45	-0.1	-0.92	33.97	72.2	55.34	61.54
100	0.34	-2.19	0.73	32.31	72.18	36.27	71.94
100	0.68	-3.1	-1.87	36.03	48.11	56.36	71.33
100	0.97	2.42	3.09	39.55	66.45	69.03	79.08
100	0.46	-0.51	4.07	38	66.15	53.38	65.68
100	0.45	3.36	2.56	41.03	58.85	66.64	65.99
100	0.63	-0.75	1.63	39.95	49.16	64.01	64.69
100	0.43	1.33	2.29	41.2	57.99	68.24	76.67
100	0.87	0.42	0.3	38.02	63.87	66.29	74.85
100	-1.89	-4.2	13.14	28.41		63.7	63.98
100	-2.04	2.01	3.38	37.93	47.27	60.97	40.11
100	-2.75	3.92	5.74	38.74	64.68	61.49	44.06
100	-1.04	3.04	4.64	35.95	51.2	66.32	48.96
100	-3.83	3.56	4.97	37.76	47.38	69.48	49.59
100	-4.24	1.67	2.52	35.73	49.49	60.18	46.35
100	-4.23	4.97	6.23	37.63	53.15	66.44	45.87
100	-1.85	4.63	7.77	35.23	53.27	64.19	44.75
100	-3.05	4.12	4.63	37.26	49.54	65.41	43.29
100	-5.34	2.89	1.37	36.07	47.27	64.27	42.02
100	-8.34	3.83	3.52	38.19	64.68	63.42	41.59
100	-6.24	1.2	1.99	35.14	51.2	69.13	48.44
100	-0.99	3.28	3.81	37.45	47.38	56.67	59.25
100	-1.56	0.77	1.64	35.08	49.49	67.93	44.79
100	-1.34	5.52	4.58	21.38	53.15	69.63	48.38
100	-0.34	1.84	1.21	35.75	53.27	64.56	48.09
100	-0.96	3.08	3.36	37.75	49.54	65.67	43.93

## Sheet: rSIH prot
0	0	1	10	100	1000							0	0	1	10	100	1000
100	-5.25	-4.06	-3.98	-2.26	-3.3						1	100	0.8975	-2.5125	-2.83875	-2.32875	-2.99375
100	4.15	0.71	2.35	-0.33	-1.89						2	100	0.69375	-3.19625	-4.21375	-3.6475	-4.56375
100	-1.59	-3.94	-3.38	-2.61	-4.26						3	100	0.72875	-5.125	-4.62625	-5.02	-3.70625
100	4.55	-0.22	-1.27	-2.62	-1.51						4	100	-0.365	-2.485	-3.6325	-3.785	-3.47125
100	0.1	-2.32	-3.95	0.66	-4.43						průměr	100	0.48875	-3.32969	-3.82781	-3.69531	-3.68375
100	4.37	-3.33	-4.2	-3.78	-1.41						SD	0	0.576076	1.24127	0.775208	1.1004	0.657308
100	-1.61	-4.72	-5.07	-5.21	-5.14
100	2.46	-2.22	-3.21	-2.48	-2.01
100	4.2	-4.73	-4.79	-5.06	-4.48
100	-1.69	0.97	-2.16	-1.75	-1.97							0	0	1	10	100	1000
100	-1.59	-5.77	-7.19	-6.01	-5.1						1	100	0.8975	0	0	0	0
100	3.92	-1.01	-2.25	-2.51	-2.94						2	100	0.69375	0	0	0	0
100	-1.77	-5.55	-6.56	-6.23	-7.45						3	100	0.72875	0	0	0	0
100	1.99	-0.94	-2.41	-1.12	-3.08						4	100	0	0	0	0	0
100	-1.59	-6.66	-6.17	-5.56	-6.89						průměr	100	0.58	0	0	0	0
100	2.08	-1.88	-2.18	-0.94	-4.6						SD	0	0.396767	0	0	0	0
100	2.34	-6.59	-5.19	-7.77	-4.9
100	2.1	-1.21	-1.56	-3.31	-0.39
100	-1.5	-6.87	-7.2	-6.17	-5.37
100	2.71	-2.57	-3	-3.11	-1.56
100	-1.6	-6.81	-5.67	-4.76	-4.54
100	-1.29	-3.04	-2.88	-1.65	-1.59
100	1.48	-7.32	-6.32	-5.62	-6.4
100	1.59	-6.59	-5.19	-7.77	-4.9
100	4.55	-1.21	-1.56	-3.31	-0.39
100	-0.1	-0.22	-1.27	-2.62	-1.51
100	-4.37	-4.73	-4.79	-5.06	-4.48
100	2.06	0.97	-2.16	-1.75	-1.97
100	-1.59	-5.77	-7.19	-6.01	-5.1
100	-2.08	-1.01	-2.25	-2.51	-2.94
100	-2.34	-5.55	-6.56	-6.23	-7.45
100	0.95	-2.36	-3.28	-2.79	-3.93

## Sheet: rHAPI prot
0	0	1	10	100	1000							0	0	1	10	100	1000
100	1.08	0	8.13	1.17	0.26						1	100	1.905	0.9225	1.95625	-0.0442857	0.76
100	3.93	0	5.99		7.37						2	100	1.49125	0.79	2.6175	1.12	1.9675
100	0.98	3.8	5.65	-0.45	1.05						3	100	2.21125	2.66375	1.68375	0.515	1.1225
100	1.37	3.96	2.36	3.7	1.42						4	100	2.51625	3.2975	0.69125	-0.285	-0.285
100	0.89	0.76	-3.18	-1.19	-1.21						průměr	100	2.03094	1.91844	1.73719	0.326429	0.89125
100	1.38	1.7	-1.08	-0.89	0.33						SD	0	0.43786	1.25467	0.799954	0.626256	0.933199
100	4.1	-3.71	-3.34	-2.74	-2.68
100	1.51	0.87	1.12	0.09	-0.46
100	1.36	1.32	1.65	1.56	1.67							0	0	1	10	100	1000
100	1.91	4.04	5.97	3.3	6.62						1	100	1.905	0.9225	1.95625	0	0.76
100	1.38	-1.45	-0.69	0.92	1.04						2	100	1.49125	0.79	2.6175	1.12	1.9675
100	1.63	2.46	5.64	2.3	2.83						3	100	2.21125	2.66375	1.68375	0.515	1.1225
100	1.25	-1.59	2.34	-1.15	-0.13						4	100	2.51625	3.2975	0.69125	0	0
100	1.75	3.91	5.2	4.71	3.9						průměr	100	2.03094	1.91844	1.73719	0.40875	0.9625
100	1.16	-2.59	-1.7	-1.81	-1.14						SD	0	0.43786	1.25467	0.799954	0.532703	0.817116
100	1.49	0.22	2.53	-0.87	0.95
100	1.24	-2.43	-0.61	1.3	-0.64
100	1.52	8.51	4.9	-0.66	2.42
100	3.41	5.03	-1.6	-0.5	-0.44
100	3.82	0	1.21	0.45	2.99
100	1.25	5.26	-2.43	-0.42	-1.81
100	3.73	1.01	8.51	5.2	3.61
100	1.26	3.93	5.03	-0.73	-1.14
100	1.46	0	-1.54	-0.52	3.99
100	3.57	-2.26	4.94	0.89	0.89
100	1.78	1.1	-0.74	0.22	0.22
100	3.4	8.7	4.87	-3.05	-3.05
100	1.64	-3.14	-1.05	2.71	2.71
100	3.4	8.64	-0.85	-2.56	-2.56
100	1.51	6.83	0.89	0.92	0.92
100	1.18	7.42	0.22	-2.66	-2.66
100	3.65	-0.91	-2.75	1.25	1.25

## Sheet: rHPPI prot
0	0	1	10	100	1000							0	0	1	10	100	1000
100	5.41	-4.77	-5.87	-4.17	-3.49						1	100	3.10375	-3.7	-3.94	-3.2325	-2.37
100	4.28	-0.74	-1.21	-0.24	-2.84						2	100	1.915	-3.71	-3.06625	-2.87875	-2.2625
100	1.64	-5.43	-5.56	-5.13	-4.86						3	100	1.41875	-4.32125	-3.44875	-3.55625	-3.16875
100	4.69	-1.56	-2.06	-1.46	0.29						průměr	100	2.14583	-3.91042	-3.485	-3.2225	-2.60042
100	0.11	-5.73	-6.05	-5.63	-0.87						SD	0	0.865892	0.355827	0.438001	0.338861	0.495117
100	4.51	-2.16	-1.64	-0.88	-0.93
100	1.66	-6.46	-6.23	-5.27	-5.1
100	2.53	-2.75	-2.9	-3.08	-1.16
100	4.34	-3.23	-2.45	-2.83	-2.88							0	0	1	10	100	1000
100	1.75	-1.33	1.39	1.3	1.15						1	100	3.10375	0	0	0	0
100	1.64	-4.06	-4.42	-3.06	-2.36						2	100	1.915	0	0	0	0
100	4.04	-1.89	-2.41	-2.26	-1.34						3	100	1.41875	0	0	0	0
100	1.82	-5.78	-4.65	-4.41	-2.6						průměr	100	2.14583	0	0	0	0
100	-2.05	-2.66	-2.14	-2.72	-2.59						SD	0	0.865892	0	0	0	0
100	1.64	-6.93	-5.7	-5.8	-6.08
100	2.14	-3.8	-4.15	-3.25	-1.4
100	2.41	-5.86	-0.8	-4.98	-1.78
100	2.17	-2.15	0.14	0.91	-0.43
100	1.55	-5.34	-5.34	-4.11	-4.71
100	2.79	-2.71	-3.21	-3	-1.89
100	1.65	-5.46	-4.92	-4.83	-3.99
100	1.33	-2.82	-3.64	-3.35	-2.71
100	-1.53	-6.09	-5.89	-5.32	-6.12
100	0.98	-4.14	-3.93	-3.77	-3.72

## Sheet: bHAPI prot
0	0	0,3	1	3	10	30	100					0	0	0,3	1	3	10	30	100
100	-6.88	-3.5	-1.23	0.86	28.62	42.7	5.48				1	100	0.595	-1.49375	-0.91	-0.555	28.7825	42.4475	3.355
100	-3.49	1.48	1.45	2.48	27.48	46.37	4.48				2	100	-0.88375	0.6875	-0.00375	1.0025	27.5538	44.5862	1.0125
100	3.24	-1.61	-2.75	-3.09	19.61	40.68	0.84				3	100	-1.6425	0.175	-0.0625	-0.4525	19.0612	46.33	0.7075
100	4.65	-4.12	1.53	1.59	28.68	43.14	3.24				4	100	-0.71875	-0.96625	-0.75125	-1.10875	24.6125	45.8787	0.5775
100	3.86	-2.53	-2.19	-1.86	21.99	40.72	4.02				5	100	-0.375	-3.59	-2.91125	-3.19375	35.9838	61.1437	2.91875
100	-2.82	1.15	1.09	0.04	30.65	43.84	1.92				6	100	0.532857	-2.56857	-2.57143	-2.70571	35.9386	60.9357	0.417143
100	2.89	-2.77	-4.15	-4.53	42.13	39.4	6.86				7	100	-0.02	-2.6175	-1.0175	-2.44875	36.5338	61.4725	1.11625
100	3.31	-0.05	-1.03	0.07	31.1	42.73	0				8	100	0.01875	-1.435	-1.5125	-1.39625	38.6612	49.7788	2.1475
100	-7.13	-2.39	2.06	0.92	35.43	45.76	0.56				průměr	100	-0.311674	-1.47607	-1.21752	-1.35728	30.8909	51.5717	1.53152
100	-5.13	3.48	1.03	1.91	41.1	50.14	1.81				SD	0	0.755705	1.44589	1.06557	1.38751	6.95472	8.21568	1.12769
100	2.78	0.86	-1.14	1.97	27.23	43.93	3.29
100	2.97	1.51	0.98	1.59	26.81	47.21	1.96
100	3.37	-2.1	-2.33	-1.03	25.24	42.93	-1.19
100	-4.46	2.34	1.44	2.37	19.42	43.37	1.97
100	5.33	0.69	-2.55	-0.38	23.92	39.66	-2					0	0	0,3	1	3	10	30	100
100	-4.8	1.11	0.48	0.67	21.28	43.69	1.7				1	100	0.595	0	0	0	28.7825	42.4475	3.355
100	-5.42	-0.82	-0.45	-2.18	14.62	46.76	-0.79				2	100	0	0.6875	0	1.0025	27.5538	44.5862	1.0125
100	-4.57	0.92	1.58	1.41	23.68	48.06	4.2				3	100	0	0.175	0	0	19.0612	46.33	0.7075
100	3.5	-1.27	-2.93	-2.63	12.96	45.42	-1.1				4	100	0	0	0	0	24.6125	45.8787	0.5775
100	-5.97	0.6	1.2	2.56	23.18	46.27	1.52				5	100	0	0	0	0	35.9838	61.1437	2.91875
100	4.66	-2.29	-0.64	-0.55	17.21	45.19	-1.39				6	100	0.532857	0	0	0	35.9386	60.9357	0.417143
100	-4.32	4.46	2.74	1.5	23.63	49.45	2.81				7	100	0	0	0	0	36.5338	61.4725	1.11625
100	-5.05	-1.8	-2.77	-4.2	21.29	44.4	-0.57				8	100	0.01875	0	0	0	38.6612	49.7788	2.1475
100	4.03	1.6	0.77	0.47	15.92	45.09	0.98				průměr	100	0.143326	0.107813	0	0.125312	30.8909	51.5717	1.53152
100	-4.38	-3.21	-1.25	-1.83	16.63	43.11	-1.55				SD	0	0.260213	0.242102	0	0.354437	6.95472	8.21568	1.12769
100	-3.17	0.96	0.29	0.56	20.5	47.49	1.71
100	1.34	-1.81	-2.5	-2.88	21.53	43.58	-0.78
100	2.22	0.04	0.46	1.44	30.34	44.09	1.25
100	2.43	-3.77	-1.11	-2.94	25.66	54.51	2.7
100	-2.44	2.32	1.55	0.67	24.16	41.56	0.97
100	-4.19	-2.82	-3.42	-3.33	26.21	42.66	-2.51
100	2.44	0.56	-0.03	-0.56	31.87	50.03	2.83
100	1.02	-1.85	7.32	0.28	37.17	60.91	1.12
100	-1.35	-3.26	0.37	-3.32	33.77	57.16	4.59
100	1.21	-5.07	-4.82	-4.49	30.39	69.48	0.87
100	1.38	-2.94	1.45	-2.96	40.55	59.56	2.03
100	1.19	-5	-4.25	-2.79	41.96	63.73	7.08
100	-1.27	-1.32	-0.78	-3.25	41.69	60.27	-0.78
100	1.25	-3.79	-5.11	-4.9	36.08	56.53	8.45
100	0.79	-3.41	-4.2	-3.69	24.15	67.14	0.85
100	-6.2	-3.93	-5.95	-0.15	39.28	55.28	0.26
100	-1.39	-1.73	-1.46	-2.07	41.2	60.83	-1.36
100	1.27	-2.06	-3.84	-2.51	37.43	57.74	-0.25
100	0.88	-2.85	-1.65	-2.06	27.92	65.65	-0.92
100	1.43	-1.76	-1.92	-3.57	38.72	65.44	1.81
100	-1.11	-1.99	-0.13	-0.81	36.88	58.37	0.56
100	1.31	-4.22	-5.29	-4.24	35.32	62.52	-0.19
100	1.34	-3.37	-3.71	-3.68	34.1	56	3.27
100	1	-3.68	0.59	-2.77	37.64	68.12	-0.34
100	-1.21	-2.51	-1.68	-1.65	27.58	60.64	4.42
100	1.31	-3.03	-0.1	-2.22	40.56	57.71	-0.96
100	1.43	1.75	-2.49	-2.7	38.7	63.43	2.21
100	0.42	-3.51	3.2	-1.71	42.01	58.95	-1.2
100	-0.58	-1.64	-1.09	-1.27	38.18	59.92	-0.02
100	-1.32	-4.53	-2.98	-4.59	29.37	57.19	3.95
100	-1.21	-3.79	-3.59	-2.68	38.23	65.82	0.87
100	2.27	-1.08	-2.49	-0.21	28.67	53.42	2.57
100	-0.57	0.24	0.65	0.66	38.36	42.94	-0.9
100	-1.44	-3.25	-1.95	-2.01	43.98	53.39	3.66
100	-1.42	-0.37	-0.28	-0.83	43.2	46.34	-0.7
100	0.61	-3.07	-1.47	-3.08	39.06	50.8	2.76
100	-0.71	-0.27	-1.25	-0.9	40.79	40.22	6.54
100	1.18	-2.61	-3.08	-3.34	37.33	54.38	2.61
100	0.23	-1.07	-2.23	-1.46	37.9	56.74	0.64

## Sheet: bHPPI prot
0	0	0,3	1	3	10	30	100					0	0	0,3	1	3	10	30	100
100	0.85	-3.1	-0.92	17.78	42.32	64.93	69.48				1	100	-1.91375	0.07875	-0.01625	18.0137	51.4875	70.1787	72.1025
100	0.54	2.17	2.26	20.79	45.1	72.38	71.11				2	100	-3.7175	0.62625	0.41125	18.5675	48.8475	73.0225	73.4
100	-2.19	-1.62	-0.64	17.75	50.76	74.06	72.89				3	100	-0.2525	-3.535	-3.92429	15.3087	44.1543	64.5288	69.4186
100	-4.67	2.26	1.31	19.71	51.01	72.38	76.54				4	100	0.76875	-3.955	-2.82125	14.6037	39.995	64.2325	65.6025
100	3.22	-2.07	-1.09	15.66	36.08	68.51	68.01				5	100	1.4325	-0.575	-0.7075	17.9475	50.2762	67.9038	67.0437
100	-4.37	2.19	0.95	18.87	66.76	73.17	76.71				6	100	-2.88429	1.91571	0.112857	19.49	53.2929	67.53	70.16
100	-4.88	-1.97	-2.99	14.99	51.94	68.51	70.12				průměr	100	-1.09446	-0.907381	-1.15753	17.3219	48.0089	67.8994	69.6212
100	-3.81	2.77	0.99	18.56	67.93	67.49	71.96				SD	0	2.065	2.34935	1.78902	1.92683	4.99891	3.35814	2.95163
100	-8.45	-2.87	-2.25	19.9	35.83	77.76	72.81
100	-4.27	2.33	3.25	20.13	47.45	78.16	76.34
100	2.03	-0.64	-0.78	16.5	55.94	67.57	74.64
100	-5.02	3.29	3.04	20.49	55.66	68.07	77.93					0	0	0,3	1	3	10	30	100
100	2.76	-1.55	-2.24	15.53	52.87	76.9	71.17				1	100	0	0.07875	0	18.0137	51.4875	70.1787	72.1025
100	-6.45	2.67	2.26	19.93	54.9	68.3	73.3				2	100	0	0.62625	0.41125	18.5675	48.8475	73.0225	73.4
100	-5.22	-1.04	-2.72	15.91	48.28	80.87	71.45				3	100	0	0	0	15.3087	44.1543	64.5288	69.4186
100	-5.12	2.82	2.73	20.15	39.85	66.55	69.56				4	100	0.76875	0	0	14.6037	39.995	64.2325	65.6025
100	-1.15	-7.11	-6.44	13.81	44.45	70.31	74.68				5	100	1.4325	0	0	17.9475	50.2762	67.9038	67.0437
100	1.68	-3.04	-2.75	15.62	49.24	68.25	63.98				6	100	0	1.91571	0.112857	19.49	53.2929	67.53	70.16
100	-1.59	-4.11	-4.02	14.9	47.38	58.75	63.42				průměr	100	0	0.436786	0.0873512	17.3219	48.0089	67.8994	69.6212
100	1.59	-2		17.19		57.9	80.6				SD	0	0.605879	0.764678	0.164974	1.92683	4.99891	3.35814	2.95163
100	-1.45	-3.71	-4.6	13.73	34.39	61.19	76.42
100	-1.71	-1.21	-1.9	16.68	41.36	66.85	61.94
100	1.6	-3.86	-4.57	13.54	42.06	62.31
100	-0.99	-3.24	-3.19	17	50.2	70.67	64.89
100	-0.92	-5.37	-3.69	13.82	32.73	70.33	72.97
100	1.58	-2.8	-2.52	15.47	43.89	61.19	59.93
100	-1.58	-4.82	-2.68	14.84	42.44	66.55	58.17
100	1.52	-2.01	-1.94	14.47	41.34	60.12	55.49
100	1.66	-4.77	-2.17	16.41	35.61	58.23	64.93
100	1.43	-2.69	-1.35	14.82	39.05	61.51	68.72
100	1.37	-5.55	-4.82	12.19	43.34	61.8	68.13
100	1.09	-3.63	-3.4	14.81	41.56	74.13	76.48
100	1.15	2.17	-0.92	13.73	55.94	67.57	63.98
100	1.68	-1.62	2.26	16.68	55.66	68.07	63.42
100	1.59	2.26	-0.64	13.54	52.87	76.9	74.64
100	1.59	-3.71	1.67	17	41.36	66.85	61.94
100	1.45	-1.21	-2.38	16.69	42.06	62.31	55.2
100	1.71	-3.86	0.82	13.22	51.94	61.51	68.13
100	1.6	2.33	-3.05	20.7	66.76	73.17	76.71
100	0.99	-0.64	-3.42	21.85	50.2	67.57	72.89
100	0.85	1.85	-0.92	23.9	41.36	66.85	63.42
100	0.54	8.02	2.26	13.54	42.06	62.31	80.6
100	0.22	4.2	-0.64	20.89	41.36	66.85	68.13
100	-4.67	-0.21	1.31	14.84	51.01	72.38	76.71
100	-3.22	4.25	-1.09	19.88	54.12	68.51	55.49
100	-4.37	6.33	0.95	18.87	66.76	73.17	64.93
100	-4.88	-5.55	-2.99	27.62	57.29	61.19	68.72
100	-3.81	-3.63	0.99	20.79	60.45	68.3	76.54

## Sheet: 2API prot
0	0	0,3	1	3	10	30	100					0	0	0,3	1	3	10	30	100
100	0.41	-2.4	-2.33	16.69	50.45	58.57	32.13				1	100	1.335	-0.555	-0.45	19.5963	56.2913	64.2463	27.035
100	0.41	0.91	0.34	20.86	61.32	63.08	20.29				2	100	1.93875	-0.3375	-0.07875	24.2488	52.2787	70.9237	26.5738
100	0.28	-2.16	-1.21	21.67	57.15	62.85	31.56				3	100	1.21875	-1.92375	-1.75375	31.2188	68.8687	74.6125	36.1575
100	0.18	0.89	1.28	15.53	60.43	66.14	22.86				4	100	1.1	-2.07625	-1.7675	36.16	77.7975	77.2387	38.4488
100	2.06	-2.47	-1.67	26.21	56.51	63.95					5	100	1.18286	-2.83	-2.31143	27.05	58.8929	67.1114	28.9017
100	1.88	1.2	0.84	15.39	62.12	67.55					průměr	100	1.35507	-1.5445	-1.27229	27.6547	62.8258	70.8265	31.4233
100	3	-1.79	-1.48	25.95	42.94	63.07	32.26				SD	0	0.337041	1.06243	0.956235	6.36293	10.3692	5.30475	5.49781
100	2.46	1.38	0.63	14.47	59.41	68.76	23.11
100	0.41	-0.77	0.79	19.83	56.15	64.49	21.06
100	0.45	1.65	2.9	7.1	54.23	71.85	25.39
100	2.13	-2.02	-2.06	32.7	51.58	65.53	32.92					0	0	0,3	1	3	10	30	100
100	2.84	0.8	1.45	17.9	50.32	69.03	22.25				1	100	1.335	0	0	19.5963	56.2913	64.2463	27.035
100	4.13	-2.1	-2.55	29.03	54.56	67.38	32.78				2	100	1.93875	0	0	24.2488	52.2787	70.9237	26.5738
100	3.01	1.39	0.98	30.5	49.34	74.38	22.8				3	100	1.21875	0	0	31.2188	68.8687	74.6125	36.1575
100	0.39	-2.12	-2.5	26.16	55.53	74.03	33.18				4	100	1.1	0	0	36.16	77.7975	77.2387	38.4488
100	2.15	0.47	0.36	30.77	46.52	80.7	22.21				5	100	1.18286	0	0	27.05	58.8929	67.1114	28.9017
100	1.39	-1.97	-0.13	26.5	63.25	71.64	33.7				průměr	100	1.35507	0	0	27.6547	62.8258	70.8265	31.4233
100	1.3	-2.81	-1.49	38.12	74.59	78.51	35.63				SD	0	0.337041	0	0	6.36293	10.3692	5.30475	5.49781
100	1.2	-3.56	-3.46	33.35	68.16	72.71	34.91
100	1.31	3.12	-0.05	32.64	71.56	73.84	34.91
100	1.17	-1.43	-2.87	33.96	64.09	74.13	38.56
100	1.28	-1.15	0.22	29.29	71	76.08	39.7
100	1.29	-4	-3.27	25	73.15	76.69	35.25
100	0.81	-3.59	-2.98	30.89	65.15	73.3	36.6
100	1.39	-4.7	-3.32	26.31	73.97	75.45	37.52
100	1.29	-1.71	-2.15	36.49	78.84	82.51	39.69
100	1.29	-3.04	-3.05	40.5	81.19	82.74	38.05
100	0.26	2.11	1.96	41.11	79.5	82.82	38.51
100	1.27	-4	-2.18	38.22	75.76	76.12	36.27
100	1.29	-0.24	-1.07	37.72	79.32	76.83	39.55
100	1.19	-2.92	-3.51	39.25	75.02	75.12	39.05
100	0.82	-2.11	-0.82	29.68	78.78	66.32	38.95
100	0.25	-4.8	-3.47	25.27	49.11	67.48	21.31
100	0.59	-1.27	0.23	27.66	67.21	71.91	22.36
100	1.25	-4.17	-4.23	24.54	54.29	67.59	22.86
100	1.25	-2.2	-1.13	29.49	65.67	69.45
100	1.3	-5.28	-4.13	27.6	60.98	65.83	30.91
100	1.33	-0.64	0.11	28.77	60.16	67.57	33.04
100	1.3	-4.25	-4.94	23.93	52.86	63.92	30.76
100	1.26	-2	-2.09	27.36	51.08	63.51	33.48

## Sheet: 7HII prot
0	0	0,3	1	3	10	30	100					0	0	0,3	1	3	10	30	100
100	0.76	-6.29	38.46	58.78	59.36	64.76	64.24				1	100	-0.41375	-3.89375	37.73	54.4075	56.2588	62.1512	64.3988
100	0.31	-1.76	40.97	54.1	59.41	67.14	67.88				2	100	-4.4075	-2.845	32.4775	57.1925	60.1087	58.7375	63.4387
100	0.61	-6.16	36	54.02	55.38	59.28	64.15				3	100	-2.33875	-5.6	40.9814	72.5857	75.1937	60.9762	59.368
100	0.24	-1.5	42.96	57.87	56.09	64.24	67.87				4	100	-2.1825	-6.0325	32.4775	56.535	65.1643	53.6937	67.9929
100	-5.3	-7.03	38.6	51.82	52.97	59.08	60.35				5	100	2.11125	-2.47625	36.3929	76.1117	77.52	70.9688	68.425
100	2.99	-0.8	37.68	55.74	52.23	64.83	65.87				6	100	1.66571	-1.09714	33.282	66.4771	72.1343	69.9186	67.9971
100	-5.93	-5.29	31.94	49.48	56.95	54.98	60				průměr	100	-0.927589	-3.65744	35.5569	63.8849	67.73	62.741	65.2701
100	3.01	-2.32	35.23	53.45	57.68	62.9	64.83				SD	0	2.52586	1.90161	3.43474	9.17113	8.56978	6.64163	3.57075
100	-1.07	-5.98	37.45	59.9	58.01	60.54	60.52
100	-5.73	-1.64	41.23	58.84	61.78	59.86	70.71
100	-5.31	-3.15	20.32	52.05	60.27	58.58	66.35
100	-6.87	-0.18	39.23	59.84	60.46	59.8	66.18					0	0	0,3	1	3	10	30	100
100	-4.02	-5.07	34.24	53.15	56.43	54.41	59.06				1	100	0	0	37.73	54.4075	56.2588	62.1512	64.3988
100	-4.38	1.64	18.8	59.5	62.7	62.9	65.81				2	100	0	0	32.4775	57.1925	60.1087	58.7375	63.4387
100	-4.67	-6.08	32.2	55.96	56.41	55.62	57.1				3	100	0	0	40.9814	72.5857	75.1937	60.9762	59.368
100	-3.21	-2.3	36.35	58.3	64.81	58.19	61.78				4	100	0	0	32.4775	56.535	65.1643	53.6937	67.9929
100	-6.48	-6.81	44.87	70.52	71.31	58.23					5	100	2.11125	0	36.3929	76.1117	77.52	70.9688	68.425
100	-6.94	-1.81	49.76	75.69	75.23	62.93	66.01				6	100	1.66571	0	33.282	66.4771	72.1343	69.9186	67.9971
100	0.84	-7.02	46.4	71.12	75.03	59.07	57.37				průměr	100	0.629494	0	35.5569	63.8849	67.73	62.741	65.2701
100	0.8	-3.06			82.62	64.07	60.81				SD	0	0.985333	0	3.43474	9.17113	8.56978	6.64163	3.57075
100	2.31	-8.84	43.18	79.43	72.63	60.68	56
100	-5.84	-3.97	45.53	74.61	78.71	63.02	56.65
100	2.22	-8.01	21.55	68.66	74.48	59.71
100	-5.62	-5.28	35.58	68.07	71.54	60.1
100	-6.45	-6.41		53.23		53.95	65.06
100	-6.18	-3.24	28.39	58.94	68.23	58.12	71.34
100	1.83	-8.01		55.71	63.46	53.47	69.88
100	-6.15	-4.56	30.55	62.69	70.43	57.42	70.84
100	0.95	-9.18	29.61	59.31	65.08	51.34
100	0.61	-3.62	41.36	58.54	68.03	54.4	70.54
100	3.97	-8.21		52.1	65.82	50.86	64.36
100	-6.04	-5.03		51.76	55.1	49.99	63.93
100	-5.24	-5.16	32.47	74.87	77.38	72.26	71.53
100	3.29	-0.55	37.06	77.65		73.76	76.01
100	1.64	-4.23	39.16	76.3	77.61	69.17	73.06
100	1.89	-1.52	37.32	77.78	80.28	57.89	63.8
100	2.92	-5.04	34.55	74.81	78.01	71.81	71.4
100	2.44	-1.34	46.41	73.49		55.7	62.43
100	2.31	-3.25		76.64	79.61	72.37	61.06
100	1.56	-2.34	20.13			93.7	64.52
100	0.84	-1.54	40.12		72.09	73.35	75.12
100	2.16	-0.96	39.51	50.2	78.22	77.5	75.72
100	3.42	-2.14	35.96	61.05	69.98	71.68	69.25
100	3.27	-1.01		74.02	78.23	72.79	70.39
100	4.32	-3.11	36.73	70.14	67.16	63.96	62.24
100	2.84	0.86		74.5	71.9	73.59	72.4
100	-6.8	-1.79	35.16	60.15	68.85	64.87	60.88
100	2.45	0.47	19.05	75.28	70.6	65.04	65.1

## Sheet: H16 prot
0	0	0,3	1	3	10	30	100	300				0	0	0,3	1	3	10	30	100	300
100	0.98	-7.92	-1.7	-4.25	-5.05	-6.63	-6.82	13.27			1	100	0.695	-4.5275	-3.98375	-3.595	-4.63875	-3.56	-5.09125	5.49875
100	0.34	-3.42	-2.38	-3.22	-4.67	1.64	-2.22	0			2	100	0.29125	-2.3175	-1.42625	-1.77	-2.6025	-2.83625	-2.755	6.83375
100	0.23	-5.54	-6.33	-4.92	-4.74	-6.31	-6.04	11.88			3	100	0.43875	-3.29125	-2.70125	-2.82125	-3.785	-3.375	-3.58	7.44375
100	1.53	-2.95	-1.93	-1.46	-3.25	-0.4	-4.64	0			4	100	0.3725	-1.9475	-2.82875	-2.435	-2.56875	-3.27	-3.2625	8.6925
100	0.3	-5.79	-5.77	-1.45	-7.19	-2.17	-6.22	10.05			5	100	0.38375	-1.5125	-1.23	-1.16375	-2.61375	-1.63375	-2.0075	10.505
100	1.45	-1.21	-2.15	-3.26	-2.97	-3.21	-3.93	-2.4			6	100	0.244286	-1.57714	-2.18857	-2.86429	-2.82714	-2.45857	-2.20143	7.41857
100	0.17	-5.77	-6.56	-7.38	-7.18	-6.69	-6.46	11.19			průměr	100	0.404256	-2.5289	-2.3931	-2.44155	-3.17265	-2.8556	-3.14961	7.73205
100	0.56	-3.62	-5.05	-2.82	-2.06	-4.71	-4.4	0			SD	0	0.158437	1.1745	1.01433	0.864537	0.853924	0.719529	1.12491	1.70808
100	0	-4.13	-0.97	-2.26	-1.99	-3.79	-5.19	4.21
100	0.35	-1.94	0.35	-0.32	-1.84	0.72	-0.26	0.4
100	0.23	-3.14	-3.01	-4.49	-2.29	-3.09	-2.63	2.07
100	0.19	-1.38	0.65	0.48	-2.55	-2.63	-2.35	10.64				0	0	0,3	1	3	10	30	100	300
100	0.3	-4.38	-3.56	-1.03	-5.69	-5.23	-4.14	13.73			1	100	0.695	0	0	0	0	0	0	5.49875
100	0.37	1.5	1.09	-0.69	-1.21	-1.61	0	2.4			2	100	0.29125	0	0	0	0	0	0	6.83375
100	0.44	-3.33	-4.39	-4.86	-2.77	-5.07	-4.9	0.39			3	100	0.43875	0	0	0	0	0	0	7.44375
100	0.45	-1.74	-1.57	-0.99	-2.48	-1.99	-2.57	20.83			4	100	0.3725	0	0	0	0	0	0	8.6925
100	0.5	-4.14	-1.27	-2.35	-2.65	-2.74	-3.69	11.36			5	100	0.38375	0	0	0	0	0	0	10.505
100	0.55	-1.77	-0.45	-0.94	-2.94	0.28	0.77	-1.08			6	100	0.244286	0	0	0	0	0	0	7.41857
100	0.43	-4.16	-4.22	-4.67	-3.3	-4.49	-4.6	12.5			průměr	100	0.404256	0	0	0	0	0	0	7.73205
100	0.48	-2.67	-1.19	-0.55	-2.4	-2.73	-1.94	9.87			SD	0	0.158437	0	0	0	0	0	0	1.70808
100	0.47	-4.56	-4.72	-2.38	-5.81	-5.24	-5.28	3.17
100	0.29	-1.31	-1.81	-3.07	-3.03	-3.45	-3.66	-0.63
100	0.48	-5.29	-5.56	-6.97	-6.34	-5.86	-6.88	14.8
100	0.31	-2.43	-2.39	-1.64	-3.81	-2.77	-3.36	9.56
100	0.71	-3.01	-3.56	-1.4	-2.2	-4.16	-3.84	13.24
100	0.26	-1.45	-1.74	0.81	0.53	-1.73	0.15	0
100	0.21	-1.84	-4.31	-3.76	-4.97	-4.48	-3.96	6.12
100	0.22	-0.79	-1.2	-1.78	-1.3	-1.65	-0.79	10.7
100	0.39	-4.82	-3.26	-4.32	-5.53	-5.27	-5.86	6.74
100	0.27	-0.06	-1.79	-2.05	-0.43	-1.36	-3.43	15.52
100	0.51	-3.49	-4.73	-4.88	-5.5	-4.37	-6.19	12.93
100	0.41	-0.12	-2.04	-2.1	-1.15	-3.14	-2.18	4.29
100	0.42	-4.98	1.08	-2.41	-0.96	-1.11	-4.36	20.57
100	0.39	-1.15	1.18	0.4	-0.56	1.55	1.9	20.93
100	0.11	0.35	-3.42	-3.25	-3.45	-3.74	-1.89	16.09
100	0.53	-1.15	0.85	1.69	-1.84	-1.17	-0.66	0.37
100	0.32	-2.7	-2.18	-0.54	-4.83	-2.39	-3.58	15.8
100	0.33	0.92	1.68	0.45	-0.88	0.73	-1.15	10.56
100	0.17	-3.07	-2.83	-3.81	-4.57	-3.33	-3.95	13.58
100	0.42	-0.88	-1.06	0.01	-1.98	-0.83	-2.08	0
100	0.8	-4.42	-4.06	-4.26	-2.8	-3.89	-4.65	6.71
100	0.42	-1.46	-1.61	-2.36	-0.12	-2.06	-0.18	11.28
100	0.07	-2.99	-3.1	-4.38	-4.52	-2.99	-2.46	7.33
100	0.09	-1.02	-1.2	-2.57	-1.9	-0.93	0.39	0.4
100	0.2	-4.59	-3.28	-5.39	-5.24	-3.8	-5.08	2.63
100	0.35	1.91	0.03	-1.81	-0.74	-0.77	-0.99	0
100	0.23	-2.31	-3.61	-1.58	-5.1	-4.58	-4.94	5.59
100	0.35	-0.58	-2.55	-1.96	-2.17	-2.08	-2.15	24.7

[truncated: 11 more sheets: H18 prot, rSIH tox, rHAPI tox, rHPPI tox, bHAPI tox, bHPPI tox, 2API tox, 7HII tox, H16 tox, H18 tox, H2O2]
